# Supplementary material for: Electrospray-assisted cryo-EM sample preparation to mitigate interfacial effects
Source: Nat Methods. 2024 Apr 25;21(6):1023–32. doi: 10.1038/s41592-024-02247-0 (PMC11166575; doi:10.1038/s41592-024-02247-0)
Supplement: Supplementary file 4 — Statistical source data of Fig. 2d. [file 41592_2024_2247_MOESM4_ESM.xlsx]

## Sheet: 70S ribosome
fig_name	thickness	types
ts_11_particle_coord_all_sort.csv	44.4	Thick tomograms
ts_12_particle_coord_all_sort.csv	63.4	Thick tomograms
ts_6_particle_coord_all_sort.csv	29.8	Thick tomograms
ts_2_particle_coord_all_sort.csv	27.1	Thick tomograms
ts_1_particle_coord_all_sort.csv	28.6	Thick tomograms
ts_8_particle_coord_all_sort.csv	29.5	Thick tomograms
ts_9_particle_coord_all_sort.csv	22.3	Thin tomograms
ts_13_particle_coord_all_sort.csv	23.2	Thin tomograms
ts_9_particle_coord_all_sort.csv	21.1	Thin tomograms
out_ribo_ESI_stack_0223_proj_zheight_new.csv	6.7	from SPA
out_ribo_ESI_stack_1431_proj_zheight_new.csv	20.4	from SPA
out_ribo_ESI_stack_1741_proj_zheight_new.csv	5.3	from SPA
out_ribo_ESI_stack_1968_proj_zheight_new.csv	39.2	from SPA
out_ribo_ESI_stack_1586_proj_zheight_new.csv	5.8	from SPA
out_ribo_ESI_stack_1016_proj_zheight_new.csv	11.1	from SPA
out_ribo_ESI_stack_0078_proj_zheight_new.csv	6	from SPA
out_ribo_ESI_stack_1366_proj_zheight_new.csv	16.4	from SPA
out_ribo_ESI_stack_1524_proj_zheight_new.csv	3.9	from SPA
out_ribo_ESI_stack_0913_proj_zheight_new.csv	6.2	from SPA
out_ribo_ESI_stack_2345_proj_zheight_new.csv	4.1	from SPA
out_ribo_ESI_stack_0046_proj_zheight_new.csv	43.8	from SPA
out_ribo_ESI_stack_1358_proj_zheight_new.csv	22	from SPA
out_ribo_ESI_stack_1493_proj_zheight_new.csv	6.9	from SPA
out_ribo_ESI_stack_2035_proj_zheight_new.csv	35.8	from SPA
out_ribo_ESI_stack_0711_proj_zheight_new.csv	4.7	from SPA
out_ribo_ESI_stack_1103_proj_zheight_new.csv	16.4	from SPA
out_ribo_ESI_stack_0838_proj_zheight_new.csv	5.7	from SPA
out_ribo_ESI_stack_1273_proj_zheight_new.csv	6.2	from SPA
out_ribo_ESI_stack_0009_proj_zheight_new.csv	12.4	from SPA
out_ribo_ESI_stack_1208_proj_zheight_new.csv	17.3	from SPA
out_ribo_ESI_stack_1932_proj_zheight_new.csv	5	from SPA
out_ribo_ESI_stack_0675_proj_zheight_new.csv	5.9	from SPA
out_ribo_ESI_stack_1885_proj_zheight_new.csv	5.3	from SPA
out_ribo_ESI_stack_0122_proj_zheight_new.csv	17.9	from SPA
out_ribo_ESI_stack_1819_proj_zheight_new.csv	4.7	from SPA
out_ribo_ESI_stack_2151_proj_zheight_new.csv	10.9	from SPA
out_ribo_ESI_stack_0252_proj_zheight_new.csv	4	from SPA
out_ribo_ESI_stack_0877_proj_zheight_new.csv	4.1	from SPA
out_ribo_ESI_stack_1687_proj_zheight_new.csv	42.3	from SPA
out_ribo_ESI_stack_2221_proj_zheight_new.csv	8.9	from SPA
out_ribo_ESI_stack_1202_proj_zheight_new.csv	25.5	from SPA
out_ribo_ESI_stack_1827_proj_zheight_new.csv	45.3	from SPA
out_ribo_ESI_stack_1172_proj_zheight_new.csv	6.2	from SPA
out_ribo_ESI_stack_0760_proj_zheight_new.csv	3.6	from SPA
out_ribo_ESI_stack_0849_proj_zheight_new.csv	8.7	from SPA
out_ribo_ESI_stack_0037_proj_zheight_new.csv	28.2	from SPA
out_ribo_ESI_stack_1625_proj_zheight_new.csv	7.4	from SPA
out_ribo_ESI_stack_1329_proj_zheight_new.csv	11.9	from SPA
out_ribo_ESI_stack_2044_proj_zheight_new.csv	29.7	from SPA
out_ribo_ESI_stack_1059_proj_zheight_new.csv	6.8	from SPA
out_ribo_ESI_stack_0347_proj_zheight_new.csv	12.5	from SPA
out_ribo_ESI_stack_1555_proj_zheight_new.csv	49.3	from SPA
out_ribo_ESI_stack_0180_proj_zheight_new.csv	6.3	from SPA
out_ribo_ESI_stack_2334_proj_zheight_new.csv	4.9	from SPA
out_ribo_ESI_stack_1792_proj_zheight_new.csv	4.6	from SPA
out_ribo_ESI_stack_1326_proj_zheight_new.csv	24.3	from SPA
out_ribo_ESI_stack_0038_proj_zheight_new.csv	48.9	from SPA
out_ribo_ESI_stack_1056_proj_zheight_new.csv	8.1	from SPA
out_ribo_ESI_stack_1828_proj_zheight_new.csv	5	from SPA
out_ribo_ESI_stack_0113_proj_zheight_new.csv	15.1	from SPA
out_ribo_ESI_stack_2210_proj_zheight_new.csv	6	from SPA
out_ribo_ESI_stack_0263_proj_zheight_new.csv	27.5	from SPA
out_ribo_ESI_stack_1471_proj_zheight_new.csv	3.9	from SPA
out_ribo_ESI_stack_0421_proj_zheight_new.csv	5	from SPA
out_ribo_ESI_stack_2184_proj_zheight_new.csv	38.2	from SPA
out_ribo_ESI_stack_1816_proj_zheight_new.csv	5.9	from SPA
out_ribo_ESI_stack_0596_proj_zheight_new.csv	19	from SPA
out_ribo_ESI_stack_0878_proj_zheight_new.csv	6.4	from SPA
out_ribo_ESI_stack_0751_proj_zheight_new.csv	7.2	from SPA
out_ribo_ESI_stack_2075_proj_zheight_new.csv	16.6	from SPA
out_ribo_ESI_stack_1318_proj_zheight_new.csv	9.2	from SPA
out_ribo_ESI_stack_0006_proj_zheight_new.csv	46.2	from SPA
out_ribo_ESI_stack_0953_proj_zheight_new.csv	11.4	from SPA
out_ribo_ESI_stack_1393_proj_zheight_new.csv	34.5	from SPA
out_ribo_ESI_stack_0837_proj_zheight_new.csv	3.9	from SPA
out_ribo_ESI_stack_0212_proj_zheight_new.csv	8.8	from SPA
out_ribo_ESI_stack_0980_proj_zheight_new.csv	3.9	from SPA
out_ribo_ESI_stack_1770_proj_zheight_new.csv	3.7	from SPA
out_ribo_ESI_stack_0162_proj_zheight_new.csv	6.1	from SPA
out_ribo_ESI_stack_0635_proj_zheight_new.csv	5.6	from SPA
out_ribo_ESI_stack_1027_proj_zheight_new.csv	12.1	from SPA
out_ribo_ESI_stack_0782_proj_zheight_new.csv	5	from SPA
out_ribo_ESI_stack_0545_proj_zheight_new.csv	4.4	from SPA
out_ribo_ESI_stack_1357_proj_zheight_new.csv	7.9	from SPA
out_ribo_ESI_stack_1972_proj_zheight_new.csv	12.3	from SPA
out_ribo_ESI_stack_0307_proj_zheight_new.csv	10.2	from SPA
out_ribo_ESI_stack_0922_proj_zheight_new.csv	5.7	from SPA
out_ribo_ESI_stack_1515_proj_zheight_new.csv	7.8	from SPA
out_ribo_ESI_stack_1019_proj_zheight_new.csv	17.4	from SPA
out_ribo_ESI_stack_2004_proj_zheight_new.csv	5.8	from SPA
out_ribo_ESI_stack_0895_proj_zheight_new.csv	6.8	from SPA
out_ribo_ESI_stack_0077_proj_zheight_new.csv	5.9	from SPA
out_ribo_ESI_stack_1665_proj_zheight_new.csv	5.3	from SPA
out_ribo_ESI_stack_0809_proj_zheight_new.csv	4.6	from SPA
out_ribo_ESI_stack_0236_proj_zheight_new.csv	3.9	from SPA
out_ribo_ESI_stack_0720_proj_zheight_new.csv	5.4	from SPA
out_ribo_ESI_stack_1085_proj_zheight_new.csv	9.4	from SPA
out_ribo_ESI_stack_0697_proj_zheight_new.csv	6.1	from SPA
out_ribo_ESI_stack_1242_proj_zheight_new.csv	29.2	from SPA
out_ribo_ESI_stack_0626_proj_zheight_new.csv	5	from SPA
out_ribo_ESI_stack_1538_proj_zheight_new.csv	3.6	from SPA
out_ribo_ESI_stack_2359_proj_zheight_new.csv	36.8	from SPA
out_ribo_ESI_stack_0556_proj_zheight_new.csv	3.6	from SPA
out_ribo_ESI_stack_1183_proj_zheight_new.csv	13.6	from SPA
out_ribo_ESI_stack_0791_proj_zheight_new.csv	7.2	from SPA
out_ribo_ESI_stack_2029_proj_zheight_new.csv	6.9	from SPA
out_ribo_ESI_stack_0824_proj_zheight_new.csv	5.7	from SPA
out_ribo_ESI_stack_1413_proj_zheight_new.csv	17.9	from SPA
out_ribo_ESI_stack_0171_proj_zheight_new.csv	6.4	from SPA
out_ribo_ESI_stack_1763_proj_zheight_new.csv	3.6	from SPA
out_ribo_ESI_stack_2102_proj_zheight_new.csv	15.8	from SPA
out_ribo_ESI_stack_1874_proj_zheight_new.csv	47.4	from SPA
out_ribo_ESI_stack_0388_proj_zheight_new.csv	19.9	from SPA
out_ribo_ESI_stack_0618_proj_zheight_new.csv	5.3	from SPA
out_ribo_ESI_stack_0931_proj_zheight_new.csv	8	from SPA
out_ribo_ESI_stack_0314_proj_zheight_new.csv	12.1	from SPA
out_ribo_ESI_stack_2367_proj_zheight_new.csv	4.6	from SPA
out_ribo_ESI_stack_1676_proj_zheight_new.csv	7.1	from SPA
out_ribo_ESI_stack_0064_proj_zheight_new.csv	3.7	from SPA
out_ribo_ESI_stack_0886_proj_zheight_new.csv	5.6	from SPA
out_ribo_ESI_stack_2017_proj_zheight_new.csv	7.3	from SPA
out_ribo_ESI_stack_1712_proj_zheight_new.csv	5.2	from SPA
out_ribo_ESI_stack_0100_proj_zheight_new.csv	7.5	from SPA
out_ribo_ESI_stack_1462_proj_zheight_new.csv	5.1	from SPA
out_ribo_ESI_stack_0270_proj_zheight_new.csv	25.6	from SPA
out_ribo_ESI_stack_2203_proj_zheight_new.csv	6	from SPA
out_ribo_ESI_stack_2058_proj_zheight_new.csv	5.5	from SPA
out_ribo_ESI_stack_1045_proj_zheight_new.csv	16.1	from SPA
out_ribo_ESI_stack_1549_proj_zheight_new.csv	5	from SPA
out_ribo_ESI_stack_2328_proj_zheight_new.csv	5.3	from SPA
out_ribo_ESI_stack_1282_proj_zheight_new.csv	2.6	from SPA
out_ribo_ESI_stack_1607_proj_zheight_new.csv	5.1	from SPA
out_ribo_ESI_stack_0519_proj_zheight_new.csv	8.2	from SPA
out_ribo_ESI_stack_2066_proj_zheight_new.csv	15.8	from SPA
out_ribo_ESI_stack_0669_proj_zheight_new.csv	5.3	from SPA
out_ribo_ESI_stack_0365_proj_zheight_new.csv	5.8	from SPA
out_ribo_ESI_stack_0432_proj_zheight_new.csv	3.5	from SPA
out_ribo_ESI_stack_1150_proj_zheight_new.csv	7.5	from SPA
out_ribo_ESI_stack_0742_proj_zheight_new.csv	4.6	from SPA
out_ribo_ESI_stack_0585_proj_zheight_new.csv	5.5	from SPA
out_ribo_ESI_stack_2142_proj_zheight_new.csv	9.5	from SPA
out_ribo_ESI_stack_0131_proj_zheight_new.csv	3.9	from SPA
out_ribo_ESI_stack_1723_proj_zheight_new.csv	3.7	from SPA
out_ribo_ESI_stack_0086_proj_zheight_new.csv	4.9	from SPA
out_ribo_ESI_stack_2232_proj_zheight_new.csv	6.7	from SPA
out_ribo_ESI_stack_0864_proj_zheight_new.csv	3.5	from SPA
out_ribo_ESI_stack_1453_proj_zheight_new.csv	4.7	from SPA
out_ribo_ESI_stack_1921_proj_zheight_new.csv	12	from SPA
out_ribo_ESI_stack_0516_proj_zheight_new.csv	20.1	from SPA
out_ribo_ESI_stack_1608_proj_zheight_new.csv	4.7	from SPA
out_ribo_ESI_stack_1074_proj_zheight_new.csv	5.5	from SPA
out_ribo_ESI_stack_0666_proj_zheight_new.csv	40.2	from SPA
out_ribo_ESI_stack_2057_proj_zheight_new.csv	8.2	from SPA
out_ribo_ESI_stack_0528_proj_zheight_new.csv	4.3	from SPA
out_ribo_ESI_stack_2290_proj_zheight_new.csv	7.6	from SPA
out_ribo_ESI_stack_1781_proj_zheight_new.csv	4.2	from SPA
out_ribo_ESI_stack_0193_proj_zheight_new.csv	11.2	from SPA
out_ribo_ESI_stack_1546_proj_zheight_new.csv	6.1	from SPA
out_ribo_ESI_stack_0658_proj_zheight_new.csv	5.2	from SPA
out_ribo_ESI_stack_0403_proj_zheight_new.csv	5.3	from SPA
out_ribo_ESI_stack_1834_proj_zheight_new.csv	5.7	from SPA
out_ribo_ESI_stack_1983_proj_zheight_new.csv	12	from SPA
out_ribo_ESI_stack_0773_proj_zheight_new.csv	3.5	from SPA
out_ribo_ESI_stack_1161_proj_zheight_new.csv	13.7	from SPA
out_ribo_ESI_stack_2368_proj_zheight_new.csv	20.6	from SPA
out_ribo_ESI_stack_0617_proj_zheight_new.csv	2.2	from SPA
out_ribo_ESI_stack_1005_proj_zheight_new.csv	11.8	from SPA
out_ribo_ESI_stack_2018_proj_zheight_new.csv	8.7	from SPA
out_ribo_ESI_stack_0889_proj_zheight_new.csv	6.8	from SPA
out_ribo_ESI_stack_0567_proj_zheight_new.csv	11.4	from SPA
out_ribo_ESI_stack_1950_proj_zheight_new.csv	20.3	from SPA
out_ribo_ESI_stack_1679_proj_zheight_new.csv	6.8	from SPA
out_ribo_ESI_stack_2243_proj_zheight_new.csv	7.2	from SPA
out_ribo_ESI_stack_0230_proj_zheight_new.csv	5.8	from SPA
out_ribo_ESI_stack_0815_proj_zheight_new.csv	4.5	from SPA
out_ribo_ESI_stack_2133_proj_zheight_new.csv	5.7	from SPA
out_ribo_ESI_stack_1099_proj_zheight_new.csv	7	from SPA
out_ribo_ESI_stack_1752_proj_zheight_new.csv	9.3	from SPA
out_ribo_ESI_stack_1110_proj_zheight_new.csv	6.2	from SPA
out_ribo_ESI_stack_0702_proj_zheight_new.csv	4.1	from SPA
out_ribo_ESI_stack_2356_proj_zheight_new.csv	7.2	from SPA
out_ribo_ESI_stack_0325_proj_zheight_new.csv	5.7	from SPA
out_ribo_ESI_stack_1537_proj_zheight_new.csv	3.7	from SPA
out_ribo_ESI_stack_0629_proj_zheight_new.csv	4.1	from SPA
out_ribo_ESI_stack_2026_proj_zheight_new.csv	7.1	from SPA
out_ribo_ESI_stack_1480_proj_zheight_new.csv	7.7	from SPA
out_ribo_ESI_stack_0559_proj_zheight_new.csv	28.8	from SPA
out_ribo_ESI_stack_0055_proj_zheight_new.csv	33.7	from SPA
out_ribo_ESI_stack_1647_proj_zheight_new.csv	23.1	from SPA
out_ribo_ESI_stack_0957_proj_zheight_new.csv	11.6	from SPA
out_ribo_ESI_stack_0372_proj_zheight_new.csv	13.5	from SPA
out_ribo_ESI_stack_1560_proj_zheight_new.csv	39.7	from SPA
out_ribo_ESI_stack_1610_proj_zheight_new.csv	4.7	from SPA
out_ribo_ESI_stack_1939_proj_zheight_new.csv	19.4	from SPA
out_ribo_ESI_stack_2071_proj_zheight_new.csv	12.1	from SPA
out_ribo_ESI_stack_0259_proj_zheight_new.csv	38.3	from SPA
out_ribo_ESI_stack_0592_proj_zheight_new.csv	12.7	from SPA
out_ribo_ESI_stack_1237_proj_zheight_new.csv	5.6	from SPA
out_ribo_ESI_stack_1812_proj_zheight_new.csv	4.2	from SPA
out_ribo_ESI_stack_1475_proj_zheight_new.csv	1.9	from SPA
out_ribo_ESI_stack_0267_proj_zheight_new.csv	6.1	from SPA
out_ribo_ESI_stack_2214_proj_zheight_new.csv	5.8	from SPA
out_ribo_ESI_stack_0117_proj_zheight_new.csv	9.1	from SPA
out_ribo_ESI_stack_0640_proj_zheight_new.csv	5.8	from SPA
out_ribo_ESI_stack_1799_proj_zheight_new.csv	4.5	from SPA
out_ribo_ESI_stack_2288_proj_zheight_new.csv	7.8	from SPA
out_ribo_ESI_stack_0530_proj_zheight_new.csv	19.4	from SPA
out_ribo_ESI_stack_0158_proj_zheight_new.csv	3.8	from SPA
out_ribo_ESI_stack_0454_proj_zheight_new.csv	9.8	from SPA
out_ribo_ESI_stack_1081_proj_zheight_new.csv	6.4	from SPA
out_ribo_ESI_stack_0724_proj_zheight_new.csv	5.1	from SPA
out_ribo_ESI_stack_0228_proj_zheight_new.csv	5.3	from SPA
out_ribo_ESI_stack_1661_proj_zheight_new.csv	6.7	from SPA
out_ribo_ESI_stack_1948_proj_zheight_new.csv	28.1	from SPA
out_ribo_ESI_stack_2000_proj_zheight_new.csv	18.3	from SPA
out_ribo_ESI_stack_0891_proj_zheight_new.csv	7.6	from SPA
out_ribo_ESI_stack_1511_proj_zheight_new.csv	5.6	from SPA
out_ribo_ESI_stack_0926_proj_zheight_new.csv	4	from SPA
out_ribo_ESI_stack_2370_proj_zheight_new.csv	3.1	from SPA
out_ribo_ESI_stack_1353_proj_zheight_new.csv	10.3	from SPA
out_ribo_ESI_stack_0541_proj_zheight_new.csv	3.5	from SPA
out_ribo_ESI_stack_1194_proj_zheight_new.csv	4.9	from SPA
out_ribo_ESI_stack_0918_proj_zheight_new.csv	5.1	from SPA
out_ribo_ESI_stack_1774_proj_zheight_new.csv	4	from SPA
out_ribo_ESI_stack_1278_proj_zheight_new.csv	3.8	from SPA
out_ribo_ESI_stack_0216_proj_zheight_new.csv	40.8	from SPA
out_ribo_ESI_stack_2265_proj_zheight_new.csv	5	from SPA
out_ribo_ESI_stack_1277_proj_zheight_new.csv	8.4	from SPA
out_ribo_ESI_stack_0219_proj_zheight_new.csv	40.4	from SPA
out_ribo_ESI_stack_0715_proj_zheight_new.csv	4.2	from SPA
out_ribo_ESI_stack_2031_proj_zheight_new.csv	4.4	from SPA
out_ribo_ESI_stack_0789_proj_zheight_new.csv	7.5	from SPA
out_ribo_ESI_stack_1979_proj_zheight_new.csv	7.7	from SPA
out_ribo_ESI_stack_2341_proj_zheight_new.csv	5.5	from SPA
out_ribo_ESI_stack_2186_proj_zheight_new.csv	12.7	from SPA
out_ribo_ESI_stack_1520_proj_zheight_new.csv	3.6	from SPA
out_ribo_ESI_stack_1362_proj_zheight_new.csv	11.6	from SPA
out_ribo_ESI_stack_1947_proj_zheight_new.csv	25.2	from SPA
out_ribo_ESI_stack_0929_proj_zheight_new.csv	4.7	from SPA
out_ribo_ESI_stack_1012_proj_zheight_new.csv	10.1	from SPA
out_ribo_ESI_stack_1582_proj_zheight_new.csv	5.1	from SPA
out_ribo_ESI_stack_2124_proj_zheight_new.csv	47.1	from SPA
out_ribo_ESI_stack_1745_proj_zheight_new.csv	4.2	from SPA
out_ribo_ESI_stack_0157_proj_zheight_new.csv	47.2	from SPA
out_ribo_ESI_stack_1435_proj_zheight_new.csv	9.7	from SPA
out_ribo_ESI_stack_0802_proj_zheight_new.csv	4.6	from SPA
out_ribo_ESI_stack_0227_proj_zheight_new.csv	5.2	from SPA
out_ribo_ESI_stack_2093_proj_zheight_new.csv	14.7	from SPA
out_ribo_ESI_stack_1796_proj_zheight_new.csv	4.6	from SPA
out_ribo_ESI_stack_2330_proj_zheight_new.csv	3.4	from SPA
out_ribo_ESI_stack_0966_proj_zheight_new.csv	20.1	from SPA
out_ribo_ESI_stack_0343_proj_zheight_new.csv	5	from SPA
out_ribo_ESI_stack_1621_proj_zheight_new.csv	6.2	from SPA
out_ribo_ESI_stack_0268_proj_zheight_new.csv	15.9	from SPA
out_ribo_ESI_stack_1176_proj_zheight_new.csv	22.4	from SPA
out_ribo_ESI_stack_1823_proj_zheight_new.csv	4.9	from SPA
out_ribo_ESI_stack_2225_proj_zheight_new.csv	5.2	from SPA
out_ribo_ESI_stack_0091_proj_zheight_new.csv	49.2	from SPA
out_ribo_ESI_stack_1683_proj_zheight_new.csv	48.2	from SPA
out_ribo_ESI_stack_0256_proj_zheight_new.csv	10.3	from SPA
out_ribo_ESI_stack_0873_proj_zheight_new.csv	4.8	from SPA
out_ribo_ESI_stack_2155_proj_zheight_new.csv	5.8	from SPA
out_ribo_ESI_stack_1238_proj_zheight_new.csv	13.4	from SPA
out_ribo_ESI_stack_1734_proj_zheight_new.csv	37.7	from SPA
out_ribo_ESI_stack_0958_proj_zheight_new.csv	9.1	from SPA
out_ribo_ESI_stack_1063_proj_zheight_new.csv	5.3	from SPA
out_ribo_ESI_stack_0671_proj_zheight_new.csv	43	from SPA
out_ribo_ESI_stack_1313_proj_zheight_new.csv	15.3	from SPA
out_ribo_ESI_stack_1165_proj_zheight_new.csv	4.2	from SPA
out_ribo_ESI_stack_0777_proj_zheight_new.csv	5.2	from SPA
out_ribo_ESI_stack_1469_proj_zheight_new.csv	5.2	from SPA
out_ribo_ESI_stack_2208_proj_zheight_new.csv	5.5	from SPA
out_ribo_ESI_stack_1719_proj_zheight_new.csv	4.9	from SPA
out_ribo_ESI_stack_0350_proj_zheight_new.csv	6.1	from SPA
out_ribo_ESI_stack_0975_proj_zheight_new.csv	21.2	from SPA
out_ribo_ESI_stack_1542_proj_zheight_new.csv	5.1	from SPA
out_ribo_ESI_stack_2323_proj_zheight_new.csv	5.3	from SPA
out_ribo_ESI_stack_0197_proj_zheight_new.csv	16	from SPA
out_ribo_ESI_stack_1632_proj_zheight_new.csv	6.2	from SPA
out_ribo_ESI_stack_2053_proj_zheight_new.csv	9.2	from SPA
out_ribo_ESI_stack_1070_proj_zheight_new.csv	6.7	from SPA
out_ribo_ESI_stack_1892_proj_zheight_new.csv	3.7	from SPA
out_ribo_ESI_stack_0512_proj_zheight_new.csv	6.3	from SPA
out_ribo_ESI_stack_1300_proj_zheight_new.csv	4.8	from SPA
out_ribo_ESI_stack_1925_proj_zheight_new.csv	21.7	from SPA
out_ribo_ESI_stack_0749_proj_zheight_new.csv	46	from SPA
out_ribo_ESI_stack_1457_proj_zheight_new.csv	8.3	from SPA
out_ribo_ESI_stack_0860_proj_zheight_new.csv	6.1	from SPA
out_ribo_ESI_stack_0245_proj_zheight_new.csv	5.2	from SPA
out_ribo_ESI_stack_1690_proj_zheight_new.csv	7.6	from SPA
out_ribo_ESI_stack_0082_proj_zheight_new.csv	6.6	from SPA
out_ribo_ESI_stack_2236_proj_zheight_new.csv	6.1	from SPA
out_ribo_ESI_stack_1727_proj_zheight_new.csv	4.1	from SPA
out_ribo_ESI_stack_0135_proj_zheight_new.csv	6.2	from SPA
out_ribo_ESI_stack_0439_proj_zheight_new.csv	8.5	from SPA
out_ribo_ESI_stack_2146_proj_zheight_new.csv	22.7	from SPA
out_ribo_ESI_stack_1188_proj_zheight_new.csv	8.3	from SPA
out_ribo_ESI_stack_1484_proj_zheight_new.csv	6.7	from SPA
out_ribo_ESI_stack_0296_proj_zheight_new.csv	41.7	from SPA
out_ribo_ESI_stack_1533_proj_zheight_new.csv	4.9	from SPA
out_ribo_ESI_stack_0321_proj_zheight_new.csv	13.5	from SPA
out_ribo_ESI_stack_2195_proj_zheight_new.csv	4.9	from SPA
out_ribo_ESI_stack_1264_proj_zheight_new.csv	5.8	from SPA
out_ribo_ESI_stack_1841_proj_zheight_new.csv	5.8	from SPA
out_ribo_ESI_stack_2109_proj_zheight_new.csv	12.1	from SPA
out_ribo_ESI_stack_0706_proj_zheight_new.csv	5.8	from SPA
out_ribo_ESI_stack_1114_proj_zheight_new.csv	7.6	from SPA
out_ribo_ESI_stack_0383_proj_zheight_new.csv	3.3	from SPA
out_ribo_ESI_stack_1591_proj_zheight_new.csv	4.1	from SPA
out_ribo_ESI_stack_0738_proj_zheight_new.csv	5.2	from SPA
out_ribo_ESI_stack_2080_proj_zheight_new.csv	6.3	from SPA
out_ribo_ESI_stack_0234_proj_zheight_new.csv	5.4	from SPA
out_ribo_ESI_stack_2247_proj_zheight_new.csv	7.3	from SPA
out_ribo_ESI_stack_1954_proj_zheight_new.csv	31.1	from SPA
out_ribo_ESI_stack_0563_proj_zheight_new.csv	5.7	from SPA
out_ribo_ESI_stack_1001_proj_zheight_new.csv	4.3	from SPA
out_ribo_ESI_stack_0613_proj_zheight_new.csv	4.4	from SPA
out_ribo_ESI_stack_2013_proj_zheight_new.csv	13	from SPA
out_ribo_ESI_stack_0060_proj_zheight_new.csv	20.9	from SPA
out_ribo_ESI_stack_1672_proj_zheight_new.csv	5	from SPA
out_ribo_ESI_stack_2363_proj_zheight_new.csv	8.5	from SPA
out_ribo_ESI_stack_2138_proj_zheight_new.csv	5.5	from SPA
out_ribo_ESI_stack_1092_proj_zheight_new.csv	10.2	from SPA
out_ribo_ESI_stack_1255_proj_zheight_new.csv	5.3	from SPA
out_ribo_ESI_stack_1759_proj_zheight_new.csv	4.6	from SPA
out_ribo_ESI_stack_2248_proj_zheight_new.csv	6.1	from SPA
out_ribo_ESI_stack_2106_proj_zheight_new.csv	21.5	from SPA
out_ribo_ESI_stack_0997_proj_zheight_new.csv	6.7	from SPA
out_ribo_ESI_stack_0175_proj_zheight_new.csv	6.8	from SPA
out_ribo_ESI_stack_1417_proj_zheight_new.csv	30.6	from SPA
out_ribo_ESI_stack_0205_proj_zheight_new.csv	7.1	from SPA
out_ribo_ESI_stack_0820_proj_zheight_new.csv	8.9	from SPA
out_ribo_ESI_stack_0709_proj_zheight_new.csv	5.3	from SPA
out_ribo_ESI_stack_0416_proj_zheight_new.csv	11.2	from SPA
out_ribo_ESI_stack_0299_proj_zheight_new.csv	9.7	from SPA
out_ribo_ESI_stack_0795_proj_zheight_new.csv	4.2	from SPA
out_ribo_ESI_stack_0552_proj_zheight_new.csv	4.2	from SPA
out_ribo_ESI_stack_1965_proj_zheight_new.csv	6.9	from SPA
out_ribo_ESI_stack_0622_proj_zheight_new.csv	42.4	from SPA
out_ribo_ESI_stack_0581_proj_zheight_new.csv	3.7	from SPA
out_ribo_ESI_stack_2239_proj_zheight_new.csv	18.5	from SPA
out_ribo_ESI_stack_1458_proj_zheight_new.csv	2.4	from SPA
out_ribo_ESI_stack_1154_proj_zheight_new.csv	17.7	from SPA
out_ribo_ESI_stack_2149_proj_zheight_new.csv	7	from SPA
out_ribo_ESI_stack_0361_proj_zheight_new.csv	4.6	from SPA
out_ribo_ESI_stack_0944_proj_zheight_new.csv	15.9	from SPA
out_ribo_ESI_stack_1603_proj_zheight_new.csv	3.6	from SPA
out_ribo_ESI_stack_1286_proj_zheight_new.csv	9	from SPA
out_ribo_ESI_stack_0198_proj_zheight_new.csv	20.2	from SPA
out_ribo_ESI_stack_0653_proj_zheight_new.csv	4.5	from SPA
out_ribo_ESI_stack_1331_proj_zheight_new.csv	15.7	from SPA
out_ribo_ESI_stack_0523_proj_zheight_new.csv	48.5	from SPA
out_ribo_ESI_stack_2207_proj_zheight_new.csv	19.3	from SPA
out_ribo_ESI_stack_0851_proj_zheight_new.csv	2.4	from SPA
out_ribo_ESI_stack_0274_proj_zheight_new.csv	26.4	from SPA
out_ribo_ESI_stack_1466_proj_zheight_new.csv	2.2	from SPA
out_ribo_ESI_stack_0104_proj_zheight_new.csv	5.6	from SPA
out_ribo_ESI_stack_1716_proj_zheight_new.csv	8.1	from SPA
out_ribo_ESI_stack_2235_proj_zheight_new.csv	5.2	from SPA
out_ribo_ESI_stack_1693_proj_zheight_new.csv	38.9	from SPA
out_ribo_ESI_stack_2145_proj_zheight_new.csv	6	from SPA
out_ribo_ESI_stack_0136_proj_zheight_new.csv	17.9	from SPA
out_ribo_ESI_stack_2382_proj_zheight_new.csv	19.4	from SPA
out_ribo_ESI_stack_1724_proj_zheight_new.csv	4.8	from SPA
out_ribo_ESI_stack_0948_proj_zheight_new.csv	26	from SPA
out_ribo_ESI_stack_1073_proj_zheight_new.csv	7.7	from SPA
out_ribo_ESI_stack_1303_proj_zheight_new.csv	2.8	from SPA
out_ribo_ESI_stack_1926_proj_zheight_new.csv	26.2	from SPA
out_ribo_ESI_stack_0511_proj_zheight_new.csv	6.8	from SPA
out_ribo_ESI_stack_0498_proj_zheight_new.csv	3.9	from SPA
out_ribo_ESI_stack_0194_proj_zheight_new.csv	7.7	from SPA
out_ribo_ESI_stack_1541_proj_zheight_new.csv	6.4	from SPA
out_ribo_ESI_stack_0353_proj_zheight_new.csv	4.8	from SPA
out_ribo_ESI_stack_0976_proj_zheight_new.csv	11.7	from SPA
out_ribo_ESI_stack_2050_proj_zheight_new.csv	33.9	from SPA
out_ribo_ESI_stack_1631_proj_zheight_new.csv	18.6	from SPA
out_ribo_ESI_stack_1984_proj_zheight_new.csv	4.1	from SPA
out_ribo_ESI_stack_1166_proj_zheight_new.csv	3.2	from SPA
out_ribo_ESI_stack_0404_proj_zheight_new.csv	7.8	from SPA
out_ribo_ESI_stack_1833_proj_zheight_new.csv	37.7	from SPA
out_ribo_ESI_stack_0560_proj_zheight_new.csv	10.6	from SPA
out_ribo_ESI_stack_1957_proj_zheight_new.csv	26.5	from SPA
out_ribo_ESI_stack_0610_proj_zheight_new.csv	4.7	from SPA
out_ribo_ESI_stack_1002_proj_zheight_new.csv	5.3	from SPA
out_ribo_ESI_stack_2134_proj_zheight_new.csv	4.6	from SPA
out_ribo_ESI_stack_0380_proj_zheight_new.csv	15.4	from SPA
out_ribo_ESI_stack_2064_proj_zheight_new.csv	15.7	from SPA
out_ribo_ESI_stack_2244_proj_zheight_new.csv	4.8	from SPA
out_ribo_ESI_stack_1425_proj_zheight_new.csv	24.9	from SPA
out_ribo_ESI_stack_0237_proj_zheight_new.csv	5.6	from SPA
out_ribo_ESI_stack_1842_proj_zheight_new.csv	5.1	from SPA
out_ribo_ESI_stack_0179_proj_zheight_new.csv	9.9	from SPA
out_ribo_ESI_stack_0705_proj_zheight_new.csv	6.6	from SPA
out_ribo_ESI_stack_0295_proj_zheight_new.csv	38.4	from SPA
out_ribo_ESI_stack_2021_proj_zheight_new.csv	6.7	from SPA
out_ribo_ESI_stack_1487_proj_zheight_new.csv	7.5	from SPA
out_ribo_ESI_stack_0799_proj_zheight_new.csv	4.9	from SPA
out_ribo_ESI_stack_1969_proj_zheight_new.csv	4.9	from SPA
out_ribo_ESI_stack_1640_proj_zheight_new.csv	23.6	from SPA
out_ribo_ESI_stack_2351_proj_zheight_new.csv	6.5	from SPA
out_ribo_ESI_stack_0907_proj_zheight_new.csv	14.4	from SPA
out_ribo_ESI_stack_2196_proj_zheight_new.csv	4.3	from SPA
out_ribo_ESI_stack_0322_proj_zheight_new.csv	15.5	from SPA
out_ribo_ESI_stack_1530_proj_zheight_new.csv	3.5	from SPA
out_ribo_ESI_stack_1966_proj_zheight_new.csv	5.3	from SPA
out_ribo_ESI_stack_1184_proj_zheight_new.csv	0.9	from SPA
out_ribo_ESI_stack_1488_proj_zheight_new.csv	14.2	from SPA
out_ribo_ESI_stack_1033_proj_zheight_new.csv	12.9	from SPA
out_ribo_ESI_stack_0621_proj_zheight_new.csv	41.7	from SPA
out_ribo_ESI_stack_1764_proj_zheight_new.csv	3.6	from SPA
out_ribo_ESI_stack_0994_proj_zheight_new.csv	4.9	from SPA
out_ribo_ESI_stack_0374_proj_zheight_new.csv	15.2	from SPA
out_ribo_ESI_stack_0206_proj_zheight_new.csv	4.6	from SPA
out_ribo_ESI_stack_0823_proj_zheight_new.csv	5.6	from SPA
out_ribo_ESI_stack_1414_proj_zheight_new.csv	18.6	from SPA
out_ribo_ESI_stack_2275_proj_zheight_new.csv	21	from SPA
out_ribo_ESI_stack_0148_proj_zheight_new.csv	3.9	from SPA
out_ribo_ESI_stack_1873_proj_zheight_new.csv	9.8	from SPA
out_ribo_ESI_stack_0683_proj_zheight_new.csv	44.7	from SPA
out_ribo_ESI_stack_1671_proj_zheight_new.csv	6.3	from SPA
out_ribo_ESI_stack_1958_proj_zheight_new.csv	5.6	from SPA
out_ribo_ESI_stack_0881_proj_zheight_new.csv	5.1	from SPA
out_ribo_ESI_stack_2010_proj_zheight_new.csv	8.6	from SPA
out_ribo_ESI_stack_0313_proj_zheight_new.csv	23.6	from SPA
out_ribo_ESI_stack_2360_proj_zheight_new.csv	5.1	from SPA
out_ribo_ESI_stack_1169_proj_zheight_new.csv	6.5	from SPA
out_ribo_ESI_stack_1465_proj_zheight_new.csv	5.5	from SPA
out_ribo_ESI_stack_2204_proj_zheight_new.csv	7.7	from SPA
out_ribo_ESI_stack_1715_proj_zheight_new.csv	2.8	from SPA
out_ribo_ESI_stack_0650_proj_zheight_new.csv	7.3	from SPA
out_ribo_ESI_stack_1789_proj_zheight_new.csv	3.9	from SPA
out_ribo_ESI_stack_0497_proj_zheight_new.csv	7	from SPA
out_ribo_ESI_stack_0520_proj_zheight_new.csv	4.7	from SPA
out_ribo_ESI_stack_1332_proj_zheight_new.csv	15.8	from SPA
out_ribo_ESI_stack_1588_proj_zheight_new.csv	9	from SPA
out_ribo_ESI_stack_0362_proj_zheight_new.csv	7.1	from SPA
out_ribo_ESI_stack_0947_proj_zheight_new.csv	12.8	from SPA
out_ribo_ESI_stack_0012_proj_zheight_new.csv	8	from SPA
out_ribo_ESI_stack_1600_proj_zheight_new.csv	4.9	from SPA
out_ribo_ESI_stack_1929_proj_zheight_new.csv	6.7	from SPA
out_ribo_ESI_stack_1157_proj_zheight_new.csv	6.3	from SPA
out_ribo_ESI_stack_0249_proj_zheight_new.csv	41.6	from SPA
out_ribo_ESI_stack_0582_proj_zheight_new.csv	4.8	from SPA
out_ribo_ESI_stack_0139_proj_zheight_new.csv	43.2	from SPA
out_ribo_ESI_stack_0435_proj_zheight_new.csv	5.6	from SPA
out_ribo_ESI_stack_1296_proj_zheight_new.csv	6.8	from SPA
out_ribo_ESI_stack_0533_proj_zheight_new.csv	5.3	from SPA
out_ribo_ESI_stack_2217_proj_zheight_new.csv	5.2	from SPA
out_ribo_ESI_stack_0264_proj_zheight_new.csv	49.3	from SPA
out_ribo_ESI_stack_0841_proj_zheight_new.csv	4.6	from SPA
out_ribo_ESI_stack_1476_proj_zheight_new.csv	7.7	from SPA
out_ribo_ESI_stack_0768_proj_zheight_new.csv	5.5	from SPA
out_ribo_ESI_stack_2167_proj_zheight_new.csv	6.6	from SPA
out_ribo_ESI_stack_0418_proj_zheight_new.csv	9.2	from SPA
out_ribo_ESI_stack_1706_proj_zheight_new.csv	39.3	from SPA
out_ribo_ESI_stack_0591_proj_zheight_new.csv	3.8	from SPA
out_ribo_ESI_stack_2229_proj_zheight_new.csv	4.2	from SPA
out_ribo_ESI_stack_2159_proj_zheight_new.csv	6.7	from SPA
out_ribo_ESI_stack_1234_proj_zheight_new.csv	8.5	from SPA
out_ribo_ESI_stack_1811_proj_zheight_new.csv	7.5	from SPA
out_ribo_ESI_stack_0954_proj_zheight_new.csv	15.3	from SPA
out_ribo_ESI_stack_1613_proj_zheight_new.csv	7.6	from SPA
out_ribo_ESI_stack_0987_proj_zheight_new.csv	5.6	from SPA
out_ribo_ESI_stack_0165_proj_zheight_new.csv	44.9	from SPA
out_ribo_ESI_stack_2266_proj_zheight_new.csv	4.4	from SPA
out_ribo_ESI_stack_0830_proj_zheight_new.csv	5.6	from SPA
out_ribo_ESI_stack_0719_proj_zheight_new.csv	4.7	from SPA
out_ribo_ESI_stack_0785_proj_zheight_new.csv	6.4	from SPA
out_ribo_ESI_stack_0542_proj_zheight_new.csv	45.5	from SPA
out_ribo_ESI_stack_1350_proj_zheight_new.csv	8	from SPA
out_ribo_ESI_stack_1020_proj_zheight_new.csv	19.9	from SPA
out_ribo_ESI_stack_2003_proj_zheight_new.csv	10.9	from SPA
out_ribo_ESI_stack_0070_proj_zheight_new.csv	5.9	from SPA
out_ribo_ESI_stack_1662_proj_zheight_new.csv	9.6	from SPA
out_ribo_ESI_stack_2373_proj_zheight_new.csv	14.2	from SPA
out_ribo_ESI_stack_0300_proj_zheight_new.csv	6.9	from SPA
out_ribo_ESI_stack_0925_proj_zheight_new.csv	6.3	from SPA
out_ribo_ESI_stack_1512_proj_zheight_new.csv	10.9	from SPA
out_ribo_ESI_stack_2128_proj_zheight_new.csv	6.9	from SPA
out_ribo_ESI_stack_1082_proj_zheight_new.csv	5.8	from SPA
out_ribo_ESI_stack_0690_proj_zheight_new.csv	5	from SPA
out_ribo_ESI_stack_2258_proj_zheight_new.csv	16.5	from SPA
out_ribo_ESI_stack_0727_proj_zheight_new.csv	4.7	from SPA
out_ribo_ESI_stack_0154_proj_zheight_new.csv	6.7	from SPA
out_ribo_ESI_stack_1746_proj_zheight_new.csv	2.9	from SPA
out_ribo_ESI_stack_0393_proj_zheight_new.csv	24.7	from SPA
out_ribo_ESI_stack_0728_proj_zheight_new.csv	5.1	from SPA
out_ribo_ESI_stack_0801_proj_zheight_new.csv	5.3	from SPA
out_ribo_ESI_stack_0224_proj_zheight_new.csv	5.7	from SPA
out_ribo_ESI_stack_1436_proj_zheight_new.csv	15.6	from SPA
out_ribo_ESI_stack_2257_proj_zheight_new.csv	4.4	from SPA
out_ribo_ESI_stack_1944_proj_zheight_new.csv	18	from SPA
out_ribo_ESI_stack_1011_proj_zheight_new.csv	11.9	from SPA
out_ribo_ESI_stack_0041_proj_zheight_new.csv	46.5	from SPA
out_ribo_ESI_stack_1494_proj_zheight_new.csv	16.2	from SPA
out_ribo_ESI_stack_2032_proj_zheight_new.csv	5.7	from SPA
out_ribo_ESI_stack_1523_proj_zheight_new.csv	3.8	from SPA
out_ribo_ESI_stack_0914_proj_zheight_new.csv	7	from SPA
out_ribo_ESI_stack_2342_proj_zheight_new.csv	7.2	from SPA
out_ribo_ESI_stack_1778_proj_zheight_new.csv	5	from SPA
out_ribo_ESI_stack_1274_proj_zheight_new.csv	4.6	from SPA
out_ribo_ESI_stack_2119_proj_zheight_new.csv	7.4	from SPA
out_ribo_ESI_stack_0716_proj_zheight_new.csv	6.5	from SPA
out_ribo_ESI_stack_1104_proj_zheight_new.csv	2.5	from SPA
out_ribo_ESI_stack_0672_proj_zheight_new.csv	5	from SPA
out_ribo_ESI_stack_1060_proj_zheight_new.csv	5.1	from SPA
out_ribo_ESI_stack_1935_proj_zheight_new.csv	18	from SPA
out_ribo_ESI_stack_0759_proj_zheight_new.csv	6.5	from SPA
out_ribo_ESI_stack_0870_proj_zheight_new.csv	6	from SPA
out_ribo_ESI_stack_1680_proj_zheight_new.csv	14.8	from SPA
out_ribo_ESI_stack_0092_proj_zheight_new.csv	3.9	from SPA
out_ribo_ESI_stack_2226_proj_zheight_new.csv	7.9	from SPA
out_ribo_ESI_stack_0125_proj_zheight_new.csv	9.3	from SPA
out_ribo_ESI_stack_0429_proj_zheight_new.csv	4.6	from SPA
out_ribo_ESI_stack_2156_proj_zheight_new.csv	9.6	from SPA
out_ribo_ESI_stack_1175_proj_zheight_new.csv	4.5	from SPA
out_ribo_ESI_stack_0767_proj_zheight_new.csv	4	from SPA
out_ribo_ESI_stack_1479_proj_zheight_new.csv	8.1	from SPA
out_ribo_ESI_stack_2218_proj_zheight_new.csv	8	from SPA
out_ribo_ESI_stack_1997_proj_zheight_new.csv	13	from SPA
out_ribo_ESI_stack_1820_proj_zheight_new.csv	5.7	from SPA
out_ribo_ESI_stack_2333_proj_zheight_new.csv	6.4	from SPA
out_ribo_ESI_stack_1299_proj_zheight_new.csv	4.1	from SPA
out_ribo_ESI_stack_2364_proj_zheight_new.csv	4.5	from SPA
out_ribo_ESI_stack_0317_proj_zheight_new.csv	48.7	from SPA
out_ribo_ESI_stack_1505_proj_zheight_new.csv	4.1	from SPA
out_ribo_ESI_stack_0885_proj_zheight_new.csv	6.2	from SPA
out_ribo_ESI_stack_2014_proj_zheight_new.csv	9.6	from SPA
out_ribo_ESI_stack_0067_proj_zheight_new.csv	5.5	from SPA
out_ribo_ESI_stack_1675_proj_zheight_new.csv	7	from SPA
out_ribo_ESI_stack_0819_proj_zheight_new.csv	46.5	from SPA
out_ribo_ESI_stack_1599_proj_zheight_new.csv	5	from SPA
out_ribo_ESI_stack_1095_proj_zheight_new.csv	19.9	from SPA
out_ribo_ESI_stack_0687_proj_zheight_new.csv	5	from SPA
out_ribo_ESI_stack_1252_proj_zheight_new.csv	6.3	from SPA
out_ribo_ESI_stack_1877_proj_zheight_new.csv	21.1	from SPA
out_ribo_ESI_stack_0440_proj_zheight_new.csv	5.8	from SPA
out_ribo_ESI_stack_2271_proj_zheight_new.csv	5.7	from SPA
out_ribo_ESI_stack_0827_proj_zheight_new.csv	4.7	from SPA
out_ribo_ESI_stack_0990_proj_zheight_new.csv	31	from SPA
out_ribo_ESI_stack_1849_proj_zheight_new.csv	5.2	from SPA
out_ribo_ESI_stack_0172_proj_zheight_new.csv	7.6	from SPA
out_ribo_ESI_stack_0625_proj_zheight_new.csv	4.2	from SPA
out_ribo_ESI_stack_1037_proj_zheight_new.csv	12.3	from SPA
out_ribo_ESI_stack_0792_proj_zheight_new.csv	5	from SPA
out_ribo_ESI_stack_0555_proj_zheight_new.csv	19.6	from SPA
out_ribo_ESI_stack_1962_proj_zheight_new.csv	4.4	from SPA
out_ribo_ESI_stack_0059_proj_zheight_new.csv	3.5	from SPA
out_ribo_ESI_stack_0431_proj_zheight_new.csv	19.4	from SPA
out_ribo_ESI_stack_0586_proj_zheight_new.csv	5.9	from SPA
out_ribo_ESI_stack_2173_proj_zheight_new.csv	25.5	from SPA
out_ribo_ESI_stack_1698_proj_zheight_new.csv	6.6	from SPA
out_ribo_ESI_stack_0868_proj_zheight_new.csv	4.6	from SPA
out_ribo_ESI_stack_1153_proj_zheight_new.csv	5.5	from SPA
out_ribo_ESI_stack_2065_proj_zheight_new.csv	3.3	from SPA
out_ribo_ESI_stack_1604_proj_zheight_new.csv	2.2	from SPA
out_ribo_ESI_stack_0366_proj_zheight_new.csv	22	from SPA
out_ribo_ESI_stack_0943_proj_zheight_new.csv	12.9	from SPA
out_ribo_ESI_stack_1078_proj_zheight_new.csv	6.4	from SPA
out_ribo_ESI_stack_0524_proj_zheight_new.csv	19.8	from SPA
out_ribo_ESI_stack_1046_proj_zheight_new.csv	11.3	from SPA
out_ribo_ESI_stack_2170_proj_zheight_new.csv	6.1	from SPA
out_ribo_ESI_stack_1838_proj_zheight_new.csv	16	from SPA
out_ribo_ESI_stack_0103_proj_zheight_new.csv	4.5	from SPA
out_ribo_ESI_stack_1711_proj_zheight_new.csv	4.5	from SPA
out_ribo_ESI_stack_0856_proj_zheight_new.csv	5.2	from SPA
out_ribo_ESI_stack_1461_proj_zheight_new.csv	3.3	from SPA
out_ribo_ESI_stack_1837_proj_zheight_new.csv	3.4	from SPA
out_ribo_ESI_stack_1212_proj_zheight_new.csv	5	from SPA
out_ribo_ESI_stack_0400_proj_zheight_new.csv	8.4	from SPA
out_ribo_ESI_stack_1162_proj_zheight_new.csv	15.2	from SPA
out_ribo_ESI_stack_0770_proj_zheight_new.csv	6.3	from SPA
out_ribo_ESI_stack_0859_proj_zheight_new.csv	4.8	from SPA
out_ribo_ESI_stack_1635_proj_zheight_new.csv	49.5	from SPA
out_ribo_ESI_stack_1049_proj_zheight_new.csv	14.7	from SPA
out_ribo_ESI_stack_1545_proj_zheight_new.csv	9.9	from SPA
out_ribo_ESI_stack_2324_proj_zheight_new.csv	5.8	from SPA
out_ribo_ESI_stack_1782_proj_zheight_new.csv	4.2	from SPA
out_ribo_ESI_stack_1922_proj_zheight_new.csv	24.4	from SPA
out_ribo_ESI_stack_1077_proj_zheight_new.csv	39.7	from SPA
out_ribo_ESI_stack_0369_proj_zheight_new.csv	41.7	from SPA
out_ribo_ESI_stack_1720_proj_zheight_new.csv	7.8	from SPA
out_ribo_ESI_stack_1809_proj_zheight_new.csv	4.9	from SPA
out_ribo_ESI_stack_2141_proj_zheight_new.csv	6.1	from SPA
out_ribo_ESI_stack_1450_proj_zheight_new.csv	20.4	from SPA
out_ribo_ESI_stack_0867_proj_zheight_new.csv	4.4	from SPA
out_ribo_ESI_stack_0242_proj_zheight_new.csv	38.1	from SPA
out_ribo_ESI_stack_1697_proj_zheight_new.csv	15.3	from SPA
out_ribo_ESI_stack_2231_proj_zheight_new.csv	6.4	from SPA
out_ribo_ESI_stack_1038_proj_zheight_new.csv	8.2	from SPA
out_ribo_ESI_stack_1534_proj_zheight_new.csv	4.8	from SPA
out_ribo_ESI_stack_0326_proj_zheight_new.csv	5.1	from SPA
out_ribo_ESI_stack_2355_proj_zheight_new.csv	6	from SPA
out_ribo_ESI_stack_1644_proj_zheight_new.csv	44.7	from SPA
out_ribo_ESI_stack_0056_proj_zheight_new.csv	13.6	from SPA
out_ribo_ESI_stack_1348_proj_zheight_new.csv	6.8	from SPA
out_ribo_ESI_stack_1483_proj_zheight_new.csv	6.6	from SPA
out_ribo_ESI_stack_0291_proj_zheight_new.csv	2.9	from SPA
out_ribo_ESI_stack_2025_proj_zheight_new.csv	6.5	from SPA
out_ribo_ESI_stack_0701_proj_zheight_new.csv	7.9	from SPA
out_ribo_ESI_stack_1113_proj_zheight_new.csv	5.6	from SPA
out_ribo_ESI_stack_0828_proj_zheight_new.csv	3.8	from SPA
out_ribo_ESI_stack_1263_proj_zheight_new.csv	5.7	from SPA
out_ribo_ESI_stack_0233_proj_zheight_new.csv	18.4	from SPA
out_ribo_ESI_stack_0816_proj_zheight_new.csv	4.7	from SPA
out_ribo_ESI_stack_1751_proj_zheight_new.csv	35.5	from SPA
out_ribo_ESI_stack_2130_proj_zheight_new.csv	4.6	from SPA
out_ribo_ESI_stack_0384_proj_zheight_new.csv	42.6	from SPA
out_ribo_ESI_stack_0614_proj_zheight_new.csv	3.8	from SPA
out_ribo_ESI_stack_0318_proj_zheight_new.csv	24.3	from SPA
out_ribo_ESI_stack_0564_proj_zheight_new.csv	5.6	from SPA
out_ribo_ESI_stack_1100_proj_zheight_new.csv	2.7	from SPA
out_ribo_ESI_stack_1270_proj_zheight_new.csv	14.8	from SPA
out_ribo_ESI_stack_2346_proj_zheight_new.csv	4	from SPA
out_ribo_ESI_stack_0639_proj_zheight_new.csv	6.8	from SPA
out_ribo_ESI_stack_2036_proj_zheight_new.csv	8	from SPA
out_ribo_ESI_stack_0045_proj_zheight_new.csv	5.1	from SPA
out_ribo_ESI_stack_1519_proj_zheight_new.csv	5.7	from SPA
out_ribo_ESI_stack_1015_proj_zheight_new.csv	9.6	from SPA
out_ribo_ESI_stack_2008_proj_zheight_new.csv	10.6	from SPA
out_ribo_ESI_stack_1669_proj_zheight_new.csv	8.6	from SPA
out_ribo_ESI_stack_2253_proj_zheight_new.csv	4.4	from SPA
out_ribo_ESI_stack_1432_proj_zheight_new.csv	21.3	from SPA
out_ribo_ESI_stack_2094_proj_zheight_new.csv	11.5	from SPA
out_ribo_ESI_stack_1585_proj_zheight_new.csv	6.3	from SPA
out_ribo_ESI_stack_0397_proj_zheight_new.csv	8.8	from SPA
out_ribo_ESI_stack_2123_proj_zheight_new.csv	6.5	from SPA
out_ribo_ESI_stack_1089_proj_zheight_new.csv	9.4	from SPA
out_ribo_ESI_stack_1742_proj_zheight_new.csv	6	from SPA
out_ribo_ESI_stack_0150_proj_zheight_new.csv	23.1	from SPA
out_ribo_ESI_stack_2047_proj_zheight_new.csv	3.6	from SPA
out_ribo_ESI_stack_0538_proj_zheight_new.csv	5.5	from SPA
out_ribo_ESI_stack_1791_proj_zheight_new.csv	5.2	from SPA
out_ribo_ESI_stack_2337_proj_zheight_new.csv	4.7	from SPA
out_ribo_ESI_stack_0183_proj_zheight_new.csv	9.6	from SPA
out_ribo_ESI_stack_1556_proj_zheight_new.csv	4.9	from SPA
out_ribo_ESI_stack_0961_proj_zheight_new.csv	18.1	from SPA
out_ribo_ESI_stack_0344_proj_zheight_new.csv	40.6	from SPA
out_ribo_ESI_stack_1824_proj_zheight_new.csv	8.3	from SPA
out_ribo_ESI_stack_1993_proj_zheight_new.csv	5.3	from SPA
out_ribo_ESI_stack_0763_proj_zheight_new.csv	46.5	from SPA
out_ribo_ESI_stack_2152_proj_zheight_new.csv	11.9	from SPA
out_ribo_ESI_stack_0121_proj_zheight_new.csv	11.3	from SPA
out_ribo_ESI_stack_1733_proj_zheight_new.csv	13.3	from SPA
out_ribo_ESI_stack_0096_proj_zheight_new.csv	5.3	from SPA
out_ribo_ESI_stack_2222_proj_zheight_new.csv	4.9	from SPA
out_ribo_ESI_stack_1684_proj_zheight_new.csv	8.1	from SPA
out_ribo_ESI_stack_0874_proj_zheight_new.csv	6.1	from SPA
out_ribo_ESI_stack_1931_proj_zheight_new.csv	8.7	from SPA
out_ribo_ESI_stack_1314_proj_zheight_new.csv	6.9	from SPA
out_ribo_ESI_stack_0506_proj_zheight_new.csv	6.5	from SPA
out_ribo_ESI_stack_1618_proj_zheight_new.csv	6.4	from SPA
out_ribo_ESI_stack_1064_proj_zheight_new.csv	4.9	from SPA
out_ribo_ESI_stack_0676_proj_zheight_new.csv	25.4	from SPA
out_ribo_ESI_stack_1617_proj_zheight_new.csv	44.1	from SPA
out_ribo_ESI_stack_0509_proj_zheight_new.csv	19	from SPA
out_ribo_ESI_stack_0679_proj_zheight_new.csv	42.3	from SPA
out_ribo_ESI_stack_0950_proj_zheight_new.csv	18.8	from SPA
out_ribo_ESI_stack_1815_proj_zheight_new.csv	3.5	from SPA
out_ribo_ESI_stack_0422_proj_zheight_new.csv	4.9	from SPA
out_ribo_ESI_stack_0099_proj_zheight_new.csv	5.9	from SPA
out_ribo_ESI_stack_0595_proj_zheight_new.csv	4	from SPA
out_ribo_ESI_stack_1472_proj_zheight_new.csv	4.8	from SPA
out_ribo_ESI_stack_0260_proj_zheight_new.csv	11.1	from SPA
out_ribo_ESI_stack_0845_proj_zheight_new.csv	7.5	from SPA
out_ribo_ESI_stack_1994_proj_zheight_new.csv	17.5	from SPA
out_ribo_ESI_stack_2213_proj_zheight_new.csv	5.3	from SPA
out_ribo_ESI_stack_0537_proj_zheight_new.csv	19	from SPA
out_ribo_ESI_stack_1325_proj_zheight_new.csv	12.2	from SPA
out_ribo_ESI_stack_2048_proj_zheight_new.csv	5.7	from SPA
out_ribo_ESI_stack_1055_proj_zheight_new.csv	9.9	from SPA
out_ribo_ESI_stack_1559_proj_zheight_new.csv	43.2	from SPA
out_ribo_ESI_stack_2338_proj_zheight_new.csv	4.5	from SPA
out_ribo_ESI_stack_1241_proj_zheight_new.csv	8.2	from SPA
out_ribo_ESI_stack_1086_proj_zheight_new.csv	7.3	from SPA
out_ribo_ESI_stack_0398_proj_zheight_new.csv	3.8	from SPA
out_ribo_ESI_stack_0608_proj_zheight_new.csv	8.1	from SPA
out_ribo_ESI_stack_0769_proj_zheight_new.csv	12.8	from SPA
out_ribo_ESI_stack_1516_proj_zheight_new.csv	7.3	from SPA
out_ribo_ESI_stack_0921_proj_zheight_new.csv	5.5	from SPA
out_ribo_ESI_stack_1666_proj_zheight_new.csv	19.9	from SPA
out_ribo_ESI_stack_0578_proj_zheight_new.csv	5.6	from SPA
out_ribo_ESI_stack_2007_proj_zheight_new.csv	4.8	from SPA
out_ribo_ESI_stack_0896_proj_zheight_new.csv	8.6	from SPA
out_ribo_ESI_stack_2349_proj_zheight_new.csv	6.2	from SPA
out_ribo_ESI_stack_2086_proj_zheight_new.csv	17.7	from SPA
out_ribo_ESI_stack_1429_proj_zheight_new.csv	31.7	from SPA
out_ribo_ESI_stack_1354_proj_zheight_new.csv	11.5	from SPA
out_ribo_ESI_stack_1971_proj_zheight_new.csv	7.1	from SPA
out_ribo_ESI_stack_0546_proj_zheight_new.csv	5.9	from SPA
out_ribo_ESI_stack_0781_proj_zheight_new.csv	3.7	from SPA
out_ribo_ESI_stack_0834_proj_zheight_new.csv	5.4	from SPA
out_ribo_ESI_stack_0211_proj_zheight_new.csv	44	from SPA
out_ribo_ESI_stack_0161_proj_zheight_new.csv	6.3	from SPA
out_ribo_ESI_stack_1773_proj_zheight_new.csv	6.8	from SPA
out_ribo_ESI_stack_0983_proj_zheight_new.csv	7.4	from SPA
out_ribo_ESI_stack_1040_proj_zheight_new.csv	14.5	from SPA
out_ribo_ESI_stack_0652_proj_zheight_new.csv	5.1	from SPA
out_ribo_ESI_stack_0199_proj_zheight_new.csv	5.4	from SPA
out_ribo_ESI_stack_1287_proj_zheight_new.csv	5.7	from SPA
out_ribo_ESI_stack_1330_proj_zheight_new.csv	10.9	from SPA
out_ribo_ESI_stack_0850_proj_zheight_new.csv	4.6	from SPA
out_ribo_ESI_stack_0275_proj_zheight_new.csv	31.3	from SPA
out_ribo_ESI_stack_1467_proj_zheight_new.csv	5.1	from SPA
out_ribo_ESI_stack_2206_proj_zheight_new.csv	10.9	from SPA
out_ribo_ESI_stack_0105_proj_zheight_new.csv	6.5	from SPA
out_ribo_ESI_stack_1717_proj_zheight_new.csv	6.2	from SPA
out_ribo_ESI_stack_0747_proj_zheight_new.csv	5.1	from SPA
out_ribo_ESI_stack_1155_proj_zheight_new.csv	9	from SPA
out_ribo_ESI_stack_0580_proj_zheight_new.csv	3.5	from SPA
out_ribo_ESI_stack_0437_proj_zheight_new.csv	5.3	from SPA
out_ribo_ESI_stack_1800_proj_zheight_new.csv	3.2	from SPA
out_ribo_ESI_stack_2148_proj_zheight_new.csv	4.6	from SPA
out_ribo_ESI_stack_0360_proj_zheight_new.csv	12.4	from SPA
out_ribo_ESI_stack_0945_proj_zheight_new.csv	12.8	from SPA
out_ribo_ESI_stack_1602_proj_zheight_new.csv	3.2	from SPA
out_ribo_ESI_stack_0010_proj_zheight_new.csv	28	from SPA
out_ribo_ESI_stack_2063_proj_zheight_new.csv	19.1	from SPA
out_ribo_ESI_stack_0174_proj_zheight_new.csv	6.4	from SPA
out_ribo_ESI_stack_2107_proj_zheight_new.csv	9.9	from SPA
out_ribo_ESI_stack_0996_proj_zheight_new.csv	4.6	from SPA
out_ribo_ESI_stack_0708_proj_zheight_new.csv	4.3	from SPA
out_ribo_ESI_stack_1416_proj_zheight_new.csv	22	from SPA
out_ribo_ESI_stack_0204_proj_zheight_new.csv	8.6	from SPA
out_ribo_ESI_stack_0821_proj_zheight_new.csv	3.8	from SPA
out_ribo_ESI_stack_2277_proj_zheight_new.csv	6.9	from SPA
out_ribo_ESI_stack_0553_proj_zheight_new.csv	11.2	from SPA
out_ribo_ESI_stack_1964_proj_zheight_new.csv	9.1	from SPA
out_ribo_ESI_stack_1341_proj_zheight_new.csv	15.9	from SPA
out_ribo_ESI_stack_0794_proj_zheight_new.csv	6.2	from SPA
out_ribo_ESI_stack_0298_proj_zheight_new.csv	7.8	from SPA
out_ribo_ESI_stack_0623_proj_zheight_new.csv	4.7	from SPA
out_ribo_ESI_stack_1031_proj_zheight_new.csv	16.8	from SPA
out_ribo_ESI_stack_0061_proj_zheight_new.csv	6.2	from SPA
out_ribo_ESI_stack_2012_proj_zheight_new.csv	5.2	from SPA
out_ribo_ESI_stack_0934_proj_zheight_new.csv	7.4	from SPA
out_ribo_ESI_stack_1758_proj_zheight_new.csv	5.4	from SPA
out_ribo_ESI_stack_1254_proj_zheight_new.csv	11.8	from SPA
out_ribo_ESI_stack_1871_proj_zheight_new.csv	3.6	from SPA
out_ribo_ESI_stack_2139_proj_zheight_new.csv	5	from SPA
out_ribo_ESI_stack_1428_proj_zheight_new.csv	22.9	from SPA
out_ribo_ESI_stack_2249_proj_zheight_new.csv	3.7	from SPA
out_ribo_ESI_stack_2136_proj_zheight_new.csv	6.3	from SPA
out_ribo_ESI_stack_1590_proj_zheight_new.csv	7.3	from SPA
out_ribo_ESI_stack_0145_proj_zheight_new.csv	37.6	from SPA
out_ribo_ESI_stack_1757_proj_zheight_new.csv	12.2	from SPA
out_ribo_ESI_stack_2246_proj_zheight_new.csv	4.9	from SPA
out_ribo_ESI_stack_2081_proj_zheight_new.csv	9.5	from SPA
out_ribo_ESI_stack_0235_proj_zheight_new.csv	5.2	from SPA
out_ribo_ESI_stack_0810_proj_zheight_new.csv	3.7	from SPA
out_ribo_ESI_stack_1427_proj_zheight_new.csv	17.1	from SPA
out_ribo_ESI_stack_0739_proj_zheight_new.csv	3.8	from SPA
out_ribo_ESI_stack_1000_proj_zheight_new.csv	5.7	from SPA
out_ribo_ESI_stack_0612_proj_zheight_new.csv	4.2	from SPA
out_ribo_ESI_stack_1485_proj_zheight_new.csv	4.2	from SPA
out_ribo_ESI_stack_2023_proj_zheight_new.csv	7.9	from SPA
out_ribo_ESI_stack_0297_proj_zheight_new.csv	4	from SPA
out_ribo_ESI_stack_2353_proj_zheight_new.csv	37.9	from SPA
out_ribo_ESI_stack_1532_proj_zheight_new.csv	5	from SPA
out_ribo_ESI_stack_2194_proj_zheight_new.csv	42.9	from SPA
out_ribo_ESI_stack_0999_proj_zheight_new.csv	17.5	from SPA
out_ribo_ESI_stack_2108_proj_zheight_new.csv	11	from SPA
out_ribo_ESI_stack_1265_proj_zheight_new.csv	4.7	from SPA
out_ribo_ESI_stack_1769_proj_zheight_new.csv	2.3	from SPA
out_ribo_ESI_stack_0707_proj_zheight_new.csv	6.1	from SPA
out_ribo_ESI_stack_1115_proj_zheight_new.csv	17.9	from SPA
out_ribo_ESI_stack_1893_proj_zheight_new.csv	26.5	from SPA
out_ribo_ESI_stack_1071_proj_zheight_new.csv	6.7	from SPA
out_ribo_ESI_stack_0513_proj_zheight_new.csv	16.4	from SPA
out_ribo_ESI_stack_1301_proj_zheight_new.csv	6	from SPA
out_ribo_ESI_stack_1924_proj_zheight_new.csv	24.1	from SPA
out_ribo_ESI_stack_0998_proj_zheight_new.csv	14	from SPA
out_ribo_ESI_stack_0083_proj_zheight_new.csv	3.8	from SPA
out_ribo_ESI_stack_2237_proj_zheight_new.csv	6.7	from SPA
out_ribo_ESI_stack_0861_proj_zheight_new.csv	6.1	from SPA
out_ribo_ESI_stack_0748_proj_zheight_new.csv	17.3	from SPA
out_ribo_ESI_stack_1201_proj_zheight_new.csv	19.9	from SPA
out_ribo_ESI_stack_0438_proj_zheight_new.csv	13.6	from SPA
out_ribo_ESI_stack_1726_proj_zheight_new.csv	6.1	from SPA
out_ribo_ESI_stack_2380_proj_zheight_new.csv	5.9	from SPA
out_ribo_ESI_stack_0134_proj_zheight_new.csv	1.9	from SPA
out_ribo_ESI_stack_1986_proj_zheight_new.csv	14.5	from SPA
out_ribo_ESI_stack_2209_proj_zheight_new.csv	5.7	from SPA
out_ribo_ESI_stack_1468_proj_zheight_new.csv	5.4	from SPA
out_ribo_ESI_stack_1164_proj_zheight_new.csv	2.6	from SPA
out_ribo_ESI_stack_0776_proj_zheight_new.csv	1.6	from SPA
out_ribo_ESI_stack_2179_proj_zheight_new.csv	8.5	from SPA
out_ribo_ESI_stack_1831_proj_zheight_new.csv	6	from SPA
out_ribo_ESI_stack_0342_proj_zheight_new.csv	9.1	from SPA
out_ribo_ESI_stack_1718_proj_zheight_new.csv	5.7	from SPA
out_ribo_ESI_stack_2322_proj_zheight_new.csv	5.7	from SPA
out_ribo_ESI_stack_0196_proj_zheight_new.csv	6.5	from SPA
out_ribo_ESI_stack_1784_proj_zheight_new.csv	4.3	from SPA
out_ribo_ESI_stack_0351_proj_zheight_new.csv	22.8	from SPA
out_ribo_ESI_stack_0974_proj_zheight_new.csv	24.6	from SPA
out_ribo_ESI_stack_1543_proj_zheight_new.csv	7.3	from SPA
out_ribo_ESI_stack_2052_proj_zheight_new.csv	7.6	from SPA
out_ribo_ESI_stack_2295_proj_zheight_new.csv	5.3	from SPA
out_ribo_ESI_stack_1633_proj_zheight_new.csv	5.1	from SPA
out_ribo_ESI_stack_1149_proj_zheight_new.csv	6.1	from SPA
out_ribo_ESI_stack_0872_proj_zheight_new.csv	4	from SPA
out_ribo_ESI_stack_2224_proj_zheight_new.csv	5.3	from SPA
out_ribo_ESI_stack_0090_proj_zheight_new.csv	45.5	from SPA
out_ribo_ESI_stack_1682_proj_zheight_new.csv	5.5	from SPA
out_ribo_ESI_stack_0127_proj_zheight_new.csv	6.3	from SPA
out_ribo_ESI_stack_1735_proj_zheight_new.csv	4.7	from SPA
out_ribo_ESI_stack_1239_proj_zheight_new.csv	5.1	from SPA
out_ribo_ESI_stack_2154_proj_zheight_new.csv	6.1	from SPA
out_ribo_ESI_stack_1062_proj_zheight_new.csv	7.7	from SPA
out_ribo_ESI_stack_1937_proj_zheight_new.csv	17.1	from SPA
out_ribo_ESI_stack_1312_proj_zheight_new.csv	8.7	from SPA
out_ribo_ESI_stack_1550_proj_zheight_new.csv	33.9	from SPA
out_ribo_ESI_stack_0967_proj_zheight_new.csv	15.2	from SPA
out_ribo_ESI_stack_1797_proj_zheight_new.csv	4.6	from SPA
out_ribo_ESI_stack_0185_proj_zheight_new.csv	6.8	from SPA
out_ribo_ESI_stack_2331_proj_zheight_new.csv	3.7	from SPA
out_ribo_ESI_stack_1620_proj_zheight_new.csv	32.5	from SPA
out_ribo_ESI_stack_2041_proj_zheight_new.csv	18.4	from SPA
out_ribo_ESI_stack_0269_proj_zheight_new.csv	4.5	from SPA
out_ribo_ESI_stack_1822_proj_zheight_new.csv	5.5	from SPA
out_ribo_ESI_stack_1363_proj_zheight_new.csv	16.7	from SPA
out_ribo_ESI_stack_0289_proj_zheight_new.csv	27	from SPA
out_ribo_ESI_stack_1946_proj_zheight_new.csv	25	from SPA
out_ribo_ESI_stack_0601_proj_zheight_new.csv	25.4	from SPA
out_ribo_ESI_stack_1013_proj_zheight_new.csv	7.8	from SPA
out_ribo_ESI_stack_0928_proj_zheight_new.csv	6	from SPA
out_ribo_ESI_stack_0156_proj_zheight_new.csv	4.8	from SPA
out_ribo_ESI_stack_1583_proj_zheight_new.csv	4.4	from SPA
out_ribo_ESI_stack_0391_proj_zheight_new.csv	40.9	from SPA
out_ribo_ESI_stack_1434_proj_zheight_new.csv	11.5	from SPA
out_ribo_ESI_stack_0803_proj_zheight_new.csv	5.8	from SPA
out_ribo_ESI_stack_0226_proj_zheight_new.csv	5.2	from SPA
out_ribo_ESI_stack_2255_proj_zheight_new.csv	5.5	from SPA
out_ribo_ESI_stack_0168_proj_zheight_new.csv	5.4	from SPA
out_ribo_ESI_stack_1276_proj_zheight_new.csv	4.6	from SPA
out_ribo_ESI_stack_0714_proj_zheight_new.csv	4.3	from SPA
out_ribo_ESI_stack_0218_proj_zheight_new.csv	46.8	from SPA
out_ribo_ESI_stack_0043_proj_zheight_new.csv	5.6	from SPA
out_ribo_ESI_stack_0788_proj_zheight_new.csv	8.7	from SPA
out_ribo_ESI_stack_0284_proj_zheight_new.csv	6.1	from SPA
out_ribo_ESI_stack_2030_proj_zheight_new.csv	10.8	from SPA
out_ribo_ESI_stack_2187_proj_zheight_new.csv	42.3	from SPA
out_ribo_ESI_stack_0916_proj_zheight_new.csv	6.2	from SPA
out_ribo_ESI_stack_2340_proj_zheight_new.csv	6	from SPA
out_ribo_ESI_stack_1195_proj_zheight_new.csv	15.1	from SPA
out_ribo_ESI_stack_0787_proj_zheight_new.csv	6.9	from SPA
out_ribo_ESI_stack_0919_proj_zheight_new.csv	4.8	from SPA
out_ribo_ESI_stack_2188_proj_zheight_new.csv	3.8	from SPA
out_ribo_ESI_stack_1022_proj_zheight_new.csv	3.6	from SPA
out_ribo_ESI_stack_0630_proj_zheight_new.csv	3.8	from SPA
out_ribo_ESI_stack_0167_proj_zheight_new.csv	7.8	from SPA
out_ribo_ESI_stack_0832_proj_zheight_new.csv	8.2	from SPA
out_ribo_ESI_stack_0993_proj_zheight_new.csv	29.5	from SPA
out_ribo_ESI_stack_0217_proj_zheight_new.csv	4.1	from SPA
out_ribo_ESI_stack_1080_proj_zheight_new.csv	3.6	from SPA
out_ribo_ESI_stack_1247_proj_zheight_new.csv	16.8	from SPA
out_ribo_ESI_stack_0159_proj_zheight_new.csv	43.7	from SPA
out_ribo_ESI_stack_0229_proj_zheight_new.csv	5.6	from SPA
out_ribo_ESI_stack_0890_proj_zheight_new.csv	7.3	from SPA
out_ribo_ESI_stack_1949_proj_zheight_new.csv	27.7	from SPA
out_ribo_ESI_stack_1660_proj_zheight_new.csv	9.4	from SPA
out_ribo_ESI_stack_0072_proj_zheight_new.csv	38.4	from SPA
out_ribo_ESI_stack_2371_proj_zheight_new.csv	4	from SPA
out_ribo_ESI_stack_1510_proj_zheight_new.csv	12	from SPA
out_ribo_ESI_stack_0302_proj_zheight_new.csv	21.8	from SPA
out_ribo_ESI_stack_0927_proj_zheight_new.csv	14.2	from SPA
out_ribo_ESI_stack_0266_proj_zheight_new.csv	31.2	from SPA
out_ribo_ESI_stack_2165_proj_zheight_new.csv	8.7	from SPA
out_ribo_ESI_stack_1704_proj_zheight_new.csv	49.2	from SPA
out_ribo_ESI_stack_0116_proj_zheight_new.csv	4.1	from SPA
out_ribo_ESI_stack_1294_proj_zheight_new.csv	4.9	from SPA
out_ribo_ESI_stack_1798_proj_zheight_new.csv	4.7	from SPA
out_ribo_ESI_stack_0531_proj_zheight_new.csv	5.3	from SPA
out_ribo_ESI_stack_1323_proj_zheight_new.csv	19.1	from SPA
out_ribo_ESI_stack_2289_proj_zheight_new.csv	5	from SPA
out_ribo_ESI_stack_0956_proj_zheight_new.csv	18.8	from SPA
out_ribo_ESI_stack_1561_proj_zheight_new.csv	3.8	from SPA
out_ribo_ESI_stack_2070_proj_zheight_new.csv	7.2	from SPA
out_ribo_ESI_stack_1938_proj_zheight_new.csv	13.3	from SPA
out_ribo_ESI_stack_0003_proj_zheight_new.csv	47	from SPA
out_ribo_ESI_stack_1611_proj_zheight_new.csv	5.3	from SPA
out_ribo_ESI_stack_1381_proj_zheight_new.csv	34.6	from SPA
out_ribo_ESI_stack_0593_proj_zheight_new.csv	19.7	from SPA
out_ribo_ESI_stack_0258_proj_zheight_new.csv	4.3	from SPA
out_ribo_ESI_stack_1236_proj_zheight_new.csv	4	from SPA
out_ribo_ESI_stack_1813_proj_zheight_new.csv	9.1	from SPA
out_ribo_ESI_stack_0128_proj_zheight_new.csv	2.9	from SPA
out_ribo_ESI_stack_1111_proj_zheight_new.csv	9.1	from SPA
out_ribo_ESI_stack_0703_proj_zheight_new.csv	4.5	from SPA
out_ribo_ESI_stack_1844_proj_zheight_new.csv	5.5	from SPA
out_ribo_ESI_stack_0628_proj_zheight_new.csv	7	from SPA
out_ribo_ESI_stack_0324_proj_zheight_new.csv	46.3	from SPA
out_ribo_ESI_stack_1536_proj_zheight_new.csv	4.6	from SPA
out_ribo_ESI_stack_0054_proj_zheight_new.csv	9.4	from SPA
out_ribo_ESI_stack_1646_proj_zheight_new.csv	9.2	from SPA
out_ribo_ESI_stack_0558_proj_zheight_new.csv	15.1	from SPA
out_ribo_ESI_stack_2027_proj_zheight_new.csv	13.1	from SPA
out_ribo_ESI_stack_0293_proj_zheight_new.csv	20.2	from SPA
out_ribo_ESI_stack_1481_proj_zheight_new.csv	4.5	from SPA
out_ribo_ESI_stack_0616_proj_zheight_new.csv	2.6	from SPA
out_ribo_ESI_stack_1004_proj_zheight_new.csv	12.9	from SPA
out_ribo_ESI_stack_1508_proj_zheight_new.csv	9	from SPA
out_ribo_ESI_stack_2369_proj_zheight_new.csv	5.6	from SPA
out_ribo_ESI_stack_1678_proj_zheight_new.csv	5.8	from SPA
out_ribo_ESI_stack_0566_proj_zheight_new.csv	7	from SPA
out_ribo_ESI_stack_1374_proj_zheight_new.csv	32.1	from SPA
out_ribo_ESI_stack_2019_proj_zheight_new.csv	8.3	from SPA
out_ribo_ESI_stack_0888_proj_zheight_new.csv	6.1	from SPA
out_ribo_ESI_stack_0231_proj_zheight_new.csv	7.2	from SPA
out_ribo_ESI_stack_2242_proj_zheight_new.csv	6.5	from SPA
out_ribo_ESI_stack_1753_proj_zheight_new.csv	4.5	from SPA
out_ribo_ESI_stack_0141_proj_zheight_new.csv	34.2	from SPA
out_ribo_ESI_stack_1098_proj_zheight_new.csv	18.5	from SPA
out_ribo_ESI_stack_0386_proj_zheight_new.csv	19.8	from SPA
out_ribo_ESI_stack_2132_proj_zheight_new.csv	5.4	from SPA
out_ribo_ESI_stack_2291_proj_zheight_new.csv	11.5	from SPA
out_ribo_ESI_stack_0529_proj_zheight_new.csv	11.9	from SPA
out_ribo_ESI_stack_0659_proj_zheight_new.csv	4.1	from SPA
out_ribo_ESI_stack_1547_proj_zheight_new.csv	6.9	from SPA
out_ribo_ESI_stack_1780_proj_zheight_new.csv	4.8	from SPA
out_ribo_ESI_stack_2326_proj_zheight_new.csv	4.7	from SPA
out_ribo_ESI_stack_0402_proj_zheight_new.csv	8.1	from SPA
out_ribo_ESI_stack_1352_proj_zheight_new.csv	16.2	from SPA
out_ribo_ESI_stack_0772_proj_zheight_new.csv	6.1	from SPA
out_ribo_ESI_stack_1160_proj_zheight_new.csv	5.4	from SPA
out_ribo_ESI_stack_1982_proj_zheight_new.csv	7.4	from SPA
out_ribo_ESI_stack_0130_proj_zheight_new.csv	4.9	from SPA
out_ribo_ESI_stack_1722_proj_zheight_new.csv	3.6	from SPA
out_ribo_ESI_stack_2143_proj_zheight_new.csv	5.3	from SPA
out_ribo_ESI_stack_0865_proj_zheight_new.csv	5.6	from SPA
out_ribo_ESI_stack_0087_proj_zheight_new.csv	4.9	from SPA
out_ribo_ESI_stack_2233_proj_zheight_new.csv	5.9	from SPA
out_ribo_ESI_stack_1609_proj_zheight_new.csv	4.7	from SPA
out_ribo_ESI_stack_0517_proj_zheight_new.csv	4	from SPA
out_ribo_ESI_stack_1075_proj_zheight_new.csv	6.5	from SPA
out_ribo_ESI_stack_1579_proj_zheight_new.csv	5.5	from SPA
out_ribo_ESI_stack_2067_proj_zheight_new.csv	13.3	from SPA
out_ribo_ESI_stack_0518_proj_zheight_new.csv	4.4	from SPA
out_ribo_ESI_stack_0364_proj_zheight_new.csv	7.7	from SPA
out_ribo_ESI_stack_1804_proj_zheight_new.csv	21	from SPA
out_ribo_ESI_stack_0584_proj_zheight_new.csv	4.8	from SPA
out_ribo_ESI_stack_0088_proj_zheight_new.csv	4.9	from SPA
out_ribo_ESI_stack_1151_proj_zheight_new.csv	7.4	from SPA
out_ribo_ESI_stack_0101_proj_zheight_new.csv	7.8	from SPA
out_ribo_ESI_stack_2202_proj_zheight_new.csv	3.8	from SPA
out_ribo_ESI_stack_1463_proj_zheight_new.csv	5.3	from SPA
out_ribo_ESI_stack_0854_proj_zheight_new.csv	43.8	from SPA
out_ribo_ESI_stack_2059_proj_zheight_new.csv	14	from SPA
out_ribo_ESI_stack_0526_proj_zheight_new.csv	5.4	from SPA
out_ribo_ESI_stack_2329_proj_zheight_new.csv	4.4	from SPA
out_ribo_ESI_stack_1548_proj_zheight_new.csv	7.8	from SPA
out_ribo_ESI_stack_0656_proj_zheight_new.csv	6.7	from SPA
out_ribo_ESI_stack_1044_proj_zheight_new.csv	12.3	from SPA
out_ribo_ESI_stack_0732_proj_zheight_new.csv	6	from SPA
out_ribo_ESI_stack_0389_proj_zheight_new.csv	40.3	from SPA
out_ribo_ESI_stack_0685_proj_zheight_new.csv	48.5	from SPA
out_ribo_ESI_stack_1875_proj_zheight_new.csv	9.1	from SPA
out_ribo_ESI_stack_2366_proj_zheight_new.csv	6.2	from SPA
out_ribo_ESI_stack_1507_proj_zheight_new.csv	5.7	from SPA
out_ribo_ESI_stack_0930_proj_zheight_new.csv	5	from SPA
out_ribo_ESI_stack_0315_proj_zheight_new.csv	43	from SPA
out_ribo_ESI_stack_0619_proj_zheight_new.csv	3.7	from SPA
out_ribo_ESI_stack_0887_proj_zheight_new.csv	5.1	from SPA
out_ribo_ESI_stack_1677_proj_zheight_new.csv	15.4	from SPA
out_ribo_ESI_stack_0065_proj_zheight_new.csv	49.6	from SPA
out_ribo_ESI_stack_2358_proj_zheight_new.csv	9.3	from SPA
out_ribo_ESI_stack_1539_proj_zheight_new.csv	5.6	from SPA
out_ribo_ESI_stack_1035_proj_zheight_new.csv	18	from SPA
out_ribo_ESI_stack_0627_proj_zheight_new.csv	3.8	from SPA
out_ribo_ESI_stack_2028_proj_zheight_new.csv	7.3	from SPA
out_ribo_ESI_stack_0790_proj_zheight_new.csv	8.7	from SPA
out_ribo_ESI_stack_0557_proj_zheight_new.csv	4	from SPA
out_ribo_ESI_stack_1649_proj_zheight_new.csv	27.8	from SPA
out_ribo_ESI_stack_0200_proj_zheight_new.csv	6.5	from SPA
out_ribo_ESI_stack_0825_proj_zheight_new.csv	6.1	from SPA
out_ribo_ESI_stack_1412_proj_zheight_new.csv	11.2	from SPA
out_ribo_ESI_stack_0992_proj_zheight_new.csv	11.7	from SPA
out_ribo_ESI_stack_0170_proj_zheight_new.csv	5	from SPA
out_ribo_ESI_stack_1762_proj_zheight_new.csv	5	from SPA
out_ribo_ESI_stack_1018_proj_zheight_new.csv	16.3	from SPA
out_ribo_ESI_stack_0306_proj_zheight_new.csv	19.9	from SPA
out_ribo_ESI_stack_0923_proj_zheight_new.csv	4.5	from SPA
out_ribo_ESI_stack_1514_proj_zheight_new.csv	19.6	from SPA
out_ribo_ESI_stack_1664_proj_zheight_new.csv	6.4	from SPA
out_ribo_ESI_stack_2005_proj_zheight_new.csv	1.2	from SPA
out_ribo_ESI_stack_0894_proj_zheight_new.csv	4.4	from SPA
out_ribo_ESI_stack_0721_proj_zheight_new.csv	4.4	from SPA
out_ribo_ESI_stack_0808_proj_zheight_new.csv	4.4	from SPA
out_ribo_ESI_stack_1243_proj_zheight_new.csv	5.8	from SPA
out_ribo_ESI_stack_1367_proj_zheight_new.csv	24.8	from SPA
out_ribo_ESI_stack_1084_proj_zheight_new.csv	6.3	from SPA
out_ribo_ESI_stack_0696_proj_zheight_new.csv	5.3	from SPA
out_ribo_ESI_stack_0836_proj_zheight_new.csv	4.6	from SPA
out_ribo_ESI_stack_0213_proj_zheight_new.csv	6.3	from SPA
out_ribo_ESI_stack_1771_proj_zheight_new.csv	5.5	from SPA
out_ribo_ESI_stack_0981_proj_zheight_new.csv	4.5	from SPA
out_ribo_ESI_stack_0634_proj_zheight_new.csv	12.7	from SPA
out_ribo_ESI_stack_1026_proj_zheight_new.csv	11.9	from SPA
out_ribo_ESI_stack_0544_proj_zheight_new.csv	5.2	from SPA
out_ribo_ESI_stack_0783_proj_zheight_new.csv	4.2	from SPA
out_ribo_ESI_stack_1817_proj_zheight_new.csv	21.5	from SPA
out_ribo_ESI_stack_0750_proj_zheight_new.csv	11.6	from SPA
out_ribo_ESI_stack_0879_proj_zheight_new.csv	2.9	from SPA
out_ribo_ESI_stack_1689_proj_zheight_new.csv	10.3	from SPA
out_ribo_ESI_stack_1615_proj_zheight_new.csv	6.8	from SPA
out_ribo_ESI_stack_1319_proj_zheight_new.csv	19.6	from SPA
out_ribo_ESI_stack_2074_proj_zheight_new.csv	6.2	from SPA
out_ribo_ESI_stack_0952_proj_zheight_new.csv	8.2	from SPA
out_ribo_ESI_stack_0039_proj_zheight_new.csv	45.4	from SPA
out_ribo_ESI_stack_1327_proj_zheight_new.csv	22.1	from SPA
out_ribo_ESI_stack_0535_proj_zheight_new.csv	7.3	from SPA
out_ribo_ESI_stack_0112_proj_zheight_new.csv	14.5	from SPA
out_ribo_ESI_stack_0843_proj_zheight_new.csv	5	from SPA
out_ribo_ESI_stack_1700_proj_zheight_new.csv	4.3	from SPA
out_ribo_ESI_stack_1829_proj_zheight_new.csv	21.3	from SPA
out_ribo_ESI_stack_0262_proj_zheight_new.csv	17.4	from SPA
out_ribo_ESI_stack_1470_proj_zheight_new.csv	6	from SPA
out_ribo_ESI_stack_2211_proj_zheight_new.csv	7.9	from SPA
out_ribo_ESI_stack_1826_proj_zheight_new.csv	4.8	from SPA
out_ribo_ESI_stack_0848_proj_zheight_new.csv	4.7	from SPA
out_ribo_ESI_stack_1173_proj_zheight_new.csv	5.6	from SPA
out_ribo_ESI_stack_0761_proj_zheight_new.csv	3.2	from SPA
out_ribo_ESI_stack_2045_proj_zheight_new.csv	12.8	from SPA
out_ribo_ESI_stack_1328_proj_zheight_new.csv	16.9	from SPA
out_ribo_ESI_stack_2282_proj_zheight_new.csv	11.7	from SPA
out_ribo_ESI_stack_1624_proj_zheight_new.csv	6.4	from SPA
out_ribo_ESI_stack_0181_proj_zheight_new.csv	4.6	from SPA
out_ribo_ESI_stack_2335_proj_zheight_new.csv	42.6	from SPA
out_ribo_ESI_stack_0963_proj_zheight_new.csv	14.8	from SPA
out_ribo_ESI_stack_1554_proj_zheight_new.csv	7.1	from SPA
out_ribo_ESI_stack_1058_proj_zheight_new.csv	9.1	from SPA
out_ribo_ESI_stack_0381_proj_zheight_new.csv	42.4	from SPA
out_ribo_ESI_stack_0504_proj_zheight_new.csv	8.4	from SPA
out_ribo_ESI_stack_1933_proj_zheight_new.csv	16.6	from SPA
out_ribo_ESI_stack_1316_proj_zheight_new.csv	32.8	from SPA
out_ribo_ESI_stack_0008_proj_zheight_new.csv	12.3	from SPA
out_ribo_ESI_stack_1884_proj_zheight_new.csv	13.4	from SPA
out_ribo_ESI_stack_0378_proj_zheight_new.csv	4.8	from SPA
out_ribo_ESI_stack_0674_proj_zheight_new.csv	49.1	from SPA
out_ribo_ESI_stack_1066_proj_zheight_new.csv	10.9	from SPA
out_ribo_ESI_stack_2150_proj_zheight_new.csv	3	from SPA
out_ribo_ESI_stack_1818_proj_zheight_new.csv	4.7	from SPA
out_ribo_ESI_stack_1731_proj_zheight_new.csv	5.9	from SPA
out_ribo_ESI_stack_0598_proj_zheight_new.csv	10.9	from SPA
out_ribo_ESI_stack_1686_proj_zheight_new.csv	7.4	from SPA
out_ribo_ESI_stack_2220_proj_zheight_new.csv	3.8	from SPA
out_ribo_ESI_stack_0094_proj_zheight_new.csv	48.4	from SPA
out_ribo_ESI_stack_0253_proj_zheight_new.csv	4.8	from SPA
out_ribo_ESI_stack_0876_proj_zheight_new.csv	4.3	from SPA
out_ribo_ESI_stack_2344_proj_zheight_new.csv	5.1	from SPA
out_ribo_ESI_stack_1525_proj_zheight_new.csv	4.5	from SPA
out_ribo_ESI_stack_0337_proj_zheight_new.csv	2.7	from SPA
out_ribo_ESI_stack_0912_proj_zheight_new.csv	6	from SPA
out_ribo_ESI_stack_1492_proj_zheight_new.csv	7.7	from SPA
out_ribo_ESI_stack_2034_proj_zheight_new.csv	5.8	from SPA
out_ribo_ESI_stack_0047_proj_zheight_new.csv	6.6	from SPA
out_ribo_ESI_stack_0839_proj_zheight_new.csv	4.9	from SPA
out_ribo_ESI_stack_0710_proj_zheight_new.csv	5.8	from SPA
out_ribo_ESI_stack_1102_proj_zheight_new.csv	0.9	from SPA
out_ribo_ESI_stack_1272_proj_zheight_new.csv	26.8	from SPA
out_ribo_ESI_stack_2251_proj_zheight_new.csv	6.1	from SPA
out_ribo_ESI_stack_0807_proj_zheight_new.csv	7.4	from SPA
out_ribo_ESI_stack_1430_proj_zheight_new.csv	26.2	from SPA
out_ribo_ESI_stack_2121_proj_zheight_new.csv	6.6	from SPA
out_ribo_ESI_stack_0395_proj_zheight_new.csv	13.3	from SPA
out_ribo_ESI_stack_1587_proj_zheight_new.csv	7.2	from SPA
out_ribo_ESI_stack_0152_proj_zheight_new.csv	4.8	from SPA
out_ribo_ESI_stack_1017_proj_zheight_new.csv	27.5	from SPA
out_ribo_ESI_stack_0605_proj_zheight_new.csv	48.8	from SPA
out_ribo_ESI_stack_1942_proj_zheight_new.csv	31.1	from SPA
out_ribo_ESI_stack_0079_proj_zheight_new.csv	5.1	from SPA
out_ribo_ESI_stack_2348_proj_zheight_new.csv	44.9	from SPA
out_ribo_ESI_stack_0780_proj_zheight_new.csv	6	from SPA
out_ribo_ESI_stack_1355_proj_zheight_new.csv	31.6	from SPA
out_ribo_ESI_stack_1970_proj_zheight_new.csv	6.1	from SPA
out_ribo_ESI_stack_0547_proj_zheight_new.csv	5.2	from SPA
out_ribo_ESI_stack_0210_proj_zheight_new.csv	43.1	from SPA
out_ribo_ESI_stack_1402_proj_zheight_new.csv	35.8	from SPA
out_ribo_ESI_stack_0982_proj_zheight_new.csv	7.4	from SPA
out_ribo_ESI_stack_0160_proj_zheight_new.csv	6.1	from SPA
out_ribo_ESI_stack_1772_proj_zheight_new.csv	4.3	from SPA
out_ribo_ESI_stack_0722_proj_zheight_new.csv	5.2	from SPA
out_ribo_ESI_stack_0399_proj_zheight_new.csv	4.3	from SPA
out_ribo_ESI_stack_0695_proj_zheight_new.csv	4.7	from SPA
out_ribo_ESI_stack_1087_proj_zheight_new.csv	10.5	from SPA
out_ribo_ESI_stack_1240_proj_zheight_new.csv	26.4	from SPA
out_ribo_ESI_stack_2376_proj_zheight_new.csv	6.2	from SPA
out_ribo_ESI_stack_1517_proj_zheight_new.csv	7.9	from SPA
out_ribo_ESI_stack_0305_proj_zheight_new.csv	21.7	from SPA
out_ribo_ESI_stack_0920_proj_zheight_new.csv	19.2	from SPA
out_ribo_ESI_stack_2006_proj_zheight_new.csv	8.7	from SPA
out_ribo_ESI_stack_0897_proj_zheight_new.csv	12.8	from SPA
out_ribo_ESI_stack_0579_proj_zheight_new.csv	45.6	from SPA
out_ribo_ESI_stack_1667_proj_zheight_new.csv	7	from SPA
out_ribo_ESI_stack_0111_proj_zheight_new.csv	15.1	from SPA
out_ribo_ESI_stack_2212_proj_zheight_new.csv	5.5	from SPA
out_ribo_ESI_stack_1473_proj_zheight_new.csv	5.6	from SPA
out_ribo_ESI_stack_0261_proj_zheight_new.csv	16.2	from SPA
out_ribo_ESI_stack_0844_proj_zheight_new.csv	5.1	from SPA
out_ribo_ESI_stack_2049_proj_zheight_new.csv	9	from SPA
out_ribo_ESI_stack_0536_proj_zheight_new.csv	4.4	from SPA
out_ribo_ESI_stack_1324_proj_zheight_new.csv	5.3	from SPA
out_ribo_ESI_stack_2339_proj_zheight_new.csv	4.8	from SPA
out_ribo_ESI_stack_1558_proj_zheight_new.csv	8.1	from SPA
out_ribo_ESI_stack_2077_proj_zheight_new.csv	27.8	from SPA
out_ribo_ESI_stack_0508_proj_zheight_new.csv	4.9	from SPA
out_ribo_ESI_stack_0004_proj_zheight_new.csv	18.3	from SPA
out_ribo_ESI_stack_1616_proj_zheight_new.csv	9	from SPA
out_ribo_ESI_stack_0951_proj_zheight_new.csv	6.7	from SPA
out_ribo_ESI_stack_0678_proj_zheight_new.csv	9	from SPA
out_ribo_ESI_stack_1231_proj_zheight_new.csv	7.6	from SPA
out_ribo_ESI_stack_1814_proj_zheight_new.csv	4.1	from SPA
out_ribo_ESI_stack_0423_proj_zheight_new.csv	4.5	from SPA
out_ribo_ESI_stack_0594_proj_zheight_new.csv	6.2	from SPA
out_ribo_ESI_stack_0098_proj_zheight_new.csv	6.2	from SPA
out_ribo_ESI_stack_1732_proj_zheight_new.csv	9.5	from SPA
out_ribo_ESI_stack_2153_proj_zheight_new.csv	5.8	from SPA
out_ribo_ESI_stack_0250_proj_zheight_new.csv	2.1	from SPA
out_ribo_ESI_stack_0875_proj_zheight_new.csv	49.3	from SPA
out_ribo_ESI_stack_0097_proj_zheight_new.csv	6.7	from SPA
out_ribo_ESI_stack_2223_proj_zheight_new.csv	5.5	from SPA
out_ribo_ESI_stack_1685_proj_zheight_new.csv	10	from SPA
out_ribo_ESI_stack_1619_proj_zheight_new.csv	31.3	from SPA
out_ribo_ESI_stack_1930_proj_zheight_new.csv	9.6	from SPA
out_ribo_ESI_stack_1315_proj_zheight_new.csv	22.7	from SPA
out_ribo_ESI_stack_0507_proj_zheight_new.csv	5.4	from SPA
out_ribo_ESI_stack_2078_proj_zheight_new.csv	23.9	from SPA
out_ribo_ESI_stack_1065_proj_zheight_new.csv	4.6	from SPA
out_ribo_ESI_stack_0677_proj_zheight_new.csv	41.7	from SPA
out_ribo_ESI_stack_1627_proj_zheight_new.csv	6	from SPA
out_ribo_ESI_stack_2281_proj_zheight_new.csv	4	from SPA
out_ribo_ESI_stack_0539_proj_zheight_new.csv	18.2	from SPA
out_ribo_ESI_stack_2046_proj_zheight_new.csv	7.2	from SPA
out_ribo_ESI_stack_1557_proj_zheight_new.csv	7.5	from SPA
out_ribo_ESI_stack_0960_proj_zheight_new.csv	15	from SPA
out_ribo_ESI_stack_0345_proj_zheight_new.csv	14	from SPA
out_ribo_ESI_stack_1790_proj_zheight_new.csv	5.5	from SPA
out_ribo_ESI_stack_2336_proj_zheight_new.csv	2	from SPA
out_ribo_ESI_stack_0182_proj_zheight_new.csv	6.9	from SPA
out_ribo_ESI_stack_1825_proj_zheight_new.csv	8.2	from SPA
out_ribo_ESI_stack_0606_proj_zheight_new.csv	21.5	from SPA
out_ribo_ESI_stack_1014_proj_zheight_new.csv	11.1	from SPA
out_ribo_ESI_stack_1518_proj_zheight_new.csv	6.4	from SPA
out_ribo_ESI_stack_2379_proj_zheight_new.csv	40.7	from SPA
out_ribo_ESI_stack_1668_proj_zheight_new.csv	18.1	from SPA
out_ribo_ESI_stack_0576_proj_zheight_new.csv	4.7	from SPA
out_ribo_ESI_stack_1941_proj_zheight_new.csv	27.1	from SPA
out_ribo_ESI_stack_2009_proj_zheight_new.csv	7.2	from SPA
out_ribo_ESI_stack_1433_proj_zheight_new.csv	20.9	from SPA
out_ribo_ESI_stack_0804_proj_zheight_new.csv	5.4	from SPA
out_ribo_ESI_stack_2095_proj_zheight_new.csv	7	from SPA
out_ribo_ESI_stack_0221_proj_zheight_new.csv	4.6	from SPA
out_ribo_ESI_stack_2252_proj_zheight_new.csv	4.3	from SPA
out_ribo_ESI_stack_1743_proj_zheight_new.csv	8.3	from SPA
out_ribo_ESI_stack_0151_proj_zheight_new.csv	10.4	from SPA
out_ribo_ESI_stack_1584_proj_zheight_new.csv	6.1	from SPA
out_ribo_ESI_stack_0396_proj_zheight_new.csv	34.6	from SPA
out_ribo_ESI_stack_2122_proj_zheight_new.csv	6.5	from SPA
out_ribo_ESI_stack_1101_proj_zheight_new.csv	4.9	from SPA
out_ribo_ESI_stack_0713_proj_zheight_new.csv	5.2	from SPA
out_ribo_ESI_stack_2180_proj_zheight_new.csv	6.6	from SPA
out_ribo_ESI_stack_2347_proj_zheight_new.csv	17.7	from SPA
out_ribo_ESI_stack_0044_proj_zheight_new.csv	5.3	from SPA
out_ribo_ESI_stack_0548_proj_zheight_new.csv	15.1	from SPA
out_ribo_ESI_stack_2037_proj_zheight_new.csv	5.5	from SPA
out_ribo_ESI_stack_0283_proj_zheight_new.csv	9.2	from SPA
out_ribo_ESI_stack_1491_proj_zheight_new.csv	5.5	from SPA
out_ribo_ESI_stack_2241_proj_zheight_new.csv	6.7	from SPA
out_ribo_ESI_stack_0232_proj_zheight_new.csv	4.9	from SPA
out_ribo_ESI_stack_0817_proj_zheight_new.csv	4	from SPA
out_ribo_ESI_stack_2131_proj_zheight_new.csv	5.7	from SPA
out_ribo_ESI_stack_0385_proj_zheight_new.csv	29.8	from SPA
out_ribo_ESI_stack_1597_proj_zheight_new.csv	15	from SPA
out_ribo_ESI_stack_0689_proj_zheight_new.csv	6.6	from SPA
out_ribo_ESI_stack_0142_proj_zheight_new.csv	6.7	from SPA
out_ribo_ESI_stack_1750_proj_zheight_new.csv	5.4	from SPA
out_ribo_ESI_stack_0319_proj_zheight_new.csv	33.5	from SPA
out_ribo_ESI_stack_0615_proj_zheight_new.csv	18.2	from SPA
out_ribo_ESI_stack_1377_proj_zheight_new.csv	22.4	from SPA
out_ribo_ESI_stack_0565_proj_zheight_new.csv	5.6	from SPA
out_ribo_ESI_stack_2354_proj_zheight_new.csv	7.2	from SPA
out_ribo_ESI_stack_1535_proj_zheight_new.csv	7.9	from SPA
out_ribo_ESI_stack_2193_proj_zheight_new.csv	5.5	from SPA
out_ribo_ESI_stack_0327_proj_zheight_new.csv	48.9	from SPA
out_ribo_ESI_stack_1039_proj_zheight_new.csv	13.1	from SPA
out_ribo_ESI_stack_1482_proj_zheight_new.csv	9.4	from SPA
out_ribo_ESI_stack_0290_proj_zheight_new.csv	40.5	from SPA
out_ribo_ESI_stack_2024_proj_zheight_new.csv	13.8	from SPA
out_ribo_ESI_stack_1349_proj_zheight_new.csv	1.9	from SPA
out_ribo_ESI_stack_1645_proj_zheight_new.csv	21.8	from SPA
out_ribo_ESI_stack_0057_proj_zheight_new.csv	5.7	from SPA
out_ribo_ESI_stack_0700_proj_zheight_new.csv	16.7	from SPA
out_ribo_ESI_stack_1262_proj_zheight_new.csv	6.7	from SPA
out_ribo_ESI_stack_1847_proj_zheight_new.csv	11.4	from SPA
out_ribo_ESI_stack_0514_proj_zheight_new.csv	9.9	from SPA
out_ribo_ESI_stack_1306_proj_zheight_new.csv	9.3	from SPA
out_ribo_ESI_stack_1923_proj_zheight_new.csv	20.1	from SPA
out_ribo_ESI_stack_0368_proj_zheight_new.csv	39	from SPA
out_ribo_ESI_stack_0664_proj_zheight_new.csv	24.3	from SPA
out_ribo_ESI_stack_2140_proj_zheight_new.csv	38.8	from SPA
out_ribo_ESI_stack_1808_proj_zheight_new.csv	3.9	from SPA
out_ribo_ESI_stack_1721_proj_zheight_new.csv	5.2	from SPA
out_ribo_ESI_stack_0133_proj_zheight_new.csv	6	from SPA
out_ribo_ESI_stack_0588_proj_zheight_new.csv	6.5	from SPA
out_ribo_ESI_stack_1696_proj_zheight_new.csv	46.7	from SPA
out_ribo_ESI_stack_2230_proj_zheight_new.csv	10.5	from SPA
out_ribo_ESI_stack_0084_proj_zheight_new.csv	4.8	from SPA
out_ribo_ESI_stack_0866_proj_zheight_new.csv	5.5	from SPA
out_ribo_ESI_stack_0243_proj_zheight_new.csv	4.6	from SPA
out_ribo_ESI_stack_1836_proj_zheight_new.csv	3.7	from SPA
out_ribo_ESI_stack_0401_proj_zheight_new.csv	8.3	from SPA
out_ribo_ESI_stack_1981_proj_zheight_new.csv	5.3	from SPA
out_ribo_ESI_stack_0858_proj_zheight_new.csv	3.5	from SPA
out_ribo_ESI_stack_2292_proj_zheight_new.csv	41.4	from SPA
out_ribo_ESI_stack_1634_proj_zheight_new.csv	5.2	from SPA
out_ribo_ESI_stack_2325_proj_zheight_new.csv	3.9	from SPA
out_ribo_ESI_stack_1783_proj_zheight_new.csv	3.9	from SPA
out_ribo_ESI_stack_0973_proj_zheight_new.csv	9.6	from SPA
out_ribo_ESI_stack_1544_proj_zheight_new.csv	7.2	from SPA
out_ribo_ESI_stack_1047_proj_zheight_new.csv	27.6	from SPA
out_ribo_ESI_stack_0655_proj_zheight_new.csv	4.3	from SPA
out_ribo_ESI_stack_0955_proj_zheight_new.csv	17.5	from SPA
out_ribo_ESI_stack_0102_proj_zheight_new.csv	8	from SPA
out_ribo_ESI_stack_1839_proj_zheight_new.csv	41.9	from SPA
out_ribo_ESI_stack_0857_proj_zheight_new.csv	3.7	from SPA
out_ribo_ESI_stack_1460_proj_zheight_new.csv	20.4	from SPA
out_ribo_ESI_stack_2201_proj_zheight_new.csv	6.7	from SPA
out_ribo_ESI_stack_1222_proj_zheight_new.csv	17.7	from SPA
out_ribo_ESI_stack_0740_proj_zheight_new.csv	4.3	from SPA
out_ribo_ESI_stack_1152_proj_zheight_new.csv	8.3	from SPA
out_ribo_ESI_stack_0869_proj_zheight_new.csv	5.2	from SPA
out_ribo_ESI_stack_1699_proj_zheight_new.csv	13	from SPA
out_ribo_ESI_stack_0587_proj_zheight_new.csv	5.8	from SPA
out_ribo_ESI_stack_1079_proj_zheight_new.csv	6.8	from SPA
out_ribo_ESI_stack_0367_proj_zheight_new.csv	34.4	from SPA
out_ribo_ESI_stack_0942_proj_zheight_new.csv	11.9	from SPA
out_ribo_ESI_stack_0826_proj_zheight_new.csv	8.6	from SPA
out_ribo_ESI_stack_0173_proj_zheight_new.csv	6.4	from SPA
out_ribo_ESI_stack_1848_proj_zheight_new.csv	5.7	from SPA
out_ribo_ESI_stack_0991_proj_zheight_new.csv	35.1	from SPA
out_ribo_ESI_stack_0624_proj_zheight_new.csv	6.5	from SPA
out_ribo_ESI_stack_1036_proj_zheight_new.csv	8	from SPA
out_ribo_ESI_stack_0328_proj_zheight_new.csv	6.8	from SPA
out_ribo_ESI_stack_0058_proj_zheight_new.csv	3.8	from SPA
out_ribo_ESI_stack_0554_proj_zheight_new.csv	13.3	from SPA
out_ribo_ESI_stack_1963_proj_zheight_new.csv	2.9	from SPA
out_ribo_ESI_stack_0793_proj_zheight_new.csv	5.3	from SPA
out_ribo_ESI_stack_1181_proj_zheight_new.csv	8.2	from SPA
out_ribo_ESI_stack_0316_proj_zheight_new.csv	17.9	from SPA
out_ribo_ESI_stack_1504_proj_zheight_new.csv	6.7	from SPA
out_ribo_ESI_stack_0066_proj_zheight_new.csv	3.9	from SPA
out_ribo_ESI_stack_1674_proj_zheight_new.csv	6.8	from SPA
out_ribo_ESI_stack_0884_proj_zheight_new.csv	4.4	from SPA
out_ribo_ESI_stack_2015_proj_zheight_new.csv	5.1	from SPA
out_ribo_ESI_stack_0818_proj_zheight_new.csv	5.5	from SPA
out_ribo_ESI_stack_1253_proj_zheight_new.csv	7.5	from SPA
out_ribo_ESI_stack_1876_proj_zheight_new.csv	11.8	from SPA
out_ribo_ESI_stack_0441_proj_zheight_new.csv	36.5	from SPA
out_ribo_ESI_stack_1094_proj_zheight_new.csv	16	from SPA
out_ribo_ESI_stack_0686_proj_zheight_new.csv	6	from SPA
out_ribo_ESI_stack_1598_proj_zheight_new.csv	4.4	from SPA
out_ribo_ESI_stack_2219_proj_zheight_new.csv	2.3	from SPA
out_ribo_ESI_stack_1174_proj_zheight_new.csv	5.8	from SPA
out_ribo_ESI_stack_0766_proj_zheight_new.csv	4.2	from SPA
out_ribo_ESI_stack_2169_proj_zheight_new.csv	5.5	from SPA
out_ribo_ESI_stack_1204_proj_zheight_new.csv	7	from SPA
out_ribo_ESI_stack_1821_proj_zheight_new.csv	5.9	from SPA
out_ribo_ESI_stack_1298_proj_zheight_new.csv	13.3	from SPA
out_ribo_ESI_stack_2332_proj_zheight_new.csv	6.1	from SPA
out_ribo_ESI_stack_0186_proj_zheight_new.csv	5.9	from SPA
out_ribo_ESI_stack_2042_proj_zheight_new.csv	20.5	from SPA
out_ribo_ESI_stack_1883_proj_zheight_new.csv	4.1	from SPA
out_ribo_ESI_stack_1934_proj_zheight_new.csv	12.4	from SPA
out_ribo_ESI_stack_1311_proj_zheight_new.csv	8.4	from SPA
out_ribo_ESI_stack_0093_proj_zheight_new.csv	16	from SPA
out_ribo_ESI_stack_2227_proj_zheight_new.csv	10.6	from SPA
out_ribo_ESI_stack_1446_proj_zheight_new.csv	34.6	from SPA
out_ribo_ESI_stack_0254_proj_zheight_new.csv	9.2	from SPA
out_ribo_ESI_stack_2157_proj_zheight_new.csv	8.9	from SPA
out_ribo_ESI_stack_1736_proj_zheight_new.csv	5.9	from SPA
out_ribo_ESI_stack_0124_proj_zheight_new.csv	12	from SPA
out_ribo_ESI_stack_2033_proj_zheight_new.csv	7	from SPA
out_ribo_ESI_stack_0287_proj_zheight_new.csv	6.1	from SPA
out_ribo_ESI_stack_0040_proj_zheight_new.csv	4.5	from SPA
out_ribo_ESI_stack_1171_proj_zheight_new.csv	25.7	from SPA
out_ribo_ESI_stack_2343_proj_zheight_new.csv	2.5	from SPA
out_ribo_ESI_stack_2118_proj_zheight_new.csv	5.9	from SPA
out_ribo_ESI_stack_0989_proj_zheight_new.csv	5.1	from SPA
out_ribo_ESI_stack_1850_proj_zheight_new.csv	4.4	from SPA
out_ribo_ESI_stack_1275_proj_zheight_new.csv	8.5	from SPA
out_ribo_ESI_stack_1779_proj_zheight_new.csv	6.8	from SPA
out_ribo_ESI_stack_0717_proj_zheight_new.csv	5.8	from SPA
out_ribo_ESI_stack_2126_proj_zheight_new.csv	6.5	from SPA
out_ribo_ESI_stack_1580_proj_zheight_new.csv	7	from SPA
out_ribo_ESI_stack_0155_proj_zheight_new.csv	16	from SPA
out_ribo_ESI_stack_0800_proj_zheight_new.csv	4.5	from SPA
out_ribo_ESI_stack_0225_proj_zheight_new.csv	5	from SPA
out_ribo_ESI_stack_1996_proj_zheight_new.csv	35.1	from SPA
out_ribo_ESI_stack_1945_proj_zheight_new.csv	22.6	from SPA
out_ribo_ESI_stack_0602_proj_zheight_new.csv	15.1	from SPA
out_ribo_ESI_stack_0071_proj_zheight_new.csv	21.3	from SPA
out_ribo_ESI_stack_1663_proj_zheight_new.csv	5.5	from SPA
out_ribo_ESI_stack_0415_proj_zheight_new.csv	29.2	from SPA
out_ribo_ESI_stack_2002_proj_zheight_new.csv	22.7	from SPA
out_ribo_ESI_stack_0893_proj_zheight_new.csv	5.6	from SPA
out_ribo_ESI_stack_0301_proj_zheight_new.csv	10.4	from SPA
out_ribo_ESI_stack_0924_proj_zheight_new.csv	5.1	from SPA
out_ribo_ESI_stack_1513_proj_zheight_new.csv	22.2	from SPA
out_ribo_ESI_stack_1748_proj_zheight_new.csv	37.8	from SPA
out_ribo_ESI_stack_1244_proj_zheight_new.csv	5.6	from SPA
out_ribo_ESI_stack_0456_proj_zheight_new.csv	16.4	from SPA
out_ribo_ESI_stack_1083_proj_zheight_new.csv	4.5	from SPA
out_ribo_ESI_stack_2129_proj_zheight_new.csv	11	from SPA
out_ribo_ESI_stack_0726_proj_zheight_new.csv	4.7	from SPA
out_ribo_ESI_stack_1776_proj_zheight_new.csv	5.1	from SPA
out_ribo_ESI_stack_0986_proj_zheight_new.csv	13.5	from SPA
out_ribo_ESI_stack_0214_proj_zheight_new.csv	5.1	from SPA
out_ribo_ESI_stack_2267_proj_zheight_new.csv	7.1	from SPA
out_ribo_ESI_stack_0543_proj_zheight_new.csv	45	from SPA
out_ribo_ESI_stack_1351_proj_zheight_new.csv	5.7	from SPA
out_ribo_ESI_stack_0784_proj_zheight_new.csv	4.7	from SPA
out_ribo_ESI_stack_0633_proj_zheight_new.csv	6.6	from SPA
out_ribo_ESI_stack_1021_proj_zheight_new.csv	14	from SPA
out_ribo_ESI_stack_0757_proj_zheight_new.csv	15.3	from SPA
out_ribo_ESI_stack_1449_proj_zheight_new.csv	24.8	from SPA
out_ribo_ESI_stack_2228_proj_zheight_new.csv	5.3	from SPA
out_ribo_ESI_stack_0590_proj_zheight_new.csv	4.7	from SPA
out_ribo_ESI_stack_1382_proj_zheight_new.csv	25.9	from SPA
out_ribo_ESI_stack_1739_proj_zheight_new.csv	5.6	from SPA
out_ribo_ESI_stack_1235_proj_zheight_new.csv	6.6	from SPA
out_ribo_ESI_stack_1810_proj_zheight_new.csv	9	from SPA
out_ribo_ESI_stack_2158_proj_zheight_new.csv	5.4	from SPA
out_ribo_ESI_stack_1562_proj_zheight_new.csv	5.9	from SPA
out_ribo_ESI_stack_0370_proj_zheight_new.csv	2.4	from SPA
out_ribo_ESI_stack_1612_proj_zheight_new.csv	9.9	from SPA
out_ribo_ESI_stack_0189_proj_zheight_new.csv	8.8	from SPA
out_ribo_ESI_stack_1297_proj_zheight_new.csv	7.1	from SPA
out_ribo_ESI_stack_0532_proj_zheight_new.csv	7.1	from SPA
out_ribo_ESI_stack_0265_proj_zheight_new.csv	7.9	from SPA
out_ribo_ESI_stack_1477_proj_zheight_new.csv	7.7	from SPA
out_ribo_ESI_stack_2216_proj_zheight_new.csv	4.3	from SPA
out_ribo_ESI_stack_0115_proj_zheight_new.csv	8.5	from SPA
out_ribo_ESI_stack_0419_proj_zheight_new.csv	5.3	from SPA
out_ribo_ESI_stack_2166_proj_zheight_new.csv	6.8	from SPA
out_ribo_ESI_stack_0363_proj_zheight_new.csv	8.1	from SPA
out_ribo_ESI_stack_0946_proj_zheight_new.csv	19.4	from SPA
out_ribo_ESI_stack_2060_proj_zheight_new.csv	17.9	from SPA
out_ribo_ESI_stack_1928_proj_zheight_new.csv	13.1	from SPA
out_ribo_ESI_stack_0013_proj_zheight_new.csv	22.8	from SPA
out_ribo_ESI_stack_1601_proj_zheight_new.csv	6.8	from SPA
out_ribo_ESI_stack_0583_proj_zheight_new.csv	3.9	from SPA
out_ribo_ESI_stack_0248_proj_zheight_new.csv	7.2	from SPA
out_ribo_ESI_stack_1156_proj_zheight_new.csv	6.9	from SPA
out_ribo_ESI_stack_1803_proj_zheight_new.csv	4.1	from SPA
out_ribo_ESI_stack_0138_proj_zheight_new.csv	8	from SPA
out_ribo_ESI_stack_0276_proj_zheight_new.csv	18.3	from SPA
out_ribo_ESI_stack_1714_proj_zheight_new.csv	4.7	from SPA
out_ribo_ESI_stack_0106_proj_zheight_new.csv	7.5	from SPA
out_ribo_ESI_stack_1788_proj_zheight_new.csv	4.2	from SPA
out_ribo_ESI_stack_0978_proj_zheight_new.csv	15.9	from SPA
out_ribo_ESI_stack_0651_proj_zheight_new.csv	6.4	from SPA
out_ribo_ESI_stack_1043_proj_zheight_new.csv	19.2	from SPA
out_ribo_ESI_stack_0521_proj_zheight_new.csv	44.2	from SPA
out_ribo_ESI_stack_1090_proj_zheight_new.csv	6.8	from SPA
out_ribo_ESI_stack_1257_proj_zheight_new.csv	23.3	from SPA
out_ribo_ESI_stack_1872_proj_zheight_new.csv	10.7	from SPA
out_ribo_ESI_stack_0786_proj_zheight_new.csv	8.2	from SPA
out_ribo_ESI_stack_0239_proj_zheight_new.csv	25.8	from SPA
out_ribo_ESI_stack_0735_proj_zheight_new.csv	5	from SPA
out_ribo_ESI_stack_0880_proj_zheight_new.csv	7.4	from SPA
out_ribo_ESI_stack_2011_proj_zheight_new.csv	20	from SPA
out_ribo_ESI_stack_1670_proj_zheight_new.csv	4.7	from SPA
out_ribo_ESI_stack_0062_proj_zheight_new.csv	10.7	from SPA
out_ribo_ESI_stack_0937_proj_zheight_new.csv	6.4	from SPA
out_ribo_ESI_stack_0312_proj_zheight_new.csv	7.1	from SPA
out_ribo_ESI_stack_0797_proj_zheight_new.csv	15.7	from SPA
out_ribo_ESI_stack_1342_proj_zheight_new.csv	5.9	from SPA
out_ribo_ESI_stack_0550_proj_zheight_new.csv	4.4	from SPA
out_ribo_ESI_stack_2198_proj_zheight_new.csv	6.2	from SPA
out_ribo_ESI_stack_1032_proj_zheight_new.csv	19.3	from SPA
out_ribo_ESI_stack_0620_proj_zheight_new.csv	5.6	from SPA
out_ribo_ESI_stack_0995_proj_zheight_new.csv	4.6	from SPA
out_ribo_ESI_stack_0177_proj_zheight_new.csv	24.6	from SPA
out_ribo_ESI_stack_0822_proj_zheight_new.csv	4.9	from SPA
out_ribo_ESI_stack_1415_proj_zheight_new.csv	20.1	from SPA
out_ribo_ESI_stack_1119_proj_zheight_new.csv	8.3	from SPA
out_ribo_ESI_stack_0178_proj_zheight_new.csv	7.8	from SPA
out_ribo_ESI_stack_1843_proj_zheight_new.csv	4.2	from SPA
out_ribo_ESI_stack_0208_proj_zheight_new.csv	9.3	from SPA
out_ribo_ESI_stack_1641_proj_zheight_new.csv	9.9	from SPA
out_ribo_ESI_stack_0798_proj_zheight_new.csv	3.1	from SPA
out_ribo_ESI_stack_0294_proj_zheight_new.csv	5.1	from SPA
out_ribo_ESI_stack_2020_proj_zheight_new.csv	9.3	from SPA
out_ribo_ESI_stack_1486_proj_zheight_new.csv	5.7	from SPA
out_ribo_ESI_stack_2197_proj_zheight_new.csv	4.4	from SPA
out_ribo_ESI_stack_0323_proj_zheight_new.csv	48.9	from SPA
out_ribo_ESI_stack_1531_proj_zheight_new.csv	4.8	from SPA
out_ribo_ESI_stack_2350_proj_zheight_new.csv	6.5	from SPA
out_ribo_ESI_stack_0561_proj_zheight_new.csv	3.1	from SPA
out_ribo_ESI_stack_1956_proj_zheight_new.csv	17.7	from SPA
out_ribo_ESI_stack_0611_proj_zheight_new.csv	3.5	from SPA
out_ribo_ESI_stack_1003_proj_zheight_new.csv	11.6	from SPA
out_ribo_ESI_stack_0938_proj_zheight_new.csv	15.1	from SPA
out_ribo_ESI_stack_1754_proj_zheight_new.csv	5.6	from SPA
out_ribo_ESI_stack_0379_proj_zheight_new.csv	7.2	from SPA
out_ribo_ESI_stack_1258_proj_zheight_new.csv	2.5	from SPA
out_ribo_ESI_stack_2135_proj_zheight_new.csv	6.9	from SPA
out_ribo_ESI_stack_1424_proj_zheight_new.csv	8.4	from SPA
out_ribo_ESI_stack_2082_proj_zheight_new.csv	41.3	from SPA
out_ribo_ESI_stack_2245_proj_zheight_new.csv	25.1	from SPA
out_ribo_ESI_stack_1540_proj_zheight_new.csv	4.5	from SPA
out_ribo_ESI_stack_2321_proj_zheight_new.csv	5.3	from SPA
out_ribo_ESI_stack_1630_proj_zheight_new.csv	6.8	from SPA
out_ribo_ESI_stack_2296_proj_zheight_new.csv	47.7	from SPA
out_ribo_ESI_stack_0420_proj_zheight_new.csv	35.1	from SPA
out_ribo_ESI_stack_2051_proj_zheight_new.csv	11.9	from SPA
out_ribo_ESI_stack_0775_proj_zheight_new.csv	5.5	from SPA
out_ribo_ESI_stack_1167_proj_zheight_new.csv	1.6	from SPA
out_ribo_ESI_stack_0279_proj_zheight_new.csv	7.7	from SPA
out_ribo_ESI_stack_1985_proj_zheight_new.csv	7.1	from SPA
out_ribo_ESI_stack_1159_proj_zheight_new.csv	5.7	from SPA
out_ribo_ESI_stack_0862_proj_zheight_new.csv	4.7	from SPA
out_ribo_ESI_stack_2234_proj_zheight_new.csv	17.6	from SPA
out_ribo_ESI_stack_0080_proj_zheight_new.csv	8.2	from SPA
out_ribo_ESI_stack_1692_proj_zheight_new.csv	39.3	from SPA
out_ribo_ESI_stack_1725_proj_zheight_new.csv	5.9	from SPA
out_ribo_ESI_stack_2144_proj_zheight_new.csv	6.7	from SPA
out_ribo_ESI_stack_1072_proj_zheight_new.csv	7	from SPA
out_ribo_ESI_stack_0660_proj_zheight_new.csv	4.2	from SPA
out_ribo_ESI_stack_2114_proj_zheight_new.csv	32.8	from SPA
out_ribo_ESI_stack_0949_proj_zheight_new.csv	16.1	from SPA
out_ribo_ESI_stack_1302_proj_zheight_new.csv	3	from SPA
out_ribo_ESI_stack_1927_proj_zheight_new.csv	23.4	from SPA
out_ribo_ESI_stack_1380_proj_zheight_new.csv	23.9	from SPA
out_ribo_ESI_stack_0510_proj_zheight_new.csv	43.5	from SPA

## Sheet: 20S_proteasome
fig_name	thickness	types
ts_7_starting_table_ref_001_ite_0007_sortCC10_sortZ26.csv	11.1	Thin tomograms
ts_6_starting_table_ref_001_ite_0005_sortCC10_sortZ26.csv	13.9	Thin tomograms
ts_3_starting_table_ref_001_ite_0003_sortCC10_sortZ26.csv	19	Thin tomograms
ts_5_starting_table_ref_001_ite_0007_sortCC10_sortZ26.csv	18.2	Thin tomograms
ts_9_starting_table_ref_001_ite_0007_sortCC10_sortZ26.csv	16.3	Thin tomograms
ts_7_starting_table_ref_001_ite_0007_sortCC10_sortZ26.csv	16	Thin tomograms
ts_10_starting_table_ref_001_ite_0007_sortCC10_sortZ26.csv	12.7	Thin tomograms
ts_8_starting_table_ref_001_ite_0007_sortCC10_sortZ26.csv	15.2	Thin tomograms
out_20S_ESI_stack_1781_proj_zheight_new.csv	30.7	from SPA
out_20S_ESI_stack_0193_proj_zheight_new.csv	30.2	from SPA
out_20S_ESI_stack_0354_proj_zheight_new.csv	7.9	from SPA
out_20S_ESI_stack_0971_proj_zheight_new.csv	7	from SPA
out_20S_ESI_stack_0658_proj_zheight_new.csv	38.7	from SPA
out_20S_ESI_stack_2057_proj_zheight_new.csv	10.5	from SPA
out_20S_ESI_stack_1636_proj_zheight_new.csv	6	from SPA
out_20S_ESI_stack_0024_proj_zheight_new.csv	43.1	from SPA
out_20S_ESI_stack_1983_proj_zheight_new.csv	26.5	from SPA
out_20S_ESI_stack_0773_proj_zheight_new.csv	38.6	from SPA
out_20S_ESI_stack_1161_proj_zheight_new.csv	5.6	from SPA
out_20S_ESI_stack_0403_proj_zheight_new.csv	8.2	from SPA
out_20S_ESI_stack_1211_proj_zheight_new.csv	8.2	from SPA
out_20S_ESI_stack_1398_proj_zheight_new.csv	16.7	from SPA
out_20S_ESI_stack_0086_proj_zheight_new.csv	10	from SPA
out_20S_ESI_stack_2232_proj_zheight_new.csv	11.3	from SPA
out_20S_ESI_stack_1694_proj_zheight_new.csv	28.8	from SPA
out_20S_ESI_stack_0864_proj_zheight_new.csv	8.3	from SPA
out_20S_ESI_stack_0241_proj_zheight_new.csv	17.5	from SPA
out_20S_ESI_stack_1453_proj_zheight_new.csv	5.2	from SPA
out_20S_ESI_stack_2142_proj_zheight_new.csv	39.5	from SPA
out_20S_ESI_stack_1723_proj_zheight_new.csv	6.1	from SPA
out_20S_ESI_stack_1896_proj_zheight_new.csv	14.1	from SPA
out_20S_ESI_stack_1578_proj_zheight_new.csv	11.4	from SPA
out_20S_ESI_stack_1074_proj_zheight_new.csv	36.8	from SPA
out_20S_ESI_stack_2069_proj_zheight_new.csv	10.8	from SPA
out_20S_ESI_stack_1304_proj_zheight_new.csv	15.5	from SPA
out_20S_ESI_stack_1921_proj_zheight_new.csv	10.7	from SPA
out_20S_ESI_stack_1608_proj_zheight_new.csv	11.3	from SPA
out_20S_ESI_stack_1260_proj_zheight_new.csv	6.9	from SPA
out_20S_ESI_stack_0472_proj_zheight_new.csv	9.9	from SPA
out_20S_ESI_stack_1110_proj_zheight_new.csv	6.8	from SPA
out_20S_ESI_stack_0292_proj_zheight_new.csv	9.6	from SPA
out_20S_ESI_stack_1480_proj_zheight_new.csv	15	from SPA
out_20S_ESI_stack_0055_proj_zheight_new.csv	36.8	from SPA
out_20S_ESI_stack_1647_proj_zheight_new.csv	6.1	from SPA
out_20S_ESI_stack_0900_proj_zheight_new.csv	39.6	from SPA
out_20S_ESI_stack_2191_proj_zheight_new.csv	5.8	from SPA
out_20S_ESI_stack_1537_proj_zheight_new.csv	41.4	from SPA
out_20S_ESI_stack_0629_proj_zheight_new.csv	12.8	from SPA
out_20S_ESI_stack_2018_proj_zheight_new.csv	9.3	from SPA
out_20S_ESI_stack_0889_proj_zheight_new.csv	10.6	from SPA
out_20S_ESI_stack_1375_proj_zheight_new.csv	7.9	from SPA
out_20S_ESI_stack_1679_proj_zheight_new.csv	7.4	from SPA
out_20S_ESI_stack_1509_proj_zheight_new.csv	5.6	from SPA
out_20S_ESI_stack_0617_proj_zheight_new.csv	18.8	from SPA
out_20S_ESI_stack_1005_proj_zheight_new.csv	8.2	from SPA
out_20S_ESI_stack_1595_proj_zheight_new.csv	7	from SPA
out_20S_ESI_stack_0387_proj_zheight_new.csv	9.9	from SPA
out_20S_ESI_stack_2133_proj_zheight_new.csv	7.8	from SPA
out_20S_ESI_stack_1099_proj_zheight_new.csv	14.1	from SPA
out_20S_ESI_stack_1752_proj_zheight_new.csv	47.3	from SPA
out_20S_ESI_stack_0140_proj_zheight_new.csv	19.3	from SPA
out_20S_ESI_stack_2243_proj_zheight_new.csv	14.3	from SPA
out_20S_ESI_stack_1422_proj_zheight_new.csv	6.1	from SPA
out_20S_ESI_stack_2084_proj_zheight_new.csv	13.2	from SPA
out_20S_ESI_stack_0230_proj_zheight_new.csv	13.7	from SPA
out_20S_ESI_stack_0815_proj_zheight_new.csv	10.9	from SPA
out_20S_ESI_stack_0443_proj_zheight_new.csv	9.6	from SPA
out_20S_ESI_stack_1251_proj_zheight_new.csv	10.6	from SPA
out_20S_ESI_stack_1874_proj_zheight_new.csv	32.1	from SPA
out_20S_ESI_stack_1096_proj_zheight_new.csv	8.7	from SPA
out_20S_ESI_stack_0388_proj_zheight_new.csv	10.9	from SPA
out_20S_ESI_stack_1121_proj_zheight_new.csv	11.7	from SPA
out_20S_ESI_stack_1676_proj_zheight_new.csv	7.5	from SPA
out_20S_ESI_stack_0568_proj_zheight_new.csv	7.9	from SPA
out_20S_ESI_stack_0886_proj_zheight_new.csv	16.8	from SPA
out_20S_ESI_stack_2017_proj_zheight_new.csv	9.5	from SPA
out_20S_ESI_stack_1506_proj_zheight_new.csv	7.2	from SPA
out_20S_ESI_stack_0931_proj_zheight_new.csv	6.3	from SPA
out_20S_ESI_stack_1648_proj_zheight_new.csv	7.9	from SPA
out_20S_ESI_stack_1183_proj_zheight_new.csv	9.6	from SPA
out_20S_ESI_stack_0791_proj_zheight_new.csv	45.1	from SPA
out_20S_ESI_stack_1034_proj_zheight_new.csv	7.6	from SPA
out_20S_ESI_stack_1538_proj_zheight_new.csv	40.1	from SPA
out_20S_ESI_stack_0171_proj_zheight_new.csv	7.5	from SPA
out_20S_ESI_stack_1763_proj_zheight_new.csv	4.8	from SPA
out_20S_ESI_stack_2102_proj_zheight_new.csv	6.9	from SPA
out_20S_ESI_stack_0993_proj_zheight_new.csv	9.9	from SPA
out_20S_ESI_stack_0201_proj_zheight_new.csv	6.9	from SPA
out_20S_ESI_stack_0824_proj_zheight_new.csv	16.7	from SPA
out_20S_ESI_stack_1413_proj_zheight_new.csv	4.5	from SPA
out_20S_ESI_stack_2272_proj_zheight_new.csv	18.7	from SPA
out_20S_ESI_stack_0940_proj_zheight_new.csv	15.5	from SPA
out_20S_ESI_stack_1577_proj_zheight_new.csv	6.7	from SPA
out_20S_ESI_stack_0015_proj_zheight_new.csv	50.8	from SPA
out_20S_ESI_stack_1607_proj_zheight_new.csv	18.4	from SPA
out_20S_ESI_stack_2066_proj_zheight_new.csv	13.3	from SPA
out_20S_ESI_stack_0742_proj_zheight_new.csv	49.9	from SPA
out_20S_ESI_stack_0089_proj_zheight_new.csv	14.1	from SPA
out_20S_ESI_stack_1397_proj_zheight_new.csv	46.6	from SPA
out_20S_ESI_stack_1220_proj_zheight_new.csv	6.3	from SPA
out_20S_ESI_stack_0432_proj_zheight_new.csv	9.2	from SPA
out_20S_ESI_stack_1462_proj_zheight_new.csv	7.9	from SPA
out_20S_ESI_stack_0855_proj_zheight_new.csv	8.7	from SPA
out_20S_ESI_stack_0270_proj_zheight_new.csv	13	from SPA
out_20S_ESI_stack_2203_proj_zheight_new.csv	7.9	from SPA
out_20S_ESI_stack_1712_proj_zheight_new.csv	13.7	from SPA
out_20S_ESI_stack_2173_proj_zheight_new.csv	10.2	from SPA
out_20S_ESI_stack_0657_proj_zheight_new.csv	23.1	from SPA
out_20S_ESI_stack_1045_proj_zheight_new.csv	20.4	from SPA
out_20S_ESI_stack_1549_proj_zheight_new.csv	6.6	from SPA
out_20S_ESI_stack_0490_proj_zheight_new.csv	14	from SPA
out_20S_ESI_stack_1282_proj_zheight_new.csv	8.4	from SPA
out_20S_ESI_stack_1335_proj_zheight_new.csv	47.7	from SPA
out_20S_ESI_stack_1910_proj_zheight_new.csv	9.1	from SPA
out_20S_ESI_stack_2058_proj_zheight_new.csv	7.8	from SPA
out_20S_ESI_stack_1384_proj_zheight_new.csv	7.1	from SPA
out_20S_ESI_stack_1688_proj_zheight_new.csv	8.9	from SPA
out_20S_ESI_stack_0878_proj_zheight_new.csv	5.1	from SPA
out_20S_ESI_stack_0751_proj_zheight_new.csv	12	from SPA
out_20S_ESI_stack_1143_proj_zheight_new.csv	18.1	from SPA
out_20S_ESI_stack_0421_proj_zheight_new.csv	7.6	from SPA
out_20S_ESI_stack_1233_proj_zheight_new.csv	8	from SPA
out_20S_ESI_stack_1564_proj_zheight_new.csv	7.7	from SPA
out_20S_ESI_stack_0953_proj_zheight_new.csv	7.1	from SPA
out_20S_ESI_stack_0376_proj_zheight_new.csv	9.7	from SPA
out_20S_ESI_stack_1068_proj_zheight_new.csv	41	from SPA
out_20S_ESI_stack_2075_proj_zheight_new.csv	25.8	from SPA
out_20S_ESI_stack_1614_proj_zheight_new.csv	13.8	from SPA
out_20S_ESI_stack_1291_proj_zheight_new.csv	9.3	from SPA
out_20S_ESI_stack_0348_proj_zheight_new.csv	10.2	from SPA
out_20S_ESI_stack_1056_proj_zheight_new.csv	8.9	from SPA
out_20S_ESI_stack_0644_proj_zheight_new.csv	34.5	from SPA
out_20S_ESI_stack_1903_proj_zheight_new.csv	39.1	from SPA
out_20S_ESI_stack_1326_proj_zheight_new.csv	4.3	from SPA
out_20S_ESI_stack_2210_proj_zheight_new.csv	6.5	from SPA
out_20S_ESI_stack_0263_proj_zheight_new.csv	11.2	from SPA
out_20S_ESI_stack_0846_proj_zheight_new.csv	14.5	from SPA
out_20S_ESI_stack_1471_proj_zheight_new.csv	46.2	from SPA
out_20S_ESI_stack_2160_proj_zheight_new.csv	9.3	from SPA
out_20S_ESI_stack_1701_proj_zheight_new.csv	28.4	from SPA
out_20S_ESI_stack_2004_proj_zheight_new.csv	49.9	from SPA
out_20S_ESI_stack_0895_proj_zheight_new.csv	10	from SPA
out_20S_ESI_stack_1369_proj_zheight_new.csv	8	from SPA
out_20S_ESI_stack_1665_proj_zheight_new.csv	9.4	from SPA
out_20S_ESI_stack_0307_proj_zheight_new.csv	10.1	from SPA
out_20S_ESI_stack_0922_proj_zheight_new.csv	7.8	from SPA
out_20S_ESI_stack_1515_proj_zheight_new.csv	12.7	from SPA
out_20S_ESI_stack_1019_proj_zheight_new.csv	7.7	from SPA
out_20S_ESI_stack_1589_proj_zheight_new.csv	13.5	from SPA
out_20S_ESI_stack_1085_proj_zheight_new.csv	27.3	from SPA
out_20S_ESI_stack_0697_proj_zheight_new.csv	41.9	from SPA
out_20S_ESI_stack_1242_proj_zheight_new.csv	7.4	from SPA
out_20S_ESI_stack_0450_proj_zheight_new.csv	9.9	from SPA
out_20S_ESI_stack_2098_proj_zheight_new.csv	7.4	from SPA
out_20S_ESI_stack_0809_proj_zheight_new.csv	23.1	from SPA
out_20S_ESI_stack_1132_proj_zheight_new.csv	9.4	from SPA
out_20S_ESI_stack_0980_proj_zheight_new.csv	9.3	from SPA
out_20S_ESI_stack_1770_proj_zheight_new.csv	15.7	from SPA
out_20S_ESI_stack_0162_proj_zheight_new.csv	15.6	from SPA
out_20S_ESI_stack_2261_proj_zheight_new.csv	8.6	from SPA
out_20S_ESI_stack_1400_proj_zheight_new.csv	19.5	from SPA
out_20S_ESI_stack_0837_proj_zheight_new.csv	8.8	from SPA
out_20S_ESI_stack_0212_proj_zheight_new.csv	26.8	from SPA
out_20S_ESI_stack_0782_proj_zheight_new.csv	18.6	from SPA
out_20S_ESI_stack_1190_proj_zheight_new.csv	11.6	from SPA
out_20S_ESI_stack_1357_proj_zheight_new.csv	43.1	from SPA
out_20S_ESI_stack_1972_proj_zheight_new.csv	15.3	from SPA
out_20S_ESI_stack_0339_proj_zheight_new.csv	8	from SPA
out_20S_ESI_stack_1027_proj_zheight_new.csv	10.8	from SPA
out_20S_ESI_stack_1654_proj_zheight_new.csv	7.8	from SPA
out_20S_ESI_stack_1358_proj_zheight_new.csv	6.2	from SPA
out_20S_ESI_stack_1493_proj_zheight_new.csv	8.4	from SPA
out_20S_ESI_stack_2035_proj_zheight_new.csv	10.7	from SPA
out_20S_ESI_stack_1028_proj_zheight_new.csv	7.4	from SPA
out_20S_ESI_stack_1524_proj_zheight_new.csv	6.2	from SPA
out_20S_ESI_stack_2182_proj_zheight_new.csv	8.5	from SPA
out_20S_ESI_stack_0336_proj_zheight_new.csv	12.9	from SPA
out_20S_ESI_stack_0913_proj_zheight_new.csv	7.3	from SPA
out_20S_ESI_stack_0461_proj_zheight_new.csv	8.6	from SPA
out_20S_ESI_stack_1273_proj_zheight_new.csv	5.9	from SPA
out_20S_ESI_stack_0711_proj_zheight_new.csv	14.2	from SPA
out_20S_ESI_stack_1103_proj_zheight_new.csv	13.5	from SPA
out_20S_ESI_stack_0838_proj_zheight_new.csv	10.8	from SPA
out_20S_ESI_stack_0153_proj_zheight_new.csv	7.5	from SPA
out_20S_ESI_stack_1741_proj_zheight_new.csv	7	from SPA
out_20S_ESI_stack_2120_proj_zheight_new.csv	10.6	from SPA
out_20S_ESI_stack_0394_proj_zheight_new.csv	12.5	from SPA
out_20S_ESI_stack_1586_proj_zheight_new.csv	11.6	from SPA
out_20S_ESI_stack_0223_proj_zheight_new.csv	6.9	from SPA
out_20S_ESI_stack_2097_proj_zheight_new.csv	8.6	from SPA
out_20S_ESI_stack_1431_proj_zheight_new.csv	8.8	from SPA
out_20S_ESI_stack_2250_proj_zheight_new.csv	17.7	from SPA
out_20S_ESI_stack_1366_proj_zheight_new.csv	6	from SPA
out_20S_ESI_stack_1943_proj_zheight_new.csv	8.7	from SPA
out_20S_ESI_stack_1016_proj_zheight_new.csv	11.5	from SPA
out_20S_ESI_stack_0308_proj_zheight_new.csv	7.5	from SPA
out_20S_ESI_stack_0760_proj_zheight_new.csv	12.3	from SPA
out_20S_ESI_stack_0849_proj_zheight_new.csv	12.6	from SPA
out_20S_ESI_stack_1990_proj_zheight_new.csv	32.5	from SPA
out_20S_ESI_stack_1202_proj_zheight_new.csv	6.6	from SPA
out_20S_ESI_stack_1059_proj_zheight_new.csv	7.3	from SPA
out_20S_ESI_stack_0962_proj_zheight_new.csv	8.8	from SPA
out_20S_ESI_stack_0347_proj_zheight_new.csv	15.7	from SPA
out_20S_ESI_stack_1555_proj_zheight_new.csv	7.9	from SPA
out_20S_ESI_stack_0180_proj_zheight_new.csv	6	from SPA
out_20S_ESI_stack_1625_proj_zheight_new.csv	4.9	from SPA
out_20S_ESI_stack_2044_proj_zheight_new.csv	11.5	from SPA
out_20S_ESI_stack_0675_proj_zheight_new.csv	31.1	from SPA
out_20S_ESI_stack_1067_proj_zheight_new.csv	15.1	from SPA
out_20S_ESI_stack_0379_proj_zheight_new.csv	7.3	from SPA
out_20S_ESI_stack_1440_proj_zheight_new.csv	11.6	from SPA
out_20S_ESI_stack_0252_proj_zheight_new.csv	38.9	from SPA
out_20S_ESI_stack_1687_proj_zheight_new.csv	14.7	from SPA
out_20S_ESI_stack_2221_proj_zheight_new.csv	13.9	from SPA
out_20S_ESI_stack_1730_proj_zheight_new.csv	6.1	from SPA
out_20S_ESI_stack_0122_proj_zheight_new.csv	11.9	from SPA
out_20S_ESI_stack_2151_proj_zheight_new.csv	22.7	from SPA
out_20S_ESI_stack_1417_proj_zheight_new.csv	12.7	from SPA
out_20S_ESI_stack_0205_proj_zheight_new.csv	18.3	from SPA
out_20S_ESI_stack_0820_proj_zheight_new.csv	45.2	from SPA
out_20S_ESI_stack_0709_proj_zheight_new.csv	8.7	from SPA
out_20S_ESI_stack_0997_proj_zheight_new.csv	11.7	from SPA
out_20S_ESI_stack_1767_proj_zheight_new.csv	10.1	from SPA
out_20S_ESI_stack_0622_proj_zheight_new.csv	6.1	from SPA
out_20S_ESI_stack_1030_proj_zheight_new.csv	9.1	from SPA
out_20S_ESI_stack_0299_proj_zheight_new.csv	12.2	from SPA
out_20S_ESI_stack_0795_proj_zheight_new.csv	17	from SPA
out_20S_ESI_stack_1187_proj_zheight_new.csv	4.4	from SPA
out_20S_ESI_stack_1965_proj_zheight_new.csv	43.5	from SPA
out_20S_ESI_stack_1340_proj_zheight_new.csv	6.2	from SPA
out_20S_ESI_stack_0310_proj_zheight_new.csv	26.5	from SPA
out_20S_ESI_stack_1502_proj_zheight_new.csv	30.5	from SPA
out_20S_ESI_stack_0882_proj_zheight_new.csv	35.9	from SPA
out_20S_ESI_stack_2013_proj_zheight_new.csv	9.3	from SPA
out_20S_ESI_stack_1672_proj_zheight_new.csv	28.2	from SPA
out_20S_ESI_stack_2248_proj_zheight_new.csv	42.9	from SPA
out_20S_ESI_stack_1429_proj_zheight_new.csv	47.5	from SPA
out_20S_ESI_stack_1125_proj_zheight_new.csv	13.4	from SPA
out_20S_ESI_stack_2138_proj_zheight_new.csv	10.2	from SPA
out_20S_ESI_stack_1092_proj_zheight_new.csv	7.2	from SPA
out_20S_ESI_stack_1255_proj_zheight_new.csv	4.8	from SPA
out_20S_ESI_stack_0447_proj_zheight_new.csv	36.3	from SPA
out_20S_ESI_stack_1759_proj_zheight_new.csv	7.8	from SPA
out_20S_ESI_stack_1331_proj_zheight_new.csv	5.9	from SPA
out_20S_ESI_stack_1914_proj_zheight_new.csv	23.7	from SPA
out_20S_ESI_stack_1286_proj_zheight_new.csv	5.3	from SPA
out_20S_ESI_stack_0494_proj_zheight_new.csv	6.8	from SPA
out_20S_ESI_stack_0198_proj_zheight_new.csv	11.1	from SPA
out_20S_ESI_stack_1041_proj_zheight_new.csv	7.8	from SPA
out_20S_ESI_stack_0653_proj_zheight_new.csv	16.2	from SPA
out_20S_ESI_stack_2177_proj_zheight_new.csv	12.6	from SPA
out_20S_ESI_stack_0408_proj_zheight_new.csv	47.3	from SPA
out_20S_ESI_stack_1716_proj_zheight_new.csv	8.3	from SPA
out_20S_ESI_stack_2207_proj_zheight_new.csv	40.5	from SPA
out_20S_ESI_stack_0851_proj_zheight_new.csv	9.4	from SPA
out_20S_ESI_stack_0274_proj_zheight_new.csv	5.5	from SPA
out_20S_ESI_stack_1466_proj_zheight_new.csv	8.1	from SPA
out_20S_ESI_stack_0778_proj_zheight_new.csv	40.6	from SPA
out_20S_ESI_stack_2149_proj_zheight_new.csv	19.1	from SPA
out_20S_ESI_stack_1224_proj_zheight_new.csv	5.8	from SPA
out_20S_ESI_stack_1728_proj_zheight_new.csv	50.7	from SPA
out_20S_ESI_stack_1393_proj_zheight_new.csv	8.6	from SPA
out_20S_ESI_stack_2239_proj_zheight_new.csv	12.9	from SPA
out_20S_ESI_stack_1458_proj_zheight_new.csv	6.7	from SPA
out_20S_ESI_stack_1154_proj_zheight_new.csv	5.9	from SPA
out_20S_ESI_stack_2062_proj_zheight_new.csv	10.3	from SPA
out_20S_ESI_stack_1603_proj_zheight_new.csv	5.9	from SPA
out_20S_ESI_stack_1573_proj_zheight_new.csv	7.6	from SPA
out_20S_ESI_stack_0944_proj_zheight_new.csv	10.8	from SPA
out_20S_ESI_stack_1300_proj_zheight_new.csv	11.3	from SPA
out_20S_ESI_stack_1925_proj_zheight_new.csv	15.5	from SPA
out_20S_ESI_stack_1070_proj_zheight_new.csv	43.9	from SPA
out_20S_ESI_stack_1892_proj_zheight_new.csv	24.5	from SPA
out_20S_ESI_stack_1727_proj_zheight_new.csv	5.4	from SPA
out_20S_ESI_stack_0439_proj_zheight_new.csv	13.4	from SPA
out_20S_ESI_stack_2146_proj_zheight_new.csv	19.1	from SPA
out_20S_ESI_stack_1457_proj_zheight_new.csv	6.3	from SPA
out_20S_ESI_stack_0860_proj_zheight_new.csv	8.1	from SPA
out_20S_ESI_stack_0245_proj_zheight_new.csv	11.5	from SPA
out_20S_ESI_stack_1690_proj_zheight_new.csv	9.1	from SPA
out_20S_ESI_stack_2236_proj_zheight_new.csv	7.4	from SPA
out_20S_ESI_stack_1719_proj_zheight_new.csv	7.1	from SPA
out_20S_ESI_stack_1215_proj_zheight_new.csv	8.5	from SPA
out_20S_ESI_stack_0407_proj_zheight_new.csv	9.8	from SPA
out_20S_ESI_stack_2178_proj_zheight_new.csv	8.3	from SPA
out_20S_ESI_stack_1165_proj_zheight_new.csv	6.9	from SPA
out_20S_ESI_stack_0777_proj_zheight_new.csv	46.8	from SPA
out_20S_ESI_stack_1469_proj_zheight_new.csv	3.2	from SPA
out_20S_ESI_stack_2208_proj_zheight_new.csv	23.2	from SPA
out_20S_ESI_stack_1987_proj_zheight_new.csv	8.4	from SPA
out_20S_ESI_stack_0020_proj_zheight_new.csv	42.2	from SPA
out_20S_ESI_stack_1632_proj_zheight_new.csv	7.2	from SPA
out_20S_ESI_stack_2053_proj_zheight_new.csv	9.9	from SPA
out_20S_ESI_stack_0350_proj_zheight_new.csv	8	from SPA
out_20S_ESI_stack_0975_proj_zheight_new.csv	48.9	from SPA
out_20S_ESI_stack_1542_proj_zheight_new.csv	6.2	from SPA
out_20S_ESI_stack_1289_proj_zheight_new.csv	7.3	from SPA
out_20S_ESI_stack_0738_proj_zheight_new.csv	13.4	from SPA
out_20S_ESI_stack_2080_proj_zheight_new.csv	9.9	from SPA
out_20S_ESI_stack_0234_proj_zheight_new.csv	5.2	from SPA
out_20S_ESI_stack_0811_proj_zheight_new.csv	10.1	from SPA
out_20S_ESI_stack_2247_proj_zheight_new.csv	18	from SPA
out_20S_ESI_stack_0144_proj_zheight_new.csv	7.4	from SPA
out_20S_ESI_stack_1756_proj_zheight_new.csv	5.3	from SPA
out_20S_ESI_stack_0448_proj_zheight_new.csv	7.9	from SPA
out_20S_ESI_stack_2137_proj_zheight_new.csv	49.6	from SPA
out_20S_ESI_stack_1591_proj_zheight_new.csv	14.2	from SPA
out_20S_ESI_stack_1001_proj_zheight_new.csv	14.2	from SPA
out_20S_ESI_stack_1954_proj_zheight_new.csv	45.1	from SPA
out_20S_ESI_stack_1371_proj_zheight_new.csv	4.8	from SPA
out_20S_ESI_stack_1533_proj_zheight_new.csv	5.3	from SPA
out_20S_ESI_stack_0904_proj_zheight_new.csv	8.3	from SPA
out_20S_ESI_stack_0321_proj_zheight_new.csv	50.2	from SPA
out_20S_ESI_stack_2195_proj_zheight_new.csv	5.7	from SPA
out_20S_ESI_stack_1643_proj_zheight_new.csv	43.8	from SPA
out_20S_ESI_stack_0051_proj_zheight_new.csv	40.6	from SPA
out_20S_ESI_stack_1188_proj_zheight_new.csv	38.7	from SPA
out_20S_ESI_stack_1484_proj_zheight_new.csv	6	from SPA
out_20S_ESI_stack_2022_proj_zheight_new.csv	8.3	from SPA
out_20S_ESI_stack_0296_proj_zheight_new.csv	10.5	from SPA
out_20S_ESI_stack_0706_proj_zheight_new.csv	16.3	from SPA
out_20S_ESI_stack_1114_proj_zheight_new.csv	10	from SPA
out_20S_ESI_stack_1768_proj_zheight_new.csv	8.9	from SPA
out_20S_ESI_stack_1264_proj_zheight_new.csv	6.3	from SPA
out_20S_ESI_stack_0998_proj_zheight_new.csv	13	from SPA
out_20S_ESI_stack_2109_proj_zheight_new.csv	7.6	from SPA
out_20S_ESI_stack_0929_proj_zheight_new.csv	10.8	from SPA
out_20S_ESI_stack_1012_proj_zheight_new.csv	5.6	from SPA
out_20S_ESI_stack_1362_proj_zheight_new.csv	44.8	from SPA
out_20S_ESI_stack_2254_proj_zheight_new.csv	10.4	from SPA
out_20S_ESI_stack_1435_proj_zheight_new.csv	3.9	from SPA
out_20S_ESI_stack_0227_proj_zheight_new.csv	16.4	from SPA
out_20S_ESI_stack_2093_proj_zheight_new.csv	7.7	from SPA
out_20S_ESI_stack_1139_proj_zheight_new.csv	12.4	from SPA
out_20S_ESI_stack_1582_proj_zheight_new.csv	35.2	from SPA
out_20S_ESI_stack_0390_proj_zheight_new.csv	15.8	from SPA
out_20S_ESI_stack_1249_proj_zheight_new.csv	6.9	from SPA
out_20S_ESI_stack_1745_proj_zheight_new.csv	8.5	from SPA
out_20S_ESI_stack_0157_proj_zheight_new.csv	6.3	from SPA
out_20S_ESI_stack_0219_proj_zheight_new.csv	7.7	from SPA
out_20S_ESI_stack_1107_proj_zheight_new.csv	37.8	from SPA
out_20S_ESI_stack_0715_proj_zheight_new.csv	15.6	from SPA
out_20S_ESI_stack_1277_proj_zheight_new.csv	7.8	from SPA
out_20S_ESI_stack_0465_proj_zheight_new.csv	50.1	from SPA
out_20S_ESI_stack_0169_proj_zheight_new.csv	5.1	from SPA
out_20S_ESI_stack_2186_proj_zheight_new.csv	6.5	from SPA
out_20S_ESI_stack_0332_proj_zheight_new.csv	22.7	from SPA
out_20S_ESI_stack_0917_proj_zheight_new.csv	7.1	from SPA
out_20S_ESI_stack_1520_proj_zheight_new.csv	8.2	from SPA
out_20S_ESI_stack_0285_proj_zheight_new.csv	49.6	from SPA
out_20S_ESI_stack_2031_proj_zheight_new.csv	8.4	from SPA
out_20S_ESI_stack_1497_proj_zheight_new.csv	5.8	from SPA
out_20S_ESI_stack_1650_proj_zheight_new.csv	10.2	from SPA
out_20S_ESI_stack_2155_proj_zheight_new.csv	13.7	from SPA
out_20S_ESI_stack_0126_proj_zheight_new.csv	31.1	from SPA
out_20S_ESI_stack_1734_proj_zheight_new.csv	10.4	from SPA
out_20S_ESI_stack_2225_proj_zheight_new.csv	9.9	from SPA
out_20S_ESI_stack_1683_proj_zheight_new.csv	8.4	from SPA
out_20S_ESI_stack_0873_proj_zheight_new.csv	7.7	from SPA
out_20S_ESI_stack_1444_proj_zheight_new.csv	6.8	from SPA
out_20S_ESI_stack_1313_proj_zheight_new.csv	22.7	from SPA
out_20S_ESI_stack_0501_proj_zheight_new.csv	13.6	from SPA
out_20S_ESI_stack_1881_proj_zheight_new.csv	43.2	from SPA
out_20S_ESI_stack_0958_proj_zheight_new.csv	6.4	from SPA
out_20S_ESI_stack_1063_proj_zheight_new.csv	46.2	from SPA
out_20S_ESI_stack_2040_proj_zheight_new.csv	12.6	from SPA
out_20S_ESI_stack_1908_proj_zheight_new.csv	39.6	from SPA
out_20S_ESI_stack_1621_proj_zheight_new.csv	9.8	from SPA
out_20S_ESI_stack_0488_proj_zheight_new.csv	8	from SPA
out_20S_ESI_stack_0184_proj_zheight_new.csv	4.6	from SPA
out_20S_ESI_stack_1551_proj_zheight_new.csv	36.8	from SPA
out_20S_ESI_stack_0966_proj_zheight_new.csv	47.8	from SPA
out_20S_ESI_stack_0343_proj_zheight_new.csv	8.1	from SPA
out_20S_ESI_stack_0414_proj_zheight_new.csv	10.7	from SPA
out_20S_ESI_stack_1206_proj_zheight_new.csv	8.6	from SPA
out_20S_ESI_stack_0118_proj_zheight_new.csv	15.8	from SPA
out_20S_ESI_stack_0268_proj_zheight_new.csv	8	from SPA
out_20S_ESI_stack_0764_proj_zheight_new.csv	13	from SPA
out_20S_ESI_stack_1176_proj_zheight_new.csv	6.6	from SPA
out_20S_ESI_stack_1705_proj_zheight_new.csv	5.6	from SPA
out_20S_ESI_stack_0117_proj_zheight_new.csv	41.4	from SPA
out_20S_ESI_stack_1209_proj_zheight_new.csv	7.1	from SPA
out_20S_ESI_stack_2164_proj_zheight_new.csv	7.7	from SPA
out_20S_ESI_stack_1179_proj_zheight_new.csv	19.4	from SPA
out_20S_ESI_stack_1475_proj_zheight_new.csv	10.8	from SPA
out_20S_ESI_stack_0267_proj_zheight_new.csv	8.9	from SPA
out_20S_ESI_stack_0842_proj_zheight_new.csv	14.2	from SPA
out_20S_ESI_stack_2214_proj_zheight_new.csv	6.2	from SPA
out_20S_ESI_stack_1907_proj_zheight_new.csv	14.2	from SPA
out_20S_ESI_stack_1322_proj_zheight_new.csv	6	from SPA
out_20S_ESI_stack_0640_proj_zheight_new.csv	10.9	from SPA
out_20S_ESI_stack_1052_proj_zheight_new.csv	38.5	from SPA
out_20S_ESI_stack_0969_proj_zheight_new.csv	5.6	from SPA
out_20S_ESI_stack_0487_proj_zheight_new.csv	6.5	from SPA
out_20S_ESI_stack_1295_proj_zheight_new.csv	6.6	from SPA
out_20S_ESI_stack_0002_proj_zheight_new.csv	45.2	from SPA
out_20S_ESI_stack_1610_proj_zheight_new.csv	5	from SPA
out_20S_ESI_stack_2071_proj_zheight_new.csv	14.7	from SPA
out_20S_ESI_stack_0957_proj_zheight_new.csv	6.4	from SPA
out_20S_ESI_stack_0372_proj_zheight_new.csv	14	from SPA
out_20S_ESI_stack_1560_proj_zheight_new.csv	20.2	from SPA
out_20S_ESI_stack_0129_proj_zheight_new.csv	11.3	from SPA
out_20S_ESI_stack_0755_proj_zheight_new.csv	43	from SPA
out_20S_ESI_stack_0259_proj_zheight_new.csv	37.4	from SPA
out_20S_ESI_stack_1380_proj_zheight_new.csv	5.7	from SPA
out_20S_ESI_stack_1023_proj_zheight_new.csv	18.1	from SPA
out_20S_ESI_stack_0918_proj_zheight_new.csv	8.6	from SPA
out_20S_ESI_stack_2189_proj_zheight_new.csv	7.8	from SPA
out_20S_ESI_stack_1353_proj_zheight_new.csv	4.6	from SPA
out_20S_ESI_stack_1976_proj_zheight_new.csv	41.7	from SPA
out_20S_ESI_stack_0786_proj_zheight_new.csv	41.2	from SPA
out_20S_ESI_stack_1498_proj_zheight_new.csv	6.3	from SPA
out_20S_ESI_stack_1108_proj_zheight_new.csv	11.2	from SPA
out_20S_ESI_stack_0833_proj_zheight_new.csv	12.2	from SPA
out_20S_ESI_stack_1404_proj_zheight_new.csv	5.7	from SPA
out_20S_ESI_stack_2265_proj_zheight_new.csv	9.5	from SPA
out_20S_ESI_stack_0166_proj_zheight_new.csv	14.3	from SPA
out_20S_ESI_stack_1774_proj_zheight_new.csv	14.4	from SPA
out_20S_ESI_stack_1278_proj_zheight_new.csv	9.1	from SPA
out_20S_ESI_stack_0984_proj_zheight_new.csv	8.1	from SPA
out_20S_ESI_stack_2115_proj_zheight_new.csv	10.4	from SPA
out_20S_ESI_stack_1136_proj_zheight_new.csv	14.7	from SPA
out_20S_ESI_stack_0228_proj_zheight_new.csv	33.9	from SPA
out_20S_ESI_stack_0158_proj_zheight_new.csv	8.5	from SPA
out_20S_ESI_stack_1246_proj_zheight_new.csv	11.4	from SPA
out_20S_ESI_stack_0693_proj_zheight_new.csv	48.7	from SPA
out_20S_ESI_stack_1081_proj_zheight_new.csv	22.9	from SPA
out_20S_ESI_stack_1511_proj_zheight_new.csv	5.9	from SPA
out_20S_ESI_stack_0926_proj_zheight_new.csv	8.4	from SPA
out_20S_ESI_stack_1661_proj_zheight_new.csv	11.8	from SPA
out_20S_ESI_stack_0891_proj_zheight_new.csv	12.6	from SPA
out_20S_ESI_stack_1523_proj_zheight_new.csv	11.8	from SPA
out_20S_ESI_stack_2185_proj_zheight_new.csv	8	from SPA
out_20S_ESI_stack_0914_proj_zheight_new.csv	36.2	from SPA
out_20S_ESI_stack_1653_proj_zheight_new.csv	10.1	from SPA
out_20S_ESI_stack_1198_proj_zheight_new.csv	5.7	from SPA
out_20S_ESI_stack_1494_proj_zheight_new.csv	6.9	from SPA
out_20S_ESI_stack_0286_proj_zheight_new.csv	7.8	from SPA
out_20S_ESI_stack_0716_proj_zheight_new.csv	14.3	from SPA
out_20S_ESI_stack_1104_proj_zheight_new.csv	30	from SPA
out_20S_ESI_stack_1778_proj_zheight_new.csv	4.4	from SPA
out_20S_ESI_stack_0466_proj_zheight_new.csv	14.4	from SPA
out_20S_ESI_stack_2119_proj_zheight_new.csv	9.5	from SPA
out_20S_ESI_stack_0988_proj_zheight_new.csv	10.1	from SPA
out_20S_ESI_stack_0801_proj_zheight_new.csv	8.2	from SPA
out_20S_ESI_stack_2090_proj_zheight_new.csv	47.4	from SPA
out_20S_ESI_stack_0224_proj_zheight_new.csv	6.1	from SPA
out_20S_ESI_stack_1436_proj_zheight_new.csv	10.7	from SPA
out_20S_ESI_stack_2257_proj_zheight_new.csv	39.4	from SPA
out_20S_ESI_stack_0154_proj_zheight_new.csv	8.9	from SPA
out_20S_ESI_stack_1746_proj_zheight_new.csv	41.7	from SPA
out_20S_ESI_stack_0458_proj_zheight_new.csv	7	from SPA
out_20S_ESI_stack_2127_proj_zheight_new.csv	10.3	from SPA
out_20S_ESI_stack_1581_proj_zheight_new.csv	9.6	from SPA
out_20S_ESI_stack_1011_proj_zheight_new.csv	39.5	from SPA
out_20S_ESI_stack_1361_proj_zheight_new.csv	47.3	from SPA
out_20S_ESI_stack_1944_proj_zheight_new.csv	12.6	from SPA
out_20S_ESI_stack_1709_proj_zheight_new.csv	8.4	from SPA
out_20S_ESI_stack_1205_proj_zheight_new.csv	6.5	from SPA
out_20S_ESI_stack_0417_proj_zheight_new.csv	5.6	from SPA
out_20S_ESI_stack_2168_proj_zheight_new.csv	7.5	from SPA
out_20S_ESI_stack_1175_proj_zheight_new.csv	6.3	from SPA
out_20S_ESI_stack_0767_proj_zheight_new.csv	18.8	from SPA
out_20S_ESI_stack_1479_proj_zheight_new.csv	5.9	from SPA
out_20S_ESI_stack_2218_proj_zheight_new.csv	10.4	from SPA
out_20S_ESI_stack_1997_proj_zheight_new.csv	32.6	from SPA
out_20S_ESI_stack_1622_proj_zheight_new.csv	5.9	from SPA
out_20S_ESI_stack_2043_proj_zheight_new.csv	11.7	from SPA
out_20S_ESI_stack_0965_proj_zheight_new.csv	9.2	from SPA
out_20S_ESI_stack_0340_proj_zheight_new.csv	10.9	from SPA
out_20S_ESI_stack_1552_proj_zheight_new.csv	19.9	from SPA
out_20S_ESI_stack_0187_proj_zheight_new.csv	5.8	from SPA
out_20S_ESI_stack_1299_proj_zheight_new.csv	11	from SPA
out_20S_ESI_stack_1935_proj_zheight_new.csv	37.4	from SPA
out_20S_ESI_stack_1060_proj_zheight_new.csv	13.1	from SPA
out_20S_ESI_stack_1882_proj_zheight_new.csv	20.2	from SPA
out_20S_ESI_stack_1737_proj_zheight_new.csv	9	from SPA
out_20S_ESI_stack_0125_proj_zheight_new.csv	10.8	from SPA
out_20S_ESI_stack_0429_proj_zheight_new.csv	9.2	from SPA
out_20S_ESI_stack_2156_proj_zheight_new.csv	9.7	from SPA
out_20S_ESI_stack_0759_proj_zheight_new.csv	13.2	from SPA
out_20S_ESI_stack_1447_proj_zheight_new.csv	10	from SPA
out_20S_ESI_stack_0870_proj_zheight_new.csv	12.4	from SPA
out_20S_ESI_stack_1680_proj_zheight_new.csv	14.1	from SPA
out_20S_ESI_stack_2226_proj_zheight_new.csv	10.6	from SPA
out_20S_ESI_stack_2159_proj_zheight_new.csv	12.2	from SPA
out_20S_ESI_stack_1234_proj_zheight_new.csv	5.8	from SPA
out_20S_ESI_stack_1738_proj_zheight_new.csv	9.5	from SPA
out_20S_ESI_stack_1383_proj_zheight_new.csv	7.7	from SPA
out_20S_ESI_stack_2229_proj_zheight_new.csv	18.9	from SPA
out_20S_ESI_stack_1448_proj_zheight_new.csv	8.6	from SPA
out_20S_ESI_stack_0756_proj_zheight_new.csv	13	from SPA
out_20S_ESI_stack_1144_proj_zheight_new.csv	14.4	from SPA
out_20S_ESI_stack_2072_proj_zheight_new.csv	12.7	from SPA
out_20S_ESI_stack_0001_proj_zheight_new.csv	41.9	from SPA
out_20S_ESI_stack_1563_proj_zheight_new.csv	6.9	from SPA
out_20S_ESI_stack_0954_proj_zheight_new.csv	42.4	from SPA
out_20S_ESI_stack_1904_proj_zheight_new.csv	31.1	from SPA
out_20S_ESI_stack_1296_proj_zheight_new.csv	7.4	from SPA
out_20S_ESI_stack_0484_proj_zheight_new.csv	39.5	from SPA
out_20S_ESI_stack_0188_proj_zheight_new.csv	6.4	from SPA
out_20S_ESI_stack_1051_proj_zheight_new.csv	13.4	from SPA
out_20S_ESI_stack_0643_proj_zheight_new.csv	14.5	from SPA
out_20S_ESI_stack_2167_proj_zheight_new.csv	7	from SPA
out_20S_ESI_stack_0418_proj_zheight_new.csv	8.6	from SPA
out_20S_ESI_stack_0114_proj_zheight_new.csv	11	from SPA
out_20S_ESI_stack_1706_proj_zheight_new.csv	14.7	from SPA
out_20S_ESI_stack_2217_proj_zheight_new.csv	8.4	from SPA
out_20S_ESI_stack_0264_proj_zheight_new.csv	9.3	from SPA
out_20S_ESI_stack_0841_proj_zheight_new.csv	11.5	from SPA
out_20S_ESI_stack_1476_proj_zheight_new.csv	9	from SPA
out_20S_ESI_stack_0768_proj_zheight_new.csv	47.5	from SPA
out_20S_ESI_stack_0300_proj_zheight_new.csv	23.6	from SPA
out_20S_ESI_stack_0925_proj_zheight_new.csv	7.6	from SPA
out_20S_ESI_stack_1512_proj_zheight_new.csv	5.8	from SPA
out_20S_ESI_stack_0892_proj_zheight_new.csv	7.2	from SPA
out_20S_ESI_stack_1662_proj_zheight_new.csv	14.6	from SPA
out_20S_ESI_stack_2258_proj_zheight_new.csv	10.6	from SPA
out_20S_ESI_stack_1439_proj_zheight_new.csv	8.9	from SPA
out_20S_ESI_stack_1135_proj_zheight_new.csv	6.9	from SPA
out_20S_ESI_stack_2128_proj_zheight_new.csv	10.9	from SPA
out_20S_ESI_stack_1082_proj_zheight_new.csv	8.6	from SPA
out_20S_ESI_stack_0690_proj_zheight_new.csv	45.2	from SPA
out_20S_ESI_stack_1245_proj_zheight_new.csv	8.3	from SPA
out_20S_ESI_stack_0457_proj_zheight_new.csv	7	from SPA
out_20S_ESI_stack_1749_proj_zheight_new.csv	41.1	from SPA
out_20S_ESI_stack_2266_proj_zheight_new.csv	8	from SPA
out_20S_ESI_stack_0215_proj_zheight_new.csv	8.9	from SPA
out_20S_ESI_stack_0987_proj_zheight_new.csv	9.3	from SPA
out_20S_ESI_stack_2116_proj_zheight_new.csv	14	from SPA
out_20S_ESI_stack_0469_proj_zheight_new.csv	38.2	from SPA
out_20S_ESI_stack_1777_proj_zheight_new.csv	7.8	from SPA
out_20S_ESI_stack_0165_proj_zheight_new.csv	37.2	from SPA
out_20S_ESI_stack_0632_proj_zheight_new.csv	23.5	from SPA
out_20S_ESI_stack_1020_proj_zheight_new.csv	22.9	from SPA
out_20S_ESI_stack_0289_proj_zheight_new.csv	44.8	from SPA
out_20S_ESI_stack_0785_proj_zheight_new.csv	39.3	from SPA
out_20S_ESI_stack_1197_proj_zheight_new.csv	7.5	from SPA
out_20S_ESI_stack_1350_proj_zheight_new.csv	43.5	from SPA
out_20S_ESI_stack_1126_proj_zheight_new.csv	15.6	from SPA
out_20S_ESI_stack_0238_proj_zheight_new.csv	5.8	from SPA
out_20S_ESI_stack_0148_proj_zheight_new.csv	47.5	from SPA
out_20S_ESI_stack_0444_proj_zheight_new.csv	29.8	from SPA
out_20S_ESI_stack_1256_proj_zheight_new.csv	6.1	from SPA
out_20S_ESI_stack_1873_proj_zheight_new.csv	37.8	from SPA
out_20S_ESI_stack_1501_proj_zheight_new.csv	6.5	from SPA
out_20S_ESI_stack_0936_proj_zheight_new.csv	50.1	from SPA
out_20S_ESI_stack_0063_proj_zheight_new.csv	26.6	from SPA
out_20S_ESI_stack_1958_proj_zheight_new.csv	10.3	from SPA
out_20S_ESI_stack_0881_proj_zheight_new.csv	8.1	from SPA
out_20S_ESI_stack_1033_proj_zheight_new.csv	8	from SPA
out_20S_ESI_stack_2199_proj_zheight_new.csv	8.9	from SPA
out_20S_ESI_stack_0908_proj_zheight_new.csv	38	from SPA
out_20S_ESI_stack_1343_proj_zheight_new.csv	29.4	from SPA
out_20S_ESI_stack_1184_proj_zheight_new.csv	7.8	from SPA
out_20S_ESI_stack_1488_proj_zheight_new.csv	7.4	from SPA
out_20S_ESI_stack_1118_proj_zheight_new.csv	6.4	from SPA
out_20S_ESI_stack_0206_proj_zheight_new.csv	8.6	from SPA
out_20S_ESI_stack_0823_proj_zheight_new.csv	9.2	from SPA
out_20S_ESI_stack_1414_proj_zheight_new.csv	6.5	from SPA
out_20S_ESI_stack_0176_proj_zheight_new.csv	5	from SPA
out_20S_ESI_stack_1764_proj_zheight_new.csv	5.1	from SPA
out_20S_ESI_stack_1268_proj_zheight_new.csv	10.8	from SPA
out_20S_ESI_stack_2105_proj_zheight_new.csv	43.9	from SPA
out_20S_ESI_stack_0994_proj_zheight_new.csv	10.6	from SPA
out_20S_ESI_stack_0012_proj_zheight_new.csv	24.8	from SPA
out_20S_ESI_stack_1600_proj_zheight_new.csv	7	from SPA
out_20S_ESI_stack_1929_proj_zheight_new.csv	15	from SPA
out_20S_ESI_stack_2061_proj_zheight_new.csv	9.3	from SPA
out_20S_ESI_stack_0947_proj_zheight_new.csv	20	from SPA
out_20S_ESI_stack_1570_proj_zheight_new.csv	5.8	from SPA
out_20S_ESI_stack_0139_proj_zheight_new.csv	11	from SPA
out_20S_ESI_stack_1227_proj_zheight_new.csv	7.7	from SPA
out_20S_ESI_stack_0435_proj_zheight_new.csv	9.4	from SPA
out_20S_ESI_stack_1157_proj_zheight_new.csv	7.4	from SPA
out_20S_ESI_stack_0249_proj_zheight_new.csv	27.9	from SPA
out_20S_ESI_stack_1390_proj_zheight_new.csv	9.3	from SPA
out_20S_ESI_stack_0582_proj_zheight_new.csv	9.8	from SPA
out_20S_ESI_stack_1715_proj_zheight_new.csv	6.3	from SPA
out_20S_ESI_stack_0107_proj_zheight_new.csv	6	from SPA
out_20S_ESI_stack_1219_proj_zheight_new.csv	9.5	from SPA
out_20S_ESI_stack_2174_proj_zheight_new.csv	5.9	from SPA
out_20S_ESI_stack_1169_proj_zheight_new.csv	6.8	from SPA
out_20S_ESI_stack_1465_proj_zheight_new.csv	8.7	from SPA
out_20S_ESI_stack_0852_proj_zheight_new.csv	9.4	from SPA
out_20S_ESI_stack_0277_proj_zheight_new.csv	7.3	from SPA
out_20S_ESI_stack_2204_proj_zheight_new.csv	7.6	from SPA
out_20S_ESI_stack_1332_proj_zheight_new.csv	5.3	from SPA
out_20S_ESI_stack_1917_proj_zheight_new.csv	8.5	from SPA
out_20S_ESI_stack_0650_proj_zheight_new.csv	34.2	from SPA
out_20S_ESI_stack_1042_proj_zheight_new.csv	8.2	from SPA
out_20S_ESI_stack_0979_proj_zheight_new.csv	9.8	from SPA
out_20S_ESI_stack_0497_proj_zheight_new.csv	30.6	from SPA
out_20S_ESI_stack_1285_proj_zheight_new.csv	7.8	from SPA
out_20S_ESI_stack_2050_proj_zheight_new.csv	9.3	from SPA
out_20S_ESI_stack_1631_proj_zheight_new.csv	6.1	from SPA
out_20S_ESI_stack_0023_proj_zheight_new.csv	38.1	from SPA
out_20S_ESI_stack_0498_proj_zheight_new.csv	8.7	from SPA
out_20S_ESI_stack_0194_proj_zheight_new.csv	5.2	from SPA
out_20S_ESI_stack_1541_proj_zheight_new.csv	5	from SPA
out_20S_ESI_stack_0353_proj_zheight_new.csv	43.3	from SPA
out_20S_ESI_stack_0108_proj_zheight_new.csv	16.5	from SPA
out_20S_ESI_stack_1984_proj_zheight_new.csv	43.3	from SPA
out_20S_ESI_stack_1166_proj_zheight_new.csv	7.7	from SPA
out_20S_ESI_stack_2145_proj_zheight_new.csv	13.2	from SPA
out_20S_ESI_stack_1228_proj_zheight_new.csv	9.9	from SPA
out_20S_ESI_stack_0136_proj_zheight_new.csv	6.8	from SPA
out_20S_ESI_stack_1724_proj_zheight_new.csv	10	from SPA
out_20S_ESI_stack_2235_proj_zheight_new.csv	12.3	from SPA
out_20S_ESI_stack_1693_proj_zheight_new.csv	21.7	from SPA
out_20S_ESI_stack_0863_proj_zheight_new.csv	12.4	from SPA
out_20S_ESI_stack_0246_proj_zheight_new.csv	17.9	from SPA
out_20S_ESI_stack_1454_proj_zheight_new.csv	7.9	from SPA
out_20S_ESI_stack_1158_proj_zheight_new.csv	6.5	from SPA
out_20S_ESI_stack_1303_proj_zheight_new.csv	6.9	from SPA
out_20S_ESI_stack_1926_proj_zheight_new.csv	9.4	from SPA
out_20S_ESI_stack_0948_proj_zheight_new.csv	40.4	from SPA
out_20S_ESI_stack_1073_proj_zheight_new.csv	12.3	from SPA
out_20S_ESI_stack_1117_proj_zheight_new.csv	8.5	from SPA
out_20S_ESI_stack_0705_proj_zheight_new.csv	12.8	from SPA
out_20S_ESI_stack_1267_proj_zheight_new.csv	5.5	from SPA
out_20S_ESI_stack_0179_proj_zheight_new.csv	20.1	from SPA
out_20S_ESI_stack_0907_proj_zheight_new.csv	5.9	from SPA
out_20S_ESI_stack_2196_proj_zheight_new.csv	6.6	from SPA
out_20S_ESI_stack_0322_proj_zheight_new.csv	12	from SPA
out_20S_ESI_stack_1530_proj_zheight_new.csv	6.2	from SPA
out_20S_ESI_stack_0295_proj_zheight_new.csv	10	from SPA
out_20S_ESI_stack_2021_proj_zheight_new.csv	14.1	from SPA
out_20S_ESI_stack_1487_proj_zheight_new.csv	41.1	from SPA
out_20S_ESI_stack_1969_proj_zheight_new.csv	17.1	from SPA
out_20S_ESI_stack_0052_proj_zheight_new.csv	12.5	from SPA
out_20S_ESI_stack_1640_proj_zheight_new.csv	41	from SPA
out_20S_ESI_stack_0939_proj_zheight_new.csv	23.7	from SPA
out_20S_ESI_stack_1002_proj_zheight_new.csv	12.2	from SPA
out_20S_ESI_stack_1372_proj_zheight_new.csv	6.9	from SPA
out_20S_ESI_stack_2244_proj_zheight_new.csv	10.6	from SPA
out_20S_ESI_stack_1425_proj_zheight_new.csv	44.8	from SPA
out_20S_ESI_stack_0237_proj_zheight_new.csv	6.4	from SPA
out_20S_ESI_stack_2083_proj_zheight_new.csv	9.6	from SPA
out_20S_ESI_stack_0812_proj_zheight_new.csv	21	from SPA
out_20S_ESI_stack_1129_proj_zheight_new.csv	12.9	from SPA
out_20S_ESI_stack_1592_proj_zheight_new.csv	17.4	from SPA
out_20S_ESI_stack_2134_proj_zheight_new.csv	17.4	from SPA
out_20S_ESI_stack_0380_proj_zheight_new.csv	7.9	from SPA
out_20S_ESI_stack_1259_proj_zheight_new.csv	6.4	from SPA
out_20S_ESI_stack_1755_proj_zheight_new.csv	26	from SPA
out_20S_ESI_stack_0147_proj_zheight_new.csv	9.2	from SPA
out_20S_ESI_stack_1472_proj_zheight_new.csv	18.1	from SPA
out_20S_ESI_stack_0260_proj_zheight_new.csv	10.9	from SPA
out_20S_ESI_stack_0845_proj_zheight_new.csv	11	from SPA
out_20S_ESI_stack_2213_proj_zheight_new.csv	6.3	from SPA
out_20S_ESI_stack_1702_proj_zheight_new.csv	26.5	from SPA
out_20S_ESI_stack_2163_proj_zheight_new.csv	8	from SPA
out_20S_ESI_stack_0647_proj_zheight_new.csv	16.4	from SPA
out_20S_ESI_stack_1055_proj_zheight_new.csv	12.1	from SPA
out_20S_ESI_stack_1559_proj_zheight_new.csv	5.6	from SPA
out_20S_ESI_stack_1292_proj_zheight_new.csv	10	from SPA
out_20S_ESI_stack_1629_proj_zheight_new.csv	8.7	from SPA
out_20S_ESI_stack_1900_proj_zheight_new.csv	17.1	from SPA
out_20S_ESI_stack_1325_proj_zheight_new.csv	18.2	from SPA
out_20S_ESI_stack_2048_proj_zheight_new.csv	10.3	from SPA
out_20S_ESI_stack_0950_proj_zheight_new.csv	6.5	from SPA
out_20S_ESI_stack_1567_proj_zheight_new.csv	7.5	from SPA
out_20S_ESI_stack_1889_proj_zheight_new.csv	33.1	from SPA
out_20S_ESI_stack_0005_proj_zheight_new.csv	38.7	from SPA
out_20S_ESI_stack_1617_proj_zheight_new.csv	35.1	from SPA
out_20S_ESI_stack_0509_proj_zheight_new.csv	33.5	from SPA
out_20S_ESI_stack_2076_proj_zheight_new.csv	18.5	from SPA
out_20S_ESI_stack_1140_proj_zheight_new.csv	9.2	from SPA
out_20S_ESI_stack_0752_proj_zheight_new.csv	14.3	from SPA
out_20S_ESI_stack_0099_proj_zheight_new.csv	8.5	from SPA
out_20S_ESI_stack_1230_proj_zheight_new.csv	4.9	from SPA
out_20S_ESI_stack_0422_proj_zheight_new.csv	6.6	from SPA
out_20S_ESI_stack_1658_proj_zheight_new.csv	43.4	from SPA
out_20S_ESI_stack_1354_proj_zheight_new.csv	5.3	from SPA
out_20S_ESI_stack_1971_proj_zheight_new.csv	11.5	from SPA
out_20S_ESI_stack_1193_proj_zheight_new.csv	14.3	from SPA
out_20S_ESI_stack_0781_proj_zheight_new.csv	8.7	from SPA
out_20S_ESI_stack_1024_proj_zheight_new.csv	22.1	from SPA
out_20S_ESI_stack_1528_proj_zheight_new.csv	26.7	from SPA
out_20S_ESI_stack_1773_proj_zheight_new.csv	5.6	from SPA
out_20S_ESI_stack_0983_proj_zheight_new.csv	20.5	from SPA
out_20S_ESI_stack_2112_proj_zheight_new.csv	9	from SPA
out_20S_ESI_stack_0834_proj_zheight_new.csv	5.6	from SPA
out_20S_ESI_stack_0211_proj_zheight_new.csv	4.4	from SPA
out_20S_ESI_stack_1403_proj_zheight_new.csv	7.6	from SPA
out_20S_ESI_stack_2262_proj_zheight_new.csv	10.2	from SPA
out_20S_ESI_stack_0453_proj_zheight_new.csv	43.6	from SPA
out_20S_ESI_stack_0694_proj_zheight_new.csv	45.2	from SPA
out_20S_ESI_stack_1086_proj_zheight_new.csv	17.9	from SPA
out_20S_ESI_stack_0398_proj_zheight_new.csv	9.6	from SPA
out_20S_ESI_stack_1131_proj_zheight_new.csv	9.4	from SPA
out_20S_ESI_stack_1666_proj_zheight_new.csv	35.1	from SPA
out_20S_ESI_stack_0074_proj_zheight_new.csv	4.2	from SPA
out_20S_ESI_stack_0578_proj_zheight_new.csv	7	from SPA
out_20S_ESI_stack_2007_proj_zheight_new.csv	9	from SPA
out_20S_ESI_stack_0896_proj_zheight_new.csv	7.4	from SPA
out_20S_ESI_stack_1516_proj_zheight_new.csv	6.9	from SPA
out_20S_ESI_stack_0304_proj_zheight_new.csv	8.3	from SPA
out_20S_ESI_stack_0921_proj_zheight_new.csv	7.6	from SPA
out_20S_ESI_stack_0577_proj_zheight_new.csv	6.5	from SPA
out_20S_ESI_stack_1365_proj_zheight_new.csv	5.1	from SPA
out_20S_ESI_stack_1940_proj_zheight_new.csv	11	from SPA
out_20S_ESI_stack_1669_proj_zheight_new.csv	9	from SPA
out_20S_ESI_stack_1519_proj_zheight_new.csv	40.1	from SPA
out_20S_ESI_stack_1015_proj_zheight_new.csv	11.1	from SPA
out_20S_ESI_stack_1585_proj_zheight_new.csv	6.5	from SPA
out_20S_ESI_stack_0397_proj_zheight_new.csv	46.1	from SPA
out_20S_ESI_stack_2123_proj_zheight_new.csv	9.6	from SPA
out_20S_ESI_stack_1089_proj_zheight_new.csv	9.8	from SPA
out_20S_ESI_stack_1742_proj_zheight_new.csv	48.9	from SPA
out_20S_ESI_stack_0150_proj_zheight_new.csv	8	from SPA
out_20S_ESI_stack_2253_proj_zheight_new.csv	11.3	from SPA
out_20S_ESI_stack_1432_proj_zheight_new.csv	7.4	from SPA
out_20S_ESI_stack_0805_proj_zheight_new.csv	25.6	from SPA
out_20S_ESI_stack_2094_proj_zheight_new.csv	7	from SPA
out_20S_ESI_stack_0220_proj_zheight_new.csv	7.4	from SPA
out_20S_ESI_stack_1270_proj_zheight_new.csv	9.5	from SPA
out_20S_ESI_stack_0462_proj_zheight_new.csv	6.2	from SPA
out_20S_ESI_stack_1100_proj_zheight_new.csv	6.9	from SPA
out_20S_ESI_stack_0712_proj_zheight_new.csv	13.1	from SPA
out_20S_ESI_stack_2036_proj_zheight_new.csv	15.2	from SPA
out_20S_ESI_stack_0282_proj_zheight_new.csv	17.8	from SPA
out_20S_ESI_stack_1490_proj_zheight_new.csv	10	from SPA
out_20S_ESI_stack_0045_proj_zheight_new.csv	22.1	from SPA
out_20S_ESI_stack_1657_proj_zheight_new.csv	21.4	from SPA
out_20S_ESI_stack_0335_proj_zheight_new.csv	5.4	from SPA
out_20S_ESI_stack_2181_proj_zheight_new.csv	8.9	from SPA
out_20S_ESI_stack_0910_proj_zheight_new.csv	10	from SPA
out_20S_ESI_stack_1527_proj_zheight_new.csv	7.1	from SPA
out_20S_ESI_stack_1388_proj_zheight_new.csv	9.8	from SPA
out_20S_ESI_stack_2222_proj_zheight_new.csv	14.5	from SPA
out_20S_ESI_stack_1684_proj_zheight_new.csv	8.9	from SPA
out_20S_ESI_stack_0251_proj_zheight_new.csv	8.2	from SPA
out_20S_ESI_stack_0874_proj_zheight_new.csv	6.8	from SPA
out_20S_ESI_stack_1443_proj_zheight_new.csv	12.6	from SPA
out_20S_ESI_stack_2152_proj_zheight_new.csv	20.4	from SPA
out_20S_ESI_stack_0121_proj_zheight_new.csv	37.7	from SPA
out_20S_ESI_stack_1733_proj_zheight_new.csv	14.4	from SPA
out_20S_ESI_stack_1886_proj_zheight_new.csv	24.8	from SPA
out_20S_ESI_stack_1568_proj_zheight_new.csv	6.1	from SPA
out_20S_ESI_stack_1064_proj_zheight_new.csv	13.3	from SPA
out_20S_ESI_stack_0676_proj_zheight_new.csv	43.7	from SPA
out_20S_ESI_stack_2079_proj_zheight_new.csv	7.8	from SPA
out_20S_ESI_stack_1314_proj_zheight_new.csv	13.2	from SPA
out_20S_ESI_stack_1618_proj_zheight_new.csv	20.5	from SPA
out_20S_ESI_stack_0183_proj_zheight_new.csv	8.1	from SPA
out_20S_ESI_stack_1556_proj_zheight_new.csv	7.9	from SPA
out_20S_ESI_stack_0961_proj_zheight_new.csv	9	from SPA
out_20S_ESI_stack_0344_proj_zheight_new.csv	12.3	from SPA
out_20S_ESI_stack_2047_proj_zheight_new.csv	16.2	from SPA
out_20S_ESI_stack_0034_proj_zheight_new.csv	40.2	from SPA
out_20S_ESI_stack_0763_proj_zheight_new.csv	13	from SPA
out_20S_ESI_stack_1171_proj_zheight_new.csv	5.7	from SPA
out_20S_ESI_stack_0413_proj_zheight_new.csv	12.4	from SPA
out_20S_ESI_stack_1201_proj_zheight_new.csv	19.7	from SPA
out_20S_ESI_stack_1077_proj_zheight_new.csv	10	from SPA
out_20S_ESI_stack_0369_proj_zheight_new.csv	8.5	from SPA
out_20S_ESI_stack_1895_proj_zheight_new.csv	22.5	from SPA
out_20S_ESI_stack_0019_proj_zheight_new.csv	37.9	from SPA
out_20S_ESI_stack_1307_proj_zheight_new.csv	7.9	from SPA
out_20S_ESI_stack_1922_proj_zheight_new.csv	12.6	from SPA
out_20S_ESI_stack_1450_proj_zheight_new.csv	3.7	from SPA
out_20S_ESI_stack_0867_proj_zheight_new.csv	8.4	from SPA
out_20S_ESI_stack_0242_proj_zheight_new.csv	14.3	from SPA
out_20S_ESI_stack_1697_proj_zheight_new.csv	37.1	from SPA
out_20S_ESI_stack_2231_proj_zheight_new.csv	9.1	from SPA
out_20S_ESI_stack_1720_proj_zheight_new.csv	5.4	from SPA
out_20S_ESI_stack_0132_proj_zheight_new.csv	12.1	from SPA
out_20S_ESI_stack_2141_proj_zheight_new.csv	9.2	from SPA
out_20S_ESI_stack_1162_proj_zheight_new.csv	8	from SPA
out_20S_ESI_stack_0770_proj_zheight_new.csv	24.1	from SPA
out_20S_ESI_stack_0859_proj_zheight_new.csv	18.4	from SPA
out_20S_ESI_stack_1212_proj_zheight_new.csv	7.4	from SPA
out_20S_ESI_stack_0400_proj_zheight_new.csv	14.1	from SPA
out_20S_ESI_stack_1049_proj_zheight_new.csv	14.3	from SPA
out_20S_ESI_stack_0357_proj_zheight_new.csv	13.1	from SPA
out_20S_ESI_stack_0190_proj_zheight_new.csv	7.3	from SPA
out_20S_ESI_stack_1782_proj_zheight_new.csv	3.8	from SPA
out_20S_ESI_stack_0027_proj_zheight_new.csv	41.1	from SPA
out_20S_ESI_stack_1635_proj_zheight_new.csv	4.6	from SPA
out_20S_ESI_stack_1339_proj_zheight_new.csv	4.7	from SPA
out_20S_ESI_stack_2054_proj_zheight_new.csv	8.2	from SPA
out_20S_ESI_stack_0143_proj_zheight_new.csv	8.2	from SPA
out_20S_ESI_stack_1751_proj_zheight_new.csv	6.3	from SPA
out_20S_ESI_stack_1878_proj_zheight_new.csv	11.5	from SPA
out_20S_ESI_stack_0688_proj_zheight_new.csv	44.9	from SPA
out_20S_ESI_stack_2130_proj_zheight_new.csv	8.6	from SPA
out_20S_ESI_stack_0384_proj_zheight_new.csv	38.5	from SPA
out_20S_ESI_stack_1596_proj_zheight_new.csv	5.9	from SPA
out_20S_ESI_stack_2087_proj_zheight_new.csv	11.5	from SPA
out_20S_ESI_stack_0816_proj_zheight_new.csv	7.3	from SPA
out_20S_ESI_stack_1421_proj_zheight_new.csv	4.6	from SPA
out_20S_ESI_stack_2240_proj_zheight_new.csv	36.5	from SPA
out_20S_ESI_stack_0068_proj_zheight_new.csv	27.2	from SPA
out_20S_ESI_stack_1953_proj_zheight_new.csv	16.5	from SPA
out_20S_ESI_stack_1376_proj_zheight_new.csv	7.1	from SPA
out_20S_ESI_stack_1006_proj_zheight_new.csv	11.1	from SPA
out_20S_ESI_stack_0318_proj_zheight_new.csv	46.2	from SPA
out_20S_ESI_stack_1644_proj_zheight_new.csv	41.1	from SPA
out_20S_ESI_stack_1348_proj_zheight_new.csv	6.6	from SPA
out_20S_ESI_stack_1483_proj_zheight_new.csv	11.6	from SPA
out_20S_ESI_stack_0291_proj_zheight_new.csv	5.5	from SPA
out_20S_ESI_stack_2025_proj_zheight_new.csv	11	from SPA
out_20S_ESI_stack_1038_proj_zheight_new.csv	34.8	from SPA
out_20S_ESI_stack_1534_proj_zheight_new.csv	12.5	from SPA
out_20S_ESI_stack_0903_proj_zheight_new.csv	7.2	from SPA
out_20S_ESI_stack_2192_proj_zheight_new.csv	11.2	from SPA
out_20S_ESI_stack_1263_proj_zheight_new.csv	6	from SPA
out_20S_ESI_stack_1113_proj_zheight_new.csv	14.1	from SPA
out_20S_ESI_stack_2101_proj_zheight_new.csv	8.8	from SPA
out_20S_ESI_stack_0990_proj_zheight_new.csv	10.4	from SPA
out_20S_ESI_stack_1760_proj_zheight_new.csv	8.1	from SPA
out_20S_ESI_stack_2271_proj_zheight_new.csv	8.8	from SPA
out_20S_ESI_stack_1410_proj_zheight_new.csv	25.2	from SPA
out_20S_ESI_stack_0202_proj_zheight_new.csv	12.8	from SPA
out_20S_ESI_stack_0827_proj_zheight_new.csv	43.1	from SPA
out_20S_ESI_stack_1180_proj_zheight_new.csv	7.5	from SPA
out_20S_ESI_stack_1347_proj_zheight_new.csv	7.4	from SPA
out_20S_ESI_stack_0059_proj_zheight_new.csv	47.4	from SPA
out_20S_ESI_stack_0329_proj_zheight_new.csv	6	from SPA
out_20S_ESI_stack_0625_proj_zheight_new.csv	12.7	from SPA
out_20S_ESI_stack_1037_proj_zheight_new.csv	50.9	from SPA
out_20S_ESI_stack_0885_proj_zheight_new.csv	11.7	from SPA
out_20S_ESI_stack_2014_proj_zheight_new.csv	9.2	from SPA
out_20S_ESI_stack_1379_proj_zheight_new.csv	8	from SPA
out_20S_ESI_stack_1675_proj_zheight_new.csv	7.3	from SPA
out_20S_ESI_stack_0932_proj_zheight_new.csv	6.8	from SPA
out_20S_ESI_stack_0317_proj_zheight_new.csv	30	from SPA
out_20S_ESI_stack_1505_proj_zheight_new.csv	7.3	from SPA
out_20S_ESI_stack_1009_proj_zheight_new.csv	7.7	from SPA
out_20S_ESI_stack_1599_proj_zheight_new.csv	6.1	from SPA
out_20S_ESI_stack_1095_proj_zheight_new.csv	7.6	from SPA
out_20S_ESI_stack_0687_proj_zheight_new.csv	45.6	from SPA
out_20S_ESI_stack_1252_proj_zheight_new.csv	6.2	from SPA
out_20S_ESI_stack_1877_proj_zheight_new.csv	42.4	from SPA
out_20S_ESI_stack_0440_proj_zheight_new.csv	7.4	from SPA
out_20S_ESI_stack_0819_proj_zheight_new.csv	11.7	from SPA
out_20S_ESI_stack_2088_proj_zheight_new.csv	10.9	from SPA
out_20S_ESI_stack_1122_proj_zheight_new.csv	9	from SPA
out_20S_ESI_stack_1281_proj_zheight_new.csv	6.9	from SPA
out_20S_ESI_stack_0493_proj_zheight_new.csv	30.5	from SPA
out_20S_ESI_stack_1046_proj_zheight_new.csv	11.6	from SPA
out_20S_ESI_stack_0654_proj_zheight_new.csv	34.2	from SPA
out_20S_ESI_stack_1336_proj_zheight_new.csv	11.9	from SPA
out_20S_ESI_stack_1913_proj_zheight_new.csv	15.5	from SPA
out_20S_ESI_stack_2200_proj_zheight_new.csv	5.6	from SPA
out_20S_ESI_stack_0856_proj_zheight_new.csv	50.7	from SPA
out_20S_ESI_stack_0273_proj_zheight_new.csv	5.6	from SPA
out_20S_ESI_stack_1461_proj_zheight_new.csv	45	from SPA
out_20S_ESI_stack_2170_proj_zheight_new.csv	8	from SPA
out_20S_ESI_stack_0103_proj_zheight_new.csv	6.9	from SPA
out_20S_ESI_stack_1711_proj_zheight_new.csv	9.5	from SPA
out_20S_ESI_stack_1394_proj_zheight_new.csv	11.7	from SPA
out_20S_ESI_stack_1698_proj_zheight_new.csv	40.1	from SPA
out_20S_ESI_stack_1153_proj_zheight_new.csv	8.3	from SPA
out_20S_ESI_stack_2246_proj_zheight_new.csv	36.5	from SPA
out_20S_ESI_stack_0431_proj_zheight_new.csv	9.1	from SPA
out_20S_ESI_stack_1223_proj_zheight_new.csv	6.7	from SPA
out_20S_ESI_stack_1574_proj_zheight_new.csv	34.3	from SPA
out_20S_ESI_stack_0943_proj_zheight_new.csv	48.5	from SPA
out_20S_ESI_stack_1078_proj_zheight_new.csv	14.6	from SPA
out_20S_ESI_stack_2065_proj_zheight_new.csv	8.8	from SPA
out_20S_ESI_stack_1308_proj_zheight_new.csv	8.7	from SPA
out_20S_ESI_stack_1604_proj_zheight_new.csv	7.3	from SPA
out_20S_ESI_stack_0016_proj_zheight_new.csv	50.1	from SPA
out_20S_ESI_stack_0229_proj_zheight_new.csv	5.7	from SPA
out_20S_ESI_stack_1137_proj_zheight_new.csv	9.2	from SPA
out_20S_ESI_stack_0692_proj_zheight_new.csv	48.8	from SPA
out_20S_ESI_stack_1080_proj_zheight_new.csv	31.1	from SPA
out_20S_ESI_stack_0455_proj_zheight_new.csv	39.4	from SPA
out_20S_ESI_stack_1247_proj_zheight_new.csv	40.7	from SPA
out_20S_ESI_stack_0159_proj_zheight_new.csv	9.6	from SPA
out_20S_ESI_stack_0302_proj_zheight_new.csv	12.3	from SPA
out_20S_ESI_stack_0927_proj_zheight_new.csv	8.2	from SPA
out_20S_ESI_stack_0890_proj_zheight_new.csv	23.1	from SPA
out_20S_ESI_stack_1949_proj_zheight_new.csv	9.4	from SPA
out_20S_ESI_stack_0919_proj_zheight_new.csv	8.9	from SPA
out_20S_ESI_stack_2188_proj_zheight_new.csv	6.8	from SPA
out_20S_ESI_stack_1022_proj_zheight_new.csv	8	from SPA
out_20S_ESI_stack_0630_proj_zheight_new.csv	11.8	from SPA
out_20S_ESI_stack_1499_proj_zheight_new.csv	6.1	from SPA
out_20S_ESI_stack_1195_proj_zheight_new.csv	36.6	from SPA
out_20S_ESI_stack_0787_proj_zheight_new.csv	11	from SPA
out_20S_ESI_stack_1352_proj_zheight_new.csv	5.9	from SPA
out_20S_ESI_stack_1977_proj_zheight_new.csv	37.5	from SPA
out_20S_ESI_stack_2264_proj_zheight_new.csv	9.1	from SPA
out_20S_ESI_stack_0832_proj_zheight_new.csv	11.9	from SPA
out_20S_ESI_stack_0217_proj_zheight_new.csv	5.7	from SPA
out_20S_ESI_stack_1405_proj_zheight_new.csv	5.3	from SPA
out_20S_ESI_stack_1109_proj_zheight_new.csv	7.5	from SPA
out_20S_ESI_stack_0985_proj_zheight_new.csv	13.6	from SPA
out_20S_ESI_stack_2114_proj_zheight_new.csv	7	from SPA
out_20S_ESI_stack_1279_proj_zheight_new.csv	5.6	from SPA
out_20S_ESI_stack_0167_proj_zheight_new.csv	36.1	from SPA
out_20S_ESI_stack_1775_proj_zheight_new.csv	6.1	from SPA
out_20S_ESI_stack_2070_proj_zheight_new.csv	11.4	from SPA
out_20S_ESI_stack_1938_proj_zheight_new.csv	29.6	from SPA
out_20S_ESI_stack_1611_proj_zheight_new.csv	13	from SPA
out_20S_ESI_stack_0956_proj_zheight_new.csv	10	from SPA
out_20S_ESI_stack_0373_proj_zheight_new.csv	7.5	from SPA
out_20S_ESI_stack_1561_proj_zheight_new.csv	14.8	from SPA
out_20S_ESI_stack_0424_proj_zheight_new.csv	7.5	from SPA
out_20S_ESI_stack_1381_proj_zheight_new.csv	6.5	from SPA
out_20S_ESI_stack_0593_proj_zheight_new.csv	6.4	from SPA
out_20S_ESI_stack_0258_proj_zheight_new.csv	27.2	from SPA
out_20S_ESI_stack_2165_proj_zheight_new.csv	6.1	from SPA
out_20S_ESI_stack_1208_proj_zheight_new.csv	6.9	from SPA
out_20S_ESI_stack_1704_proj_zheight_new.csv	6.2	from SPA
out_20S_ESI_stack_0116_proj_zheight_new.csv	7.4	from SPA
out_20S_ESI_stack_2215_proj_zheight_new.csv	27	from SPA
out_20S_ESI_stack_1474_proj_zheight_new.csv	14.3	from SPA
out_20S_ESI_stack_0266_proj_zheight_new.csv	6	from SPA
out_20S_ESI_stack_0843_proj_zheight_new.csv	10.4	from SPA
out_20S_ESI_stack_1178_proj_zheight_new.csv	5.6	from SPA
out_20S_ESI_stack_1906_proj_zheight_new.csv	10.9	from SPA
out_20S_ESI_stack_1323_proj_zheight_new.csv	5.1	from SPA
out_20S_ESI_stack_0486_proj_zheight_new.csv	11.9	from SPA
out_20S_ESI_stack_1294_proj_zheight_new.csv	5.9	from SPA
out_20S_ESI_stack_0968_proj_zheight_new.csv	5.6	from SPA
out_20S_ESI_stack_0641_proj_zheight_new.csv	40.1	from SPA
out_20S_ESI_stack_1053_proj_zheight_new.csv	9.5	from SPA
out_20S_ESI_stack_1620_proj_zheight_new.csv	19.9	from SPA
out_20S_ESI_stack_1909_proj_zheight_new.csv	8.8	from SPA
out_20S_ESI_stack_2041_proj_zheight_new.csv	27.1	from SPA
out_20S_ESI_stack_0967_proj_zheight_new.csv	9.8	from SPA
out_20S_ESI_stack_0342_proj_zheight_new.csv	12.1	from SPA
out_20S_ESI_stack_0185_proj_zheight_new.csv	14.2	from SPA
out_20S_ESI_stack_0489_proj_zheight_new.csv	6	from SPA
out_20S_ESI_stack_0415_proj_zheight_new.csv	8.5	from SPA
out_20S_ESI_stack_1207_proj_zheight_new.csv	5.9	from SPA
out_20S_ESI_stack_0765_proj_zheight_new.csv	13.4	from SPA
out_20S_ESI_stack_1177_proj_zheight_new.csv	6.5	from SPA
out_20S_ESI_stack_0269_proj_zheight_new.csv	6.6	from SPA
out_20S_ESI_stack_0127_proj_zheight_new.csv	7.8	from SPA
out_20S_ESI_stack_1735_proj_zheight_new.csv	11.3	from SPA
out_20S_ESI_stack_2154_proj_zheight_new.csv	8	from SPA
out_20S_ESI_stack_1149_proj_zheight_new.csv	8.9	from SPA
out_20S_ESI_stack_1682_proj_zheight_new.csv	8.8	from SPA
out_20S_ESI_stack_1937_proj_zheight_new.csv	42.2	from SPA
out_20S_ESI_stack_1312_proj_zheight_new.csv	15.3	from SPA
out_20S_ESI_stack_0500_proj_zheight_new.csv	44.7	from SPA
out_20S_ESI_stack_1062_proj_zheight_new.csv	14.3	from SPA
out_20S_ESI_stack_0670_proj_zheight_new.csv	20	from SPA
out_20S_ESI_stack_1106_proj_zheight_new.csv	11.5	from SPA
out_20S_ESI_stack_0714_proj_zheight_new.csv	14.2	from SPA
out_20S_ESI_stack_0168_proj_zheight_new.csv	6	from SPA
out_20S_ESI_stack_1276_proj_zheight_new.csv	8.6	from SPA
out_20S_ESI_stack_0464_proj_zheight_new.csv	7.6	from SPA
out_20S_ESI_stack_2187_proj_zheight_new.csv	9.1	from SPA
out_20S_ESI_stack_0916_proj_zheight_new.csv	8.3	from SPA
out_20S_ESI_stack_1521_proj_zheight_new.csv	7.8	from SPA
out_20S_ESI_stack_1651_proj_zheight_new.csv	8	from SPA
out_20S_ESI_stack_1978_proj_zheight_new.csv	44.9	from SPA
out_20S_ESI_stack_0788_proj_zheight_new.csv	21.4	from SPA
out_20S_ESI_stack_0284_proj_zheight_new.csv	47.4	from SPA
out_20S_ESI_stack_2030_proj_zheight_new.csv	13.7	from SPA
out_20S_ESI_stack_1496_proj_zheight_new.csv	5.2	from SPA
out_20S_ESI_stack_1013_proj_zheight_new.csv	7.2	from SPA
out_20S_ESI_stack_0928_proj_zheight_new.csv	9.8	from SPA
out_20S_ESI_stack_1363_proj_zheight_new.csv	33.4	from SPA
out_20S_ESI_stack_1138_proj_zheight_new.csv	8.9	from SPA
out_20S_ESI_stack_1434_proj_zheight_new.csv	5.7	from SPA
out_20S_ESI_stack_0226_proj_zheight_new.csv	25.4	from SPA
out_20S_ESI_stack_2092_proj_zheight_new.csv	9	from SPA
out_20S_ESI_stack_1744_proj_zheight_new.csv	7.1	from SPA
out_20S_ESI_stack_0156_proj_zheight_new.csv	9.1	from SPA
out_20S_ESI_stack_1248_proj_zheight_new.csv	5.4	from SPA
out_20S_ESI_stack_1583_proj_zheight_new.csv	22.5	from SPA
out_20S_ESI_stack_2125_proj_zheight_new.csv	10.8	from SPA
out_20S_ESI_stack_0391_proj_zheight_new.csv	9.7	from SPA
out_20S_ESI_stack_1532_proj_zheight_new.csv	8.4	from SPA
out_20S_ESI_stack_0320_proj_zheight_new.csv	25	from SPA
out_20S_ESI_stack_2194_proj_zheight_new.csv	8.2	from SPA
out_20S_ESI_stack_1485_proj_zheight_new.csv	4.9	from SPA
out_20S_ESI_stack_2023_proj_zheight_new.csv	8.8	from SPA
out_20S_ESI_stack_0297_proj_zheight_new.csv	10.5	from SPA
out_20S_ESI_stack_1189_proj_zheight_new.csv	7.5	from SPA
out_20S_ESI_stack_1642_proj_zheight_new.csv	7.2	from SPA
out_20S_ESI_stack_0050_proj_zheight_new.csv	34.8	from SPA
out_20S_ESI_stack_1419_proj_zheight_new.csv	6.3	from SPA
out_20S_ESI_stack_0707_proj_zheight_new.csv	13.2	from SPA
out_20S_ESI_stack_1115_proj_zheight_new.csv	7.4	from SPA
out_20S_ESI_stack_0999_proj_zheight_new.csv	13.8	from SPA
out_20S_ESI_stack_2108_proj_zheight_new.csv	37.7	from SPA
out_20S_ESI_stack_1265_proj_zheight_new.csv	6	from SPA
out_20S_ESI_stack_1769_proj_zheight_new.csv	12.2	from SPA
out_20S_ESI_stack_2081_proj_zheight_new.csv	8.7	from SPA
out_20S_ESI_stack_0235_proj_zheight_new.csv	5	from SPA
out_20S_ESI_stack_0810_proj_zheight_new.csv	39.7	from SPA
out_20S_ESI_stack_1427_proj_zheight_new.csv	4.5	from SPA
out_20S_ESI_stack_0739_proj_zheight_new.csv	22.1	from SPA
out_20S_ESI_stack_0382_proj_zheight_new.csv	5.3	from SPA
out_20S_ESI_stack_1590_proj_zheight_new.csv	5	from SPA
out_20S_ESI_stack_0449_proj_zheight_new.csv	9.7	from SPA
out_20S_ESI_stack_0145_proj_zheight_new.csv	9.1	from SPA
out_20S_ESI_stack_1757_proj_zheight_new.csv	5.5	from SPA
out_20S_ESI_stack_1000_proj_zheight_new.csv	12.3	from SPA
out_20S_ESI_stack_1955_proj_zheight_new.csv	9.9	from SPA
out_20S_ESI_stack_1370_proj_zheight_new.csv	18.7	from SPA
out_20S_ESI_stack_2179_proj_zheight_new.csv	8.8	from SPA
out_20S_ESI_stack_1214_proj_zheight_new.csv	6.5	from SPA
out_20S_ESI_stack_0406_proj_zheight_new.csv	11.2	from SPA
out_20S_ESI_stack_2209_proj_zheight_new.csv	12.1	from SPA
out_20S_ESI_stack_1468_proj_zheight_new.csv	30.4	from SPA
out_20S_ESI_stack_1164_proj_zheight_new.csv	5.8	from SPA
out_20S_ESI_stack_2052_proj_zheight_new.csv	10.9	from SPA
out_20S_ESI_stack_0021_proj_zheight_new.csv	48	from SPA
out_20S_ESI_stack_1633_proj_zheight_new.csv	5.4	from SPA
out_20S_ESI_stack_1288_proj_zheight_new.csv	5.6	from SPA
out_20S_ESI_stack_0196_proj_zheight_new.csv	6.8	from SPA
out_20S_ESI_stack_0351_proj_zheight_new.csv	12.4	from SPA
out_20S_ESI_stack_0974_proj_zheight_new.csv	44.9	from SPA
out_20S_ESI_stack_1543_proj_zheight_new.csv	4.1	from SPA
out_20S_ESI_stack_1301_proj_zheight_new.csv	8.3	from SPA
out_20S_ESI_stack_1893_proj_zheight_new.csv	44.7	from SPA
out_20S_ESI_stack_1071_proj_zheight_new.csv	42.6	from SPA
out_20S_ESI_stack_2147_proj_zheight_new.csv	17.9	from SPA
out_20S_ESI_stack_0438_proj_zheight_new.csv	6.5	from SPA
out_20S_ESI_stack_1726_proj_zheight_new.csv	7.4	from SPA
out_20S_ESI_stack_0134_proj_zheight_new.csv	7.9	from SPA
out_20S_ESI_stack_1691_proj_zheight_new.csv	11	from SPA
out_20S_ESI_stack_2237_proj_zheight_new.csv	6.5	from SPA
out_20S_ESI_stack_1456_proj_zheight_new.csv	5.3	from SPA
out_20S_ESI_stack_0861_proj_zheight_new.csv	13.9	from SPA
out_20S_ESI_stack_0244_proj_zheight_new.csv	8.8	from SPA
out_20S_ESI_stack_0748_proj_zheight_new.csv	29.9	from SPA
out_20S_ESI_stack_1729_proj_zheight_new.csv	4.7	from SPA
out_20S_ESI_stack_0437_proj_zheight_new.csv	42	from SPA
out_20S_ESI_stack_1225_proj_zheight_new.csv	6.4	from SPA
out_20S_ESI_stack_0747_proj_zheight_new.csv	16.5	from SPA
out_20S_ESI_stack_1155_proj_zheight_new.csv	5.7	from SPA
out_20S_ESI_stack_1459_proj_zheight_new.csv	19	from SPA
out_20S_ESI_stack_2238_proj_zheight_new.csv	5.6	from SPA
out_20S_ESI_stack_1392_proj_zheight_new.csv	6.3	from SPA
out_20S_ESI_stack_1602_proj_zheight_new.csv	7.3	from SPA
out_20S_ESI_stack_2063_proj_zheight_new.csv	9.6	from SPA
out_20S_ESI_stack_1572_proj_zheight_new.csv	5.9	from SPA
out_20S_ESI_stack_0945_proj_zheight_new.csv	7	from SPA
out_20S_ESI_stack_1330_proj_zheight_new.csv	5.8	from SPA
out_20S_ESI_stack_1915_proj_zheight_new.csv	12.8	from SPA
out_20S_ESI_stack_1040_proj_zheight_new.csv	10.9	from SPA
out_20S_ESI_stack_0652_proj_zheight_new.csv	14	from SPA
out_20S_ESI_stack_0199_proj_zheight_new.csv	6.8	from SPA
out_20S_ESI_stack_1287_proj_zheight_new.csv	6.1	from SPA
out_20S_ESI_stack_0495_proj_zheight_new.csv	5.9	from SPA
out_20S_ESI_stack_1717_proj_zheight_new.csv	6.1	from SPA
out_20S_ESI_stack_0409_proj_zheight_new.csv	7.1	from SPA
out_20S_ESI_stack_2176_proj_zheight_new.csv	10.9	from SPA
out_20S_ESI_stack_0779_proj_zheight_new.csv	29.1	from SPA
out_20S_ESI_stack_0275_proj_zheight_new.csv	6.6	from SPA
out_20S_ESI_stack_1467_proj_zheight_new.csv	8.5	from SPA
out_20S_ESI_stack_2206_proj_zheight_new.csv	8.5	from SPA
out_20S_ESI_stack_0934_proj_zheight_new.csv	14.5	from SPA
out_20S_ESI_stack_0311_proj_zheight_new.csv	10.2	from SPA
out_20S_ESI_stack_1503_proj_zheight_new.csv	32.4	from SPA
out_20S_ESI_stack_1673_proj_zheight_new.csv	8.9	from SPA
out_20S_ESI_stack_0883_proj_zheight_new.csv	13.3	from SPA
out_20S_ESI_stack_2012_proj_zheight_new.csv	7.4	from SPA
out_20S_ESI_stack_1124_proj_zheight_new.csv	18	from SPA
out_20S_ESI_stack_1428_proj_zheight_new.csv	38.7	from SPA
out_20S_ESI_stack_2249_proj_zheight_new.csv	20.8	from SPA
out_20S_ESI_stack_1758_proj_zheight_new.csv	10.4	from SPA
out_20S_ESI_stack_1254_proj_zheight_new.csv	4.9	from SPA
out_20S_ESI_stack_0446_proj_zheight_new.csv	7.7	from SPA
out_20S_ESI_stack_2139_proj_zheight_new.csv	18.9	from SPA
out_20S_ESI_stack_0708_proj_zheight_new.csv	14.3	from SPA
out_20S_ESI_stack_1416_proj_zheight_new.csv	6.9	from SPA
out_20S_ESI_stack_0204_proj_zheight_new.csv	15.8	from SPA
out_20S_ESI_stack_1766_proj_zheight_new.csv	6.6	from SPA
out_20S_ESI_stack_0174_proj_zheight_new.csv	5.4	from SPA
out_20S_ESI_stack_2107_proj_zheight_new.csv	38.5	from SPA
out_20S_ESI_stack_0996_proj_zheight_new.csv	11.2	from SPA
out_20S_ESI_stack_0623_proj_zheight_new.csv	8.4	from SPA
out_20S_ESI_stack_1031_proj_zheight_new.csv	8.2	from SPA
out_20S_ESI_stack_1964_proj_zheight_new.csv	46.7	from SPA
out_20S_ESI_stack_1341_proj_zheight_new.csv	45.1	from SPA
out_20S_ESI_stack_0794_proj_zheight_new.csv	40.4	from SPA
out_20S_ESI_stack_1186_proj_zheight_new.csv	5.8	from SPA
out_20S_ESI_stack_0298_proj_zheight_new.csv	8.5	from SPA
out_20S_ESI_stack_0378_proj_zheight_new.csv	9.7	from SPA
out_20S_ESI_stack_0674_proj_zheight_new.csv	14.1	from SPA
out_20S_ESI_stack_1066_proj_zheight_new.csv	48.5	from SPA
out_20S_ESI_stack_0008_proj_zheight_new.csv	41.9	from SPA
out_20S_ESI_stack_1686_proj_zheight_new.csv	9.6	from SPA
out_20S_ESI_stack_2220_proj_zheight_new.csv	12.1	from SPA
out_20S_ESI_stack_1441_proj_zheight_new.csv	12.9	from SPA
out_20S_ESI_stack_2150_proj_zheight_new.csv	23.4	from SPA
out_20S_ESI_stack_1731_proj_zheight_new.csv	8.9	from SPA
out_20S_ESI_stack_0123_proj_zheight_new.csv	14.6	from SPA
out_20S_ESI_stack_1991_proj_zheight_new.csv	41.4	from SPA
out_20S_ESI_stack_0848_proj_zheight_new.csv	8.8	from SPA
out_20S_ESI_stack_0761_proj_zheight_new.csv	14.3	from SPA
out_20S_ESI_stack_1613_proj_zheight_new.csv	40.7	from SPA
out_20S_ESI_stack_1203_proj_zheight_new.csv	7.7	from SPA
out_20S_ESI_stack_0411_proj_zheight_new.csv	10.2	from SPA
out_20S_ESI_stack_0963_proj_zheight_new.csv	9.2	from SPA
out_20S_ESI_stack_0346_proj_zheight_new.csv	9.8	from SPA
out_20S_ESI_stack_1554_proj_zheight_new.csv	15.1	from SPA
out_20S_ESI_stack_1058_proj_zheight_new.csv	46.5	from SPA
out_20S_ESI_stack_2045_proj_zheight_new.csv	14.9	from SPA
out_20S_ESI_stack_1328_proj_zheight_new.csv	43.6	from SPA
out_20S_ESI_stack_1624_proj_zheight_new.csv	8.4	from SPA
out_20S_ESI_stack_2121_proj_zheight_new.csv	9.5	from SPA
out_20S_ESI_stack_0395_proj_zheight_new.csv	6.8	from SPA
out_20S_ESI_stack_1587_proj_zheight_new.csv	8.4	from SPA
out_20S_ESI_stack_0699_proj_zheight_new.csv	13.3	from SPA
out_20S_ESI_stack_0152_proj_zheight_new.csv	8.6	from SPA
out_20S_ESI_stack_1740_proj_zheight_new.csv	7	from SPA
out_20S_ESI_stack_0807_proj_zheight_new.csv	46.4	from SPA
out_20S_ESI_stack_0222_proj_zheight_new.csv	38.6	from SPA
out_20S_ESI_stack_2096_proj_zheight_new.csv	7.4	from SPA
out_20S_ESI_stack_1430_proj_zheight_new.csv	34.4	from SPA
out_20S_ESI_stack_1367_proj_zheight_new.csv	24.1	from SPA
out_20S_ESI_stack_1942_proj_zheight_new.csv	39.9	from SPA
out_20S_ESI_stack_0079_proj_zheight_new.csv	41.5	from SPA
out_20S_ESI_stack_0309_proj_zheight_new.csv	8	from SPA
out_20S_ESI_stack_1017_proj_zheight_new.csv	20.7	from SPA
out_20S_ESI_stack_1492_proj_zheight_new.csv	8.1	from SPA
out_20S_ESI_stack_0280_proj_zheight_new.csv	6.7	from SPA
out_20S_ESI_stack_2034_proj_zheight_new.csv	15.9	from SPA
out_20S_ESI_stack_0047_proj_zheight_new.csv	13.5	from SPA
out_20S_ESI_stack_1525_proj_zheight_new.csv	29.6	from SPA
out_20S_ESI_stack_2183_proj_zheight_new.csv	8.4	from SPA
out_20S_ESI_stack_0337_proj_zheight_new.csv	8.1	from SPA
out_20S_ESI_stack_0912_proj_zheight_new.csv	7.8	from SPA
out_20S_ESI_stack_1029_proj_zheight_new.csv	9	from SPA
out_20S_ESI_stack_0460_proj_zheight_new.csv	10.3	from SPA
out_20S_ESI_stack_0839_proj_zheight_new.csv	26.2	from SPA
out_20S_ESI_stack_0710_proj_zheight_new.csv	12.1	from SPA
out_20S_ESI_stack_1102_proj_zheight_new.csv	8.6	from SPA
out_20S_ESI_stack_1771_proj_zheight_new.csv	10.8	from SPA
out_20S_ESI_stack_0163_proj_zheight_new.csv	34	from SPA
out_20S_ESI_stack_0981_proj_zheight_new.csv	10.6	from SPA
out_20S_ESI_stack_2110_proj_zheight_new.csv	7.7	from SPA
out_20S_ESI_stack_0836_proj_zheight_new.csv	21.4	from SPA
out_20S_ESI_stack_0213_proj_zheight_new.csv	26.4	from SPA
out_20S_ESI_stack_2260_proj_zheight_new.csv	10.3	from SPA
out_20S_ESI_stack_0048_proj_zheight_new.csv	44.8	from SPA
out_20S_ESI_stack_1356_proj_zheight_new.csv	6.8	from SPA
out_20S_ESI_stack_1973_proj_zheight_new.csv	14.7	from SPA
out_20S_ESI_stack_0783_proj_zheight_new.csv	13.5	from SPA
out_20S_ESI_stack_1191_proj_zheight_new.csv	7.3	from SPA
out_20S_ESI_stack_0634_proj_zheight_new.csv	43.1	from SPA
out_20S_ESI_stack_1026_proj_zheight_new.csv	16.8	from SPA
out_20S_ESI_stack_0338_proj_zheight_new.csv	9.1	from SPA
out_20S_ESI_stack_0076_proj_zheight_new.csv	8.6	from SPA
out_20S_ESI_stack_1664_proj_zheight_new.csv	10.3	from SPA
out_20S_ESI_stack_1368_proj_zheight_new.csv	16	from SPA
out_20S_ESI_stack_0894_proj_zheight_new.csv	9.9	from SPA
out_20S_ESI_stack_1018_proj_zheight_new.csv	14.9	from SPA
out_20S_ESI_stack_0306_proj_zheight_new.csv	10.2	from SPA
out_20S_ESI_stack_0923_proj_zheight_new.csv	6.7	from SPA
out_20S_ESI_stack_1514_proj_zheight_new.csv	8.4	from SPA
out_20S_ESI_stack_1243_proj_zheight_new.csv	7.8	from SPA
out_20S_ESI_stack_0451_proj_zheight_new.csv	12.3	from SPA
out_20S_ESI_stack_1084_proj_zheight_new.csv	8.8	from SPA
out_20S_ESI_stack_1133_proj_zheight_new.csv	15.7	from SPA
out_20S_ESI_stack_2099_proj_zheight_new.csv	8.9	from SPA
out_20S_ESI_stack_0808_proj_zheight_new.csv	32.8	from SPA
out_20S_ESI_stack_1057_proj_zheight_new.csv	38.4	from SPA
out_20S_ESI_stack_0645_proj_zheight_new.csv	49.3	from SPA
out_20S_ESI_stack_0349_proj_zheight_new.csv	8.1	from SPA
out_20S_ESI_stack_1290_proj_zheight_new.csv	8.2	from SPA
out_20S_ESI_stack_1327_proj_zheight_new.csv	4.6	from SPA
out_20S_ESI_stack_0847_proj_zheight_new.csv	47.8	from SPA
out_20S_ESI_stack_1470_proj_zheight_new.csv	6.3	from SPA
out_20S_ESI_stack_2211_proj_zheight_new.csv	6.5	from SPA
out_20S_ESI_stack_0112_proj_zheight_new.csv	10.2	from SPA
out_20S_ESI_stack_1700_proj_zheight_new.csv	37.4	from SPA
out_20S_ESI_stack_2161_proj_zheight_new.csv	8.2	from SPA
out_20S_ESI_stack_1142_proj_zheight_new.csv	11	from SPA
out_20S_ESI_stack_0879_proj_zheight_new.csv	6	from SPA
out_20S_ESI_stack_1689_proj_zheight_new.csv	12.9	from SPA
out_20S_ESI_stack_1385_proj_zheight_new.csv	8.9	from SPA
out_20S_ESI_stack_0420_proj_zheight_new.csv	10.1	from SPA
out_20S_ESI_stack_1232_proj_zheight_new.csv	5.5	from SPA
out_20S_ESI_stack_1565_proj_zheight_new.csv	7.2	from SPA
out_20S_ESI_stack_0952_proj_zheight_new.csv	6.8	from SPA
out_20S_ESI_stack_0377_proj_zheight_new.csv	10.6	from SPA
out_20S_ESI_stack_1615_proj_zheight_new.csv	6.1	from SPA
out_20S_ESI_stack_0007_proj_zheight_new.csv	37.5	from SPA
out_20S_ESI_stack_2074_proj_zheight_new.csv	37.6	from SPA
out_20S_ESI_stack_2202_proj_zheight_new.csv	9.6	from SPA
out_20S_ESI_stack_1463_proj_zheight_new.csv	14.2	from SPA
out_20S_ESI_stack_0854_proj_zheight_new.csv	11.9	from SPA
out_20S_ESI_stack_0271_proj_zheight_new.csv	7.3	from SPA
out_20S_ESI_stack_2172_proj_zheight_new.csv	6.7	from SPA
out_20S_ESI_stack_1713_proj_zheight_new.csv	7.6	from SPA
out_20S_ESI_stack_1283_proj_zheight_new.csv	5.9	from SPA
out_20S_ESI_stack_1548_proj_zheight_new.csv	5.6	from SPA
out_20S_ESI_stack_0656_proj_zheight_new.csv	24.2	from SPA
out_20S_ESI_stack_1044_proj_zheight_new.csv	18.3	from SPA
out_20S_ESI_stack_2059_proj_zheight_new.csv	8.3	from SPA
out_20S_ESI_stack_1334_proj_zheight_new.csv	29	from SPA
out_20S_ESI_stack_1911_proj_zheight_new.csv	8.9	from SPA
out_20S_ESI_stack_1638_proj_zheight_new.csv	32.9	from SPA
out_20S_ESI_stack_1898_proj_zheight_new.csv	13.8	from SPA
out_20S_ESI_stack_0941_proj_zheight_new.csv	30.2	from SPA
out_20S_ESI_stack_1576_proj_zheight_new.csv	7.5	from SPA
out_20S_ESI_stack_2067_proj_zheight_new.csv	11.5	from SPA
out_20S_ESI_stack_1606_proj_zheight_new.csv	26.6	from SPA
out_20S_ESI_stack_1396_proj_zheight_new.csv	10.9	from SPA
out_20S_ESI_stack_1151_proj_zheight_new.csv	50.3	from SPA
out_20S_ESI_stack_0743_proj_zheight_new.csv	45.6	from SPA
out_20S_ESI_stack_1221_proj_zheight_new.csv	5.1	from SPA
out_20S_ESI_stack_2028_proj_zheight_new.csv	9.1	from SPA
out_20S_ESI_stack_1182_proj_zheight_new.csv	12.3	from SPA
out_20S_ESI_stack_0790_proj_zheight_new.csv	47.8	from SPA
out_20S_ESI_stack_1345_proj_zheight_new.csv	9.3	from SPA
out_20S_ESI_stack_1649_proj_zheight_new.csv	12.1	from SPA
out_20S_ESI_stack_1539_proj_zheight_new.csv	40.6	from SPA
out_20S_ESI_stack_1035_proj_zheight_new.csv	7.5	from SPA
out_20S_ESI_stack_2103_proj_zheight_new.csv	7.3	from SPA
out_20S_ESI_stack_0992_proj_zheight_new.csv	11.6	from SPA
out_20S_ESI_stack_0170_proj_zheight_new.csv	15.3	from SPA
out_20S_ESI_stack_1762_proj_zheight_new.csv	6.3	from SPA
out_20S_ESI_stack_0200_proj_zheight_new.csv	6.2	from SPA
out_20S_ESI_stack_0825_proj_zheight_new.csv	25.3	from SPA
out_20S_ESI_stack_1412_proj_zheight_new.csv	4.5	from SPA
out_20S_ESI_stack_0389_proj_zheight_new.csv	13.5	from SPA
out_20S_ESI_stack_0685_proj_zheight_new.csv	34.7	from SPA
out_20S_ESI_stack_1097_proj_zheight_new.csv	6.1	from SPA
out_20S_ESI_stack_0442_proj_zheight_new.csv	8.5	from SPA
out_20S_ESI_stack_1250_proj_zheight_new.csv	9.1	from SPA
out_20S_ESI_stack_1875_proj_zheight_new.csv	31.1	from SPA
out_20S_ESI_stack_1120_proj_zheight_new.csv	12.7	from SPA
out_20S_ESI_stack_0887_proj_zheight_new.csv	14	from SPA
out_20S_ESI_stack_2016_proj_zheight_new.csv	11.1	from SPA
out_20S_ESI_stack_1677_proj_zheight_new.csv	11.8	from SPA
out_20S_ESI_stack_1507_proj_zheight_new.csv	9.6	from SPA
out_20S_ESI_stack_0930_proj_zheight_new.csv	9.4	from SPA
out_20S_ESI_stack_0315_proj_zheight_new.csv	28.2	from SPA
out_20S_ESI_stack_1678_proj_zheight_new.csv	9.4	from SPA
out_20S_ESI_stack_1951_proj_zheight_new.csv	26.2	from SPA
out_20S_ESI_stack_1374_proj_zheight_new.csv	6.9	from SPA
out_20S_ESI_stack_2019_proj_zheight_new.csv	8.9	from SPA
out_20S_ESI_stack_0888_proj_zheight_new.csv	14	from SPA
out_20S_ESI_stack_0616_proj_zheight_new.csv	8.7	from SPA
out_20S_ESI_stack_1004_proj_zheight_new.csv	9.9	from SPA
out_20S_ESI_stack_1508_proj_zheight_new.csv	7.5	from SPA
out_20S_ESI_stack_1753_proj_zheight_new.csv	37.7	from SPA
out_20S_ESI_stack_0141_proj_zheight_new.csv	17.1	from SPA
out_20S_ESI_stack_1098_proj_zheight_new.csv	7.8	from SPA
out_20S_ESI_stack_1594_proj_zheight_new.csv	7.5	from SPA
out_20S_ESI_stack_0386_proj_zheight_new.csv	36.6	from SPA
out_20S_ESI_stack_2132_proj_zheight_new.csv	8.7	from SPA
out_20S_ESI_stack_1423_proj_zheight_new.csv	5.4	from SPA
out_20S_ESI_stack_2085_proj_zheight_new.csv	13.6	from SPA
out_20S_ESI_stack_0231_proj_zheight_new.csv	17.4	from SPA
out_20S_ESI_stack_0814_proj_zheight_new.csv	11.1	from SPA
out_20S_ESI_stack_2242_proj_zheight_new.csv	9.8	from SPA
out_20S_ESI_stack_1261_proj_zheight_new.csv	6.7	from SPA
out_20S_ESI_stack_1111_proj_zheight_new.csv	7.7	from SPA
out_20S_ESI_stack_0703_proj_zheight_new.csv	14	from SPA
out_20S_ESI_stack_0054_proj_zheight_new.csv	31.8	from SPA
out_20S_ESI_stack_1646_proj_zheight_new.csv	3.8	from SPA
out_20S_ESI_stack_2027_proj_zheight_new.csv	32.2	from SPA
out_20S_ESI_stack_0293_proj_zheight_new.csv	7.7	from SPA
out_20S_ESI_stack_1481_proj_zheight_new.csv	15.5	from SPA
out_20S_ESI_stack_0901_proj_zheight_new.csv	6.4	from SPA
out_20S_ESI_stack_2190_proj_zheight_new.csv	6.4	from SPA
out_20S_ESI_stack_1536_proj_zheight_new.csv	6.9	from SPA
out_20S_ESI_stack_0865_proj_zheight_new.csv	11.8	from SPA
out_20S_ESI_stack_0240_proj_zheight_new.csv	10.8	from SPA
out_20S_ESI_stack_1452_proj_zheight_new.csv	7.4	from SPA
out_20S_ESI_stack_2233_proj_zheight_new.csv	10.5	from SPA
out_20S_ESI_stack_1695_proj_zheight_new.csv	10.6	from SPA
out_20S_ESI_stack_1399_proj_zheight_new.csv	24.8	from SPA
out_20S_ESI_stack_1722_proj_zheight_new.csv	5.5	from SPA
out_20S_ESI_stack_2143_proj_zheight_new.csv	7.9	from SPA
out_20S_ESI_stack_1075_proj_zheight_new.csv	17	from SPA
out_20S_ESI_stack_1579_proj_zheight_new.csv	2.3	from SPA
out_20S_ESI_stack_1609_proj_zheight_new.csv	8.1	from SPA
out_20S_ESI_stack_1305_proj_zheight_new.csv	7.1	from SPA
out_20S_ESI_stack_1920_proj_zheight_new.csv	50.4	from SPA
out_20S_ESI_stack_2068_proj_zheight_new.csv	9.6	from SPA
out_20S_ESI_stack_1547_proj_zheight_new.csv	6.1	from SPA
out_20S_ESI_stack_0355_proj_zheight_new.csv	7	from SPA
out_20S_ESI_stack_0970_proj_zheight_new.csv	49.7	from SPA
out_20S_ESI_stack_1780_proj_zheight_new.csv	8.6	from SPA
out_20S_ESI_stack_0192_proj_zheight_new.csv	17.9	from SPA
out_20S_ESI_stack_1637_proj_zheight_new.csv	14.3	from SPA
out_20S_ESI_stack_0025_proj_zheight_new.csv	44.7	from SPA
out_20S_ESI_stack_2056_proj_zheight_new.csv	9	from SPA
out_20S_ESI_stack_0772_proj_zheight_new.csv	46.3	from SPA
out_20S_ESI_stack_1160_proj_zheight_new.csv	6.7	from SPA
out_20S_ESI_stack_1982_proj_zheight_new.csv	10.6	from SPA
out_20S_ESI_stack_0402_proj_zheight_new.csv	6.3	from SPA
out_20S_ESI_stack_1210_proj_zheight_new.csv	6.9	from SPA
out_20S_ESI_stack_1152_proj_zheight_new.csv	46.1	from SPA
out_20S_ESI_stack_1699_proj_zheight_new.csv	41.1	from SPA
out_20S_ESI_stack_0587_proj_zheight_new.csv	41.6	from SPA
out_20S_ESI_stack_1395_proj_zheight_new.csv	11.4	from SPA
out_20S_ESI_stack_0430_proj_zheight_new.csv	6.9	from SPA
out_20S_ESI_stack_1222_proj_zheight_new.csv	9.4	from SPA
out_20S_ESI_stack_1079_proj_zheight_new.csv	33.4	from SPA
out_20S_ESI_stack_1575_proj_zheight_new.csv	6.2	from SPA
out_20S_ESI_stack_0942_proj_zheight_new.csv	45.6	from SPA
out_20S_ESI_stack_1605_proj_zheight_new.csv	6.8	from SPA
out_20S_ESI_stack_1309_proj_zheight_new.csv	5	from SPA
out_20S_ESI_stack_2064_proj_zheight_new.csv	11.1	from SPA
out_20S_ESI_stack_1047_proj_zheight_new.csv	6.8	from SPA
out_20S_ESI_stack_0655_proj_zheight_new.csv	13.6	from SPA
out_20S_ESI_stack_1280_proj_zheight_new.csv	6.5	from SPA
out_20S_ESI_stack_0492_proj_zheight_new.csv	12.5	from SPA
out_20S_ESI_stack_1337_proj_zheight_new.csv	4.9	from SPA
out_20S_ESI_stack_1912_proj_zheight_new.csv	14.6	from SPA
out_20S_ESI_stack_0857_proj_zheight_new.csv	19	from SPA
out_20S_ESI_stack_0272_proj_zheight_new.csv	11.8	from SPA
out_20S_ESI_stack_1460_proj_zheight_new.csv	12.7	from SPA
out_20S_ESI_stack_2201_proj_zheight_new.csv	6.6	from SPA
out_20S_ESI_stack_0102_proj_zheight_new.csv	7.2	from SPA
out_20S_ESI_stack_1710_proj_zheight_new.csv	8.3	from SPA
out_20S_ESI_stack_2171_proj_zheight_new.csv	7.4	from SPA
out_20S_ESI_stack_0066_proj_zheight_new.csv	38.8	from SPA
out_20S_ESI_stack_1674_proj_zheight_new.csv	6.7	from SPA
out_20S_ESI_stack_1378_proj_zheight_new.csv	4.7	from SPA
out_20S_ESI_stack_0884_proj_zheight_new.csv	50	from SPA
out_20S_ESI_stack_2015_proj_zheight_new.csv	28.3	from SPA
out_20S_ESI_stack_0806_proj_zheight_new.csv	29.2	from SPA
out_20S_ESI_stack_1008_proj_zheight_new.csv	8.6	from SPA
out_20S_ESI_stack_0933_proj_zheight_new.csv	7.6	from SPA
out_20S_ESI_stack_0316_proj_zheight_new.csv	24	from SPA
out_20S_ESI_stack_1504_proj_zheight_new.csv	6	from SPA
out_20S_ESI_stack_1253_proj_zheight_new.csv	6.2	from SPA
out_20S_ESI_stack_1876_proj_zheight_new.csv	39.7	from SPA
out_20S_ESI_stack_0441_proj_zheight_new.csv	8.2	from SPA
out_20S_ESI_stack_1094_proj_zheight_new.csv	5.9	from SPA
out_20S_ESI_stack_0686_proj_zheight_new.csv	38.6	from SPA
out_20S_ESI_stack_1598_proj_zheight_new.csv	2.9	from SPA
out_20S_ESI_stack_1123_proj_zheight_new.csv	8.5	from SPA
out_20S_ESI_stack_0818_proj_zheight_new.csv	12.9	from SPA
out_20S_ESI_stack_2089_proj_zheight_new.csv	7.9	from SPA
out_20S_ESI_stack_1761_proj_zheight_new.csv	5.9	from SPA
out_20S_ESI_stack_0173_proj_zheight_new.csv	5.1	from SPA
out_20S_ESI_stack_2100_proj_zheight_new.csv	7.8	from SPA
out_20S_ESI_stack_0991_proj_zheight_new.csv	30.8	from SPA
out_20S_ESI_stack_1411_proj_zheight_new.csv	5.9	from SPA
out_20S_ESI_stack_0203_proj_zheight_new.csv	34.6	from SPA
out_20S_ESI_stack_0826_proj_zheight_new.csv	35.8	from SPA
out_20S_ESI_stack_2270_proj_zheight_new.csv	28.5	from SPA
out_20S_ESI_stack_1346_proj_zheight_new.csv	6.3	from SPA
out_20S_ESI_stack_0793_proj_zheight_new.csv	6.9	from SPA
out_20S_ESI_stack_1181_proj_zheight_new.csv	7.8	from SPA
out_20S_ESI_stack_0624_proj_zheight_new.csv	12.6	from SPA
out_20S_ESI_stack_1036_proj_zheight_new.csv	11.5	from SPA
out_20S_ESI_stack_0328_proj_zheight_new.csv	7.3	from SPA
out_20S_ESI_stack_1482_proj_zheight_new.csv	7.9	from SPA
out_20S_ESI_stack_0290_proj_zheight_new.csv	6.7	from SPA
out_20S_ESI_stack_2024_proj_zheight_new.csv	9.2	from SPA
out_20S_ESI_stack_1349_proj_zheight_new.csv	7	from SPA
out_20S_ESI_stack_1645_proj_zheight_new.csv	14.1	from SPA
out_20S_ESI_stack_1535_proj_zheight_new.csv	6.6	from SPA
out_20S_ESI_stack_0902_proj_zheight_new.csv	7.6	from SPA
out_20S_ESI_stack_2193_proj_zheight_new.csv	6.5	from SPA
out_20S_ESI_stack_1039_proj_zheight_new.csv	19.4	from SPA
out_20S_ESI_stack_0470_proj_zheight_new.csv	31.1	from SPA
out_20S_ESI_stack_1262_proj_zheight_new.csv	8	from SPA
out_20S_ESI_stack_1112_proj_zheight_new.csv	13.4	from SPA
out_20S_ESI_stack_2131_proj_zheight_new.csv	10	from SPA
out_20S_ESI_stack_0385_proj_zheight_new.csv	47.2	from SPA
out_20S_ESI_stack_1597_proj_zheight_new.csv	33.1	from SPA
out_20S_ESI_stack_0689_proj_zheight_new.csv	44.5	from SPA
out_20S_ESI_stack_0142_proj_zheight_new.csv	11.1	from SPA
out_20S_ESI_stack_1750_proj_zheight_new.csv	4.2	from SPA
out_20S_ESI_stack_2241_proj_zheight_new.csv	7.2	from SPA
out_20S_ESI_stack_0232_proj_zheight_new.csv	4.2	from SPA
out_20S_ESI_stack_2086_proj_zheight_new.csv	10.6	from SPA
out_20S_ESI_stack_0817_proj_zheight_new.csv	9	from SPA
out_20S_ESI_stack_1420_proj_zheight_new.csv	6.3	from SPA
out_20S_ESI_stack_1377_proj_zheight_new.csv	5.5	from SPA
out_20S_ESI_stack_0069_proj_zheight_new.csv	5.8	from SPA
out_20S_ESI_stack_0319_proj_zheight_new.csv	12	from SPA
out_20S_ESI_stack_1007_proj_zheight_new.csv	11.6	from SPA
out_20S_ESI_stack_1981_proj_zheight_new.csv	39	from SPA
out_20S_ESI_stack_0858_proj_zheight_new.csv	13.9	from SPA
out_20S_ESI_stack_1163_proj_zheight_new.csv	5.9	from SPA
out_20S_ESI_stack_0771_proj_zheight_new.csv	47.2	from SPA
out_20S_ESI_stack_1213_proj_zheight_new.csv	6.4	from SPA
out_20S_ESI_stack_0401_proj_zheight_new.csv	6.7	from SPA
out_20S_ESI_stack_0191_proj_zheight_new.csv	9.3	from SPA
out_20S_ESI_stack_1783_proj_zheight_new.csv	28.3	from SPA
out_20S_ESI_stack_0356_proj_zheight_new.csv	18.2	from SPA
out_20S_ESI_stack_1544_proj_zheight_new.csv	25.6	from SPA
out_20S_ESI_stack_1048_proj_zheight_new.csv	38.1	from SPA
out_20S_ESI_stack_2055_proj_zheight_new.csv	10.1	from SPA
out_20S_ESI_stack_1338_proj_zheight_new.csv	5.3	from SPA
out_20S_ESI_stack_1634_proj_zheight_new.csv	6.9	from SPA
out_20S_ESI_stack_1894_proj_zheight_new.csv	21.1	from SPA
out_20S_ESI_stack_1076_proj_zheight_new.csv	8.9	from SPA
out_20S_ESI_stack_1306_proj_zheight_new.csv	6.8	from SPA
out_20S_ESI_stack_1923_proj_zheight_new.csv	14.4	from SPA
out_20S_ESI_stack_0018_proj_zheight_new.csv	39.9	from SPA
out_20S_ESI_stack_1696_proj_zheight_new.csv	41.6	from SPA
out_20S_ESI_stack_2230_proj_zheight_new.csv	10.8	from SPA
out_20S_ESI_stack_0084_proj_zheight_new.csv	23.9	from SPA
out_20S_ESI_stack_1451_proj_zheight_new.csv	5.4	from SPA
out_20S_ESI_stack_0243_proj_zheight_new.csv	21.4	from SPA
out_20S_ESI_stack_2140_proj_zheight_new.csv	8.9	from SPA
out_20S_ESI_stack_1721_proj_zheight_new.csv	7	from SPA
out_20S_ESI_stack_0133_proj_zheight_new.csv	10.8	from SPA
out_20S_ESI_stack_1557_proj_zheight_new.csv	11.4	from SPA
out_20S_ESI_stack_0960_proj_zheight_new.csv	9	from SPA
out_20S_ESI_stack_0345_proj_zheight_new.csv	9.5	from SPA
out_20S_ESI_stack_0182_proj_zheight_new.csv	35.4	from SPA
out_20S_ESI_stack_0035_proj_zheight_new.csv	47.5	from SPA
out_20S_ESI_stack_2046_proj_zheight_new.csv	14.9	from SPA
out_20S_ESI_stack_0762_proj_zheight_new.csv	12.5	from SPA
out_20S_ESI_stack_1170_proj_zheight_new.csv	5.3	from SPA
out_20S_ESI_stack_0412_proj_zheight_new.csv	13.2	from SPA
out_20S_ESI_stack_1200_proj_zheight_new.csv	21	from SPA
out_20S_ESI_stack_0250_proj_zheight_new.csv	25.1	from SPA
out_20S_ESI_stack_0875_proj_zheight_new.csv	36.9	from SPA
out_20S_ESI_stack_1442_proj_zheight_new.csv	9.2	from SPA
out_20S_ESI_stack_0097_proj_zheight_new.csv	31.4	from SPA
out_20S_ESI_stack_2223_proj_zheight_new.csv	23.1	from SPA
out_20S_ESI_stack_1685_proj_zheight_new.csv	9.4	from SPA
out_20S_ESI_stack_1389_proj_zheight_new.csv	5.4	from SPA
out_20S_ESI_stack_0120_proj_zheight_new.csv	7.9	from SPA
out_20S_ESI_stack_1732_proj_zheight_new.csv	11.3	from SPA
out_20S_ESI_stack_2153_proj_zheight_new.csv	17.9	from SPA
out_20S_ESI_stack_1065_proj_zheight_new.csv	38.9	from SPA
out_20S_ESI_stack_1569_proj_zheight_new.csv	7.3	from SPA
out_20S_ESI_stack_1887_proj_zheight_new.csv	36	from SPA
out_20S_ESI_stack_1619_proj_zheight_new.csv	10.4	from SPA
out_20S_ESI_stack_1930_proj_zheight_new.csv	8.3	from SPA
out_20S_ESI_stack_2078_proj_zheight_new.csv	7.6	from SPA
out_20S_ESI_stack_1271_proj_zheight_new.csv	6.7	from SPA
out_20S_ESI_stack_1101_proj_zheight_new.csv	10.9	from SPA
out_20S_ESI_stack_0713_proj_zheight_new.csv	43.9	from SPA
out_20S_ESI_stack_0044_proj_zheight_new.csv	42.5	from SPA
out_20S_ESI_stack_1656_proj_zheight_new.csv	8.7	from SPA
out_20S_ESI_stack_2037_proj_zheight_new.csv	21.9	from SPA
out_20S_ESI_stack_0283_proj_zheight_new.csv	36.2	from SPA
out_20S_ESI_stack_1491_proj_zheight_new.csv	8.9	from SPA
out_20S_ESI_stack_0638_proj_zheight_new.csv	21.3	from SPA
out_20S_ESI_stack_0334_proj_zheight_new.csv	6.1	from SPA
out_20S_ESI_stack_2180_proj_zheight_new.csv	14.4	from SPA
out_20S_ESI_stack_0911_proj_zheight_new.csv	8.2	from SPA
out_20S_ESI_stack_1526_proj_zheight_new.csv	29.5	from SPA
out_20S_ESI_stack_1668_proj_zheight_new.csv	9.7	from SPA
out_20S_ESI_stack_1364_proj_zheight_new.csv	6	from SPA
out_20S_ESI_stack_1014_proj_zheight_new.csv	9.1	from SPA
out_20S_ESI_stack_1518_proj_zheight_new.csv	5.4	from SPA
out_20S_ESI_stack_1743_proj_zheight_new.csv	8.5	from SPA
out_20S_ESI_stack_1088_proj_zheight_new.csv	9.2	from SPA
out_20S_ESI_stack_1584_proj_zheight_new.csv	14.2	from SPA
out_20S_ESI_stack_0396_proj_zheight_new.csv	8.7	from SPA
out_20S_ESI_stack_2122_proj_zheight_new.csv	9.7	from SPA
out_20S_ESI_stack_1433_proj_zheight_new.csv	7.8	from SPA
out_20S_ESI_stack_0804_proj_zheight_new.csv	6.9	from SPA
out_20S_ESI_stack_2095_proj_zheight_new.csv	8.4	from SPA
out_20S_ESI_stack_0221_proj_zheight_new.csv	6.9	from SPA
out_20S_ESI_stack_2252_proj_zheight_new.csv	9.2	from SPA
out_20S_ESI_stack_0399_proj_zheight_new.csv	9.5	from SPA
out_20S_ESI_stack_1087_proj_zheight_new.csv	9.4	from SPA
out_20S_ESI_stack_0452_proj_zheight_new.csv	10.6	from SPA
out_20S_ESI_stack_1240_proj_zheight_new.csv	18.7	from SPA
out_20S_ESI_stack_1130_proj_zheight_new.csv	10	from SPA
out_20S_ESI_stack_0897_proj_zheight_new.csv	6.1	from SPA
out_20S_ESI_stack_1667_proj_zheight_new.csv	45.9	from SPA
out_20S_ESI_stack_1517_proj_zheight_new.csv	5.5	from SPA
out_20S_ESI_stack_0305_proj_zheight_new.csv	7.5	from SPA
out_20S_ESI_stack_0920_proj_zheight_new.csv	7.7	from SPA
out_20S_ESI_stack_2038_proj_zheight_new.csv	35	from SPA
out_20S_ESI_stack_1192_proj_zheight_new.csv	7.5	from SPA
out_20S_ESI_stack_0780_proj_zheight_new.csv	16.1	from SPA
out_20S_ESI_stack_1355_proj_zheight_new.csv	6.1	from SPA
out_20S_ESI_stack_1970_proj_zheight_new.csv	9.5	from SPA
out_20S_ESI_stack_1659_proj_zheight_new.csv	46.7	from SPA
out_20S_ESI_stack_1529_proj_zheight_new.csv	44.4	from SPA
out_20S_ESI_stack_1025_proj_zheight_new.csv	11.4	from SPA
out_20S_ESI_stack_0637_proj_zheight_new.csv	46.6	from SPA
out_20S_ESI_stack_0982_proj_zheight_new.csv	27.6	from SPA
out_20S_ESI_stack_2113_proj_zheight_new.csv	9.1	from SPA
out_20S_ESI_stack_0160_proj_zheight_new.csv	5.1	from SPA
out_20S_ESI_stack_1772_proj_zheight_new.csv	7.5	from SPA
out_20S_ESI_stack_2263_proj_zheight_new.csv	11.2	from SPA
out_20S_ESI_stack_0835_proj_zheight_new.csv	11.2	from SPA
out_20S_ESI_stack_0210_proj_zheight_new.csv	47.4	from SPA
out_20S_ESI_stack_1402_proj_zheight_new.csv	6.8	from SPA
out_20S_ESI_stack_1888_proj_zheight_new.csv	35.1	from SPA
out_20S_ESI_stack_0951_proj_zheight_new.csv	7.6	from SPA
out_20S_ESI_stack_0374_proj_zheight_new.csv	20	from SPA
out_20S_ESI_stack_1566_proj_zheight_new.csv	6.1	from SPA
out_20S_ESI_stack_2077_proj_zheight_new.csv	16.8	from SPA
out_20S_ESI_stack_0004_proj_zheight_new.csv	46.3	from SPA
out_20S_ESI_stack_1616_proj_zheight_new.csv	6.6	from SPA
out_20S_ESI_stack_1386_proj_zheight_new.csv	6	from SPA
out_20S_ESI_stack_0098_proj_zheight_new.csv	37.5	from SPA
out_20S_ESI_stack_1141_proj_zheight_new.csv	7.9	from SPA
out_20S_ESI_stack_1231_proj_zheight_new.csv	7.3	from SPA
out_20S_ESI_stack_0423_proj_zheight_new.csv	5.4	from SPA
out_20S_ESI_stack_2212_proj_zheight_new.csv	6.9	from SPA
out_20S_ESI_stack_1473_proj_zheight_new.csv	8.5	from SPA
out_20S_ESI_stack_0261_proj_zheight_new.csv	39.8	from SPA
out_20S_ESI_stack_0844_proj_zheight_new.csv	22.6	from SPA
out_20S_ESI_stack_2162_proj_zheight_new.csv	7.8	from SPA
out_20S_ESI_stack_1703_proj_zheight_new.csv	28.7	from SPA
out_20S_ESI_stack_0111_proj_zheight_new.csv	10.1	from SPA
out_20S_ESI_stack_1293_proj_zheight_new.csv	7	from SPA
out_20S_ESI_stack_1558_proj_zheight_new.csv	12	from SPA
out_20S_ESI_stack_0646_proj_zheight_new.csv	14	from SPA
out_20S_ESI_stack_1054_proj_zheight_new.csv	14.8	from SPA
out_20S_ESI_stack_2049_proj_zheight_new.csv	6.4	from SPA
out_20S_ESI_stack_1901_proj_zheight_new.csv	27	from SPA
out_20S_ESI_stack_1324_proj_zheight_new.csv	3.5	from SPA
out_20S_ESI_stack_1628_proj_zheight_new.csv	6.2	from SPA
out_20S_ESI_stack_1003_proj_zheight_new.csv	9.1	from SPA
out_20S_ESI_stack_1373_proj_zheight_new.csv	4.8	from SPA
out_20S_ESI_stack_1128_proj_zheight_new.csv	11.6	from SPA
out_20S_ESI_stack_1424_proj_zheight_new.csv	3.8	from SPA
out_20S_ESI_stack_2082_proj_zheight_new.csv	9.8	from SPA
out_20S_ESI_stack_0813_proj_zheight_new.csv	15.4	from SPA
out_20S_ESI_stack_2245_proj_zheight_new.csv	10.4	from SPA
out_20S_ESI_stack_1754_proj_zheight_new.csv	28.9	from SPA
out_20S_ESI_stack_0146_proj_zheight_new.csv	12.3	from SPA
out_20S_ESI_stack_1258_proj_zheight_new.csv	6.2	from SPA
out_20S_ESI_stack_2135_proj_zheight_new.csv	32.8	from SPA
out_20S_ESI_stack_0381_proj_zheight_new.csv	9.5	from SPA
out_20S_ESI_stack_1116_proj_zheight_new.csv	9.8	from SPA
out_20S_ESI_stack_0704_proj_zheight_new.csv	21.4	from SPA
out_20S_ESI_stack_0208_proj_zheight_new.csv	29.2	from SPA
out_20S_ESI_stack_0178_proj_zheight_new.csv	7.8	from SPA
out_20S_ESI_stack_1266_proj_zheight_new.csv	8.5	from SPA
out_20S_ESI_stack_2197_proj_zheight_new.csv	6.1	from SPA
out_20S_ESI_stack_1531_proj_zheight_new.csv	16.7	from SPA
out_20S_ESI_stack_0053_proj_zheight_new.csv	16.9	from SPA
out_20S_ESI_stack_1641_proj_zheight_new.csv	27.7	from SPA
out_20S_ESI_stack_0798_proj_zheight_new.csv	12	from SPA
out_20S_ESI_stack_0294_proj_zheight_new.csv	6.5	from SPA
out_20S_ESI_stack_2020_proj_zheight_new.csv	18.9	from SPA
out_20S_ESI_stack_1486_proj_zheight_new.csv	47	from SPA
out_20S_ESI_stack_0137_proj_zheight_new.csv	6.7	from SPA
out_20S_ESI_stack_1725_proj_zheight_new.csv	5.1	from SPA
out_20S_ESI_stack_1229_proj_zheight_new.csv	7.2	from SPA
out_20S_ESI_stack_2144_proj_zheight_new.csv	7.9	from SPA
out_20S_ESI_stack_1159_proj_zheight_new.csv	6	from SPA
out_20S_ESI_stack_0862_proj_zheight_new.csv	16.4	from SPA
out_20S_ESI_stack_1455_proj_zheight_new.csv	9.9	from SPA
out_20S_ESI_stack_2234_proj_zheight_new.csv	9.6	from SPA
out_20S_ESI_stack_0080_proj_zheight_new.csv	10.3	from SPA
out_20S_ESI_stack_1692_proj_zheight_new.csv	13.5	from SPA
out_20S_ESI_stack_1302_proj_zheight_new.csv	6.4	from SPA
out_20S_ESI_stack_1927_proj_zheight_new.csv	46.1	from SPA
out_20S_ESI_stack_1072_proj_zheight_new.csv	8.7	from SPA
out_20S_ESI_stack_0949_proj_zheight_new.csv	7.6	from SPA
out_20S_ESI_stack_1890_proj_zheight_new.csv	35.3	from SPA
out_20S_ESI_stack_1630_proj_zheight_new.csv	7	from SPA
out_20S_ESI_stack_0022_proj_zheight_new.csv	41.9	from SPA
out_20S_ESI_stack_2051_proj_zheight_new.csv	8.1	from SPA
out_20S_ESI_stack_1540_proj_zheight_new.csv	28.7	from SPA
out_20S_ESI_stack_0352_proj_zheight_new.csv	14	from SPA
out_20S_ESI_stack_0977_proj_zheight_new.csv	40.3	from SPA
out_20S_ESI_stack_0195_proj_zheight_new.csv	38.1	from SPA
out_20S_ESI_stack_0109_proj_zheight_new.csv	22.4	from SPA
out_20S_ESI_stack_1217_proj_zheight_new.csv	7	from SPA
out_20S_ESI_stack_1167_proj_zheight_new.csv	6.1	from SPA
out_20S_ESI_stack_0279_proj_zheight_new.csv	17.9	from SPA
out_20S_ESI_stack_1985_proj_zheight_new.csv	45.3	from SPA
out_20S_ESI_stack_2175_proj_zheight_new.csv	12.3	from SPA
out_20S_ESI_stack_1218_proj_zheight_new.csv	7.5	from SPA
out_20S_ESI_stack_1714_proj_zheight_new.csv	11.1	from SPA
out_20S_ESI_stack_0106_proj_zheight_new.csv	39.5	from SPA
out_20S_ESI_stack_1464_proj_zheight_new.csv	50	from SPA
out_20S_ESI_stack_0853_proj_zheight_new.csv	22.2	from SPA
out_20S_ESI_stack_0276_proj_zheight_new.csv	11	from SPA
out_20S_ESI_stack_1168_proj_zheight_new.csv	5.9	from SPA
out_20S_ESI_stack_1333_proj_zheight_new.csv	5.8	from SPA
out_20S_ESI_stack_1916_proj_zheight_new.csv	11.4	from SPA
out_20S_ESI_stack_0496_proj_zheight_new.csv	10.5	from SPA
out_20S_ESI_stack_1284_proj_zheight_new.csv	6.6	from SPA
out_20S_ESI_stack_0978_proj_zheight_new.csv	36.3	from SPA
out_20S_ESI_stack_0651_proj_zheight_new.csv	11.4	from SPA
out_20S_ESI_stack_1043_proj_zheight_new.csv	7.6	from SPA
out_20S_ESI_stack_2060_proj_zheight_new.csv	10.1	from SPA
out_20S_ESI_stack_1928_proj_zheight_new.csv	20.1	from SPA
out_20S_ESI_stack_1601_proj_zheight_new.csv	5.9	from SPA
out_20S_ESI_stack_0946_proj_zheight_new.csv	9.3	from SPA
out_20S_ESI_stack_1571_proj_zheight_new.csv	4	from SPA
out_20S_ESI_stack_1226_proj_zheight_new.csv	7	from SPA
out_20S_ESI_stack_0434_proj_zheight_new.csv	6.1	from SPA
out_20S_ESI_stack_0138_proj_zheight_new.csv	9.7	from SPA
out_20S_ESI_stack_1391_proj_zheight_new.csv	7.7	from SPA
out_20S_ESI_stack_0248_proj_zheight_new.csv	47.2	from SPA
out_20S_ESI_stack_1156_proj_zheight_new.csv	5.9	from SPA
out_20S_ESI_stack_2198_proj_zheight_new.csv	6.4	from SPA
out_20S_ESI_stack_0909_proj_zheight_new.csv	8.1	from SPA
out_20S_ESI_stack_1032_proj_zheight_new.csv	9.3	from SPA
out_20S_ESI_stack_1489_proj_zheight_new.csv	7.1	from SPA
out_20S_ESI_stack_1185_proj_zheight_new.csv	12.4	from SPA
out_20S_ESI_stack_0797_proj_zheight_new.csv	43.8	from SPA
out_20S_ESI_stack_1342_proj_zheight_new.csv	6	from SPA
out_20S_ESI_stack_0207_proj_zheight_new.csv	12	from SPA
out_20S_ESI_stack_0822_proj_zheight_new.csv	12.2	from SPA
out_20S_ESI_stack_1415_proj_zheight_new.csv	13.1	from SPA
out_20S_ESI_stack_1119_proj_zheight_new.csv	8.3	from SPA
out_20S_ESI_stack_2104_proj_zheight_new.csv	38.6	from SPA
out_20S_ESI_stack_0995_proj_zheight_new.csv	19.2	from SPA
out_20S_ESI_stack_1269_proj_zheight_new.csv	7.7	from SPA
out_20S_ESI_stack_0177_proj_zheight_new.csv	9.1	from SPA
out_20S_ESI_stack_1765_proj_zheight_new.csv	6.7	from SPA
out_20S_ESI_stack_0239_proj_zheight_new.csv	5.3	from SPA
out_20S_ESI_stack_0735_proj_zheight_new.csv	49.3	from SPA
out_20S_ESI_stack_1127_proj_zheight_new.csv	10.6	from SPA
out_20S_ESI_stack_1090_proj_zheight_new.csv	11.6	from SPA
out_20S_ESI_stack_0445_proj_zheight_new.csv	6.9	from SPA
out_20S_ESI_stack_1872_proj_zheight_new.csv	17.4	from SPA
out_20S_ESI_stack_0149_proj_zheight_new.csv	7.3	from SPA
out_20S_ESI_stack_1500_proj_zheight_new.csv	10.3	from SPA
out_20S_ESI_stack_0312_proj_zheight_new.csv	41.6	from SPA
out_20S_ESI_stack_0880_proj_zheight_new.csv	10.3	from SPA
out_20S_ESI_stack_1670_proj_zheight_new.csv	8.8	from SPA
out_20S_ESI_stack_0718_proj_zheight_new.csv	12.4	from SPA
out_20S_ESI_stack_1406_proj_zheight_new.csv	9.7	from SPA
out_20S_ESI_stack_0831_proj_zheight_new.csv	21.8	from SPA
out_20S_ESI_stack_0214_proj_zheight_new.csv	20.1	from SPA
out_20S_ESI_stack_2267_proj_zheight_new.csv	17.4	from SPA
out_20S_ESI_stack_0164_proj_zheight_new.csv	31.7	from SPA
out_20S_ESI_stack_0986_proj_zheight_new.csv	9.6	from SPA
out_20S_ESI_stack_2117_proj_zheight_new.csv	47.5	from SPA
out_20S_ESI_stack_0633_proj_zheight_new.csv	13.6	from SPA
out_20S_ESI_stack_1021_proj_zheight_new.csv	8.3	from SPA
out_20S_ESI_stack_1351_proj_zheight_new.csv	34.5	from SPA
out_20S_ESI_stack_1974_proj_zheight_new.csv	17.5	from SPA
out_20S_ESI_stack_0784_proj_zheight_new.csv	19	from SPA
out_20S_ESI_stack_1196_proj_zheight_new.csv	44.6	from SPA
out_20S_ESI_stack_0288_proj_zheight_new.csv	6.8	from SPA
out_20S_ESI_stack_0301_proj_zheight_new.csv	6.4	from SPA
out_20S_ESI_stack_0924_proj_zheight_new.csv	8.4	from SPA
out_20S_ESI_stack_1513_proj_zheight_new.csv	8.2	from SPA
out_20S_ESI_stack_1663_proj_zheight_new.csv	19.4	from SPA
out_20S_ESI_stack_0893_proj_zheight_new.csv	11.4	from SPA
out_20S_ESI_stack_1134_proj_zheight_new.csv	10.9	from SPA
out_20S_ESI_stack_1438_proj_zheight_new.csv	10.1	from SPA
out_20S_ESI_stack_2259_proj_zheight_new.csv	10.1	from SPA
out_20S_ESI_stack_1748_proj_zheight_new.csv	44.5	from SPA
out_20S_ESI_stack_1244_proj_zheight_new.csv	5.9	from SPA
out_20S_ESI_stack_0456_proj_zheight_new.csv	10.1	from SPA
out_20S_ESI_stack_1083_proj_zheight_new.csv	6.5	from SPA
out_20S_ESI_stack_2129_proj_zheight_new.csv	10.8	from SPA
out_20S_ESI_stack_1905_proj_zheight_new.csv	32.6	from SPA
out_20S_ESI_stack_1050_proj_zheight_new.csv	7.8	from SPA
out_20S_ESI_stack_0642_proj_zheight_new.csv	7.9	from SPA
out_20S_ESI_stack_0189_proj_zheight_new.csv	12.2	from SPA
out_20S_ESI_stack_1297_proj_zheight_new.csv	8.2	from SPA
out_20S_ESI_stack_0485_proj_zheight_new.csv	12.3	from SPA
out_20S_ESI_stack_1707_proj_zheight_new.csv	28.5	from SPA
out_20S_ESI_stack_0499_proj_zheight_new.csv	25.9	from SPA
out_20S_ESI_stack_0419_proj_zheight_new.csv	6.7	from SPA
out_20S_ESI_stack_2166_proj_zheight_new.csv	9.2	from SPA
out_20S_ESI_stack_0769_proj_zheight_new.csv	29.7	from SPA
out_20S_ESI_stack_0265_proj_zheight_new.csv	29	from SPA
out_20S_ESI_stack_0840_proj_zheight_new.csv	10.4	from SPA
out_20S_ESI_stack_1477_proj_zheight_new.csv	7.8	from SPA
out_20S_ESI_stack_2216_proj_zheight_new.csv	8	from SPA
out_20S_ESI_stack_1739_proj_zheight_new.csv	19.3	from SPA
out_20S_ESI_stack_0427_proj_zheight_new.csv	44.5	from SPA
out_20S_ESI_stack_1235_proj_zheight_new.csv	5.6	from SPA
out_20S_ESI_stack_2158_proj_zheight_new.csv	11	from SPA
out_20S_ESI_stack_0757_proj_zheight_new.csv	16.5	from SPA
out_20S_ESI_stack_1145_proj_zheight_new.csv	48.2	from SPA
out_20S_ESI_stack_1449_proj_zheight_new.csv	5.7	from SPA
out_20S_ESI_stack_2228_proj_zheight_new.csv	8.5	from SPA
out_20S_ESI_stack_1382_proj_zheight_new.csv	7	from SPA
out_20S_ESI_stack_1612_proj_zheight_new.csv	8	from SPA
out_20S_ESI_stack_2073_proj_zheight_new.csv	16.8	from SPA
out_20S_ESI_stack_1562_proj_zheight_new.csv	7.9	from SPA
out_20S_ESI_stack_0955_proj_zheight_new.csv	10.6	from SPA
out_20S_ESI_stack_1934_proj_zheight_new.csv	23.2	from SPA
out_20S_ESI_stack_1311_proj_zheight_new.csv	8.7	from SPA
out_20S_ESI_stack_1883_proj_zheight_new.csv	12.9	from SPA
out_20S_ESI_stack_1061_proj_zheight_new.csv	25	from SPA
out_20S_ESI_stack_2157_proj_zheight_new.csv	7.7	from SPA
out_20S_ESI_stack_0428_proj_zheight_new.csv	45.8	from SPA
out_20S_ESI_stack_1736_proj_zheight_new.csv	10.3	from SPA
out_20S_ESI_stack_0124_proj_zheight_new.csv	26.8	from SPA
out_20S_ESI_stack_1681_proj_zheight_new.csv	9	from SPA
out_20S_ESI_stack_2227_proj_zheight_new.csv	12	from SPA
out_20S_ESI_stack_1446_proj_zheight_new.csv	4.3	from SPA
out_20S_ESI_stack_0254_proj_zheight_new.csv	6.1	from SPA
out_20S_ESI_stack_0871_proj_zheight_new.csv	23.1	from SPA
out_20S_ESI_stack_0758_proj_zheight_new.csv	12	from SPA
out_20S_ESI_stack_2169_proj_zheight_new.csv	8.9	from SPA
out_20S_ESI_stack_1204_proj_zheight_new.csv	5.8	from SPA
out_20S_ESI_stack_0416_proj_zheight_new.csv	9.3	from SPA
out_20S_ESI_stack_1708_proj_zheight_new.csv	7.1	from SPA
out_20S_ESI_stack_1996_proj_zheight_new.csv	47.5	from SPA
out_20S_ESI_stack_2219_proj_zheight_new.csv	14.6	from SPA
out_20S_ESI_stack_1478_proj_zheight_new.csv	8.1	from SPA
out_20S_ESI_stack_0766_proj_zheight_new.csv	47	from SPA
out_20S_ESI_stack_2042_proj_zheight_new.csv	7.9	from SPA
out_20S_ESI_stack_1623_proj_zheight_new.csv	4.5	from SPA
out_20S_ESI_stack_1298_proj_zheight_new.csv	7	from SPA
out_20S_ESI_stack_0186_proj_zheight_new.csv	6.7	from SPA
out_20S_ESI_stack_0964_proj_zheight_new.csv	9.2	from SPA
out_20S_ESI_stack_1553_proj_zheight_new.csv	21.2	from SPA
out_20S_ESI_stack_2256_proj_zheight_new.csv	9.2	from SPA
out_20S_ESI_stack_0800_proj_zheight_new.csv	22.1	from SPA
out_20S_ESI_stack_2091_proj_zheight_new.csv	8	from SPA
out_20S_ESI_stack_0225_proj_zheight_new.csv	14.9	from SPA
out_20S_ESI_stack_1437_proj_zheight_new.csv	4.8	from SPA
out_20S_ESI_stack_0392_proj_zheight_new.csv	11.9	from SPA
out_20S_ESI_stack_2126_proj_zheight_new.csv	9.5	from SPA
out_20S_ESI_stack_1580_proj_zheight_new.csv	9	from SPA
out_20S_ESI_stack_0155_proj_zheight_new.csv	8	from SPA
out_20S_ESI_stack_1747_proj_zheight_new.csv	48	from SPA
out_20S_ESI_stack_1010_proj_zheight_new.csv	7.3	from SPA
out_20S_ESI_stack_1360_proj_zheight_new.csv	44.7	from SPA
out_20S_ESI_stack_1945_proj_zheight_new.csv	8.6	from SPA
out_20S_ESI_stack_1522_proj_zheight_new.csv	46.5	from SPA
out_20S_ESI_stack_0330_proj_zheight_new.csv	6.6	from SPA
out_20S_ESI_stack_2184_proj_zheight_new.csv	11.2	from SPA
out_20S_ESI_stack_0915_proj_zheight_new.csv	50.7	from SPA
out_20S_ESI_stack_1495_proj_zheight_new.csv	9	from SPA
out_20S_ESI_stack_2033_proj_zheight_new.csv	11.1	from SPA
out_20S_ESI_stack_0287_proj_zheight_new.csv	47	from SPA
out_20S_ESI_stack_1199_proj_zheight_new.csv	45.2	from SPA
out_20S_ESI_stack_1652_proj_zheight_new.csv	16.3	from SPA
out_20S_ESI_stack_0040_proj_zheight_new.csv	36.5	from SPA
out_20S_ESI_stack_1409_proj_zheight_new.csv	4.9	from SPA
out_20S_ESI_stack_0717_proj_zheight_new.csv	15.3	from SPA
out_20S_ESI_stack_2118_proj_zheight_new.csv	24.3	from SPA
out_20S_ESI_stack_0989_proj_zheight_new.csv	17.5	from SPA
out_20S_ESI_stack_0467_proj_zheight_new.csv	14.7	from SPA
out_20S_ESI_stack_1275_proj_zheight_new.csv	8.1	from SPA
out_20S_ESI_stack_1779_proj_zheight_new.csv	10.4	from SPA

## Sheet: Apo-ferritin
fig_name	thickness	types
ts_9_starting_table_ref_001_ite_0007.csv	16.8	Thin tomograms
ts_3_starting_table_ref_001_ite_0007.csv	18.5	Thin tomograms
ts_7_starting_table_ref_001_ite_0007.csv	20.7	Thin tomograms
ts_4_starting_table_ref_001_ite_0007.csv	30.1	Thin tomograms
ts_1_starting_table_ref_001_ite_0007.csv	13.8	Thin tomograms
ts_2_starting_table_ref_001_ite_0007.csv	15.2	Thin tomograms
ts_5_starting_table_ref_001_ite_0007.csv	26.5	Thin tomograms
ts_11_starting_table_ref_001_ite_0007.csv	21.5	Thin tomograms
out_apofeb_ESI_stack_0736_proj_zheight_new.csv	12.7	from SPA
out_apofeb_ESI_stack_1124_proj_zheight_new.csv	24	from SPA
out_apofeb_ESI_stack_2012_proj_zheight_new.csv	21	from SPA
out_apofeb_ESI_stack_0061_proj_zheight_new.csv	16.6	from SPA
out_apofeb_ESI_stack_0311_proj_zheight_new.csv	14.5	from SPA
out_apofeb_ESI_stack_0934_proj_zheight_new.csv	53	from SPA
out_apofeb_ESI_stack_0794_proj_zheight_new.csv	20.1	from SPA
out_apofeb_ESI_stack_0298_proj_zheight_new.csv	9.7	from SPA
out_apofeb_ESI_stack_0553_proj_zheight_new.csv	48	from SPA
out_apofeb_ESI_stack_1031_proj_zheight_new.csv	42.6	from SPA
out_apofeb_ESI_stack_0623_proj_zheight_new.csv	38	from SPA
out_apofeb_ESI_stack_2107_proj_zheight_new.csv	14.6	from SPA
out_apofeb_ESI_stack_1766_proj_zheight_new.csv	39.8	from SPA
out_apofeb_ESI_stack_2011_proj_zheight_new.csv	71.1	from SPA
out_apofeb_ESI_stack_0708_proj_zheight_new.csv	23.9	from SPA
out_apofeb_ESI_stack_0204_proj_zheight_new.csv	11.6	from SPA
out_apofeb_ESI_stack_1416_proj_zheight_new.csv	15.1	from SPA
out_apofeb_ESI_stack_0945_proj_zheight_new.csv	11.6	from SPA
out_apofeb_ESI_stack_0360_proj_zheight_new.csv	7.9	from SPA
out_apofeb_ESI_stack_1572_proj_zheight_new.csv	66.3	from SPA
out_apofeb_ESI_stack_2063_proj_zheight_new.csv	38	from SPA
out_apofeb_ESI_stack_0580_proj_zheight_new.csv	35.4	from SPA
out_apofeb_ESI_stack_1155_proj_zheight_new.csv	51.4	from SPA
out_apofeb_ESI_stack_0747_proj_zheight_new.csv	17.7	from SPA
out_apofeb_ESI_stack_1729_proj_zheight_new.csv	35.3	from SPA
out_apofeb_ESI_stack_1989_proj_zheight_new.csv	16.1	from SPA
out_apofeb_ESI_stack_0779_proj_zheight_new.csv	10.2	from SPA
out_apofeb_ESI_stack_1467_proj_zheight_new.csv	51.1	from SPA
out_apofeb_ESI_stack_0275_proj_zheight_new.csv	11.2	from SPA
out_apofeb_ESI_stack_0850_proj_zheight_new.csv	36.9	from SPA
out_apofeb_ESI_stack_0409_proj_zheight_new.csv	6.4	from SPA
out_apofeb_ESI_stack_0495_proj_zheight_new.csv	11.2	from SPA
out_apofeb_ESI_stack_1287_proj_zheight_new.csv	30.1	from SPA
out_apofeb_ESI_stack_0652_proj_zheight_new.csv	31.5	from SPA
out_apofeb_ESI_stack_1040_proj_zheight_new.csv	13.1	from SPA
out_apofeb_ESI_stack_0522_proj_zheight_new.csv	9.7	from SPA
out_apofeb_ESI_stack_0351_proj_zheight_new.csv	7.7	from SPA
out_apofeb_ESI_stack_1288_proj_zheight_new.csv	20.8	from SPA
out_apofeb_ESI_stack_0196_proj_zheight_new.csv	7.6	from SPA
out_apofeb_ESI_stack_2052_proj_zheight_new.csv	8.9	from SPA
out_apofeb_ESI_stack_0776_proj_zheight_new.csv	12.3	from SPA
out_apofeb_ESI_stack_1986_proj_zheight_new.csv	26.8	from SPA
out_apofeb_ESI_stack_0406_proj_zheight_new.csv	6.4	from SPA
out_apofeb_ESI_stack_0861_proj_zheight_new.csv	30.8	from SPA
out_apofeb_ESI_stack_1726_proj_zheight_new.csv	49.1	from SPA
out_apofeb_ESI_stack_0513_proj_zheight_new.csv	8.9	from SPA
out_apofeb_ESI_stack_1265_proj_zheight_new.csv	26.4	from SPA
out_apofeb_ESI_stack_0477_proj_zheight_new.csv	9.2	from SPA
out_apofeb_ESI_stack_1769_proj_zheight_new.csv	7.9	from SPA
out_apofeb_ESI_stack_2108_proj_zheight_new.csv	8.7	from SPA
out_apofeb_ESI_stack_0999_proj_zheight_new.csv	12.9	from SPA
out_apofeb_ESI_stack_1419_proj_zheight_new.csv	31.1	from SPA
out_apofeb_ESI_stack_0050_proj_zheight_new.csv	28	from SPA
out_apofeb_ESI_stack_0297_proj_zheight_new.csv	7.8	from SPA
out_apofeb_ESI_stack_0320_proj_zheight_new.csv	10.4	from SPA
out_apofeb_ESI_stack_0905_proj_zheight_new.csv	60.9	from SPA
out_apofeb_ESI_stack_1743_proj_zheight_new.csv	18.2	from SPA
out_apofeb_ESI_stack_0612_proj_zheight_new.csv	14.5	from SPA
out_apofeb_ESI_stack_1000_proj_zheight_new.csv	10.9	from SPA
out_apofeb_ESI_stack_0145_proj_zheight_new.csv	58.8	from SPA
out_apofeb_ESI_stack_0382_proj_zheight_new.csv	47.6	from SPA
out_apofeb_ESI_stack_0235_proj_zheight_new.csv	64	from SPA
out_apofeb_ESI_stack_0788_proj_zheight_new.csv	14	from SPA
out_apofeb_ESI_stack_0284_proj_zheight_new.csv	20.8	from SPA
out_apofeb_ESI_stack_0043_proj_zheight_new.csv	53.5	from SPA
out_apofeb_ESI_stack_1978_proj_zheight_new.csv	11.2	from SPA
out_apofeb_ESI_stack_1521_proj_zheight_new.csv	42.7	from SPA
out_apofeb_ESI_stack_0916_proj_zheight_new.csv	19.8	from SPA
out_apofeb_ESI_stack_0333_proj_zheight_new.csv	27.1	from SPA
out_apofeb_ESI_stack_0168_proj_zheight_new.csv	36.3	from SPA
out_apofeb_ESI_stack_0464_proj_zheight_new.csv	7.5	from SPA
out_apofeb_ESI_stack_1276_proj_zheight_new.csv	51.3	from SPA
out_apofeb_ESI_stack_0714_proj_zheight_new.csv	21.5	from SPA
out_apofeb_ESI_stack_0218_proj_zheight_new.csv	8.9	from SPA
out_apofeb_ESI_stack_0391_proj_zheight_new.csv	11.8	from SPA
out_apofeb_ESI_stack_1744_proj_zheight_new.csv	31.9	from SPA
out_apofeb_ESI_stack_1138_proj_zheight_new.csv	26.3	from SPA
out_apofeb_ESI_stack_0803_proj_zheight_new.csv	11.4	from SPA
out_apofeb_ESI_stack_1946_proj_zheight_new.csv	14.6	from SPA
out_apofeb_ESI_stack_0601_proj_zheight_new.csv	9.4	from SPA
out_apofeb_ESI_stack_0928_proj_zheight_new.csv	36.8	from SPA
out_apofeb_ESI_stack_0765_proj_zheight_new.csv	47.9	from SPA
out_apofeb_ESI_stack_0415_proj_zheight_new.csv	66.8	from SPA
out_apofeb_ESI_stack_0185_proj_zheight_new.csv	42.8	from SPA
out_apofeb_ESI_stack_0489_proj_zheight_new.csv	10.5	from SPA
out_apofeb_ESI_stack_0342_proj_zheight_new.csv	50.7	from SPA
out_apofeb_ESI_stack_2041_proj_zheight_new.csv	45	from SPA
out_apofeb_ESI_stack_0032_proj_zheight_new.csv	17	from SPA
out_apofeb_ESI_stack_1909_proj_zheight_new.csv	60.6	from SPA
out_apofeb_ESI_stack_0500_proj_zheight_new.csv	12.2	from SPA
out_apofeb_ESI_stack_1312_proj_zheight_new.csv	14	from SPA
out_apofeb_ESI_stack_1937_proj_zheight_new.csv	10.6	from SPA
out_apofeb_ESI_stack_0090_proj_zheight_new.csv	58.5	from SPA
out_apofeb_ESI_stack_0872_proj_zheight_new.csv	24.4	from SPA
out_apofeb_ESI_stack_0257_proj_zheight_new.csv	33.6	from SPA
out_apofeb_ESI_stack_0127_proj_zheight_new.csv	33.4	from SPA
out_apofeb_ESI_stack_0258_proj_zheight_new.csv	23.5	from SPA
out_apofeb_ESI_stack_1146_proj_zheight_new.csv	17.6	from SPA
out_apofeb_ESI_stack_0593_proj_zheight_new.csv	24.1	from SPA
out_apofeb_ESI_stack_1381_proj_zheight_new.csv	32.5	from SPA
out_apofeb_ESI_stack_0424_proj_zheight_new.csv	8.1	from SPA
out_apofeb_ESI_stack_0373_proj_zheight_new.csv	53.2	from SPA
out_apofeb_ESI_stack_2070_proj_zheight_new.csv	9.1	from SPA
out_apofeb_ESI_stack_1294_proj_zheight_new.csv	14.1	from SPA
out_apofeb_ESI_stack_1798_proj_zheight_new.csv	40.6	from SPA
out_apofeb_ESI_stack_1323_proj_zheight_new.csv	65.3	from SPA
out_apofeb_ESI_stack_0843_proj_zheight_new.csv	15.3	from SPA
out_apofeb_ESI_stack_0266_proj_zheight_new.csv	14	from SPA
out_apofeb_ESI_stack_1178_proj_zheight_new.csv	42.2	from SPA
out_apofeb_ESI_stack_0116_proj_zheight_new.csv	9.5	from SPA
out_apofeb_ESI_stack_1949_proj_zheight_new.csv	14.3	from SPA
out_apofeb_ESI_stack_0072_proj_zheight_new.csv	68.8	from SPA
out_apofeb_ESI_stack_0890_proj_zheight_new.csv	59.7	from SPA
out_apofeb_ESI_stack_0927_proj_zheight_new.csv	19.5	from SPA
out_apofeb_ESI_stack_0302_proj_zheight_new.csv	8.6	from SPA
out_apofeb_ESI_stack_1510_proj_zheight_new.csv	58.1	from SPA
out_apofeb_ESI_stack_0455_proj_zheight_new.csv	51.3	from SPA
out_apofeb_ESI_stack_0159_proj_zheight_new.csv	27.8	from SPA
out_apofeb_ESI_stack_0692_proj_zheight_new.csv	19.6	from SPA
out_apofeb_ESI_stack_1137_proj_zheight_new.csv	59.2	from SPA
out_apofeb_ESI_stack_0725_proj_zheight_new.csv	10	from SPA
out_apofeb_ESI_stack_1279_proj_zheight_new.csv	15.4	from SPA
out_apofeb_ESI_stack_1775_proj_zheight_new.csv	66.7	from SPA
out_apofeb_ESI_stack_0167_proj_zheight_new.csv	10.2	from SPA
out_apofeb_ESI_stack_0217_proj_zheight_new.csv	41.3	from SPA
out_apofeb_ESI_stack_0832_proj_zheight_new.csv	16.8	from SPA
out_apofeb_ESI_stack_0540_proj_zheight_new.csv	11.8	from SPA
out_apofeb_ESI_stack_1977_proj_zheight_new.csv	25.4	from SPA
out_apofeb_ESI_stack_0787_proj_zheight_new.csv	45.4	from SPA
out_apofeb_ESI_stack_1195_proj_zheight_new.csv	74.4	from SPA
out_apofeb_ESI_stack_0630_proj_zheight_new.csv	19.4	from SPA
out_apofeb_ESI_stack_1022_proj_zheight_new.csv	12.4	from SPA
out_apofeb_ESI_stack_2068_proj_zheight_new.csv	11.3	from SPA
out_apofeb_ESI_stack_0517_proj_zheight_new.csv	47.7	from SPA
out_apofeb_ESI_stack_0133_proj_zheight_new.csv	34.6	from SPA
out_apofeb_ESI_stack_0667_proj_zheight_new.csv	4.7	from SPA
out_apofeb_ESI_stack_0130_proj_zheight_new.csv	29.6	from SPA
out_apofeb_ESI_stack_1695_proj_zheight_new.csv	50.3	from SPA
out_apofeb_ESI_stack_1452_proj_zheight_new.csv	17.6	from SPA
out_apofeb_ESI_stack_1210_proj_zheight_new.csv	35.6	from SPA
out_apofeb_ESI_stack_0402_proj_zheight_new.csv	7	from SPA
out_apofeb_ESI_stack_0772_proj_zheight_new.csv	73.7	from SPA
out_apofeb_ESI_stack_2056_proj_zheight_new.csv	8.3	from SPA
out_apofeb_ESI_stack_0025_proj_zheight_new.csv	43.1	from SPA
out_apofeb_ESI_stack_0529_proj_zheight_new.csv	10.1	from SPA
out_apofeb_ESI_stack_0659_proj_zheight_new.csv	12.6	from SPA
out_apofeb_ESI_stack_0355_proj_zheight_new.csv	8.5	from SPA
out_apofeb_ESI_stack_0814_proj_zheight_new.csv	9.1	from SPA
out_apofeb_ESI_stack_0231_proj_zheight_new.csv	8.2	from SPA
out_apofeb_ESI_stack_2085_proj_zheight_new.csv	15	from SPA
out_apofeb_ESI_stack_0386_proj_zheight_new.csv	49	from SPA
out_apofeb_ESI_stack_0141_proj_zheight_new.csv	14.6	from SPA
out_apofeb_ESI_stack_1753_proj_zheight_new.csv	28.3	from SPA
out_apofeb_ESI_stack_1004_proj_zheight_new.csv	24.4	from SPA
out_apofeb_ESI_stack_0957_proj_zheight_new.csv	45.4	from SPA
out_apofeb_ESI_stack_0616_proj_zheight_new.csv	13.4	from SPA
out_apofeb_ESI_stack_1508_proj_zheight_new.csv	66.5	from SPA
out_apofeb_ESI_stack_2019_proj_zheight_new.csv	8.2	from SPA
out_apofeb_ESI_stack_1951_proj_zheight_new.csv	16.3	from SPA
out_apofeb_ESI_stack_0324_proj_zheight_new.csv	9.4	from SPA
out_apofeb_ESI_stack_0901_proj_zheight_new.csv	44.5	from SPA
out_apofeb_ESI_stack_0293_proj_zheight_new.csv	10.3	from SPA
out_apofeb_ESI_stack_2027_proj_zheight_new.csv	40.5	from SPA
out_apofeb_ESI_stack_0054_proj_zheight_new.csv	24.2	from SPA
out_apofeb_ESI_stack_0558_proj_zheight_new.csv	13.1	from SPA
out_apofeb_ESI_stack_0703_proj_zheight_new.csv	16.9	from SPA
out_apofeb_ESI_stack_0473_proj_zheight_new.csv	9.5	from SPA
out_apofeb_ESI_stack_0825_proj_zheight_new.csv	40.8	from SPA
out_apofeb_ESI_stack_0170_proj_zheight_new.csv	21.9	from SPA
out_apofeb_ESI_stack_2103_proj_zheight_new.csv	24.5	from SPA
out_apofeb_ESI_stack_0627_proj_zheight_new.csv	18	from SPA
out_apofeb_ESI_stack_1035_proj_zheight_new.csv	19.5	from SPA
out_apofeb_ESI_stack_0557_proj_zheight_new.csv	30.2	from SPA
out_apofeb_ESI_stack_2028_proj_zheight_new.csv	46.1	from SPA
out_apofeb_ESI_stack_0790_proj_zheight_new.csv	46.4	from SPA
out_apofeb_ESI_stack_0315_proj_zheight_new.csv	8.4	from SPA
out_apofeb_ESI_stack_0930_proj_zheight_new.csv	32.1	from SPA
out_apofeb_ESI_stack_0619_proj_zheight_new.csv	9.5	from SPA
out_apofeb_ESI_stack_0065_proj_zheight_new.csv	18.4	from SPA
out_apofeb_ESI_stack_2016_proj_zheight_new.csv	20.7	from SPA
out_apofeb_ESI_stack_0887_proj_zheight_new.csv	51.3	from SPA
out_apofeb_ESI_stack_0732_proj_zheight_new.csv	44.1	from SPA
out_apofeb_ESI_stack_1250_proj_zheight_new.csv	41	from SPA
out_apofeb_ESI_stack_0442_proj_zheight_new.csv	11.9	from SPA
out_apofeb_ESI_stack_1911_proj_zheight_new.csv	72.4	from SPA
out_apofeb_ESI_stack_0526_proj_zheight_new.csv	16.1	from SPA
out_apofeb_ESI_stack_2059_proj_zheight_new.csv	7.4	from SPA
out_apofeb_ESI_stack_1044_proj_zheight_new.csv	21.4	from SPA
out_apofeb_ESI_stack_1283_proj_zheight_new.csv	51.8	from SPA
out_apofeb_ESI_stack_0101_proj_zheight_new.csv	56.4	from SPA
out_apofeb_ESI_stack_0854_proj_zheight_new.csv	45.1	from SPA
out_apofeb_ESI_stack_0743_proj_zheight_new.csv	67.5	from SPA
out_apofeb_ESI_stack_1151_proj_zheight_new.csv	58.9	from SPA
out_apofeb_ESI_stack_0584_proj_zheight_new.csv	10.9	from SPA
out_apofeb_ESI_stack_0518_proj_zheight_new.csv	12.6	from SPA
out_apofeb_ESI_stack_1606_proj_zheight_new.csv	44.4	from SPA
out_apofeb_ESI_stack_0941_proj_zheight_new.csv	6.8	from SPA
out_apofeb_ESI_stack_0364_proj_zheight_new.csv	9.7	from SPA
out_apofeb_ESI_stack_0668_proj_zheight_new.csv	24.4	from SPA
out_apofeb_ESI_stack_0847_proj_zheight_new.csv	72.2	from SPA
out_apofeb_ESI_stack_0262_proj_zheight_new.csv	10.7	from SPA
out_apofeb_ESI_stack_1057_proj_zheight_new.csv	21.2	from SPA
out_apofeb_ESI_stack_0349_proj_zheight_new.csv	7.2	from SPA
out_apofeb_ESI_stack_2074_proj_zheight_new.csv	11.7	from SPA
out_apofeb_ESI_stack_1319_proj_zheight_new.csv	18.7	from SPA
out_apofeb_ESI_stack_1069_proj_zheight_new.csv	23.9	from SPA
out_apofeb_ESI_stack_0377_proj_zheight_new.csv	14.6	from SPA
out_apofeb_ESI_stack_0952_proj_zheight_new.csv	9.9	from SPA
out_apofeb_ESI_stack_1232_proj_zheight_new.csv	56.4	from SPA
out_apofeb_ESI_stack_0420_proj_zheight_new.csv	9.7	from SPA
out_apofeb_ESI_stack_1385_proj_zheight_new.csv	75.7	from SPA
out_apofeb_ESI_stack_0597_proj_zheight_new.csv	38	from SPA
out_apofeb_ESI_stack_1142_proj_zheight_new.csv	58.2	from SPA
out_apofeb_ESI_stack_0879_proj_zheight_new.csv	52.4	from SPA
out_apofeb_ESI_stack_1026_proj_zheight_new.csv	11.4	from SPA
out_apofeb_ESI_stack_0338_proj_zheight_new.csv	14	from SPA
out_apofeb_ESI_stack_0783_proj_zheight_new.csv	48.6	from SPA
out_apofeb_ESI_stack_1973_proj_zheight_new.csv	11.8	from SPA
out_apofeb_ESI_stack_0604_proj_zheight_new.csv	69.6	from SPA
out_apofeb_ESI_stack_0213_proj_zheight_new.csv	43.8	from SPA
out_apofeb_ESI_stack_0836_proj_zheight_new.csv	17.1	from SPA
out_apofeb_ESI_stack_2110_proj_zheight_new.csv	17.4	from SPA
out_apofeb_ESI_stack_0981_proj_zheight_new.csv	18.7	from SPA
out_apofeb_ESI_stack_0163_proj_zheight_new.csv	6.1	from SPA
out_apofeb_ESI_stack_1771_proj_zheight_new.csv	58.2	from SPA
out_apofeb_ESI_stack_1858_proj_zheight_new.csv	50.9	from SPA
out_apofeb_ESI_stack_0721_proj_zheight_new.csv	8.6	from SPA
out_apofeb_ESI_stack_0808_proj_zheight_new.csv	14.3	from SPA
out_apofeb_ESI_stack_0696_proj_zheight_new.csv	9.6	from SPA
out_apofeb_ESI_stack_0451_proj_zheight_new.csv	9.6	from SPA
out_apofeb_ESI_stack_1243_proj_zheight_new.csv	13.5	from SPA
out_apofeb_ESI_stack_0923_proj_zheight_new.csv	19	from SPA
out_apofeb_ESI_stack_0306_proj_zheight_new.csv	13.7	from SPA
out_apofeb_ESI_stack_0894_proj_zheight_new.csv	9.6	from SPA
out_apofeb_ESI_stack_0076_proj_zheight_new.csv	13.4	from SPA
out_apofeb_ESI_stack_0309_proj_zheight_new.csv	8.1	from SPA
out_apofeb_ESI_stack_1017_proj_zheight_new.csv	40.4	from SPA
out_apofeb_ESI_stack_0575_proj_zheight_new.csv	55.6	from SPA
out_apofeb_ESI_stack_1942_proj_zheight_new.csv	12.5	from SPA
out_apofeb_ESI_stack_0807_proj_zheight_new.csv	14.3	from SPA
out_apofeb_ESI_stack_1740_proj_zheight_new.csv	26.1	from SPA
out_apofeb_ESI_stack_0395_proj_zheight_new.csv	5.9	from SPA
out_apofeb_ESI_stack_2121_proj_zheight_new.csv	46.9	from SPA
out_apofeb_ESI_stack_0839_proj_zheight_new.csv	35.1	from SPA
out_apofeb_ESI_stack_0710_proj_zheight_new.csv	28.4	from SPA
out_apofeb_ESI_stack_0460_proj_zheight_new.csv	54.3	from SPA
out_apofeb_ESI_stack_0337_proj_zheight_new.csv	8.6	from SPA
out_apofeb_ESI_stack_0047_proj_zheight_new.csv	63.2	from SPA
out_apofeb_ESI_stack_0253_proj_zheight_new.csv	12.3	from SPA
out_apofeb_ESI_stack_0598_proj_zheight_new.csv	14.5	from SPA
out_apofeb_ESI_stack_0094_proj_zheight_new.csv	46.8	from SPA
out_apofeb_ESI_stack_0504_proj_zheight_new.csv	9.9	from SPA
out_apofeb_ESI_stack_0378_proj_zheight_new.csv	17.7	from SPA
out_apofeb_ESI_stack_1066_proj_zheight_new.csv	13.5	from SPA
out_apofeb_ESI_stack_0674_proj_zheight_new.csv	18.2	from SPA
out_apofeb_ESI_stack_1884_proj_zheight_new.csv	38.3	from SPA
out_apofeb_ESI_stack_1624_proj_zheight_new.csv	64.2	from SPA
out_apofeb_ESI_stack_1554_proj_zheight_new.csv	12	from SPA
out_apofeb_ESI_stack_0411_proj_zheight_new.csv	62.5	from SPA
out_apofeb_ESI_stack_0848_proj_zheight_new.csv	16.3	from SPA
out_apofeb_ESI_stack_0761_proj_zheight_new.csv	62.5	from SPA
out_apofeb_ESI_stack_0423_proj_zheight_new.csv	8.4	from SPA
out_apofeb_ESI_stack_1141_proj_zheight_new.csv	61.3	from SPA
out_apofeb_ESI_stack_0594_proj_zheight_new.csv	19.8	from SPA
out_apofeb_ESI_stack_0098_proj_zheight_new.csv	29.7	from SPA
out_apofeb_ESI_stack_0508_proj_zheight_new.csv	10.2	from SPA
out_apofeb_ESI_stack_2077_proj_zheight_new.csv	13.7	from SPA
out_apofeb_ESI_stack_0374_proj_zheight_new.csv	46.9	from SPA
out_apofeb_ESI_stack_0951_proj_zheight_new.csv	10	from SPA
out_apofeb_ESI_stack_1888_proj_zheight_new.csv	31.3	from SPA
out_apofeb_ESI_stack_1324_proj_zheight_new.csv	15.1	from SPA
out_apofeb_ESI_stack_0536_proj_zheight_new.csv	38.8	from SPA
out_apofeb_ESI_stack_2049_proj_zheight_new.csv	8.8	from SPA
out_apofeb_ESI_stack_1558_proj_zheight_new.csv	68.4	from SPA
out_apofeb_ESI_stack_1293_proj_zheight_new.csv	17.2	from SPA
out_apofeb_ESI_stack_0481_proj_zheight_new.csv	46	from SPA
out_apofeb_ESI_stack_0844_proj_zheight_new.csv	67.9	from SPA
out_apofeb_ESI_stack_0261_proj_zheight_new.csv	13.2	from SPA
out_apofeb_ESI_stack_0920_proj_zheight_new.csv	57.6	from SPA
out_apofeb_ESI_stack_0305_proj_zheight_new.csv	9.8	from SPA
out_apofeb_ESI_stack_0609_proj_zheight_new.csv	13.9	from SPA
out_apofeb_ESI_stack_0579_proj_zheight_new.csv	16.1	from SPA
out_apofeb_ESI_stack_0075_proj_zheight_new.csv	41.4	from SPA
out_apofeb_ESI_stack_0897_proj_zheight_new.csv	7.7	from SPA
out_apofeb_ESI_stack_0722_proj_zheight_new.csv	9.1	from SPA
out_apofeb_ESI_stack_0452_proj_zheight_new.csv	41.4	from SPA
out_apofeb_ESI_stack_0695_proj_zheight_new.csv	10.6	from SPA
out_apofeb_ESI_stack_1772_proj_zheight_new.csv	25	from SPA
out_apofeb_ESI_stack_2113_proj_zheight_new.csv	13.7	from SPA
out_apofeb_ESI_stack_0547_proj_zheight_new.csv	26.4	from SPA
out_apofeb_ESI_stack_1970_proj_zheight_new.csv	38.2	from SPA
out_apofeb_ESI_stack_2038_proj_zheight_new.csv	16.4	from SPA
out_apofeb_ESI_stack_0780_proj_zheight_new.csv	51	from SPA
out_apofeb_ESI_stack_0638_proj_zheight_new.csv	33.3	from SPA
out_apofeb_ESI_stack_0334_proj_zheight_new.csv	41.5	from SPA
out_apofeb_ESI_stack_0283_proj_zheight_new.csv	26.2	from SPA
out_apofeb_ESI_stack_0044_proj_zheight_new.csv	29.5	from SPA
out_apofeb_ESI_stack_0548_proj_zheight_new.csv	31.9	from SPA
out_apofeb_ESI_stack_0713_proj_zheight_new.csv	10.6	from SPA
out_apofeb_ESI_stack_0463_proj_zheight_new.csv	11	from SPA
out_apofeb_ESI_stack_0221_proj_zheight_new.csv	26.2	from SPA
out_apofeb_ESI_stack_0804_proj_zheight_new.csv	48.7	from SPA
out_apofeb_ESI_stack_1433_proj_zheight_new.csv	23.9	from SPA
out_apofeb_ESI_stack_2122_proj_zheight_new.csv	21.1	from SPA
out_apofeb_ESI_stack_0396_proj_zheight_new.csv	7.9	from SPA
out_apofeb_ESI_stack_0151_proj_zheight_new.csv	15	from SPA
out_apofeb_ESI_stack_0978_proj_zheight_new.csv	72.4	from SPA
out_apofeb_ESI_stack_1518_proj_zheight_new.csv	9.8	from SPA
out_apofeb_ESI_stack_2009_proj_zheight_new.csv	14	from SPA
out_apofeb_ESI_stack_0898_proj_zheight_new.csv	8.5	from SPA
out_apofeb_ESI_stack_1941_proj_zheight_new.csv	12.9	from SPA
out_apofeb_ESI_stack_0576_proj_zheight_new.csv	35.7	from SPA
out_apofeb_ESI_stack_1166_proj_zheight_new.csv	36.3	from SPA
out_apofeb_ESI_stack_0412_proj_zheight_new.csv	54.3	from SPA
out_apofeb_ESI_stack_1170_proj_zheight_new.csv	44.1	from SPA
out_apofeb_ESI_stack_0762_proj_zheight_new.csv	43.6	from SPA
out_apofeb_ESI_stack_0539_proj_zheight_new.csv	23	from SPA
out_apofeb_ESI_stack_0960_proj_zheight_new.csv	13.8	from SPA
out_apofeb_ESI_stack_2078_proj_zheight_new.csv	63.5	from SPA
out_apofeb_ESI_stack_0507_proj_zheight_new.csv	11	from SPA
out_apofeb_ESI_stack_0677_proj_zheight_new.csv	13.1	from SPA
out_apofeb_ESI_stack_0120_proj_zheight_new.csv	17	from SPA
out_apofeb_ESI_stack_0097_proj_zheight_new.csv	42.5	from SPA
out_apofeb_ESI_stack_0250_proj_zheight_new.csv	33.5	from SPA
out_apofeb_ESI_stack_2055_proj_zheight_new.csv	10.8	from SPA
out_apofeb_ESI_stack_0356_proj_zheight_new.csv	12.3	from SPA
out_apofeb_ESI_stack_1048_proj_zheight_new.csv	20.6	from SPA
out_apofeb_ESI_stack_0191_proj_zheight_new.csv	16.6	from SPA
out_apofeb_ESI_stack_0401_proj_zheight_new.csv	8.4	from SPA
out_apofeb_ESI_stack_1213_proj_zheight_new.csv	52.6	from SPA
out_apofeb_ESI_stack_0771_proj_zheight_new.csv	44.6	from SPA
out_apofeb_ESI_stack_1451_proj_zheight_new.csv	11.6	from SPA
out_apofeb_ESI_stack_0588_proj_zheight_new.csv	22.1	from SPA
out_apofeb_ESI_stack_0514_proj_zheight_new.csv	8.6	from SPA
out_apofeb_ESI_stack_0664_proj_zheight_new.csv	14.9	from SPA
out_apofeb_ESI_stack_1894_proj_zheight_new.csv	61.2	from SPA
out_apofeb_ESI_stack_0829_proj_zheight_new.csv	32.3	from SPA
out_apofeb_ESI_stack_0700_proj_zheight_new.csv	8.7	from SPA
out_apofeb_ESI_stack_0232_proj_zheight_new.csv	37.9	from SPA
out_apofeb_ESI_stack_1847_proj_zheight_new.csv	42.1	from SPA
out_apofeb_ESI_stack_0470_proj_zheight_new.csv	8.3	from SPA
out_apofeb_ESI_stack_0327_proj_zheight_new.csv	32.9	from SPA
out_apofeb_ESI_stack_0902_proj_zheight_new.csv	10.5	from SPA
out_apofeb_ESI_stack_1039_proj_zheight_new.csv	29.9	from SPA
out_apofeb_ESI_stack_0057_proj_zheight_new.csv	16.7	from SPA
out_apofeb_ESI_stack_0290_proj_zheight_new.csv	7.3	from SPA
out_apofeb_ESI_stack_1482_proj_zheight_new.csv	63.6	from SPA
out_apofeb_ESI_stack_0319_proj_zheight_new.csv	8.3	from SPA
out_apofeb_ESI_stack_1007_proj_zheight_new.csv	14.8	from SPA
out_apofeb_ESI_stack_1377_proj_zheight_new.csv	31	from SPA
out_apofeb_ESI_stack_1952_proj_zheight_new.csv	33.7	from SPA
out_apofeb_ESI_stack_0817_proj_zheight_new.csv	72.7	from SPA
out_apofeb_ESI_stack_2086_proj_zheight_new.csv	15.2	from SPA
out_apofeb_ESI_stack_1879_proj_zheight_new.csv	16.2	from SPA
out_apofeb_ESI_stack_0385_proj_zheight_new.csv	22.4	from SPA
out_apofeb_ESI_stack_0689_proj_zheight_new.csv	18.8	from SPA
out_apofeb_ESI_stack_0731_proj_zheight_new.csv	51.8	from SPA
out_apofeb_ESI_stack_2089_proj_zheight_new.csv	10.2	from SPA
out_apofeb_ESI_stack_0818_proj_zheight_new.csv	42.9	from SPA
out_apofeb_ESI_stack_0686_proj_zheight_new.csv	55.4	from SPA
out_apofeb_ESI_stack_0441_proj_zheight_new.csv	13.2	from SPA
out_apofeb_ESI_stack_1008_proj_zheight_new.csv	15.3	from SPA
out_apofeb_ESI_stack_1504_proj_zheight_new.csv	38.7	from SPA
out_apofeb_ESI_stack_2015_proj_zheight_new.csv	9.9	from SPA
out_apofeb_ESI_stack_0066_proj_zheight_new.csv	12	from SPA
out_apofeb_ESI_stack_1378_proj_zheight_new.csv	20.3	from SPA
out_apofeb_ESI_stack_1036_proj_zheight_new.csv	10.9	from SPA
out_apofeb_ESI_stack_0328_proj_zheight_new.csv	13	from SPA
out_apofeb_ESI_stack_1181_proj_zheight_new.csv	36	from SPA
out_apofeb_ESI_stack_0793_proj_zheight_new.csv	58.6	from SPA
out_apofeb_ESI_stack_0058_proj_zheight_new.csv	45.1	from SPA
out_apofeb_ESI_stack_0554_proj_zheight_new.csv	45.6	from SPA
out_apofeb_ESI_stack_0826_proj_zheight_new.csv	16	from SPA
out_apofeb_ESI_stack_0173_proj_zheight_new.csv	15.1	from SPA
out_apofeb_ESI_stack_2064_proj_zheight_new.csv	42	from SPA
out_apofeb_ESI_stack_1605_proj_zheight_new.csv	56	from SPA
out_apofeb_ESI_stack_1309_proj_zheight_new.csv	12.9	from SPA
out_apofeb_ESI_stack_0942_proj_zheight_new.csv	5.4	from SPA
out_apofeb_ESI_stack_0430_proj_zheight_new.csv	12.7	from SPA
out_apofeb_ESI_stack_0587_proj_zheight_new.csv	62.7	from SPA
out_apofeb_ESI_stack_0869_proj_zheight_new.csv	10	from SPA
out_apofeb_ESI_stack_0102_proj_zheight_new.csv	60.9	from SPA
out_apofeb_ESI_stack_0857_proj_zheight_new.csv	15.9	from SPA
out_apofeb_ESI_stack_0525_proj_zheight_new.csv	11.4	from SPA
out_apofeb_ESI_stack_1912_proj_zheight_new.csv	51.6	from SPA
out_apofeb_ESI_stack_1280_proj_zheight_new.csv	30.3	from SPA
out_apofeb_ESI_stack_1047_proj_zheight_new.csv	13.2	from SPA
out_apofeb_ESI_stack_0359_proj_zheight_new.csv	7.3	from SPA
out_apofeb_ESI_stack_0572_proj_zheight_new.csv	50.1	from SPA
out_apofeb_ESI_stack_1945_proj_zheight_new.csv	15.8	from SPA
out_apofeb_ESI_stack_0602_proj_zheight_new.csv	10.7	from SPA
out_apofeb_ESI_stack_0459_proj_zheight_new.csv	8.6	from SPA
out_apofeb_ESI_stack_1747_proj_zheight_new.csv	35.4	from SPA
out_apofeb_ESI_stack_0392_proj_zheight_new.csv	9.7	from SPA
out_apofeb_ESI_stack_1437_proj_zheight_new.csv	35.8	from SPA
out_apofeb_ESI_stack_0225_proj_zheight_new.csv	13.2	from SPA
out_apofeb_ESI_stack_0729_proj_zheight_new.csv	12.5	from SPA
out_apofeb_ESI_stack_1275_proj_zheight_new.csv	54.4	from SPA
out_apofeb_ESI_stack_0467_proj_zheight_new.csv	8.3	from SPA
out_apofeb_ESI_stack_1779_proj_zheight_new.csv	59.3	from SPA
out_apofeb_ESI_stack_2118_proj_zheight_new.csv	8.2	from SPA
out_apofeb_ESI_stack_0717_proj_zheight_new.csv	43.8	from SPA
out_apofeb_ESI_stack_0287_proj_zheight_new.csv	6.7	from SPA
out_apofeb_ESI_stack_2033_proj_zheight_new.csv	46.5	from SPA
out_apofeb_ESI_stack_0915_proj_zheight_new.csv	31.3	from SPA
out_apofeb_ESI_stack_0330_proj_zheight_new.csv	12.2	from SPA
out_apofeb_ESI_stack_0254_proj_zheight_new.csv	10.8	from SPA
out_apofeb_ESI_stack_0428_proj_zheight_new.csv	13.2	from SPA
out_apofeb_ESI_stack_0673_proj_zheight_new.csv	46	from SPA
out_apofeb_ESI_stack_1311_proj_zheight_new.csv	75.4	from SPA
out_apofeb_ESI_stack_0503_proj_zheight_new.csv	30	from SPA
out_apofeb_ESI_stack_1553_proj_zheight_new.csv	9.6	from SPA
out_apofeb_ESI_stack_0341_proj_zheight_new.csv	59.4	from SPA
out_apofeb_ESI_stack_0272_proj_zheight_new.csv	69	from SPA
out_apofeb_ESI_stack_1623_proj_zheight_new.csv	58.9	from SPA
out_apofeb_ESI_stack_0031_proj_zheight_new.csv	23.4	from SPA
out_apofeb_ESI_stack_2042_proj_zheight_new.csv	58.6	from SPA
out_apofeb_ESI_stack_1478_proj_zheight_new.csv	69.6	from SPA
out_apofeb_ESI_stack_0766_proj_zheight_new.csv	44	from SPA
out_apofeb_ESI_stack_0416_proj_zheight_new.csv	69.8	from SPA
out_apofeb_ESI_stack_0840_proj_zheight_new.csv	12.8	from SPA
out_apofeb_ESI_stack_0265_proj_zheight_new.csv	18.7	from SPA
out_apofeb_ESI_stack_0115_proj_zheight_new.csv	53	from SPA
out_apofeb_ESI_stack_0419_proj_zheight_new.csv	62.4	from SPA
out_apofeb_ESI_stack_0485_proj_zheight_new.csv	10	from SPA
out_apofeb_ESI_stack_0642_proj_zheight_new.csv	42.8	from SPA
out_apofeb_ESI_stack_1320_proj_zheight_new.csv	15.9	from SPA
out_apofeb_ESI_stack_1905_proj_zheight_new.csv	48.1	from SPA
out_apofeb_ESI_stack_1562_proj_zheight_new.csv	67	from SPA
out_apofeb_ESI_stack_2073_proj_zheight_new.csv	7.2	from SPA
out_apofeb_ESI_stack_1382_proj_zheight_new.csv	52.6	from SPA
out_apofeb_ESI_stack_0590_proj_zheight_new.csv	12	from SPA
out_apofeb_ESI_stack_1145_proj_zheight_new.csv	52.8	from SPA
out_apofeb_ESI_stack_1739_proj_zheight_new.csv	44.3	from SPA
out_apofeb_ESI_stack_0427_proj_zheight_new.csv	12	from SPA
out_apofeb_ESI_stack_0784_proj_zheight_new.csv	69.5	from SPA
out_apofeb_ESI_stack_0288_proj_zheight_new.csv	9.1	from SPA
out_apofeb_ESI_stack_1974_proj_zheight_new.csv	7.4	from SPA
out_apofeb_ESI_stack_0633_proj_zheight_new.csv	9.7	from SPA
out_apofeb_ESI_stack_2117_proj_zheight_new.csv	9.6	from SPA
out_apofeb_ESI_stack_0164_proj_zheight_new.csv	10.2	from SPA
out_apofeb_ESI_stack_1776_proj_zheight_new.csv	16.8	from SPA
out_apofeb_ESI_stack_0468_proj_zheight_new.csv	8.6	from SPA
out_apofeb_ESI_stack_0933_proj_zheight_new.csv	50	from SPA
out_apofeb_ESI_stack_0718_proj_zheight_new.csv	8.5	from SPA
out_apofeb_ESI_stack_0214_proj_zheight_new.csv	44.6	from SPA
out_apofeb_ESI_stack_0831_proj_zheight_new.csv	56.5	from SPA
out_apofeb_ESI_stack_0691_proj_zheight_new.csv	27.2	from SPA
out_apofeb_ESI_stack_1748_proj_zheight_new.csv	45.8	from SPA
out_apofeb_ESI_stack_0456_proj_zheight_new.csv	46.7	from SPA
out_apofeb_ESI_stack_0726_proj_zheight_new.csv	13.3	from SPA
out_apofeb_ESI_stack_1438_proj_zheight_new.csv	13.4	from SPA
out_apofeb_ESI_stack_0893_proj_zheight_new.csv	9.8	from SPA
out_apofeb_ESI_stack_0071_proj_zheight_new.csv	47.7	from SPA
out_apofeb_ESI_stack_0924_proj_zheight_new.csv	17.4	from SPA
out_apofeb_ESI_stack_0301_proj_zheight_new.csv	11.3	from SPA
out_apofeb_ESI_stack_1269_proj_zheight_new.csv	20.3	from SPA
out_apofeb_ESI_stack_1765_proj_zheight_new.csv	41.6	from SPA
out_apofeb_ESI_stack_0177_proj_zheight_new.csv	13.2	from SPA
out_apofeb_ESI_stack_2104_proj_zheight_new.csv	16.2	from SPA
out_apofeb_ESI_stack_0207_proj_zheight_new.csv	11.6	from SPA
out_apofeb_ESI_stack_0550_proj_zheight_new.csv	12.4	from SPA
out_apofeb_ESI_stack_1967_proj_zheight_new.csv	33	from SPA
out_apofeb_ESI_stack_1489_proj_zheight_new.csv	53.2	from SPA
out_apofeb_ESI_stack_0620_proj_zheight_new.csv	58.9	from SPA
out_apofeb_ESI_stack_1032_proj_zheight_new.csv	45.8	from SPA
out_apofeb_ESI_stack_1959_proj_zheight_new.csv	28.3	from SPA
out_apofeb_ESI_stack_0062_proj_zheight_new.csv	41.6	from SPA
out_apofeb_ESI_stack_0312_proj_zheight_new.csv	35.3	from SPA
out_apofeb_ESI_stack_0937_proj_zheight_new.csv	52.8	from SPA
out_apofeb_ESI_stack_0445_proj_zheight_new.csv	24.1	from SPA
out_apofeb_ESI_stack_0149_proj_zheight_new.csv	48	from SPA
out_apofeb_ESI_stack_0682_proj_zheight_new.csv	9.7	from SPA
out_apofeb_ESI_stack_0239_proj_zheight_new.csv	11.7	from SPA
out_apofeb_ESI_stack_0735_proj_zheight_new.csv	20.5	from SPA
out_apofeb_ESI_stack_0651_proj_zheight_new.csv	34.9	from SPA
out_apofeb_ESI_stack_0496_proj_zheight_new.csv	10.8	from SPA
out_apofeb_ESI_stack_0521_proj_zheight_new.csv	12.1	from SPA
out_apofeb_ESI_stack_1168_proj_zheight_new.csv	17.2	from SPA
out_apofeb_ESI_stack_0106_proj_zheight_new.csv	42.3	from SPA
out_apofeb_ESI_stack_0248_proj_zheight_new.csv	10.8	from SPA
out_apofeb_ESI_stack_0744_proj_zheight_new.csv	13.8	from SPA
out_apofeb_ESI_stack_0583_proj_zheight_new.csv	16.8	from SPA
out_apofeb_ESI_stack_0138_proj_zheight_new.csv	16.1	from SPA
out_apofeb_ESI_stack_0946_proj_zheight_new.csv	7.5	from SPA
out_apofeb_ESI_stack_0363_proj_zheight_new.csv	10.7	from SPA
out_apofeb_ESI_stack_0660_proj_zheight_new.csv	47.4	from SPA
out_apofeb_ESI_stack_1072_proj_zheight_new.csv	52.1	from SPA
out_apofeb_ESI_stack_0510_proj_zheight_new.csv	21.9	from SPA
out_apofeb_ESI_stack_0080_proj_zheight_new.csv	55.2	from SPA
out_apofeb_ESI_stack_1159_proj_zheight_new.csv	48.8	from SPA
out_apofeb_ESI_stack_1455_proj_zheight_new.csv	15.1	from SPA
out_apofeb_ESI_stack_0247_proj_zheight_new.csv	28.2	from SPA
out_apofeb_ESI_stack_0862_proj_zheight_new.csv	16.3	from SPA
out_apofeb_ESI_stack_0137_proj_zheight_new.csv	40.6	from SPA
out_apofeb_ESI_stack_1229_proj_zheight_new.csv	31.7	from SPA
out_apofeb_ESI_stack_1167_proj_zheight_new.csv	37.3	from SPA
out_apofeb_ESI_stack_0775_proj_zheight_new.csv	13.6	from SPA
out_apofeb_ESI_stack_0279_proj_zheight_new.csv	72	from SPA
out_apofeb_ESI_stack_0109_proj_zheight_new.csv	39.1	from SPA
out_apofeb_ESI_stack_1217_proj_zheight_new.csv	57.1	from SPA
out_apofeb_ESI_stack_0405_proj_zheight_new.csv	7.7	from SPA
out_apofeb_ESI_stack_0195_proj_zheight_new.csv	14.7	from SPA
out_apofeb_ESI_stack_1787_proj_zheight_new.csv	27.1	from SPA
out_apofeb_ESI_stack_0499_proj_zheight_new.csv	9.7	from SPA
out_apofeb_ESI_stack_0352_proj_zheight_new.csv	10.9	from SPA
out_apofeb_ESI_stack_2051_proj_zheight_new.csv	8.2	from SPA
out_apofeb_ESI_stack_0381_proj_zheight_new.csv	9.2	from SPA
out_apofeb_ESI_stack_0146_proj_zheight_new.csv	32	from SPA
out_apofeb_ESI_stack_1128_proj_zheight_new.csv	13.6	from SPA
out_apofeb_ESI_stack_0813_proj_zheight_new.csv	20.4	from SPA
out_apofeb_ESI_stack_2082_proj_zheight_new.csv	8.9	from SPA
out_apofeb_ESI_stack_0561_proj_zheight_new.csv	11.3	from SPA
out_apofeb_ESI_stack_0798_proj_zheight_new.csv	45.6	from SPA
out_apofeb_ESI_stack_2020_proj_zheight_new.csv	12.2	from SPA
out_apofeb_ESI_stack_0294_proj_zheight_new.csv	9.9	from SPA
out_apofeb_ESI_stack_0053_proj_zheight_new.csv	24.2	from SPA
out_apofeb_ESI_stack_1968_proj_zheight_new.csv	29.7	from SPA
out_apofeb_ESI_stack_0864_proj_zheight_new.csv	53.9	from SPA
out_apofeb_ESI_stack_0323_proj_zheight_new.csv	14.3	from SPA
out_apofeb_ESI_stack_0906_proj_zheight_new.csv	8.6	from SPA
out_apofeb_ESI_stack_0178_proj_zheight_new.csv	23.8	from SPA
out_apofeb_ESI_stack_0474_proj_zheight_new.csv	7.7	from SPA
out_apofeb_ESI_stack_1843_proj_zheight_new.csv	23.7	from SPA
out_apofeb_ESI_stack_0208_proj_zheight_new.csv	48.5	from SPA
out_apofeb_ESI_stack_2044_proj_zheight_new.csv	75.3	from SPA
out_apofeb_ESI_stack_1059_proj_zheight_new.csv	54.4	from SPA
out_apofeb_ESI_stack_0347_proj_zheight_new.csv	10.6	from SPA
out_apofeb_ESI_stack_0410_proj_zheight_new.csv	7.9	from SPA
out_apofeb_ESI_stack_1827_proj_zheight_new.csv	33.1	from SPA
out_apofeb_ESI_stack_1990_proj_zheight_new.csv	7.7	from SPA
out_apofeb_ESI_stack_0760_proj_zheight_new.csv	37.9	from SPA
out_apofeb_ESI_stack_0849_proj_zheight_new.csv	33.2	from SPA
out_apofeb_ESI_stack_0095_proj_zheight_new.csv	68.6	from SPA
out_apofeb_ESI_stack_0599_proj_zheight_new.csv	24.9	from SPA
out_apofeb_ESI_stack_0877_proj_zheight_new.csv	13	from SPA
out_apofeb_ESI_stack_0252_proj_zheight_new.csv	12.8	from SPA
out_apofeb_ESI_stack_1317_proj_zheight_new.csv	18.9	from SPA
out_apofeb_ESI_stack_1932_proj_zheight_new.csv	48.5	from SPA
out_apofeb_ESI_stack_0505_proj_zheight_new.csv	14.6	from SPA
out_apofeb_ESI_stack_1885_proj_zheight_new.csv	11.4	from SPA
out_apofeb_ESI_stack_1067_proj_zheight_new.csv	69.8	from SPA
out_apofeb_ESI_stack_0379_proj_zheight_new.csv	32.5	from SPA
out_apofeb_ESI_stack_0711_proj_zheight_new.csv	28.3	from SPA
out_apofeb_ESI_stack_0838_proj_zheight_new.csv	17.6	from SPA
out_apofeb_ESI_stack_1197_proj_zheight_new.csv	24.8	from SPA
out_apofeb_ESI_stack_1273_proj_zheight_new.csv	18.4	from SPA
out_apofeb_ESI_stack_0461_proj_zheight_new.csv	52.7	from SPA
out_apofeb_ESI_stack_2039_proj_zheight_new.csv	59.7	from SPA
out_apofeb_ESI_stack_0336_proj_zheight_new.csv	5.7	from SPA
out_apofeb_ESI_stack_2035_proj_zheight_new.csv	53.4	from SPA
out_apofeb_ESI_stack_0281_proj_zheight_new.csv	22.1	from SPA
out_apofeb_ESI_stack_1016_proj_zheight_new.csv	25.2	from SPA
out_apofeb_ESI_stack_0308_proj_zheight_new.csv	9.2	from SPA
out_apofeb_ESI_stack_0078_proj_zheight_new.csv	13.9	from SPA
out_apofeb_ESI_stack_0574_proj_zheight_new.csv	48.1	from SPA
out_apofeb_ESI_stack_1943_proj_zheight_new.csv	13.2	from SPA
out_apofeb_ESI_stack_0223_proj_zheight_new.csv	51.1	from SPA
out_apofeb_ESI_stack_0806_proj_zheight_new.csv	20.2	from SPA
out_apofeb_ESI_stack_2120_proj_zheight_new.csv	10.2	from SPA
out_apofeb_ESI_stack_0809_proj_zheight_new.csv	12.5	from SPA
out_apofeb_ESI_stack_0720_proj_zheight_new.csv	9.2	from SPA
out_apofeb_ESI_stack_0450_proj_zheight_new.csv	46.2	from SPA
out_apofeb_ESI_stack_1242_proj_zheight_new.csv	60	from SPA
out_apofeb_ESI_stack_0697_proj_zheight_new.csv	52.9	from SPA
out_apofeb_ESI_stack_0922_proj_zheight_new.csv	51.5	from SPA
out_apofeb_ESI_stack_0307_proj_zheight_new.csv	7.2	from SPA
out_apofeb_ESI_stack_1019_proj_zheight_new.csv	12.3	from SPA
out_apofeb_ESI_stack_0077_proj_zheight_new.csv	11.6	from SPA
out_apofeb_ESI_stack_0895_proj_zheight_new.csv	43.5	from SPA
out_apofeb_ESI_stack_0339_proj_zheight_new.csv	8.5	from SPA
out_apofeb_ESI_stack_0782_proj_zheight_new.csv	11.1	from SPA
out_apofeb_ESI_stack_0212_proj_zheight_new.csv	7.9	from SPA
out_apofeb_ESI_stack_0837_proj_zheight_new.csv	19.6	from SPA
out_apofeb_ESI_stack_1770_proj_zheight_new.csv	17.9	from SPA
out_apofeb_ESI_stack_2111_proj_zheight_new.csv	47.4	from SPA
out_apofeb_ESI_stack_1318_proj_zheight_new.csv	17.7	from SPA
out_apofeb_ESI_stack_0006_proj_zheight_new.csv	55.1	from SPA
out_apofeb_ESI_stack_2075_proj_zheight_new.csv	11.8	from SPA
out_apofeb_ESI_stack_0376_proj_zheight_new.csv	29.7	from SPA
out_apofeb_ESI_stack_0421_proj_zheight_new.csv	63.1	from SPA
out_apofeb_ESI_stack_1143_proj_zheight_new.csv	38.5	from SPA
out_apofeb_ESI_stack_0596_proj_zheight_new.csv	10.5	from SPA
out_apofeb_ESI_stack_1828_proj_zheight_new.csv	12.4	from SPA
out_apofeb_ESI_stack_0846_proj_zheight_new.csv	14.4	from SPA
out_apofeb_ESI_stack_0263_proj_zheight_new.csv	21	from SPA
out_apofeb_ESI_stack_0197_proj_zheight_new.csv	71.7	from SPA
out_apofeb_ESI_stack_0534_proj_zheight_new.csv	9.7	from SPA
out_apofeb_ESI_stack_1326_proj_zheight_new.csv	23.6	from SPA
out_apofeb_ESI_stack_1903_proj_zheight_new.csv	48.9	from SPA
out_apofeb_ESI_stack_0348_proj_zheight_new.csv	7.3	from SPA
out_apofeb_ESI_stack_0644_proj_zheight_new.csv	66.1	from SPA
out_apofeb_ESI_stack_1056_proj_zheight_new.csv	47.4	from SPA
out_apofeb_ESI_stack_1220_proj_zheight_new.csv	50.7	from SPA
out_apofeb_ESI_stack_0585_proj_zheight_new.csv	11.9	from SPA
out_apofeb_ESI_stack_2066_proj_zheight_new.csv	14.8	from SPA
out_apofeb_ESI_stack_0519_proj_zheight_new.csv	9.2	from SPA
out_apofeb_ESI_stack_1899_proj_zheight_new.csv	24.5	from SPA
out_apofeb_ESI_stack_0940_proj_zheight_new.csv	8.5	from SPA
out_apofeb_ESI_stack_2058_proj_zheight_new.csv	49.9	from SPA
out_apofeb_ESI_stack_0527_proj_zheight_new.csv	17.7	from SPA
out_apofeb_ESI_stack_0490_proj_zheight_new.csv	23.3	from SPA
out_apofeb_ESI_stack_1549_proj_zheight_new.csv	63.9	from SPA
out_apofeb_ESI_stack_0100_proj_zheight_new.csv	24.9	from SPA
out_apofeb_ESI_stack_1712_proj_zheight_new.csv	44.1	from SPA
out_apofeb_ESI_stack_0270_proj_zheight_new.csv	60.3	from SPA
out_apofeb_ESI_stack_0618_proj_zheight_new.csv	9.3	from SPA
out_apofeb_ESI_stack_0314_proj_zheight_new.csv	23.9	from SPA
out_apofeb_ESI_stack_0931_proj_zheight_new.csv	25.9	from SPA
out_apofeb_ESI_stack_0568_proj_zheight_new.csv	49.4	from SPA
out_apofeb_ESI_stack_0733_proj_zheight_new.csv	9.4	from SPA
out_apofeb_ESI_stack_0388_proj_zheight_new.csv	35.6	from SPA
out_apofeb_ESI_stack_1874_proj_zheight_new.csv	62.1	from SPA
out_apofeb_ESI_stack_0443_proj_zheight_new.csv	14.2	from SPA
out_apofeb_ESI_stack_0824_proj_zheight_new.csv	40.9	from SPA
out_apofeb_ESI_stack_0201_proj_zheight_new.csv	27	from SPA
out_apofeb_ESI_stack_2102_proj_zheight_new.csv	19.2	from SPA
out_apofeb_ESI_stack_0171_proj_zheight_new.csv	21.4	from SPA
out_apofeb_ESI_stack_0626_proj_zheight_new.csv	24.1	from SPA
out_apofeb_ESI_stack_0556_proj_zheight_new.csv	32.7	from SPA
out_apofeb_ESI_stack_0325_proj_zheight_new.csv	7.7	from SPA
out_apofeb_ESI_stack_0629_proj_zheight_new.csv	30.6	from SPA
out_apofeb_ESI_stack_0559_proj_zheight_new.csv	12.7	from SPA
out_apofeb_ESI_stack_0055_proj_zheight_new.csv	24.2	from SPA
out_apofeb_ESI_stack_0292_proj_zheight_new.csv	6.9	from SPA
out_apofeb_ESI_stack_2026_proj_zheight_new.csv	46.7	from SPA
out_apofeb_ESI_stack_0702_proj_zheight_new.csv	30.6	from SPA
out_apofeb_ESI_stack_0472_proj_zheight_new.csv	7.2	from SPA
out_apofeb_ESI_stack_0815_proj_zheight_new.csv	10.9	from SPA
out_apofeb_ESI_stack_0140_proj_zheight_new.csv	21	from SPA
out_apofeb_ESI_stack_0678_proj_zheight_new.csv	76.1	from SPA
out_apofeb_ESI_stack_0387_proj_zheight_new.csv	13.1	from SPA
out_apofeb_ESI_stack_1005_proj_zheight_new.csv	8.8	from SPA
out_apofeb_ESI_stack_0617_proj_zheight_new.csv	26.1	from SPA
out_apofeb_ESI_stack_1375_proj_zheight_new.csv	40.2	from SPA
out_apofeb_ESI_stack_1950_proj_zheight_new.csv	10.4	from SPA
out_apofeb_ESI_stack_0567_proj_zheight_new.csv	37.9	from SPA
out_apofeb_ESI_stack_0889_proj_zheight_new.csv	11.1	from SPA
out_apofeb_ESI_stack_0403_proj_zheight_new.csv	7.2	from SPA
out_apofeb_ESI_stack_0773_proj_zheight_new.csv	10.2	from SPA
out_apofeb_ESI_stack_1983_proj_zheight_new.csv	11.5	from SPA
out_apofeb_ESI_stack_0528_proj_zheight_new.csv	11.3	from SPA
out_apofeb_ESI_stack_2057_proj_zheight_new.csv	7.1	from SPA
out_apofeb_ESI_stack_0354_proj_zheight_new.csv	8.4	from SPA
out_apofeb_ESI_stack_0658_proj_zheight_new.csv	33	from SPA
out_apofeb_ESI_stack_0516_proj_zheight_new.csv	43.5	from SPA
out_apofeb_ESI_stack_1896_proj_zheight_new.csv	20.1	from SPA
out_apofeb_ESI_stack_0131_proj_zheight_new.csv	14.9	from SPA
out_apofeb_ESI_stack_0241_proj_zheight_new.csv	47.9	from SPA
out_apofeb_ESI_stack_0984_proj_zheight_new.csv	25.8	from SPA
out_apofeb_ESI_stack_1774_proj_zheight_new.csv	44.4	from SPA
out_apofeb_ESI_stack_1278_proj_zheight_new.csv	13.4	from SPA
out_apofeb_ESI_stack_1404_proj_zheight_new.csv	16.8	from SPA
out_apofeb_ESI_stack_0216_proj_zheight_new.csv	10.6	from SPA
out_apofeb_ESI_stack_0833_proj_zheight_new.csv	14.8	from SPA
out_apofeb_ESI_stack_0786_proj_zheight_new.csv	41.3	from SPA
out_apofeb_ESI_stack_1023_proj_zheight_new.csv	21.7	from SPA
out_apofeb_ESI_stack_0891_proj_zheight_new.csv	35.7	from SPA
out_apofeb_ESI_stack_2000_proj_zheight_new.csv	36.4	from SPA
out_apofeb_ESI_stack_0073_proj_zheight_new.csv	10.4	from SPA
out_apofeb_ESI_stack_1948_proj_zheight_new.csv	15.9	from SPA
out_apofeb_ESI_stack_0926_proj_zheight_new.csv	29.3	from SPA
out_apofeb_ESI_stack_0303_proj_zheight_new.csv	10.5	from SPA
out_apofeb_ESI_stack_1511_proj_zheight_new.csv	49.5	from SPA
out_apofeb_ESI_stack_0693_proj_zheight_new.csv	14.2	from SPA
out_apofeb_ESI_stack_0454_proj_zheight_new.csv	33.3	from SPA
out_apofeb_ESI_stack_0724_proj_zheight_new.csv	9.7	from SPA
out_apofeb_ESI_stack_1295_proj_zheight_new.csv	15.5	from SPA
out_apofeb_ESI_stack_0487_proj_zheight_new.csv	16.8	from SPA
out_apofeb_ESI_stack_1052_proj_zheight_new.csv	31.4	from SPA
out_apofeb_ESI_stack_1322_proj_zheight_new.csv	16.6	from SPA
out_apofeb_ESI_stack_1907_proj_zheight_new.csv	74.7	from SPA
out_apofeb_ESI_stack_0530_proj_zheight_new.csv	10.9	from SPA
out_apofeb_ESI_stack_0842_proj_zheight_new.csv	14.1	from SPA
out_apofeb_ESI_stack_0267_proj_zheight_new.csv	17.5	from SPA
out_apofeb_ESI_stack_0117_proj_zheight_new.csv	10.4	from SPA
out_apofeb_ESI_stack_0592_proj_zheight_new.csv	8.6	from SPA
out_apofeb_ESI_stack_0755_proj_zheight_new.csv	30.8	from SPA
out_apofeb_ESI_stack_0259_proj_zheight_new.csv	22.1	from SPA
out_apofeb_ESI_stack_0425_proj_zheight_new.csv	10.2	from SPA
out_apofeb_ESI_stack_1560_proj_zheight_new.csv	36.1	from SPA
out_apofeb_ESI_stack_2071_proj_zheight_new.csv	33	from SPA
out_apofeb_ESI_stack_1939_proj_zheight_new.csv	16.3	from SPA
out_apofeb_ESI_stack_1881_proj_zheight_new.csv	39.1	from SPA
out_apofeb_ESI_stack_0501_proj_zheight_new.csv	62.6	from SPA
out_apofeb_ESI_stack_0873_proj_zheight_new.csv	14.4	from SPA
out_apofeb_ESI_stack_0256_proj_zheight_new.csv	17.3	from SPA
out_apofeb_ESI_stack_0091_proj_zheight_new.csv	48.2	from SPA
out_apofeb_ESI_stack_0126_proj_zheight_new.csv	16.5	from SPA
out_apofeb_ESI_stack_1176_proj_zheight_new.csv	18.2	from SPA
out_apofeb_ESI_stack_1206_proj_zheight_new.csv	41.9	from SPA
out_apofeb_ESI_stack_0414_proj_zheight_new.csv	9.1	from SPA
out_apofeb_ESI_stack_0118_proj_zheight_new.csv	16	from SPA
out_apofeb_ESI_stack_0343_proj_zheight_new.csv	10.6	from SPA
out_apofeb_ESI_stack_0966_proj_zheight_new.csv	13.6	from SPA
out_apofeb_ESI_stack_0488_proj_zheight_new.csv	9.5	from SPA
out_apofeb_ESI_stack_0033_proj_zheight_new.csv	42.2	from SPA
out_apofeb_ESI_stack_1249_proj_zheight_new.csv	52.9	from SPA
out_apofeb_ESI_stack_0157_proj_zheight_new.csv	12.1	from SPA
out_apofeb_ESI_stack_1745_proj_zheight_new.csv	30.2	from SPA
out_apofeb_ESI_stack_0390_proj_zheight_new.csv	7.4	from SPA
out_apofeb_ESI_stack_0802_proj_zheight_new.csv	12.1	from SPA
out_apofeb_ESI_stack_1947_proj_zheight_new.csv	14.2	from SPA
out_apofeb_ESI_stack_0570_proj_zheight_new.csv	20.3	from SPA
out_apofeb_ESI_stack_0929_proj_zheight_new.csv	56.9	from SPA
out_apofeb_ESI_stack_0600_proj_zheight_new.csv	51.4	from SPA
out_apofeb_ESI_stack_2031_proj_zheight_new.csv	45.8	from SPA
out_apofeb_ESI_stack_0285_proj_zheight_new.csv	38.9	from SPA
out_apofeb_ESI_stack_0789_proj_zheight_new.csv	45.7	from SPA
out_apofeb_ESI_stack_1520_proj_zheight_new.csv	24.4	from SPA
out_apofeb_ESI_stack_0917_proj_zheight_new.csv	12	from SPA
out_apofeb_ESI_stack_0332_proj_zheight_new.csv	9.3	from SPA
out_apofeb_ESI_stack_0465_proj_zheight_new.csv	8.2	from SPA
out_apofeb_ESI_stack_1277_proj_zheight_new.csv	23	from SPA
out_apofeb_ESI_stack_0169_proj_zheight_new.csv	34.4	from SPA
out_apofeb_ESI_stack_0219_proj_zheight_new.csv	6.9	from SPA
out_apofeb_ESI_stack_0715_proj_zheight_new.csv	8.9	from SPA
out_apofeb_ESI_stack_0563_proj_zheight_new.csv	30.3	from SPA
out_apofeb_ESI_stack_1954_proj_zheight_new.csv	55.5	from SPA
out_apofeb_ESI_stack_0613_proj_zheight_new.csv	7.7	from SPA
out_apofeb_ESI_stack_1001_proj_zheight_new.csv	18.7	from SPA
out_apofeb_ESI_stack_0383_proj_zheight_new.csv	7.5	from SPA
out_apofeb_ESI_stack_0144_proj_zheight_new.csv	56.9	from SPA
out_apofeb_ESI_stack_0448_proj_zheight_new.csv	8.2	from SPA
out_apofeb_ESI_stack_0811_proj_zheight_new.csv	48.6	from SPA
out_apofeb_ESI_stack_0234_proj_zheight_new.csv	15.2	from SPA
out_apofeb_ESI_stack_2109_proj_zheight_new.csv	10	from SPA
out_apofeb_ESI_stack_0998_proj_zheight_new.csv	16.2	from SPA
out_apofeb_ESI_stack_1768_proj_zheight_new.csv	26.6	from SPA
out_apofeb_ESI_stack_0476_proj_zheight_new.csv	14.1	from SPA
out_apofeb_ESI_stack_0296_proj_zheight_new.csv	9.2	from SPA
out_apofeb_ESI_stack_0029_proj_zheight_new.csv	40.9	from SPA
out_apofeb_ESI_stack_0051_proj_zheight_new.csv	27	from SPA
out_apofeb_ESI_stack_0321_proj_zheight_new.csv	7.9	from SPA
out_apofeb_ESI_stack_0082_proj_zheight_new.csv	11.9	from SPA
out_apofeb_ESI_stack_0193_proj_zheight_new.csv	54.5	from SPA
out_apofeb_ESI_stack_0749_proj_zheight_new.csv	15.6	from SPA
out_apofeb_ESI_stack_0245_proj_zheight_new.csv	10.3	from SPA
out_apofeb_ESI_stack_1457_proj_zheight_new.csv	31.8	from SPA
out_apofeb_ESI_stack_0573_proj_zheight_new.csv	50.1	from SPA
out_apofeb_ESI_stack_1070_proj_zheight_new.csv	47.7	from SPA
out_apofeb_ESI_stack_1925_proj_zheight_new.csv	50.8	from SPA
out_apofeb_ESI_stack_0512_proj_zheight_new.csv	10	from SPA
out_apofeb_ESI_stack_1785_proj_zheight_new.csv	59.3	from SPA
out_apofeb_ESI_stack_1289_proj_zheight_new.csv	10.9	from SPA
out_apofeb_ESI_stack_0975_proj_zheight_new.csv	33.1	from SPA
out_apofeb_ESI_stack_0350_proj_zheight_new.csv	5.3	from SPA
out_apofeb_ESI_stack_2053_proj_zheight_new.csv	7.7	from SPA
out_apofeb_ESI_stack_1987_proj_zheight_new.csv	8.7	from SPA
out_apofeb_ESI_stack_0777_proj_zheight_new.csv	13.1	from SPA
out_apofeb_ESI_stack_1719_proj_zheight_new.csv	54.7	from SPA
out_apofeb_ESI_stack_0407_proj_zheight_new.csv	7.3	from SPA
out_apofeb_ESI_stack_1215_proj_zheight_new.csv	17.8	from SPA
out_apofeb_ESI_stack_0274_proj_zheight_new.csv	17.2	from SPA
out_apofeb_ESI_stack_0851_proj_zheight_new.csv	20	from SPA
out_apofeb_ESI_stack_0778_proj_zheight_new.csv	40.8	from SPA
out_apofeb_ESI_stack_1988_proj_zheight_new.csv	10.8	from SPA
out_apofeb_ESI_stack_0408_proj_zheight_new.csv	6	from SPA
out_apofeb_ESI_stack_1041_proj_zheight_new.csv	29.5	from SPA
out_apofeb_ESI_stack_0494_proj_zheight_new.csv	54.8	from SPA
out_apofeb_ESI_stack_0198_proj_zheight_new.csv	18.5	from SPA
out_apofeb_ESI_stack_0523_proj_zheight_new.csv	11.5	from SPA
out_apofeb_ESI_stack_0944_proj_zheight_new.csv	9.6	from SPA
out_apofeb_ESI_stack_0361_proj_zheight_new.csv	11	from SPA
out_apofeb_ESI_stack_1573_proj_zheight_new.csv	52	from SPA
out_apofeb_ESI_stack_2062_proj_zheight_new.csv	7.4	from SPA
out_apofeb_ESI_stack_1458_proj_zheight_new.csv	11.1	from SPA
out_apofeb_ESI_stack_0746_proj_zheight_new.csv	16	from SPA
out_apofeb_ESI_stack_0581_proj_zheight_new.csv	14.2	from SPA
out_apofeb_ESI_stack_1728_proj_zheight_new.csv	36.7	from SPA
out_apofeb_ESI_stack_0299_proj_zheight_new.csv	8.1	from SPA
out_apofeb_ESI_stack_1187_proj_zheight_new.csv	27.6	from SPA
out_apofeb_ESI_stack_0795_proj_zheight_new.csv	12.6	from SPA
out_apofeb_ESI_stack_0479_proj_zheight_new.csv	12.9	from SPA
out_apofeb_ESI_stack_0175_proj_zheight_new.csv	56.2	from SPA
out_apofeb_ESI_stack_1767_proj_zheight_new.csv	14.3	from SPA
out_apofeb_ESI_stack_0997_proj_zheight_new.csv	42.1	from SPA
out_apofeb_ESI_stack_0205_proj_zheight_new.csv	14.1	from SPA
out_apofeb_ESI_stack_1417_proj_zheight_new.csv	42.5	from SPA
out_apofeb_ESI_stack_0709_proj_zheight_new.csv	23.1	from SPA
out_apofeb_ESI_stack_0680_proj_zheight_new.csv	13	from SPA
out_apofeb_ESI_stack_0737_proj_zheight_new.csv	13.9	from SPA
out_apofeb_ESI_stack_1969_proj_zheight_new.csv	12.6	from SPA
out_apofeb_ESI_stack_0052_proj_zheight_new.csv	20.5	from SPA
out_apofeb_ESI_stack_1487_proj_zheight_new.csv	65.5	from SPA
out_apofeb_ESI_stack_2021_proj_zheight_new.csv	26.5	from SPA
out_apofeb_ESI_stack_0295_proj_zheight_new.csv	6.9	from SPA
out_apofeb_ESI_stack_0322_proj_zheight_new.csv	7.2	from SPA
out_apofeb_ESI_stack_0907_proj_zheight_new.csv	13	from SPA
out_apofeb_ESI_stack_0475_proj_zheight_new.csv	8.4	from SPA
out_apofeb_ESI_stack_0179_proj_zheight_new.csv	44.4	from SPA
out_apofeb_ESI_stack_0147_proj_zheight_new.csv	18.8	from SPA
out_apofeb_ESI_stack_0380_proj_zheight_new.csv	14.3	from SPA
out_apofeb_ESI_stack_0812_proj_zheight_new.csv	52.6	from SPA
out_apofeb_ESI_stack_1230_proj_zheight_new.csv	39.3	from SPA
out_apofeb_ESI_stack_2083_proj_zheight_new.csv	24.1	from SPA
out_apofeb_ESI_stack_1129_proj_zheight_new.csv	45.9	from SPA
out_apofeb_ESI_stack_1957_proj_zheight_new.csv	49.1	from SPA
out_apofeb_ESI_stack_0560_proj_zheight_new.csv	5.7	from SPA
out_apofeb_ESI_stack_0939_proj_zheight_new.csv	59.4	from SPA
out_apofeb_ESI_stack_1002_proj_zheight_new.csv	21.6	from SPA
out_apofeb_ESI_stack_0610_proj_zheight_new.csv	9	from SPA
out_apofeb_ESI_stack_0278_proj_zheight_new.csv	49.9	from SPA
out_apofeb_ESI_stack_0774_proj_zheight_new.csv	69.9	from SPA
out_apofeb_ESI_stack_1984_proj_zheight_new.csv	8.4	from SPA
out_apofeb_ESI_stack_0404_proj_zheight_new.csv	15.2	from SPA
out_apofeb_ESI_stack_0976_proj_zheight_new.csv	47.6	from SPA
out_apofeb_ESI_stack_0353_proj_zheight_new.csv	13.9	from SPA
out_apofeb_ESI_stack_0498_proj_zheight_new.csv	14.6	from SPA
out_apofeb_ESI_stack_0194_proj_zheight_new.csv	11.8	from SPA
out_apofeb_ESI_stack_0023_proj_zheight_new.csv	51	from SPA
out_apofeb_ESI_stack_2050_proj_zheight_new.csv	8.5	from SPA
out_apofeb_ESI_stack_1073_proj_zheight_new.csv	28.2	from SPA
out_apofeb_ESI_stack_0511_proj_zheight_new.csv	8.4	from SPA
out_apofeb_ESI_stack_1454_proj_zheight_new.csv	58.1	from SPA
out_apofeb_ESI_stack_0246_proj_zheight_new.csv	18.9	from SPA
out_apofeb_ESI_stack_0863_proj_zheight_new.csv	12.1	from SPA
out_apofeb_ESI_stack_1158_proj_zheight_new.csv	54	from SPA
out_apofeb_ESI_stack_0081_proj_zheight_new.csv	24.9	from SPA
out_apofeb_ESI_stack_1228_proj_zheight_new.csv	43.4	from SPA
out_apofeb_ESI_stack_0582_proj_zheight_new.csv	14	from SPA
out_apofeb_ESI_stack_0745_proj_zheight_new.csv	13.7	from SPA
out_apofeb_ESI_stack_0249_proj_zheight_new.csv	16.7	from SPA
out_apofeb_ESI_stack_0139_proj_zheight_new.csv	51.8	from SPA
out_apofeb_ESI_stack_0435_proj_zheight_new.csv	44.2	from SPA
out_apofeb_ESI_stack_0362_proj_zheight_new.csv	8.4	from SPA
out_apofeb_ESI_stack_0608_proj_zheight_new.csv	64.1	from SPA
out_apofeb_ESI_stack_2061_proj_zheight_new.csv	7.5	from SPA
out_apofeb_ESI_stack_0497_proj_zheight_new.csv	11.5	from SPA
out_apofeb_ESI_stack_0520_proj_zheight_new.csv	9.7	from SPA
out_apofeb_ESI_stack_1219_proj_zheight_new.csv	54.6	from SPA
out_apofeb_ESI_stack_0881_proj_zheight_new.csv	54.3	from SPA
out_apofeb_ESI_stack_1958_proj_zheight_new.csv	38.9	from SPA
out_apofeb_ESI_stack_0313_proj_zheight_new.csv	14.4	from SPA
out_apofeb_ESI_stack_0936_proj_zheight_new.csv	14.8	from SPA
out_apofeb_ESI_stack_0683_proj_zheight_new.csv	11.9	from SPA
out_apofeb_ESI_stack_1256_proj_zheight_new.csv	38.7	from SPA
out_apofeb_ESI_stack_0444_proj_zheight_new.csv	17.7	from SPA
out_apofeb_ESI_stack_0734_proj_zheight_new.csv	23	from SPA
out_apofeb_ESI_stack_1764_proj_zheight_new.csv	21.8	from SPA
out_apofeb_ESI_stack_0176_proj_zheight_new.csv	34.9	from SPA
out_apofeb_ESI_stack_1268_proj_zheight_new.csv	54.3	from SPA
out_apofeb_ESI_stack_0206_proj_zheight_new.csv	12	from SPA
out_apofeb_ESI_stack_0796_proj_zheight_new.csv	11.8	from SPA
out_apofeb_ESI_stack_0621_proj_zheight_new.csv	9.1	from SPA
out_apofeb_ESI_stack_0908_proj_zheight_new.csv	30.4	from SPA
out_apofeb_ESI_stack_0457_proj_zheight_new.csv	7.5	from SPA
out_apofeb_ESI_stack_1245_proj_zheight_new.csv	46.9	from SPA
out_apofeb_ESI_stack_0727_proj_zheight_new.csv	49.8	from SPA
out_apofeb_ESI_stack_0070_proj_zheight_new.csv	44.8	from SPA
out_apofeb_ESI_stack_0892_proj_zheight_new.csv	9.5	from SPA
out_apofeb_ESI_stack_2003_proj_zheight_new.csv	46.5	from SPA
out_apofeb_ESI_stack_0925_proj_zheight_new.csv	14.8	from SPA
out_apofeb_ESI_stack_0300_proj_zheight_new.csv	8.9	from SPA
out_apofeb_ESI_stack_1975_proj_zheight_new.csv	10.3	from SPA
out_apofeb_ESI_stack_0542_proj_zheight_new.csv	20.7	from SPA
out_apofeb_ESI_stack_0289_proj_zheight_new.csv	16.3	from SPA
out_apofeb_ESI_stack_0785_proj_zheight_new.csv	58.1	from SPA
out_apofeb_ESI_stack_1020_proj_zheight_new.csv	66.5	from SPA
out_apofeb_ESI_stack_0632_proj_zheight_new.csv	19.6	from SPA
out_apofeb_ESI_stack_0469_proj_zheight_new.csv	8.1	from SPA
out_apofeb_ESI_stack_0165_proj_zheight_new.csv	13	from SPA
out_apofeb_ESI_stack_1777_proj_zheight_new.csv	23.9	from SPA
out_apofeb_ESI_stack_2116_proj_zheight_new.csv	40.7	from SPA
out_apofeb_ESI_stack_0215_proj_zheight_new.csv	11.5	from SPA
out_apofeb_ESI_stack_0830_proj_zheight_new.csv	24.6	from SPA
out_apofeb_ESI_stack_0719_proj_zheight_new.csv	8.4	from SPA
out_apofeb_ESI_stack_0371_proj_zheight_new.csv	63	from SPA
out_apofeb_ESI_stack_0001_proj_zheight_new.csv	25.3	from SPA
out_apofeb_ESI_stack_2072_proj_zheight_new.csv	48.8	from SPA
out_apofeb_ESI_stack_1383_proj_zheight_new.csv	33.3	from SPA
out_apofeb_ESI_stack_0426_proj_zheight_new.csv	7.9	from SPA
out_apofeb_ESI_stack_1476_proj_zheight_new.csv	74.5	from SPA
out_apofeb_ESI_stack_0841_proj_zheight_new.csv	15.8	from SPA
out_apofeb_ESI_stack_0264_proj_zheight_new.csv	57.5	from SPA
out_apofeb_ESI_stack_1006_proj_zheight_new.csv	47.8	from SPA
out_apofeb_ESI_stack_0418_proj_zheight_new.csv	8.2	from SPA
out_apofeb_ESI_stack_1321_proj_zheight_new.csv	16.1	from SPA
out_apofeb_ESI_stack_1904_proj_zheight_new.csv	49.4	from SPA
out_apofeb_ESI_stack_0187_proj_zheight_new.csv	46.8	from SPA
out_apofeb_ESI_stack_1552_proj_zheight_new.csv	13.6	from SPA
out_apofeb_ESI_stack_0340_proj_zheight_new.csv	55.9	from SPA
out_apofeb_ESI_stack_2043_proj_zheight_new.csv	55.4	from SPA
out_apofeb_ESI_stack_1622_proj_zheight_new.csv	68.1	from SPA
out_apofeb_ESI_stack_0030_proj_zheight_new.csv	49.9	from SPA
out_apofeb_ESI_stack_0417_proj_zheight_new.csv	9.4	from SPA
out_apofeb_ESI_stack_0870_proj_zheight_new.csv	11.9	from SPA
out_apofeb_ESI_stack_0255_proj_zheight_new.csv	12	from SPA
out_apofeb_ESI_stack_1447_proj_zheight_new.csv	15.6	from SPA
out_apofeb_ESI_stack_0429_proj_zheight_new.csv	23.8	from SPA
out_apofeb_ESI_stack_1060_proj_zheight_new.csv	25.5	from SPA
out_apofeb_ESI_stack_1310_proj_zheight_new.csv	21.5	from SPA
out_apofeb_ESI_stack_0502_proj_zheight_new.csv	33	from SPA
out_apofeb_ESI_stack_0988_proj_zheight_new.csv	33.6	from SPA
out_apofeb_ESI_stack_1274_proj_zheight_new.csv	54.4	from SPA
out_apofeb_ESI_stack_0466_proj_zheight_new.csv	11.8	from SPA
out_apofeb_ESI_stack_0716_proj_zheight_new.csv	10	from SPA
out_apofeb_ESI_stack_1408_proj_zheight_new.csv	44.1	from SPA
out_apofeb_ESI_stack_0286_proj_zheight_new.csv	8.6	from SPA
out_apofeb_ESI_stack_2032_proj_zheight_new.csv	48.8	from SPA
out_apofeb_ESI_stack_0603_proj_zheight_new.csv	73.3	from SPA
out_apofeb_ESI_stack_0914_proj_zheight_new.csv	25.9	from SPA
out_apofeb_ESI_stack_0331_proj_zheight_new.csv	11.3	from SPA
out_apofeb_ESI_stack_1523_proj_zheight_new.csv	17.3	from SPA
out_apofeb_ESI_stack_1944_proj_zheight_new.csv	13	from SPA
out_apofeb_ESI_stack_2127_proj_zheight_new.csv	47.2	from SPA
out_apofeb_ESI_stack_0393_proj_zheight_new.csv	56.5	from SPA
out_apofeb_ESI_stack_1746_proj_zheight_new.csv	52.6	from SPA
out_apofeb_ESI_stack_0458_proj_zheight_new.csv	7.6	from SPA
out_apofeb_ESI_stack_0224_proj_zheight_new.csv	36.7	from SPA
out_apofeb_ESI_stack_2090_proj_zheight_new.csv	15.2	from SPA
out_apofeb_ESI_stack_0801_proj_zheight_new.csv	36.1	from SPA
out_apofeb_ESI_stack_0856_proj_zheight_new.csv	43.4	from SPA
out_apofeb_ESI_stack_0524_proj_zheight_new.csv	9.9	from SPA
out_apofeb_ESI_stack_1913_proj_zheight_new.csv	37.5	from SPA
out_apofeb_ESI_stack_0358_proj_zheight_new.csv	11.2	from SPA
out_apofeb_ESI_stack_1046_proj_zheight_new.csv	18.5	from SPA
out_apofeb_ESI_stack_1281_proj_zheight_new.csv	18.8	from SPA
out_apofeb_ESI_stack_1308_proj_zheight_new.csv	11.6	from SPA
out_apofeb_ESI_stack_2065_proj_zheight_new.csv	7.3	from SPA
out_apofeb_ESI_stack_0943_proj_zheight_new.csv	6.2	from SPA
out_apofeb_ESI_stack_1574_proj_zheight_new.csv	52.2	from SPA
out_apofeb_ESI_stack_0431_proj_zheight_new.csv	47.8	from SPA
out_apofeb_ESI_stack_0868_proj_zheight_new.csv	15.1	from SPA
out_apofeb_ESI_stack_0586_proj_zheight_new.csv	20	from SPA
out_apofeb_ESI_stack_0329_proj_zheight_new.csv	16.5	from SPA
out_apofeb_ESI_stack_1037_proj_zheight_new.csv	24.4	from SPA
out_apofeb_ESI_stack_1347_proj_zheight_new.csv	56	from SPA
out_apofeb_ESI_stack_1180_proj_zheight_new.csv	43.3	from SPA
out_apofeb_ESI_stack_0827_proj_zheight_new.csv	22.9	from SPA
out_apofeb_ESI_stack_0172_proj_zheight_new.csv	11.3	from SPA
out_apofeb_ESI_stack_2101_proj_zheight_new.csv	11.7	from SPA
out_apofeb_ESI_stack_0687_proj_zheight_new.csv	13.7	from SPA
out_apofeb_ESI_stack_1505_proj_zheight_new.csv	29.8	from SPA
out_apofeb_ESI_stack_0317_proj_zheight_new.csv	8.9	from SPA
out_apofeb_ESI_stack_0932_proj_zheight_new.csv	75.2	from SPA
out_apofeb_ESI_stack_1009_proj_zheight_new.csv	32.1	from SPA
out_apofeb_ESI_stack_0067_proj_zheight_new.csv	19.7	from SPA
out_apofeb_ESI_stack_2014_proj_zheight_new.csv	43.7	from SPA
out_apofeb_ESI_stack_0614_proj_zheight_new.csv	17.4	from SPA
out_apofeb_ESI_stack_0318_proj_zheight_new.csv	10.9	from SPA
out_apofeb_ESI_stack_0068_proj_zheight_new.csv	44.1	from SPA
out_apofeb_ESI_stack_0564_proj_zheight_new.csv	19.8	from SPA
out_apofeb_ESI_stack_1953_proj_zheight_new.csv	31.6	from SPA
out_apofeb_ESI_stack_0816_proj_zheight_new.csv	13.3	from SPA
out_apofeb_ESI_stack_2087_proj_zheight_new.csv	8.7	from SPA
out_apofeb_ESI_stack_0233_proj_zheight_new.csv	44.6	from SPA
out_apofeb_ESI_stack_0384_proj_zheight_new.csv	9.1	from SPA
out_apofeb_ESI_stack_0828_proj_zheight_new.csv	22.3	from SPA
out_apofeb_ESI_stack_0471_proj_zheight_new.csv	60.5	from SPA
out_apofeb_ESI_stack_0326_proj_zheight_new.csv	21.3	from SPA
out_apofeb_ESI_stack_0903_proj_zheight_new.csv	25.8	from SPA
out_apofeb_ESI_stack_2025_proj_zheight_new.csv	59.5	from SPA
out_apofeb_ESI_stack_0291_proj_zheight_new.csv	10.7	from SPA
out_apofeb_ESI_stack_0056_proj_zheight_new.csv	43.6	from SPA
out_apofeb_ESI_stack_0132_proj_zheight_new.csv	18.2	from SPA
out_apofeb_ESI_stack_0085_proj_zheight_new.csv	69.4	from SPA
out_apofeb_ESI_stack_0589_proj_zheight_new.csv	12.4	from SPA
out_apofeb_ESI_stack_0242_proj_zheight_new.csv	40.6	from SPA
out_apofeb_ESI_stack_0867_proj_zheight_new.csv	20.4	from SPA
out_apofeb_ESI_stack_1307_proj_zheight_new.csv	20.1	from SPA
out_apofeb_ESI_stack_0515_proj_zheight_new.csv	12.1	from SPA
out_apofeb_ESI_stack_1895_proj_zheight_new.csv	13.6	from SPA
out_apofeb_ESI_stack_2054_proj_zheight_new.csv	8.7	from SPA
out_apofeb_ESI_stack_0027_proj_zheight_new.csv	71	from SPA
out_apofeb_ESI_stack_0357_proj_zheight_new.csv	6.3	from SPA
out_apofeb_ESI_stack_0400_proj_zheight_new.csv	7.1	from SPA
out_apofeb_ESI_stack_1980_proj_zheight_new.csv	35.7	from SPA
out_apofeb_ESI_stack_0770_proj_zheight_new.csv	13.3	from SPA
out_apofeb_ESI_stack_0506_proj_zheight_new.csv	38.7	from SPA
out_apofeb_ESI_stack_1314_proj_zheight_new.csv	74.3	from SPA
out_apofeb_ESI_stack_1886_proj_zheight_new.csv	17.3	from SPA
out_apofeb_ESI_stack_0874_proj_zheight_new.csv	21.2	from SPA
out_apofeb_ESI_stack_0251_proj_zheight_new.csv	9.8	from SPA
out_apofeb_ESI_stack_0096_proj_zheight_new.csv	57.4	from SPA
out_apofeb_ESI_stack_0413_proj_zheight_new.csv	53.1	from SPA
out_apofeb_ESI_stack_0538_proj_zheight_new.csv	14.5	from SPA
out_apofeb_ESI_stack_0344_proj_zheight_new.csv	8.1	from SPA
out_apofeb_ESI_stack_0961_proj_zheight_new.csv	10.8	from SPA
out_apofeb_ESI_stack_0648_proj_zheight_new.csv	46	from SPA
out_apofeb_ESI_stack_0183_proj_zheight_new.csv	49.6	from SPA
out_apofeb_ESI_stack_1791_proj_zheight_new.csv	42.6	from SPA
out_apofeb_ESI_stack_0220_proj_zheight_new.csv	17.7	from SPA
out_apofeb_ESI_stack_0805_proj_zheight_new.csv	27.6	from SPA
out_apofeb_ESI_stack_0397_proj_zheight_new.csv	11	from SPA
out_apofeb_ESI_stack_1089_proj_zheight_new.csv	59.9	from SPA
out_apofeb_ESI_stack_1519_proj_zheight_new.csv	49.5	from SPA
out_apofeb_ESI_stack_0607_proj_zheight_new.csv	17.4	from SPA
out_apofeb_ESI_stack_1940_proj_zheight_new.csv	23.4	from SPA
out_apofeb_ESI_stack_2008_proj_zheight_new.csv	60	from SPA
out_apofeb_ESI_stack_0899_proj_zheight_new.csv	21.3	from SPA
out_apofeb_ESI_stack_1527_proj_zheight_new.csv	20.9	from SPA
out_apofeb_ESI_stack_0910_proj_zheight_new.csv	14.2	from SPA
out_apofeb_ESI_stack_0335_proj_zheight_new.csv	9.5	from SPA
out_apofeb_ESI_stack_0639_proj_zheight_new.csv	29.9	from SPA
out_apofeb_ESI_stack_0045_proj_zheight_new.csv	38.7	from SPA
out_apofeb_ESI_stack_0282_proj_zheight_new.csv	13.1	from SPA
out_apofeb_ESI_stack_2036_proj_zheight_new.csv	41.5	from SPA
out_apofeb_ESI_stack_0712_proj_zheight_new.csv	7.7	from SPA
out_apofeb_ESI_stack_1111_proj_zheight_new.csv	28.2	from SPA
out_apofeb_ESI_stack_0462_proj_zheight_new.csv	8.2	from SPA
out_apofeb_ESI_stack_1130_proj_zheight_new.csv	32.1	from SPA
out_apofeb_ESI_stack_0211_proj_zheight_new.csv	13.3	from SPA
out_apofeb_ESI_stack_0834_proj_zheight_new.csv	15.6	from SPA
out_apofeb_ESI_stack_2112_proj_zheight_new.csv	37.7	from SPA
out_apofeb_ESI_stack_0983_proj_zheight_new.csv	47.4	from SPA
out_apofeb_ESI_stack_1773_proj_zheight_new.csv	18.7	from SPA
out_apofeb_ESI_stack_1024_proj_zheight_new.csv	7.1	from SPA
out_apofeb_ESI_stack_1528_proj_zheight_new.csv	55.6	from SPA
out_apofeb_ESI_stack_0781_proj_zheight_new.csv	59.4	from SPA
out_apofeb_ESI_stack_0546_proj_zheight_new.csv	19.6	from SPA
out_apofeb_ESI_stack_0921_proj_zheight_new.csv	67.8	from SPA
out_apofeb_ESI_stack_0304_proj_zheight_new.csv	7.1	from SPA
out_apofeb_ESI_stack_1516_proj_zheight_new.csv	30.5	from SPA
out_apofeb_ESI_stack_0896_proj_zheight_new.csv	43.7	from SPA
out_apofeb_ESI_stack_2007_proj_zheight_new.csv	50.3	from SPA
out_apofeb_ESI_stack_0074_proj_zheight_new.csv	12.8	from SPA
out_apofeb_ESI_stack_0723_proj_zheight_new.csv	11.1	from SPA
out_apofeb_ESI_stack_0694_proj_zheight_new.csv	24.5	from SPA
out_apofeb_ESI_stack_1241_proj_zheight_new.csv	43.2	from SPA
out_apofeb_ESI_stack_0453_proj_zheight_new.csv	32	from SPA
out_apofeb_ESI_stack_2048_proj_zheight_new.csv	8.4	from SPA
out_apofeb_ESI_stack_1629_proj_zheight_new.csv	71.8	from SPA
out_apofeb_ESI_stack_1325_proj_zheight_new.csv	18	from SPA
out_apofeb_ESI_stack_1900_proj_zheight_new.csv	66.7	from SPA
out_apofeb_ESI_stack_0537_proj_zheight_new.csv	13.2	from SPA
out_apofeb_ESI_stack_0480_proj_zheight_new.csv	10.6	from SPA
out_apofeb_ESI_stack_0647_proj_zheight_new.csv	25.4	from SPA
out_apofeb_ESI_stack_0260_proj_zheight_new.csv	12	from SPA
out_apofeb_ESI_stack_0422_proj_zheight_new.csv	7.7	from SPA
out_apofeb_ESI_stack_0595_proj_zheight_new.csv	9.6	from SPA
out_apofeb_ESI_stack_1140_proj_zheight_new.csv	59.5	from SPA
out_apofeb_ESI_stack_2076_proj_zheight_new.csv	11.6	from SPA
out_apofeb_ESI_stack_0005_proj_zheight_new.csv	20.7	from SPA
out_apofeb_ESI_stack_0509_proj_zheight_new.csv	9.1	from SPA
out_apofeb_ESI_stack_1889_proj_zheight_new.csv	24.5	from SPA
out_apofeb_ESI_stack_0375_proj_zheight_new.csv	37.1	from SPA
out_apofeb_ESI_stack_0950_proj_zheight_new.csv	3	from SPA

## Sheet: ACE2
fig_name	thickness	types
ACE2_ts_16_coord.txt	11	Thin tomograms
ACE2_ts_23_coord.txt	13.1	Thin tomograms
ACE2_ts_28_coord.txt	8.1	Thin tomograms
ACE2_ts_25_coord.txt	19.5	Thin tomograms
ACE2_ts_17_coord.txt	15.5	Thin tomograms
ACE2_ts_22_coord.txt	9.9	Thin tomograms
ACE2_ts_24_coord.txt	16.9	Thin tomograms
ACE2_ts_11_coord.txt	36.5	Thin tomograms
ACE2_ts_19_coord.txt	11	Thin tomograms
ACE2_ts_21_coord.txt	10.2	Thin tomograms
ACE2_ts_14_coord.txt	22	Thin tomograms
ACE2_ts_12_coord.txt	11.5	Thin tomograms
ACE2_ts_27_coord.txt	17.1	Thin tomograms
ACE2_ts_18_coord.txt	13.4	Thin tomograms
ACE2_ts_20_coord.txt	10.6	Thin tomograms
ACE2_ts_15_coord.txt	11.4	Thin tomograms
ACE2_ts_13_coord.txt	10.5	Thin tomograms
ACE2_ts_26_coord.txt	15.2	Thin tomograms
out_ACE2_ESI_stack_1944_proj_zheight_new.csv	30.4	from SPA
out_ACE2_ESI_stack_0573_proj_zheight_new.csv	17.4	from SPA
out_ACE2_ESI_stack_1011_proj_zheight_new.csv	29.2	from SPA
out_ACE2_ESI_stack_0603_proj_zheight_new.csv	29.4	from SPA
out_ACE2_ESI_stack_2670_proj_zheight_new.csv	31	from SPA
out_ACE2_ESI_stack_0458_proj_zheight_new.csv	22.6	from SPA
out_ACE2_ESI_stack_0154_proj_zheight_new.csv	13.5	from SPA
out_ACE2_ESI_stack_2127_proj_zheight_new.csv	30.7	from SPA
out_ACE2_ESI_stack_0393_proj_zheight_new.csv	13.5	from SPA
out_ACE2_ESI_stack_0801_proj_zheight_new.csv	23.2	from SPA
out_ACE2_ESI_stack_0224_proj_zheight_new.csv	32.4	from SPA
out_ACE2_ESI_stack_2090_proj_zheight_new.csv	26.5	from SPA
out_ACE2_ESI_stack_0728_proj_zheight_new.csv	31.2	from SPA
out_ACE2_ESI_stack_0466_proj_zheight_new.csv	15.7	from SPA
out_ACE2_ESI_stack_1851_proj_zheight_new.csv	39	from SPA
out_ACE2_ESI_stack_1274_proj_zheight_new.csv	25	from SPA
out_ACE2_ESI_stack_1778_proj_zheight_new.csv	11.6	from SPA
out_ACE2_ESI_stack_2119_proj_zheight_new.csv	26	from SPA
out_ACE2_ESI_stack_0988_proj_zheight_new.csv	34.8	from SPA
out_ACE2_ESI_stack_3207_proj_zheight_new.csv	21.1	from SPA
out_ACE2_ESI_stack_0716_proj_zheight_new.csv	31.1	from SPA
out_ACE2_ESI_stack_1104_proj_zheight_new.csv	30.2	from SPA
out_ACE2_ESI_stack_1653_proj_zheight_new.csv	29.3	from SPA
out_ACE2_ESI_stack_0041_proj_zheight_new.csv	9.6	from SPA
out_ACE2_ESI_stack_1494_proj_zheight_new.csv	19.7	from SPA
out_ACE2_ESI_stack_0286_proj_zheight_new.csv	17.2	from SPA
out_ACE2_ESI_stack_2032_proj_zheight_new.csv	14.3	from SPA
out_ACE2_ESI_stack_1198_proj_zheight_new.csv	21.9	from SPA
out_ACE2_ESI_stack_1523_proj_zheight_new.csv	14.7	from SPA
out_ACE2_ESI_stack_3797_proj_zheight_new.csv	20.5	from SPA
out_ACE2_ESI_stack_2185_proj_zheight_new.csv	22.7	from SPA
out_ACE2_ESI_stack_0331_proj_zheight_new.csv	21.7	from SPA
out_ACE2_ESI_stack_2489_proj_zheight_new.csv	18.2	from SPA
out_ACE2_ESI_stack_0255_proj_zheight_new.csv	17.9	from SPA
out_ACE2_ESI_stack_0759_proj_zheight_new.csv	28.3	from SPA
out_ACE2_ESI_stack_1680_proj_zheight_new.csv	11.2	from SPA
out_ACE2_ESI_stack_0429_proj_zheight_new.csv	20.6	from SPA
out_ACE2_ESI_stack_0125_proj_zheight_new.csv	31.8	from SPA
out_ACE2_ESI_stack_2391_proj_zheight_new.csv	40.9	from SPA
out_ACE2_ESI_stack_2156_proj_zheight_new.csv	17.1	from SPA
out_ACE2_ESI_stack_1060_proj_zheight_new.csv	27.3	from SPA
out_ACE2_ESI_stack_0502_proj_zheight_new.csv	12.6	from SPA
out_ACE2_ESI_stack_1310_proj_zheight_new.csv	25.4	from SPA
out_ACE2_ESI_stack_2571_proj_zheight_new.csv	5.2	from SPA
out_ACE2_ESI_stack_0965_proj_zheight_new.csv	15	from SPA
out_ACE2_ESI_stack_0340_proj_zheight_new.csv	29.2	from SPA
out_ACE2_ESI_stack_1552_proj_zheight_new.csv	26.4	from SPA
out_ACE2_ESI_stack_1795_proj_zheight_new.csv	15.9	from SPA
out_ACE2_ESI_stack_2043_proj_zheight_new.csv	22	from SPA
out_ACE2_ESI_stack_1479_proj_zheight_new.csv	27.6	from SPA
out_ACE2_ESI_stack_1175_proj_zheight_new.csv	25.1	from SPA
out_ACE2_ESI_stack_0767_proj_zheight_new.csv	22.9	from SPA
out_ACE2_ESI_stack_1997_proj_zheight_new.csv	18	from SPA
out_ACE2_ESI_stack_2714_proj_zheight_new.csv	18.1	from SPA
out_ACE2_ESI_stack_2218_proj_zheight_new.csv	20.1	from SPA
out_ACE2_ESI_stack_0417_proj_zheight_new.csv	11.3	from SPA
out_ACE2_ESI_stack_2168_proj_zheight_new.csv	27	from SPA
out_ACE2_ESI_stack_2464_proj_zheight_new.csv	9.9	from SPA
out_ACE2_ESI_stack_2217_proj_zheight_new.csv	32.9	from SPA
out_ACE2_ESI_stack_1998_proj_zheight_new.csv	11.8	from SPA
out_ACE2_ESI_stack_0768_proj_zheight_new.csv	24.5	from SPA
out_ACE2_ESI_stack_0264_proj_zheight_new.csv	17	from SPA
out_ACE2_ESI_stack_0114_proj_zheight_new.csv	19.2	from SPA
out_ACE2_ESI_stack_0418_proj_zheight_new.csv	21.2	from SPA
out_ACE2_ESI_stack_0188_proj_zheight_new.csv	16.6	from SPA
out_ACE2_ESI_stack_1296_proj_zheight_new.csv	27.4	from SPA
out_ACE2_ESI_stack_0484_proj_zheight_new.csv	27.5	from SPA
out_ACE2_ESI_stack_1051_proj_zheight_new.csv	32	from SPA
out_ACE2_ESI_stack_2540_proj_zheight_new.csv	6.2	from SPA
out_ACE2_ESI_stack_1321_proj_zheight_new.csv	17	from SPA
out_ACE2_ESI_stack_0533_proj_zheight_new.csv	26	from SPA
out_ACE2_ESI_stack_0954_proj_zheight_new.csv	19	from SPA
out_ACE2_ESI_stack_0371_proj_zheight_new.csv	15.4	from SPA
out_ACE2_ESI_stack_0591_proj_zheight_new.csv	28.8	from SPA
out_ACE2_ESI_stack_2725_proj_zheight_new.csv	19.4	from SPA
out_ACE2_ESI_stack_0756_proj_zheight_new.csv	15.3	from SPA
out_ACE2_ESI_stack_1144_proj_zheight_new.csv	34.7	from SPA
out_ACE2_ESI_stack_2455_proj_zheight_new.csv	27.3	from SPA
out_ACE2_ESI_stack_2692_proj_zheight_new.csv	23.3	from SPA
out_ACE2_ESI_stack_0426_proj_zheight_new.csv	26.5	from SPA
out_ACE2_ESI_stack_1234_proj_zheight_new.csv	20.8	from SPA
out_ACE2_ESI_stack_2584_proj_zheight_new.csv	37.4	from SPA
out_ACE2_ESI_stack_1811_proj_zheight_new.csv	14.5	from SPA
out_ACE2_ESI_stack_2531_proj_zheight_new.csv	16.4	from SPA
out_ACE2_ESI_stack_0785_proj_zheight_new.csv	26.9	from SPA
out_ACE2_ESI_stack_3323_proj_zheight_new.csv	18.2	from SPA
out_ACE2_ESI_stack_0289_proj_zheight_new.csv	32.2	from SPA
out_ACE2_ESI_stack_0542_proj_zheight_new.csv	24.2	from SPA
out_ACE2_ESI_stack_1350_proj_zheight_new.csv	8.9	from SPA
out_ACE2_ESI_stack_1975_proj_zheight_new.csv	23.2	from SPA
out_ACE2_ESI_stack_2641_proj_zheight_new.csv	19.3	from SPA
out_ACE2_ESI_stack_2486_proj_zheight_new.csv	31.2	from SPA
out_ACE2_ESI_stack_1020_proj_zheight_new.csv	26.9	from SPA
out_ACE2_ESI_stack_3208_proj_zheight_new.csv	15.1	from SPA
out_ACE2_ESI_stack_0987_proj_zheight_new.csv	12.1	from SPA
out_ACE2_ESI_stack_2116_proj_zheight_new.csv	18.2	from SPA
out_ACE2_ESI_stack_1777_proj_zheight_new.csv	15.3	from SPA
out_ACE2_ESI_stack_0165_proj_zheight_new.csv	17.1	from SPA
out_ACE2_ESI_stack_0469_proj_zheight_new.csv	26.4	from SPA
out_ACE2_ESI_stack_0719_proj_zheight_new.csv	19.9	from SPA
out_ACE2_ESI_stack_0830_proj_zheight_new.csv	30.3	from SPA
out_ACE2_ESI_stack_0215_proj_zheight_new.csv	24	from SPA
out_ACE2_ESI_stack_1082_proj_zheight_new.csv	24.1	from SPA
out_ACE2_ESI_stack_0690_proj_zheight_new.csv	15.9	from SPA
out_ACE2_ESI_stack_2128_proj_zheight_new.csv	23.9	from SPA
out_ACE2_ESI_stack_1860_proj_zheight_new.csv	12.3	from SPA
out_ACE2_ESI_stack_1245_proj_zheight_new.csv	26.2	from SPA
out_ACE2_ESI_stack_0457_proj_zheight_new.csv	34.7	from SPA
out_ACE2_ESI_stack_2754_proj_zheight_new.csv	26.1	from SPA
out_ACE2_ESI_stack_1135_proj_zheight_new.csv	15.2	from SPA
out_ACE2_ESI_stack_0727_proj_zheight_new.csv	22.2	from SPA
out_ACE2_ESI_stack_2003_proj_zheight_new.csv	17.8	from SPA
out_ACE2_ESI_stack_0892_proj_zheight_new.csv	21	from SPA
out_ACE2_ESI_stack_1662_proj_zheight_new.csv	14.7	from SPA
out_ACE2_ESI_stack_0300_proj_zheight_new.csv	16.3	from SPA
out_ACE2_ESI_stack_0925_proj_zheight_new.csv	21.7	from SPA
out_ACE2_ESI_stack_1512_proj_zheight_new.csv	11.6	from SPA
out_ACE2_ESI_stack_1268_proj_zheight_new.csv	20.4	from SPA
out_ACE2_ESI_stack_0176_proj_zheight_new.csv	21.2	from SPA
out_ACE2_ESI_stack_1764_proj_zheight_new.csv	25.4	from SPA
out_ACE2_ESI_stack_2105_proj_zheight_new.csv	22	from SPA
out_ACE2_ESI_stack_0994_proj_zheight_new.csv	11.4	from SPA
out_ACE2_ESI_stack_2409_proj_zheight_new.csv	14.4	from SPA
out_ACE2_ESI_stack_0206_proj_zheight_new.csv	33.9	from SPA
out_ACE2_ESI_stack_2576_proj_zheight_new.csv	40.2	from SPA
out_ACE2_ESI_stack_0551_proj_zheight_new.csv	20.2	from SPA
out_ACE2_ESI_stack_1488_proj_zheight_new.csv	22.7	from SPA
out_ACE2_ESI_stack_3330_proj_zheight_new.csv	21.2	from SPA
out_ACE2_ESI_stack_1184_proj_zheight_new.csv	22.7	from SPA
out_ACE2_ESI_stack_0796_proj_zheight_new.csv	26.2	from SPA
out_ACE2_ESI_stack_2199_proj_zheight_new.csv	23.2	from SPA
out_ACE2_ESI_stack_1033_proj_zheight_new.csv	16.5	from SPA
out_ACE2_ESI_stack_2495_proj_zheight_new.csv	12.6	from SPA
out_ACE2_ESI_stack_2652_proj_zheight_new.csv	20	from SPA
out_ACE2_ESI_stack_1958_proj_zheight_new.csv	28.4	from SPA
out_ACE2_ESI_stack_1671_proj_zheight_new.csv	29.9	from SPA
out_ACE2_ESI_stack_2010_proj_zheight_new.csv	19.3	from SPA
out_ACE2_ESI_stack_0936_proj_zheight_new.csv	20.2	from SPA
out_ACE2_ESI_stack_0313_proj_zheight_new.csv	11.5	from SPA
out_ACE2_ESI_stack_0444_proj_zheight_new.csv	18.8	from SPA
out_ACE2_ESI_stack_1256_proj_zheight_new.csv	13.9	from SPA
out_ACE2_ESI_stack_1873_proj_zheight_new.csv	20.9	from SPA
out_ACE2_ESI_stack_0148_proj_zheight_new.csv	31.8	from SPA
out_ACE2_ESI_stack_0683_proj_zheight_new.csv	19.7	from SPA
out_ACE2_ESI_stack_1091_proj_zheight_new.csv	15.1	from SPA
out_ACE2_ESI_stack_0734_proj_zheight_new.csv	23.7	from SPA
out_ACE2_ESI_stack_2747_proj_zheight_new.csv	13.6	from SPA
out_ACE2_ESI_stack_0979_proj_zheight_new.csv	11.3	from SPA
out_ACE2_ESI_stack_0497_proj_zheight_new.csv	11.1	from SPA
out_ACE2_ESI_stack_1285_proj_zheight_new.csv	27.7	from SPA
out_ACE2_ESI_stack_1789_proj_zheight_new.csv	23	from SPA
out_ACE2_ESI_stack_0520_proj_zheight_new.csv	14.6	from SPA
out_ACE2_ESI_stack_1917_proj_zheight_new.csv	24.9	from SPA
out_ACE2_ESI_stack_2553_proj_zheight_new.csv	27.4	from SPA
out_ACE2_ESI_stack_0277_proj_zheight_new.csv	34.6	from SPA
out_ACE2_ESI_stack_1169_proj_zheight_new.csv	31.3	from SPA
out_ACE2_ESI_stack_2204_proj_zheight_new.csv	22.5	from SPA
out_ACE2_ESI_stack_1219_proj_zheight_new.csv	24.5	from SPA
out_ACE2_ESI_stack_2174_proj_zheight_new.csv	16.4	from SPA
out_ACE2_ESI_stack_2478_proj_zheight_new.csv	31.6	from SPA
out_ACE2_ESI_stack_0249_proj_zheight_new.csv	21.9	from SPA
out_ACE2_ESI_stack_1157_proj_zheight_new.csv	33	from SPA
out_ACE2_ESI_stack_0745_proj_zheight_new.csv	21.1	from SPA
out_ACE2_ESI_stack_2736_proj_zheight_new.csv	32.9	from SPA
out_ACE2_ESI_stack_0582_proj_zheight_new.csv	16.7	from SPA
out_ACE2_ESI_stack_1227_proj_zheight_new.csv	33.7	from SPA
out_ACE2_ESI_stack_0435_proj_zheight_new.csv	30.1	from SPA
out_ACE2_ESI_stack_2681_proj_zheight_new.csv	33.7	from SPA
out_ACE2_ESI_stack_0139_proj_zheight_new.csv	21.4	from SPA
out_ACE2_ESI_stack_0362_proj_zheight_new.csv	21.4	from SPA
out_ACE2_ESI_stack_0947_proj_zheight_new.csv	12.4	from SPA
out_ACE2_ESI_stack_1929_proj_zheight_new.csv	30.1	from SPA
out_ACE2_ESI_stack_0012_proj_zheight_new.csv	19.9	from SPA
out_ACE2_ESI_stack_2061_proj_zheight_new.csv	15.7	from SPA
out_ACE2_ESI_stack_1073_proj_zheight_new.csv	21.3	from SPA
out_ACE2_ESI_stack_0948_proj_zheight_new.csv	25.1	from SPA
out_ACE2_ESI_stack_1303_proj_zheight_new.csv	20.2	from SPA
out_ACE2_ESI_stack_0511_proj_zheight_new.csv	16.6	from SPA
out_ACE2_ESI_stack_2739_proj_zheight_new.csv	26.1	from SPA
out_ACE2_ESI_stack_1158_proj_zheight_new.csv	17.8	from SPA
out_ACE2_ESI_stack_0246_proj_zheight_new.csv	24	from SPA
out_ACE2_ESI_stack_2145_proj_zheight_new.csv	22.7	from SPA
out_ACE2_ESI_stack_0136_proj_zheight_new.csv	29.9	from SPA
out_ACE2_ESI_stack_1228_proj_zheight_new.csv	22.2	from SPA
out_ACE2_ESI_stack_2707_proj_zheight_new.csv	31.4	from SPA
out_ACE2_ESI_stack_1984_proj_zheight_new.csv	13.2	from SPA
out_ACE2_ESI_stack_0774_proj_zheight_new.csv	31.6	from SPA
out_ACE2_ESI_stack_1166_proj_zheight_new.csv	26.2	from SPA
out_ACE2_ESI_stack_0278_proj_zheight_new.csv	18.8	from SPA
out_ACE2_ESI_stack_2477_proj_zheight_new.csv	13.5	from SPA
out_ACE2_ESI_stack_0404_proj_zheight_new.csv	32.2	from SPA
out_ACE2_ESI_stack_1216_proj_zheight_new.csv	22.7	from SPA
out_ACE2_ESI_stack_1786_proj_zheight_new.csv	24.1	from SPA
out_ACE2_ESI_stack_0194_proj_zheight_new.csv	16.2	from SPA
out_ACE2_ESI_stack_0498_proj_zheight_new.csv	14.4	from SPA
out_ACE2_ESI_stack_1541_proj_zheight_new.csv	21	from SPA
out_ACE2_ESI_stack_0353_proj_zheight_new.csv	17.5	from SPA
out_ACE2_ESI_stack_0976_proj_zheight_new.csv	23.9	from SPA
out_ACE2_ESI_stack_2050_proj_zheight_new.csv	21.4	from SPA
out_ACE2_ESI_stack_1631_proj_zheight_new.csv	24	from SPA
out_ACE2_ESI_stack_0023_proj_zheight_new.csv	36.3	from SPA
out_ACE2_ESI_stack_1918_proj_zheight_new.csv	29.5	from SPA
out_ACE2_ESI_stack_1592_proj_zheight_new.csv	25	from SPA
out_ACE2_ESI_stack_0380_proj_zheight_new.csv	30.6	from SPA
out_ACE2_ESI_stack_2134_proj_zheight_new.csv	27.1	from SPA
out_ACE2_ESI_stack_1755_proj_zheight_new.csv	26.7	from SPA
out_ACE2_ESI_stack_0147_proj_zheight_new.csv	16.9	from SPA
out_ACE2_ESI_stack_1259_proj_zheight_new.csv	15.1	from SPA
out_ACE2_ESI_stack_2748_proj_zheight_new.csv	27.7	from SPA
out_ACE2_ESI_stack_1129_proj_zheight_new.csv	23.5	from SPA
out_ACE2_ESI_stack_2083_proj_zheight_new.csv	28.4	from SPA
out_ACE2_ESI_stack_0237_proj_zheight_new.csv	16.2	from SPA
out_ACE2_ESI_stack_0812_proj_zheight_new.csv	22.8	from SPA
out_ACE2_ESI_stack_2513_proj_zheight_new.csv	9.5	from SPA
out_ACE2_ESI_stack_0560_proj_zheight_new.csv	28.7	from SPA
out_ACE2_ESI_stack_1957_proj_zheight_new.csv	14.8	from SPA
out_ACE2_ESI_stack_0610_proj_zheight_new.csv	26.6	from SPA
out_ACE2_ESI_stack_1002_proj_zheight_new.csv	18.9	from SPA
out_ACE2_ESI_stack_0799_proj_zheight_new.csv	30.3	from SPA
out_ACE2_ESI_stack_2021_proj_zheight_new.csv	26.2	from SPA
out_ACE2_ESI_stack_0295_proj_zheight_new.csv	43.2	from SPA
out_ACE2_ESI_stack_0052_proj_zheight_new.csv	23.8	from SPA
out_ACE2_ESI_stack_1640_proj_zheight_new.csv	23.7	from SPA
out_ACE2_ESI_stack_1969_proj_zheight_new.csv	21.8	from SPA
out_ACE2_ESI_stack_0322_proj_zheight_new.csv	33.4	from SPA
out_ACE2_ESI_stack_2196_proj_zheight_new.csv	32.1	from SPA
out_ACE2_ESI_stack_1530_proj_zheight_new.csv	27.6	from SPA
out_ACE2_ESI_stack_0179_proj_zheight_new.csv	28.3	from SPA
out_ACE2_ESI_stack_1267_proj_zheight_new.csv	10.8	from SPA
out_ACE2_ESI_stack_0475_proj_zheight_new.csv	24.9	from SPA
out_ACE2_ESI_stack_1117_proj_zheight_new.csv	16.2	from SPA
out_ACE2_ESI_stack_0209_proj_zheight_new.csv	17.5	from SPA
out_ACE2_ESI_stack_1230_proj_zheight_new.csv	13.6	from SPA
out_ACE2_ESI_stack_2696_proj_zheight_new.csv	26.6	from SPA
out_ACE2_ESI_stack_0422_proj_zheight_new.csv	9.2	from SPA
out_ACE2_ESI_stack_2451_proj_zheight_new.csv	20.3	from SPA
out_ACE2_ESI_stack_1140_proj_zheight_new.csv	26.7	from SPA
out_ACE2_ESI_stack_0752_proj_zheight_new.csv	24.6	from SPA
out_ACE2_ESI_stack_0595_proj_zheight_new.csv	13.8	from SPA
out_ACE2_ESI_stack_2721_proj_zheight_new.csv	24.4	from SPA
out_ACE2_ESI_stack_0509_proj_zheight_new.csv	23.1	from SPA
out_ACE2_ESI_stack_0950_proj_zheight_new.csv	13.4	from SPA
out_ACE2_ESI_stack_0375_proj_zheight_new.csv	29.9	from SPA
out_ACE2_ESI_stack_0537_proj_zheight_new.csv	15.9	from SPA
out_ACE2_ESI_stack_1325_proj_zheight_new.csv	24.7	from SPA
out_ACE2_ESI_stack_1629_proj_zheight_new.csv	11.9	from SPA
out_ACE2_ESI_stack_2048_proj_zheight_new.csv	15.6	from SPA
out_ACE2_ESI_stack_2544_proj_zheight_new.csv	11.2	from SPA
out_ACE2_ESI_stack_1055_proj_zheight_new.csv	16.7	from SPA
out_ACE2_ESI_stack_0480_proj_zheight_new.csv	24.2	from SPA
out_ACE2_ESI_stack_1292_proj_zheight_new.csv	14.1	from SPA
out_ACE2_ESI_stack_2163_proj_zheight_new.csv	19.8	from SPA
out_ACE2_ESI_stack_0260_proj_zheight_new.csv	29	from SPA
out_ACE2_ESI_stack_2213_proj_zheight_new.csv	28.4	from SPA
out_ACE2_ESI_stack_0304_proj_zheight_new.csv	26.3	from SPA
out_ACE2_ESI_stack_0921_proj_zheight_new.csv	29.5	from SPA
out_ACE2_ESI_stack_0608_proj_zheight_new.csv	19.2	from SPA
out_ACE2_ESI_stack_0578_proj_zheight_new.csv	13.6	from SPA
out_ACE2_ESI_stack_1666_proj_zheight_new.csv	14.5	from SPA
out_ACE2_ESI_stack_0074_proj_zheight_new.csv	36.2	from SPA
out_ACE2_ESI_stack_2007_proj_zheight_new.csv	22.9	from SPA
out_ACE2_ESI_stack_0896_proj_zheight_new.csv	18.9	from SPA
out_ACE2_ESI_stack_0723_proj_zheight_new.csv	26	from SPA
out_ACE2_ESI_stack_2750_proj_zheight_new.csv	21	from SPA
out_ACE2_ESI_stack_0453_proj_zheight_new.csv	31.3	from SPA
out_ACE2_ESI_stack_1864_proj_zheight_new.csv	21.4	from SPA
out_ACE2_ESI_stack_1241_proj_zheight_new.csv	31.8	from SPA
out_ACE2_ESI_stack_0398_proj_zheight_new.csv	22.2	from SPA
out_ACE2_ESI_stack_0694_proj_zheight_new.csv	8.1	from SPA
out_ACE2_ESI_stack_2420_proj_zheight_new.csv	14.9	from SPA
out_ACE2_ESI_stack_0834_proj_zheight_new.csv	23.9	from SPA
out_ACE2_ESI_stack_0211_proj_zheight_new.csv	22.5	from SPA
out_ACE2_ESI_stack_0161_proj_zheight_new.csv	20.5	from SPA
out_ACE2_ESI_stack_1773_proj_zheight_new.csv	16.3	from SPA
out_ACE2_ESI_stack_0983_proj_zheight_new.csv	22.4	from SPA
out_ACE2_ESI_stack_2112_proj_zheight_new.csv	25	from SPA
out_ACE2_ESI_stack_1528_proj_zheight_new.csv	24.1	from SPA
out_ACE2_ESI_stack_1024_proj_zheight_new.csv	34.8	from SPA
out_ACE2_ESI_stack_2482_proj_zheight_new.csv	14.4	from SPA
out_ACE2_ESI_stack_2645_proj_zheight_new.csv	34.3	from SPA
out_ACE2_ESI_stack_1971_proj_zheight_new.csv	15.4	from SPA
out_ACE2_ESI_stack_0546_proj_zheight_new.csv	17.8	from SPA
out_ACE2_ESI_stack_1658_proj_zheight_new.csv	20.4	from SPA
out_ACE2_ESI_stack_2039_proj_zheight_new.csv	24.3	from SPA
out_ACE2_ESI_stack_1193_proj_zheight_new.csv	21.5	from SPA
out_ACE2_ESI_stack_3327_proj_zheight_new.csv	16.8	from SPA
out_ACE2_ESI_stack_2535_proj_zheight_new.csv	21.4	from SPA
out_ACE2_ESI_stack_0781_proj_zheight_new.csv	20.8	from SPA
out_ACE2_ESI_stack_2181_proj_zheight_new.csv	29.5	from SPA
out_ACE2_ESI_stack_0335_proj_zheight_new.csv	14.8	from SPA
out_ACE2_ESI_stack_1527_proj_zheight_new.csv	28.2	from SPA
out_ACE2_ESI_stack_3328_proj_zheight_new.csv	27.4	from SPA
out_ACE2_ESI_stack_0282_proj_zheight_new.csv	17.6	from SPA
out_ACE2_ESI_stack_2036_proj_zheight_new.csv	18.6	from SPA
out_ACE2_ESI_stack_1490_proj_zheight_new.csv	20	from SPA
out_ACE2_ESI_stack_0045_proj_zheight_new.csv	30.7	from SPA
out_ACE2_ESI_stack_1657_proj_zheight_new.csv	11.7	from SPA
out_ACE2_ESI_stack_0549_proj_zheight_new.csv	18.5	from SPA
out_ACE2_ESI_stack_2761_proj_zheight_new.csv	24.8	from SPA
out_ACE2_ESI_stack_0712_proj_zheight_new.csv	13.4	from SPA
out_ACE2_ESI_stack_1855_proj_zheight_new.csv	19.5	from SPA
out_ACE2_ESI_stack_1270_proj_zheight_new.csv	17.3	from SPA
out_ACE2_ESI_stack_0462_proj_zheight_new.csv	27.7	from SPA
out_ACE2_ESI_stack_0805_proj_zheight_new.csv	19.4	from SPA
out_ACE2_ESI_stack_0220_proj_zheight_new.csv	28.7	from SPA
out_ACE2_ESI_stack_2094_proj_zheight_new.csv	30.8	from SPA
out_ACE2_ESI_stack_1089_proj_zheight_new.csv	23.8	from SPA
out_ACE2_ESI_stack_1585_proj_zheight_new.csv	21.3	from SPA
out_ACE2_ESI_stack_2123_proj_zheight_new.csv	9.8	from SPA
out_ACE2_ESI_stack_0150_proj_zheight_new.csv	38.8	from SPA
out_ACE2_ESI_stack_2674_proj_zheight_new.csv	29.9	from SPA
out_ACE2_ESI_stack_0607_proj_zheight_new.csv	25.6	from SPA
out_ACE2_ESI_stack_1015_proj_zheight_new.csv	30	from SPA
out_ACE2_ESI_stack_1519_proj_zheight_new.csv	20.6	from SPA
out_ACE2_ESI_stack_2504_proj_zheight_new.csv	24	from SPA
out_ACE2_ESI_stack_2008_proj_zheight_new.csv	25.4	from SPA
out_ACE2_ESI_stack_0577_proj_zheight_new.csv	27.6	from SPA
out_ACE2_ESI_stack_2460_proj_zheight_new.csv	8.8	from SPA
out_ACE2_ESI_stack_3272_proj_zheight_new.csv	37.6	from SPA
out_ACE2_ESI_stack_0413_proj_zheight_new.csv	17.1	from SPA
out_ACE2_ESI_stack_2710_proj_zheight_new.csv	17.6	from SPA
out_ACE2_ESI_stack_1993_proj_zheight_new.csv	18	from SPA
out_ACE2_ESI_stack_0763_proj_zheight_new.csv	17.9	from SPA
out_ACE2_ESI_stack_1171_proj_zheight_new.csv	41.7	from SPA
out_ACE2_ESI_stack_2047_proj_zheight_new.csv	33.1	from SPA
out_ACE2_ESI_stack_1626_proj_zheight_new.csv	17.3	from SPA
out_ACE2_ESI_stack_0034_proj_zheight_new.csv	31.1	from SPA
out_ACE2_ESI_stack_0538_proj_zheight_new.csv	11.7	from SPA
out_ACE2_ESI_stack_1791_proj_zheight_new.csv	12.8	from SPA
out_ACE2_ESI_stack_0183_proj_zheight_new.csv	22.4	from SPA
out_ACE2_ESI_stack_0961_proj_zheight_new.csv	20.3	from SPA
out_ACE2_ESI_stack_0344_proj_zheight_new.csv	20.2	from SPA
out_ACE2_ESI_stack_1618_proj_zheight_new.csv	10.2	from SPA
out_ACE2_ESI_stack_1931_proj_zheight_new.csv	24.1	from SPA
out_ACE2_ESI_stack_1314_proj_zheight_new.csv	18.6	from SPA
out_ACE2_ESI_stack_0506_proj_zheight_new.csv	13.6	from SPA
out_ACE2_ESI_stack_2152_proj_zheight_new.csv	25	from SPA
out_ACE2_ESI_stack_0121_proj_zheight_new.csv	29.9	from SPA
out_ACE2_ESI_stack_2699_proj_zheight_new.csv	26.1	from SPA
out_ACE2_ESI_stack_1684_proj_zheight_new.csv	19.6	from SPA
out_ACE2_ESI_stack_0251_proj_zheight_new.csv	11.7	from SPA
out_ACE2_ESI_stack_2566_proj_zheight_new.csv	25.6	from SPA
out_ACE2_ESI_stack_0027_proj_zheight_new.csv	31.6	from SPA
out_ACE2_ESI_stack_2558_proj_zheight_new.csv	16.1	from SPA
out_ACE2_ESI_stack_1635_proj_zheight_new.csv	16	from SPA
out_ACE2_ESI_stack_2054_proj_zheight_new.csv	26.5	from SPA
out_ACE2_ESI_stack_0357_proj_zheight_new.csv	28	from SPA
out_ACE2_ESI_stack_0972_proj_zheight_new.csv	19.3	from SPA
out_ACE2_ESI_stack_1049_proj_zheight_new.csv	21.8	from SPA
out_ACE2_ESI_stack_0190_proj_zheight_new.csv	18.4	from SPA
out_ACE2_ESI_stack_1782_proj_zheight_new.csv	17.7	from SPA
out_ACE2_ESI_stack_1212_proj_zheight_new.csv	25.2	from SPA
out_ACE2_ESI_stack_0400_proj_zheight_new.csv	22	from SPA
out_ACE2_ESI_stack_3261_proj_zheight_new.csv	28.3	from SPA
out_ACE2_ESI_stack_2473_proj_zheight_new.csv	20.6	from SPA
out_ACE2_ESI_stack_0770_proj_zheight_new.csv	21.4	from SPA
out_ACE2_ESI_stack_1980_proj_zheight_new.csv	15.4	from SPA
out_ACE2_ESI_stack_2703_proj_zheight_new.csv	33	from SPA
out_ACE2_ESI_stack_1809_proj_zheight_new.csv	25.5	from SPA
out_ACE2_ESI_stack_0132_proj_zheight_new.csv	30.8	from SPA
out_ACE2_ESI_stack_2141_proj_zheight_new.csv	24.3	from SPA
out_ACE2_ESI_stack_0867_proj_zheight_new.csv	19	from SPA
out_ACE2_ESI_stack_0242_proj_zheight_new.csv	14.7	from SPA
out_ACE2_ESI_stack_0589_proj_zheight_new.csv	31.7	from SPA
out_ACE2_ESI_stack_0085_proj_zheight_new.csv	28.2	from SPA
out_ACE2_ESI_stack_0515_proj_zheight_new.csv	17.3	from SPA
out_ACE2_ESI_stack_1307_proj_zheight_new.csv	23.1	from SPA
out_ACE2_ESI_stack_0369_proj_zheight_new.csv	13.4	from SPA
out_ACE2_ESI_stack_1077_proj_zheight_new.csv	19.4	from SPA
out_ACE2_ESI_stack_0828_proj_zheight_new.csv	37.2	from SPA
out_ACE2_ESI_stack_0471_proj_zheight_new.csv	30.8	from SPA
out_ACE2_ESI_stack_1263_proj_zheight_new.csv	16.1	from SPA
out_ACE2_ESI_stack_2402_proj_zheight_new.csv	18	from SPA
out_ACE2_ESI_stack_1534_proj_zheight_new.csv	26.9	from SPA
out_ACE2_ESI_stack_0903_proj_zheight_new.csv	22.2	from SPA
out_ACE2_ESI_stack_0326_proj_zheight_new.csv	19.9	from SPA
out_ACE2_ESI_stack_2192_proj_zheight_new.csv	20.1	from SPA
out_ACE2_ESI_stack_2659_proj_zheight_new.csv	29.1	from SPA
out_ACE2_ESI_stack_1644_proj_zheight_new.csv	22.1	from SPA
out_ACE2_ESI_stack_0056_proj_zheight_new.csv	37.1	from SPA
out_ACE2_ESI_stack_1483_proj_zheight_new.csv	20.2	from SPA
out_ACE2_ESI_stack_2025_proj_zheight_new.csv	14.8	from SPA
out_ACE2_ESI_stack_0291_proj_zheight_new.csv	37.6	from SPA
out_ACE2_ESI_stack_2529_proj_zheight_new.csv	16.4	from SPA
out_ACE2_ESI_stack_0318_proj_zheight_new.csv	29	from SPA
out_ACE2_ESI_stack_1006_proj_zheight_new.csv	16.9	from SPA
out_ACE2_ESI_stack_2667_proj_zheight_new.csv	21.7	from SPA
out_ACE2_ESI_stack_1953_proj_zheight_new.csv	26.2	from SPA
out_ACE2_ESI_stack_1376_proj_zheight_new.csv	25.3	from SPA
out_ACE2_ESI_stack_0564_proj_zheight_new.csv	24.7	from SPA
out_ACE2_ESI_stack_2087_proj_zheight_new.csv	26	from SPA
out_ACE2_ESI_stack_0233_proj_zheight_new.csv	22.3	from SPA
out_ACE2_ESI_stack_0816_proj_zheight_new.csv	26.4	from SPA
out_ACE2_ESI_stack_1878_proj_zheight_new.csv	27.9	from SPA
out_ACE2_ESI_stack_0143_proj_zheight_new.csv	26.3	from SPA
out_ACE2_ESI_stack_0384_proj_zheight_new.csv	13.5	from SPA
out_ACE2_ESI_stack_2130_proj_zheight_new.csv	37.5	from SPA
out_ACE2_ESI_stack_1596_proj_zheight_new.csv	15.9	from SPA
out_ACE2_ESI_stack_2743_proj_zheight_new.csv	25.7	from SPA
out_ACE2_ESI_stack_1122_proj_zheight_new.csv	19.3	from SPA
out_ACE2_ESI_stack_0730_proj_zheight_new.csv	28.4	from SPA
out_ACE2_ESI_stack_0819_proj_zheight_new.csv	16.6	from SPA
out_ACE2_ESI_stack_2088_proj_zheight_new.csv	27	from SPA
out_ACE2_ESI_stack_1095_proj_zheight_new.csv	35	from SPA
out_ACE2_ESI_stack_3221_proj_zheight_new.csv	12.1	from SPA
out_ACE2_ESI_stack_0687_proj_zheight_new.csv	28.2	from SPA
out_ACE2_ESI_stack_1599_proj_zheight_new.csv	16.5	from SPA
out_ACE2_ESI_stack_1252_proj_zheight_new.csv	13.3	from SPA
out_ACE2_ESI_stack_0440_proj_zheight_new.csv	23.4	from SPA
out_ACE2_ESI_stack_2668_proj_zheight_new.csv	26.6	from SPA
out_ACE2_ESI_stack_1009_proj_zheight_new.csv	20.3	from SPA
out_ACE2_ESI_stack_0932_proj_zheight_new.csv	33.8	from SPA
out_ACE2_ESI_stack_0317_proj_zheight_new.csv	23.6	from SPA
out_ACE2_ESI_stack_1505_proj_zheight_new.csv	13.7	from SPA
out_ACE2_ESI_stack_2014_proj_zheight_new.csv	26.6	from SPA
out_ACE2_ESI_stack_0067_proj_zheight_new.csv	38.4	from SPA
out_ACE2_ESI_stack_1675_proj_zheight_new.csv	22.7	from SPA
out_ACE2_ESI_stack_2656_proj_zheight_new.csv	26.8	from SPA
out_ACE2_ESI_stack_2491_proj_zheight_new.csv	10.8	from SPA
out_ACE2_ESI_stack_1037_proj_zheight_new.csv	19.9	from SPA
out_ACE2_ESI_stack_0329_proj_zheight_new.csv	8.1	from SPA
out_ACE2_ESI_stack_0792_proj_zheight_new.csv	30.6	from SPA
out_ACE2_ESI_stack_2526_proj_zheight_new.csv	26.3	from SPA
out_ACE2_ESI_stack_1180_proj_zheight_new.csv	19.1	from SPA
out_ACE2_ESI_stack_0016_proj_zheight_new.csv	36.5	from SPA
out_ACE2_ESI_stack_0059_proj_zheight_new.csv	35.1	from SPA
out_ACE2_ESI_stack_0555_proj_zheight_new.csv	28.6	from SPA
out_ACE2_ESI_stack_0202_proj_zheight_new.csv	20.6	from SPA
out_ACE2_ESI_stack_0827_proj_zheight_new.csv	29.5	from SPA
out_ACE2_ESI_stack_2101_proj_zheight_new.csv	13.5	from SPA
out_ACE2_ESI_stack_0990_proj_zheight_new.csv	26.2	from SPA
out_ACE2_ESI_stack_1760_proj_zheight_new.csv	26.3	from SPA
out_ACE2_ESI_stack_0172_proj_zheight_new.csv	23.3	from SPA
out_ACE2_ESI_stack_2065_proj_zheight_new.csv	16.3	from SPA
out_ACE2_ESI_stack_1604_proj_zheight_new.csv	15	from SPA
out_ACE2_ESI_stack_1308_proj_zheight_new.csv	25	from SPA
out_ACE2_ESI_stack_1078_proj_zheight_new.csv	12.4	from SPA
out_ACE2_ESI_stack_0366_proj_zheight_new.csv	20.9	from SPA
out_ACE2_ESI_stack_0943_proj_zheight_new.csv	19.3	from SPA
out_ACE2_ESI_stack_0431_proj_zheight_new.csv	19.6	from SPA
out_ACE2_ESI_stack_2685_proj_zheight_new.csv	13.7	from SPA
out_ACE2_ESI_stack_1223_proj_zheight_new.csv	29.9	from SPA
out_ACE2_ESI_stack_2732_proj_zheight_new.csv	27.1	from SPA
out_ACE2_ESI_stack_0586_proj_zheight_new.csv	26.9	from SPA
out_ACE2_ESI_stack_0741_proj_zheight_new.csv	4.9	from SPA
out_ACE2_ESI_stack_1153_proj_zheight_new.csv	33.3	from SPA
out_ACE2_ESI_stack_2170_proj_zheight_new.csv	26.7	from SPA
out_ACE2_ESI_stack_2200_proj_zheight_new.csv	16.4	from SPA
out_ACE2_ESI_stack_0273_proj_zheight_new.csv	19.5	from SPA
out_ACE2_ESI_stack_1461_proj_zheight_new.csv	24.9	from SPA
out_ACE2_ESI_stack_3345_proj_zheight_new.csv	17.5	from SPA
out_ACE2_ESI_stack_2557_proj_zheight_new.csv	20.4	from SPA
out_ACE2_ESI_stack_1913_proj_zheight_new.csv	16.4	from SPA
out_ACE2_ESI_stack_0524_proj_zheight_new.csv	30.5	from SPA
out_ACE2_ESI_stack_1281_proj_zheight_new.csv	18.6	from SPA
out_ACE2_ESI_stack_0493_proj_zheight_new.csv	29.1	from SPA
out_ACE2_ESI_stack_1046_proj_zheight_new.csv	19.2	from SPA
out_ACE2_ESI_stack_0358_proj_zheight_new.csv	28.7	from SPA
out_ACE2_ESI_stack_2069_proj_zheight_new.csv	16.1	from SPA
out_ACE2_ESI_stack_1304_proj_zheight_new.csv	14.5	from SPA
out_ACE2_ESI_stack_1921_proj_zheight_new.csv	22.2	from SPA
out_ACE2_ESI_stack_0516_proj_zheight_new.csv	32.9	from SPA
out_ACE2_ESI_stack_1074_proj_zheight_new.csv	29.1	from SPA
out_ACE2_ESI_stack_0131_proj_zheight_new.csv	24.6	from SPA
out_ACE2_ESI_stack_2689_proj_zheight_new.csv	22.5	from SPA
out_ACE2_ESI_stack_0086_proj_zheight_new.csv	27.3	from SPA
out_ACE2_ESI_stack_1694_proj_zheight_new.csv	18.5	from SPA
out_ACE2_ESI_stack_0864_proj_zheight_new.csv	18	from SPA
out_ACE2_ESI_stack_0241_proj_zheight_new.csv	16.8	from SPA
out_ACE2_ESI_stack_2470_proj_zheight_new.csv	13.7	from SPA
out_ACE2_ESI_stack_0403_proj_zheight_new.csv	18.5	from SPA
out_ACE2_ESI_stack_2700_proj_zheight_new.csv	33.4	from SPA
out_ACE2_ESI_stack_1983_proj_zheight_new.csv	16.9	from SPA
out_ACE2_ESI_stack_0773_proj_zheight_new.csv	17.4	from SPA
out_ACE2_ESI_stack_1161_proj_zheight_new.csv	20.8	from SPA
out_ACE2_ESI_stack_2057_proj_zheight_new.csv	31.9	from SPA
out_ACE2_ESI_stack_1636_proj_zheight_new.csv	15.1	from SPA
out_ACE2_ESI_stack_0528_proj_zheight_new.csv	27.7	from SPA
out_ACE2_ESI_stack_1781_proj_zheight_new.csv	19.4	from SPA
out_ACE2_ESI_stack_0193_proj_zheight_new.csv	31.5	from SPA
out_ACE2_ESI_stack_0354_proj_zheight_new.csv	20.1	from SPA
out_ACE2_ESI_stack_0971_proj_zheight_new.csv	30.6	from SPA
out_ACE2_ESI_stack_0230_proj_zheight_new.csv	24.9	from SPA
out_ACE2_ESI_stack_2084_proj_zheight_new.csv	31.2	from SPA
out_ACE2_ESI_stack_0815_proj_zheight_new.csv	23.4	from SPA
out_ACE2_ESI_stack_1099_proj_zheight_new.csv	14.5	from SPA
out_ACE2_ESI_stack_1595_proj_zheight_new.csv	17.5	from SPA
out_ACE2_ESI_stack_0387_proj_zheight_new.csv	23.7	from SPA
out_ACE2_ESI_stack_0140_proj_zheight_new.csv	21.4	from SPA
out_ACE2_ESI_stack_1005_proj_zheight_new.csv	23.4	from SPA
out_ACE2_ESI_stack_2514_proj_zheight_new.csv	22	from SPA
out_ACE2_ESI_stack_2018_proj_zheight_new.csv	15.3	from SPA
out_ACE2_ESI_stack_1679_proj_zheight_new.csv	13.9	from SPA
out_ACE2_ESI_stack_0567_proj_zheight_new.csv	19.2	from SPA
out_ACE2_ESI_stack_1375_proj_zheight_new.csv	28.4	from SPA
out_ACE2_ESI_stack_2191_proj_zheight_new.csv	22.2	from SPA
out_ACE2_ESI_stack_1537_proj_zheight_new.csv	33.2	from SPA
out_ACE2_ESI_stack_0292_proj_zheight_new.csv	12.7	from SPA
out_ACE2_ESI_stack_2026_proj_zheight_new.csv	17.4	from SPA
out_ACE2_ESI_stack_1480_proj_zheight_new.csv	21.9	from SPA
out_ACE2_ESI_stack_1647_proj_zheight_new.csv	15.7	from SPA
out_ACE2_ESI_stack_0559_proj_zheight_new.csv	27.4	from SPA
out_ACE2_ESI_stack_2401_proj_zheight_new.csv	24.1	from SPA
out_ACE2_ESI_stack_1260_proj_zheight_new.csv	20	from SPA
out_ACE2_ESI_stack_0472_proj_zheight_new.csv	39.6	from SPA
out_ACE2_ESI_stack_0201_proj_zheight_new.csv	14.1	from SPA
out_ACE2_ESI_stack_0824_proj_zheight_new.csv	24.6	from SPA
out_ACE2_ESI_stack_0171_proj_zheight_new.csv	27.3	from SPA
out_ACE2_ESI_stack_1763_proj_zheight_new.csv	16.1	from SPA
out_ACE2_ESI_stack_2102_proj_zheight_new.csv	18	from SPA
out_ACE2_ESI_stack_0993_proj_zheight_new.csv	22.6	from SPA
out_ACE2_ESI_stack_1538_proj_zheight_new.csv	15.6	from SPA
out_ACE2_ESI_stack_1034_proj_zheight_new.csv	16.3	from SPA
out_ACE2_ESI_stack_2492_proj_zheight_new.csv	32.3	from SPA
out_ACE2_ESI_stack_2655_proj_zheight_new.csv	29.5	from SPA
out_ACE2_ESI_stack_0556_proj_zheight_new.csv	32.9	from SPA
out_ACE2_ESI_stack_2029_proj_zheight_new.csv	22	from SPA
out_ACE2_ESI_stack_1183_proj_zheight_new.csv	35.8	from SPA
out_ACE2_ESI_stack_3337_proj_zheight_new.csv	25.8	from SPA
out_ACE2_ESI_stack_2525_proj_zheight_new.csv	17.4	from SPA
out_ACE2_ESI_stack_0791_proj_zheight_new.csv	16.7	from SPA
out_ACE2_ESI_stack_1506_proj_zheight_new.csv	23.3	from SPA
out_ACE2_ESI_stack_0931_proj_zheight_new.csv	28.1	from SPA
out_ACE2_ESI_stack_0314_proj_zheight_new.csv	16.6	from SPA
out_ACE2_ESI_stack_0568_proj_zheight_new.csv	26.2	from SPA
out_ACE2_ESI_stack_0064_proj_zheight_new.csv	23.6	from SPA
out_ACE2_ESI_stack_2017_proj_zheight_new.csv	21.9	from SPA
out_ACE2_ESI_stack_0733_proj_zheight_new.csv	7.8	from SPA
out_ACE2_ESI_stack_1121_proj_zheight_new.csv	16.6	from SPA
out_ACE2_ESI_stack_2740_proj_zheight_new.csv	24.5	from SPA
out_ACE2_ESI_stack_0443_proj_zheight_new.csv	20.2	from SPA
out_ACE2_ESI_stack_1251_proj_zheight_new.csv	18.7	from SPA
out_ACE2_ESI_stack_1874_proj_zheight_new.csv	29.9	from SPA
out_ACE2_ESI_stack_0388_proj_zheight_new.csv	38.6	from SPA
out_ACE2_ESI_stack_3222_proj_zheight_new.csv	11.5	from SPA
out_ACE2_ESI_stack_1096_proj_zheight_new.csv	36.8	from SPA
out_ACE2_ESI_stack_0527_proj_zheight_new.csv	20.5	from SPA
out_ACE2_ESI_stack_1910_proj_zheight_new.csv	18.7	from SPA
out_ACE2_ESI_stack_1639_proj_zheight_new.csv	25.1	from SPA
out_ACE2_ESI_stack_2058_proj_zheight_new.csv	15.9	from SPA
out_ACE2_ESI_stack_2554_proj_zheight_new.csv	11.5	from SPA
out_ACE2_ESI_stack_3346_proj_zheight_new.csv	16.2	from SPA
out_ACE2_ESI_stack_0490_proj_zheight_new.csv	23.3	from SPA
out_ACE2_ESI_stack_1282_proj_zheight_new.csv	26.7	from SPA
out_ACE2_ESI_stack_2173_proj_zheight_new.csv	15.8	from SPA
out_ACE2_ESI_stack_1462_proj_zheight_new.csv	23.6	from SPA
out_ACE2_ESI_stack_0270_proj_zheight_new.csv	17.7	from SPA
out_ACE2_ESI_stack_2203_proj_zheight_new.csv	26.2	from SPA
out_ACE2_ESI_stack_1805_proj_zheight_new.csv	9.3	from SPA
out_ACE2_ESI_stack_1220_proj_zheight_new.csv	33	from SPA
out_ACE2_ESI_stack_2686_proj_zheight_new.csv	25.5	from SPA
out_ACE2_ESI_stack_0432_proj_zheight_new.csv	17.5	from SPA
out_ACE2_ESI_stack_1150_proj_zheight_new.csv	18.3	from SPA
out_ACE2_ESI_stack_0742_proj_zheight_new.csv	14.8	from SPA
out_ACE2_ESI_stack_0585_proj_zheight_new.csv	25.4	from SPA
out_ACE2_ESI_stack_2731_proj_zheight_new.csv	27.8	from SPA
out_ACE2_ESI_stack_0519_proj_zheight_new.csv	24.2	from SPA
out_ACE2_ESI_stack_2066_proj_zheight_new.csv	23.7	from SPA
out_ACE2_ESI_stack_0365_proj_zheight_new.csv	14.4	from SPA
out_ACE2_ESI_stack_2160_proj_zheight_new.csv	16.5	from SPA
out_ACE2_ESI_stack_0113_proj_zheight_new.csv	19.6	from SPA
out_ACE2_ESI_stack_0263_proj_zheight_new.csv	34.5	from SPA
out_ACE2_ESI_stack_0038_proj_zheight_new.csv	33.1	from SPA
out_ACE2_ESI_stack_1326_proj_zheight_new.csv	24.4	from SPA
out_ACE2_ESI_stack_0534_proj_zheight_new.csv	19.3	from SPA
out_ACE2_ESI_stack_1291_proj_zheight_new.csv	12.7	from SPA
out_ACE2_ESI_stack_0348_proj_zheight_new.csv	15.8	from SPA
out_ACE2_ESI_stack_2075_proj_zheight_new.csv	16	from SPA
out_ACE2_ESI_stack_1318_proj_zheight_new.csv	18.6	from SPA
out_ACE2_ESI_stack_1068_proj_zheight_new.csv	16.2	from SPA
out_ACE2_ESI_stack_0953_proj_zheight_new.csv	22	from SPA
out_ACE2_ESI_stack_0376_proj_zheight_new.csv	19.1	from SPA
out_ACE2_ESI_stack_2399_proj_zheight_new.csv	19.4	from SPA
out_ACE2_ESI_stack_0421_proj_zheight_new.csv	18.9	from SPA
out_ACE2_ESI_stack_2695_proj_zheight_new.csv	21.5	from SPA
out_ACE2_ESI_stack_1233_proj_zheight_new.csv	21.7	from SPA
out_ACE2_ESI_stack_1688_proj_zheight_new.csv	23.1	from SPA
out_ACE2_ESI_stack_2722_proj_zheight_new.csv	19.8	from SPA
out_ACE2_ESI_stack_0596_proj_zheight_new.csv	26.3	from SPA
out_ACE2_ESI_stack_1143_proj_zheight_new.csv	18.9	from SPA
out_ACE2_ESI_stack_2481_proj_zheight_new.csv	17.2	from SPA
out_ACE2_ESI_stack_1027_proj_zheight_new.csv	18.4	from SPA
out_ACE2_ESI_stack_0339_proj_zheight_new.csv	13.9	from SPA
out_ACE2_ESI_stack_0782_proj_zheight_new.csv	14.6	from SPA
out_ACE2_ESI_stack_2536_proj_zheight_new.csv	16.4	from SPA
out_ACE2_ESI_stack_3324_proj_zheight_new.csv	24.3	from SPA
out_ACE2_ESI_stack_1190_proj_zheight_new.csv	19.9	from SPA
out_ACE2_ESI_stack_0545_proj_zheight_new.csv	15.4	from SPA
out_ACE2_ESI_stack_1972_proj_zheight_new.csv	26.6	from SPA
out_ACE2_ESI_stack_2844_proj_zheight_new.csv	25.9	from SPA
out_ACE2_ESI_stack_0212_proj_zheight_new.csv	37.3	from SPA
out_ACE2_ESI_stack_0980_proj_zheight_new.csv	11.4	from SPA
out_ACE2_ESI_stack_2111_proj_zheight_new.csv	23.1	from SPA
out_ACE2_ESI_stack_1770_proj_zheight_new.csv	14.7	from SPA
out_ACE2_ESI_stack_0162_proj_zheight_new.csv	20.6	from SPA
out_ACE2_ESI_stack_1859_proj_zheight_new.csv	29.3	from SPA
out_ACE2_ESI_stack_2753_proj_zheight_new.csv	23.6	from SPA
out_ACE2_ESI_stack_1132_proj_zheight_new.csv	10.8	from SPA
out_ACE2_ESI_stack_0720_proj_zheight_new.csv	20	from SPA
out_ACE2_ESI_stack_1085_proj_zheight_new.csv	20.1	from SPA
out_ACE2_ESI_stack_2423_proj_zheight_new.csv	13	from SPA
out_ACE2_ESI_stack_1589_proj_zheight_new.csv	24.8	from SPA
out_ACE2_ESI_stack_1867_proj_zheight_new.csv	23.8	from SPA
out_ACE2_ESI_stack_1242_proj_zheight_new.csv	25.8	from SPA
out_ACE2_ESI_stack_0450_proj_zheight_new.csv	31.2	from SPA
out_ACE2_ESI_stack_2678_proj_zheight_new.csv	22.9	from SPA
out_ACE2_ESI_stack_1019_proj_zheight_new.csv	34.5	from SPA
out_ACE2_ESI_stack_0307_proj_zheight_new.csv	21.6	from SPA
out_ACE2_ESI_stack_0922_proj_zheight_new.csv	23	from SPA
out_ACE2_ESI_stack_2508_proj_zheight_new.csv	29.2	from SPA
out_ACE2_ESI_stack_2004_proj_zheight_new.csv	19.4	from SPA
out_ACE2_ESI_stack_0895_proj_zheight_new.csv	16.1	from SPA
out_ACE2_ESI_stack_0077_proj_zheight_new.csv	24.4	from SPA
out_ACE2_ESI_stack_1665_proj_zheight_new.csv	19.1	from SPA
out_ACE2_ESI_stack_1016_proj_zheight_new.csv	40.5	from SPA
out_ACE2_ESI_stack_0604_proj_zheight_new.csv	21.2	from SPA
out_ACE2_ESI_stack_2677_proj_zheight_new.csv	28.7	from SPA
out_ACE2_ESI_stack_1366_proj_zheight_new.csv	9.3	from SPA
out_ACE2_ESI_stack_1943_proj_zheight_new.csv	23	from SPA
out_ACE2_ESI_stack_0574_proj_zheight_new.csv	10.3	from SPA
out_ACE2_ESI_stack_0078_proj_zheight_new.csv	39.6	from SPA
out_ACE2_ESI_stack_0806_proj_zheight_new.csv	32.1	from SPA
out_ACE2_ESI_stack_0223_proj_zheight_new.csv	18.8	from SPA
out_ACE2_ESI_stack_1868_proj_zheight_new.csv	23	from SPA
out_ACE2_ESI_stack_0153_proj_zheight_new.csv	24.9	from SPA
out_ACE2_ESI_stack_0394_proj_zheight_new.csv	14.8	from SPA
out_ACE2_ESI_stack_2120_proj_zheight_new.csv	30.7	from SPA
out_ACE2_ESI_stack_1586_proj_zheight_new.csv	18.2	from SPA
out_ACE2_ESI_stack_0711_proj_zheight_new.csv	24.6	from SPA
out_ACE2_ESI_stack_0461_proj_zheight_new.csv	24	from SPA
out_ACE2_ESI_stack_1856_proj_zheight_new.csv	28.5	from SPA
out_ACE2_ESI_stack_1273_proj_zheight_new.csv	17.8	from SPA
out_ACE2_ESI_stack_2412_proj_zheight_new.csv	16.9	from SPA
out_ACE2_ESI_stack_0336_proj_zheight_new.csv	21.3	from SPA
out_ACE2_ESI_stack_2182_proj_zheight_new.csv	28.7	from SPA
out_ACE2_ESI_stack_1028_proj_zheight_new.csv	17.4	from SPA
out_ACE2_ESI_stack_1654_proj_zheight_new.csv	27.1	from SPA
out_ACE2_ESI_stack_0046_proj_zheight_new.csv	38.6	from SPA
out_ACE2_ESI_stack_1493_proj_zheight_new.csv	18.5	from SPA
out_ACE2_ESI_stack_2035_proj_zheight_new.csv	23	from SPA
out_ACE2_ESI_stack_0281_proj_zheight_new.csv	31.8	from SPA
out_ACE2_ESI_stack_2539_proj_zheight_new.csv	12.3	from SPA
out_ACE2_ESI_stack_0122_proj_zheight_new.csv	39.1	from SPA
out_ACE2_ESI_stack_2221_proj_zheight_new.csv	27	from SPA
out_ACE2_ESI_stack_0505_proj_zheight_new.csv	22.5	from SPA
out_ACE2_ESI_stack_1932_proj_zheight_new.csv	28.2	from SPA
out_ACE2_ESI_stack_1317_proj_zheight_new.csv	19.5	from SPA
out_ACE2_ESI_stack_0379_proj_zheight_new.csv	26.8	from SPA
out_ACE2_ESI_stack_1329_proj_zheight_new.csv	10.2	from SPA
out_ACE2_ESI_stack_0037_proj_zheight_new.csv	30.2	from SPA
out_ACE2_ESI_stack_1625_proj_zheight_new.csv	28	from SPA
out_ACE2_ESI_stack_2044_proj_zheight_new.csv	17.3	from SPA
out_ACE2_ESI_stack_0962_proj_zheight_new.csv	15.5	from SPA
out_ACE2_ESI_stack_0347_proj_zheight_new.csv	16.3	from SPA
out_ACE2_ESI_stack_1059_proj_zheight_new.csv	25.8	from SPA
out_ACE2_ESI_stack_0180_proj_zheight_new.csv	15.1	from SPA
out_ACE2_ESI_stack_1792_proj_zheight_new.csv	17.2	from SPA
out_ACE2_ESI_stack_1202_proj_zheight_new.csv	19.1	from SPA
out_ACE2_ESI_stack_0410_proj_zheight_new.csv	36.2	from SPA
out_ACE2_ESI_stack_1172_proj_zheight_new.csv	43.5	from SPA
out_ACE2_ESI_stack_0760_proj_zheight_new.csv	34.4	from SPA
out_ACE2_ESI_stack_1990_proj_zheight_new.csv	23.3	from SPA
out_ACE2_ESI_stack_2713_proj_zheight_new.csv	18.9	from SPA
out_ACE2_ESI_stack_1092_proj_zheight_new.csv	25.9	from SPA
out_ACE2_ESI_stack_2138_proj_zheight_new.csv	12.6	from SPA
out_ACE2_ESI_stack_1759_proj_zheight_new.csv	32.8	from SPA
out_ACE2_ESI_stack_1255_proj_zheight_new.csv	15.5	from SPA
out_ACE2_ESI_stack_1870_proj_zheight_new.csv	26.2	from SPA
out_ACE2_ESI_stack_0447_proj_zheight_new.csv	24.3	from SPA
out_ACE2_ESI_stack_2744_proj_zheight_new.csv	20.9	from SPA
out_ACE2_ESI_stack_1125_proj_zheight_new.csv	17.1	from SPA
out_ACE2_ESI_stack_2013_proj_zheight_new.csv	15.2	from SPA
out_ACE2_ESI_stack_0935_proj_zheight_new.csv	18.1	from SPA
out_ACE2_ESI_stack_0310_proj_zheight_new.csv	16.8	from SPA
out_ACE2_ESI_stack_1502_proj_zheight_new.csv	18.1	from SPA
out_ACE2_ESI_stack_0795_proj_zheight_new.csv	31.8	from SPA
out_ACE2_ESI_stack_1187_proj_zheight_new.csv	11.8	from SPA
out_ACE2_ESI_stack_0299_proj_zheight_new.csv	18.5	from SPA
out_ACE2_ESI_stack_0552_proj_zheight_new.csv	25.8	from SPA
out_ACE2_ESI_stack_2651_proj_zheight_new.csv	11.5	from SPA
out_ACE2_ESI_stack_1030_proj_zheight_new.csv	24.8	from SPA
out_ACE2_ESI_stack_2411_proj_zheight_new.csv	14.6	from SPA
out_ACE2_ESI_stack_3218_proj_zheight_new.csv	20.4	from SPA
out_ACE2_ESI_stack_2106_proj_zheight_new.csv	29	from SPA
out_ACE2_ESI_stack_0997_proj_zheight_new.csv	19.3	from SPA
out_ACE2_ESI_stack_1767_proj_zheight_new.csv	23.5	from SPA
out_ACE2_ESI_stack_0175_proj_zheight_new.csv	12.7	from SPA
out_ACE2_ESI_stack_0479_proj_zheight_new.csv	27.3	from SPA
out_ACE2_ESI_stack_0205_proj_zheight_new.csv	25.9	from SPA
out_ACE2_ESI_stack_0820_proj_zheight_new.csv	31.2	from SPA
out_ACE2_ESI_stack_0361_proj_zheight_new.csv	28.8	from SPA
out_ACE2_ESI_stack_0944_proj_zheight_new.csv	30.6	from SPA
out_ACE2_ESI_stack_2062_proj_zheight_new.csv	12.5	from SPA
out_ACE2_ESI_stack_0581_proj_zheight_new.csv	26	from SPA
out_ACE2_ESI_stack_2735_proj_zheight_new.csv	41	from SPA
out_ACE2_ESI_stack_0746_proj_zheight_new.csv	20.3	from SPA
out_ACE2_ESI_stack_1154_proj_zheight_new.csv	24.9	from SPA
out_ACE2_ESI_stack_2445_proj_zheight_new.csv	27.2	from SPA
out_ACE2_ESI_stack_2682_proj_zheight_new.csv	30.7	from SPA
out_ACE2_ESI_stack_0436_proj_zheight_new.csv	17	from SPA
out_ACE2_ESI_stack_1801_proj_zheight_new.csv	38.7	from SPA
out_ACE2_ESI_stack_1224_proj_zheight_new.csv	17.1	from SPA
out_ACE2_ESI_stack_2207_proj_zheight_new.csv	20.2	from SPA
out_ACE2_ESI_stack_1988_proj_zheight_new.csv	18.2	from SPA
out_ACE2_ESI_stack_0778_proj_zheight_new.csv	22.4	from SPA
out_ACE2_ESI_stack_0274_proj_zheight_new.csv	19.6	from SPA
out_ACE2_ESI_stack_0408_proj_zheight_new.csv	19.7	from SPA
out_ACE2_ESI_stack_0198_proj_zheight_new.csv	26.3	from SPA
out_ACE2_ESI_stack_1286_proj_zheight_new.csv	21.6	from SPA
out_ACE2_ESI_stack_0494_proj_zheight_new.csv	20.9	from SPA
out_ACE2_ESI_stack_1041_proj_zheight_new.csv	14.3	from SPA
out_ACE2_ESI_stack_1914_proj_zheight_new.csv	22.5	from SPA
out_ACE2_ESI_stack_0523_proj_zheight_new.csv	19.5	from SPA
out_ACE2_ESI_stack_0350_proj_zheight_new.csv	11.8	from SPA
out_ACE2_ESI_stack_0975_proj_zheight_new.csv	22.1	from SPA
out_ACE2_ESI_stack_1289_proj_zheight_new.csv	21.4	from SPA
out_ACE2_ESI_stack_0197_proj_zheight_new.csv	28.7	from SPA
out_ACE2_ESI_stack_1785_proj_zheight_new.csv	14.5	from SPA
out_ACE2_ESI_stack_1632_proj_zheight_new.csv	18.6	from SPA
out_ACE2_ESI_stack_2053_proj_zheight_new.csv	24.8	from SPA
out_ACE2_ESI_stack_1165_proj_zheight_new.csv	27.5	from SPA
out_ACE2_ESI_stack_0777_proj_zheight_new.csv	32.6	from SPA
out_ACE2_ESI_stack_1987_proj_zheight_new.csv	21.5	from SPA
out_ACE2_ESI_stack_2704_proj_zheight_new.csv	9.1	from SPA
out_ACE2_ESI_stack_1215_proj_zheight_new.csv	23.1	from SPA
out_ACE2_ESI_stack_2178_proj_zheight_new.csv	14.3	from SPA
out_ACE2_ESI_stack_2474_proj_zheight_new.csv	21.8	from SPA
out_ACE2_ESI_stack_0245_proj_zheight_new.csv	22.4	from SPA
out_ACE2_ESI_stack_0749_proj_zheight_new.csv	16.7	from SPA
out_ACE2_ESI_stack_1690_proj_zheight_new.csv	19.8	from SPA
out_ACE2_ESI_stack_2236_proj_zheight_new.csv	17.2	from SPA
out_ACE2_ESI_stack_0439_proj_zheight_new.csv	20.4	from SPA
out_ACE2_ESI_stack_0135_proj_zheight_new.csv	36.1	from SPA
out_ACE2_ESI_stack_2146_proj_zheight_new.csv	22.2	from SPA
out_ACE2_ESI_stack_0512_proj_zheight_new.csv	25.7	from SPA
out_ACE2_ESI_stack_1300_proj_zheight_new.csv	22.4	from SPA
out_ACE2_ESI_stack_1925_proj_zheight_new.csv	13.5	from SPA
out_ACE2_ESI_stack_0476_proj_zheight_new.csv	13.6	from SPA
out_ACE2_ESI_stack_1264_proj_zheight_new.csv	20.4	from SPA
out_ACE2_ESI_stack_1768_proj_zheight_new.csv	15.6	from SPA
out_ACE2_ESI_stack_0998_proj_zheight_new.csv	13.5	from SPA
out_ACE2_ESI_stack_2109_proj_zheight_new.csv	17.9	from SPA
out_ACE2_ESI_stack_2405_proj_zheight_new.csv	26.2	from SPA
out_ACE2_ESI_stack_3167_proj_zheight_new.csv	15.9	from SPA
out_ACE2_ESI_stack_1643_proj_zheight_new.csv	22.7	from SPA
out_ACE2_ESI_stack_1484_proj_zheight_new.csv	20.8	from SPA
out_ACE2_ESI_stack_0296_proj_zheight_new.csv	12	from SPA
out_ACE2_ESI_stack_2022_proj_zheight_new.csv	23.4	from SPA
out_ACE2_ESI_stack_1188_proj_zheight_new.csv	20.3	from SPA
out_ACE2_ESI_stack_1533_proj_zheight_new.csv	12.9	from SPA
out_ACE2_ESI_stack_0904_proj_zheight_new.csv	29.1	from SPA
out_ACE2_ESI_stack_0321_proj_zheight_new.csv	40	from SPA
out_ACE2_ESI_stack_1371_proj_zheight_new.csv	24.4	from SPA
out_ACE2_ESI_stack_0563_proj_zheight_new.csv	23.2	from SPA
out_ACE2_ESI_stack_2510_proj_zheight_new.csv	20.7	from SPA
out_ACE2_ESI_stack_1001_proj_zheight_new.csv	24.4	from SPA
out_ACE2_ESI_stack_2660_proj_zheight_new.csv	34.7	from SPA
out_ACE2_ESI_stack_0448_proj_zheight_new.csv	27.7	from SPA
out_ACE2_ESI_stack_0144_proj_zheight_new.csv	36.9	from SPA
out_ACE2_ESI_stack_2137_proj_zheight_new.csv	11.1	from SPA
out_ACE2_ESI_stack_0383_proj_zheight_new.csv	14.5	from SPA
out_ACE2_ESI_stack_1591_proj_zheight_new.csv	29.6	from SPA
out_ACE2_ESI_stack_0234_proj_zheight_new.csv	33.2	from SPA
out_ACE2_ESI_stack_2080_proj_zheight_new.csv	28.6	from SPA
out_ACE2_ESI_stack_0811_proj_zheight_new.csv	18.7	from SPA
out_ACE2_ESI_stack_0738_proj_zheight_new.csv	29.9	from SPA
out_ACE2_ESI_stack_0789_proj_zheight_new.csv	27.4	from SPA
out_ACE2_ESI_stack_2031_proj_zheight_new.csv	10.2	from SPA
out_ACE2_ESI_stack_0285_proj_zheight_new.csv	16.8	from SPA
out_ACE2_ESI_stack_1497_proj_zheight_new.csv	19.1	from SPA
out_ACE2_ESI_stack_0042_proj_zheight_new.csv	28.7	from SPA
out_ACE2_ESI_stack_1650_proj_zheight_new.csv	13.7	from SPA
out_ACE2_ESI_stack_1979_proj_zheight_new.csv	29.7	from SPA
out_ACE2_ESI_stack_0332_proj_zheight_new.csv	15	from SPA
out_ACE2_ESI_stack_0169_proj_zheight_new.csv	17.3	from SPA
out_ACE2_ESI_stack_1852_proj_zheight_new.csv	29.4	from SPA
out_ACE2_ESI_stack_1277_proj_zheight_new.csv	21.6	from SPA
out_ACE2_ESI_stack_0465_proj_zheight_new.csv	16.6	from SPA
out_ACE2_ESI_stack_0715_proj_zheight_new.csv	33.9	from SPA
out_ACE2_ESI_stack_0219_proj_zheight_new.csv	28.3	from SPA
out_ACE2_ESI_stack_0390_proj_zheight_new.csv	19.1	from SPA
out_ACE2_ESI_stack_2124_proj_zheight_new.csv	14.3	from SPA
out_ACE2_ESI_stack_0157_proj_zheight_new.csv	17.5	from SPA
out_ACE2_ESI_stack_1249_proj_zheight_new.csv	31.1	from SPA
out_ACE2_ESI_stack_2758_proj_zheight_new.csv	36.7	from SPA
out_ACE2_ESI_stack_1139_proj_zheight_new.csv	22	from SPA
out_ACE2_ESI_stack_0802_proj_zheight_new.csv	25.8	from SPA
out_ACE2_ESI_stack_2093_proj_zheight_new.csv	16.9	from SPA
out_ACE2_ESI_stack_0227_proj_zheight_new.csv	29.2	from SPA
out_ACE2_ESI_stack_0570_proj_zheight_new.csv	22.6	from SPA
out_ACE2_ESI_stack_1947_proj_zheight_new.csv	22	from SPA
out_ACE2_ESI_stack_2673_proj_zheight_new.csv	28.9	from SPA
out_ACE2_ESI_stack_0600_proj_zheight_new.csv	10.2	from SPA
out_ACE2_ESI_stack_0929_proj_zheight_new.csv	21.4	from SPA
out_ACE2_ESI_stack_2717_proj_zheight_new.csv	22	from SPA
out_ACE2_ESI_stack_1994_proj_zheight_new.csv	29	from SPA
out_ACE2_ESI_stack_0764_proj_zheight_new.csv	23.9	from SPA
out_ACE2_ESI_stack_1176_proj_zheight_new.csv	32.9	from SPA
out_ACE2_ESI_stack_0268_proj_zheight_new.csv	19	from SPA
out_ACE2_ESI_stack_2467_proj_zheight_new.csv	16.4	from SPA
out_ACE2_ESI_stack_0414_proj_zheight_new.csv	16.3	from SPA
out_ACE2_ESI_stack_1206_proj_zheight_new.csv	26.5	from SPA
out_ACE2_ESI_stack_1796_proj_zheight_new.csv	19.6	from SPA
out_ACE2_ESI_stack_0184_proj_zheight_new.csv	23.8	from SPA
out_ACE2_ESI_stack_0488_proj_zheight_new.csv	8.9	from SPA
out_ACE2_ESI_stack_1551_proj_zheight_new.csv	33.1	from SPA
out_ACE2_ESI_stack_0966_proj_zheight_new.csv	21.4	from SPA
out_ACE2_ESI_stack_2040_proj_zheight_new.csv	15.8	from SPA
out_ACE2_ESI_stack_0033_proj_zheight_new.csv	32.6	from SPA
out_ACE2_ESI_stack_3199_proj_zheight_new.csv	20.3	from SPA
out_ACE2_ESI_stack_1908_proj_zheight_new.csv	13.4	from SPA
out_ACE2_ESI_stack_2424_proj_zheight_new.csv	35.6	from SPA
out_ACE2_ESI_stack_1063_proj_zheight_new.csv	16.9	from SPA
out_ACE2_ESI_stack_0958_proj_zheight_new.csv	20.4	from SPA
out_ACE2_ESI_stack_1313_proj_zheight_new.csv	20.8	from SPA
out_ACE2_ESI_stack_0501_proj_zheight_new.csv	10.3	from SPA
out_ACE2_ESI_stack_1683_proj_zheight_new.csv	19.6	from SPA
out_ACE2_ESI_stack_2729_proj_zheight_new.csv	29.1	from SPA
out_ACE2_ESI_stack_1148_proj_zheight_new.csv	16.5	from SPA
out_ACE2_ESI_stack_0256_proj_zheight_new.csv	20.4	from SPA
out_ACE2_ESI_stack_2459_proj_zheight_new.csv	22.6	from SPA
out_ACE2_ESI_stack_2155_proj_zheight_new.csv	23.6	from SPA
out_ACE2_ESI_stack_0126_proj_zheight_new.csv	14.3	from SPA
out_ACE2_ESI_stack_0259_proj_zheight_new.csv	7.8	from SPA
out_ACE2_ESI_stack_1147_proj_zheight_new.csv	18.7	from SPA
out_ACE2_ESI_stack_0755_proj_zheight_new.csv	18.4	from SPA
out_ACE2_ESI_stack_2726_proj_zheight_new.csv	28.4	from SPA
out_ACE2_ESI_stack_0592_proj_zheight_new.csv	17	from SPA
out_ACE2_ESI_stack_1237_proj_zheight_new.csv	39.2	from SPA
out_ACE2_ESI_stack_1812_proj_zheight_new.csv	18.5	from SPA
out_ACE2_ESI_stack_0425_proj_zheight_new.csv	12.4	from SPA
out_ACE2_ESI_stack_2691_proj_zheight_new.csv	38.5	from SPA
out_ACE2_ESI_stack_0129_proj_zheight_new.csv	41.5	from SPA
out_ACE2_ESI_stack_2456_proj_zheight_new.csv	21.7	from SPA
out_ACE2_ESI_stack_0957_proj_zheight_new.csv	13.1	from SPA
out_ACE2_ESI_stack_0372_proj_zheight_new.csv	32.2	from SPA
out_ACE2_ESI_stack_1610_proj_zheight_new.csv	15.8	from SPA
out_ACE2_ESI_stack_2071_proj_zheight_new.csv	23	from SPA
out_ACE2_ESI_stack_0969_proj_zheight_new.csv	18.7	from SPA
out_ACE2_ESI_stack_1052_proj_zheight_new.csv	21.3	from SPA
out_ACE2_ESI_stack_0487_proj_zheight_new.csv	11.9	from SPA
out_ACE2_ESI_stack_1295_proj_zheight_new.csv	13.6	from SPA
out_ACE2_ESI_stack_0530_proj_zheight_new.csv	28	from SPA
out_ACE2_ESI_stack_1322_proj_zheight_new.csv	18.1	from SPA
out_ACE2_ESI_stack_1475_proj_zheight_new.csv	21.6	from SPA
out_ACE2_ESI_stack_0267_proj_zheight_new.csv	23.9	from SPA
out_ACE2_ESI_stack_2718_proj_zheight_new.csv	21.4	from SPA
out_ACE2_ESI_stack_1209_proj_zheight_new.csv	23.2	from SPA
out_ACE2_ESI_stack_2164_proj_zheight_new.csv	29.4	from SPA
out_ACE2_ESI_stack_2468_proj_zheight_new.csv	22.1	from SPA
out_ACE2_ESI_stack_1948_proj_zheight_new.csv	18	from SPA
out_ACE2_ESI_stack_1661_proj_zheight_new.csv	11.5	from SPA
out_ACE2_ESI_stack_0073_proj_zheight_new.csv	32.6	from SPA
out_ACE2_ESI_stack_2000_proj_zheight_new.csv	20.3	from SPA
out_ACE2_ESI_stack_1511_proj_zheight_new.csv	15.8	from SPA
out_ACE2_ESI_stack_0303_proj_zheight_new.csv	17.8	from SPA
out_ACE2_ESI_stack_0926_proj_zheight_new.csv	21	from SPA
out_ACE2_ESI_stack_0454_proj_zheight_new.csv	35.5	from SPA
out_ACE2_ESI_stack_1863_proj_zheight_new.csv	31.2	from SPA
out_ACE2_ESI_stack_1246_proj_zheight_new.csv	8.7	from SPA
out_ACE2_ESI_stack_0158_proj_zheight_new.csv	18.8	from SPA
out_ACE2_ESI_stack_1081_proj_zheight_new.csv	30.7	from SPA
out_ACE2_ESI_stack_0228_proj_zheight_new.csv	18.6	from SPA
out_ACE2_ESI_stack_0724_proj_zheight_new.csv	21.9	from SPA
out_ACE2_ESI_stack_1136_proj_zheight_new.csv	19	from SPA
out_ACE2_ESI_stack_2757_proj_zheight_new.csv	26	from SPA
out_ACE2_ESI_stack_1278_proj_zheight_new.csv	25.7	from SPA
out_ACE2_ESI_stack_0166_proj_zheight_new.csv	17.4	from SPA
out_ACE2_ESI_stack_1774_proj_zheight_new.csv	18.2	from SPA
out_ACE2_ESI_stack_0984_proj_zheight_new.csv	22.2	from SPA
out_ACE2_ESI_stack_2115_proj_zheight_new.csv	13.4	from SPA
out_ACE2_ESI_stack_2419_proj_zheight_new.csv	8	from SPA
out_ACE2_ESI_stack_0833_proj_zheight_new.csv	18.2	from SPA
out_ACE2_ESI_stack_0216_proj_zheight_new.csv	13.5	from SPA
out_ACE2_ESI_stack_1976_proj_zheight_new.csv	36	from SPA
out_ACE2_ESI_stack_0541_proj_zheight_new.csv	23.8	from SPA
out_ACE2_ESI_stack_3320_proj_zheight_new.csv	21.6	from SPA
out_ACE2_ESI_stack_1194_proj_zheight_new.csv	14	from SPA
out_ACE2_ESI_stack_0786_proj_zheight_new.csv	21.5	from SPA
out_ACE2_ESI_stack_2532_proj_zheight_new.csv	16.2	from SPA
out_ACE2_ESI_stack_0918_proj_zheight_new.csv	23.9	from SPA
out_ACE2_ESI_stack_1023_proj_zheight_new.csv	22.7	from SPA
out_ACE2_ESI_stack_0272_proj_zheight_new.csv	13.3	from SPA
out_ACE2_ESI_stack_1460_proj_zheight_new.csv	29	from SPA
out_ACE2_ESI_stack_2201_proj_zheight_new.csv	16.4	from SPA
out_ACE2_ESI_stack_1912_proj_zheight_new.csv	17.7	from SPA
out_ACE2_ESI_stack_0525_proj_zheight_new.csv	19.1	from SPA
out_ACE2_ESI_stack_3344_proj_zheight_new.csv	15	from SPA
out_ACE2_ESI_stack_2556_proj_zheight_new.csv	12.1	from SPA
out_ACE2_ESI_stack_0359_proj_zheight_new.csv	25	from SPA
out_ACE2_ESI_stack_1047_proj_zheight_new.csv	13.6	from SPA
out_ACE2_ESI_stack_1280_proj_zheight_new.csv	20.9	from SPA
out_ACE2_ESI_stack_0492_proj_zheight_new.csv	22.2	from SPA
out_ACE2_ESI_stack_1309_proj_zheight_new.csv	12.1	from SPA
out_ACE2_ESI_stack_0017_proj_zheight_new.csv	34.5	from SPA
out_ACE2_ESI_stack_2064_proj_zheight_new.csv	18.6	from SPA
out_ACE2_ESI_stack_0367_proj_zheight_new.csv	16.5	from SPA
out_ACE2_ESI_stack_0942_proj_zheight_new.csv	21.2	from SPA
out_ACE2_ESI_stack_1079_proj_zheight_new.csv	28.9	from SPA
out_ACE2_ESI_stack_0430_proj_zheight_new.csv	18.1	from SPA
out_ACE2_ESI_stack_2684_proj_zheight_new.csv	15.1	from SPA
out_ACE2_ESI_stack_1222_proj_zheight_new.csv	30.3	from SPA
out_ACE2_ESI_stack_0740_proj_zheight_new.csv	16.2	from SPA
out_ACE2_ESI_stack_1152_proj_zheight_new.csv	20.1	from SPA
out_ACE2_ESI_stack_2733_proj_zheight_new.csv	32	from SPA
out_ACE2_ESI_stack_0587_proj_zheight_new.csv	22.2	from SPA
out_ACE2_ESI_stack_0328_proj_zheight_new.csv	13.3	from SPA
out_ACE2_ESI_stack_2490_proj_zheight_new.csv	17	from SPA
out_ACE2_ESI_stack_2657_proj_zheight_new.csv	14.9	from SPA
out_ACE2_ESI_stack_0554_proj_zheight_new.csv	30.7	from SPA
out_ACE2_ESI_stack_1346_proj_zheight_new.csv	23.4	from SPA
out_ACE2_ESI_stack_0058_proj_zheight_new.csv	30	from SPA
out_ACE2_ESI_stack_0793_proj_zheight_new.csv	26.6	from SPA
out_ACE2_ESI_stack_2527_proj_zheight_new.csv	11.4	from SPA
out_ACE2_ESI_stack_1181_proj_zheight_new.csv	14	from SPA
out_ACE2_ESI_stack_0203_proj_zheight_new.csv	15.7	from SPA
out_ACE2_ESI_stack_0826_proj_zheight_new.csv	21.1	from SPA
out_ACE2_ESI_stack_1761_proj_zheight_new.csv	13.7	from SPA
out_ACE2_ESI_stack_0173_proj_zheight_new.csv	12.6	from SPA
out_ACE2_ESI_stack_2100_proj_zheight_new.csv	21.1	from SPA
out_ACE2_ESI_stack_0991_proj_zheight_new.csv	16.9	from SPA
out_ACE2_ESI_stack_0818_proj_zheight_new.csv	27.8	from SPA
out_ACE2_ESI_stack_2089_proj_zheight_new.csv	27.6	from SPA
out_ACE2_ESI_stack_1123_proj_zheight_new.csv	34.9	from SPA
out_ACE2_ESI_stack_0731_proj_zheight_new.csv	10.5	from SPA
out_ACE2_ESI_stack_1253_proj_zheight_new.csv	11	from SPA
out_ACE2_ESI_stack_1876_proj_zheight_new.csv	24.2	from SPA
out_ACE2_ESI_stack_0441_proj_zheight_new.csv	22	from SPA
out_ACE2_ESI_stack_1598_proj_zheight_new.csv	18.9	from SPA
out_ACE2_ESI_stack_1094_proj_zheight_new.csv	41.6	from SPA
out_ACE2_ESI_stack_3220_proj_zheight_new.csv	18.3	from SPA
out_ACE2_ESI_stack_0933_proj_zheight_new.csv	10.8	from SPA
out_ACE2_ESI_stack_0316_proj_zheight_new.csv	27.3	from SPA
out_ACE2_ESI_stack_1504_proj_zheight_new.csv	14.1	from SPA
out_ACE2_ESI_stack_1008_proj_zheight_new.csv	18	from SPA
out_ACE2_ESI_stack_2669_proj_zheight_new.csv	27.4	from SPA
out_ACE2_ESI_stack_0066_proj_zheight_new.csv	37.9	from SPA
out_ACE2_ESI_stack_2015_proj_zheight_new.csv	29.5	from SPA
out_ACE2_ESI_stack_2666_proj_zheight_new.csv	24.4	from SPA
out_ACE2_ESI_stack_1007_proj_zheight_new.csv	23.1	from SPA
out_ACE2_ESI_stack_0319_proj_zheight_new.csv	19.6	from SPA
out_ACE2_ESI_stack_1377_proj_zheight_new.csv	36.1	from SPA
out_ACE2_ESI_stack_0565_proj_zheight_new.csv	14.6	from SPA
out_ACE2_ESI_stack_2086_proj_zheight_new.csv	23.1	from SPA
out_ACE2_ESI_stack_2131_proj_zheight_new.csv	22	from SPA
out_ACE2_ESI_stack_1597_proj_zheight_new.csv	22.2	from SPA
out_ACE2_ESI_stack_0142_proj_zheight_new.csv	27	from SPA
out_ACE2_ESI_stack_1879_proj_zheight_new.csv	17.5	from SPA
out_ACE2_ESI_stack_0829_proj_zheight_new.csv	24.3	from SPA
out_ACE2_ESI_stack_2416_proj_zheight_new.csv	22.2	from SPA
out_ACE2_ESI_stack_2428_proj_zheight_new.csv	35.9	from SPA
out_ACE2_ESI_stack_0470_proj_zheight_new.csv	26	from SPA
out_ACE2_ESI_stack_1262_proj_zheight_new.csv	12.9	from SPA
out_ACE2_ESI_stack_2658_proj_zheight_new.csv	33.5	from SPA
out_ACE2_ESI_stack_1039_proj_zheight_new.csv	28.5	from SPA
out_ACE2_ESI_stack_1535_proj_zheight_new.csv	25.6	from SPA
out_ACE2_ESI_stack_0327_proj_zheight_new.csv	21	from SPA
out_ACE2_ESI_stack_2193_proj_zheight_new.csv	13.5	from SPA
out_ACE2_ESI_stack_2528_proj_zheight_new.csv	17.4	from SPA
out_ACE2_ESI_stack_1482_proj_zheight_new.csv	21.9	from SPA
out_ACE2_ESI_stack_2024_proj_zheight_new.csv	18.6	from SPA
out_ACE2_ESI_stack_0290_proj_zheight_new.csv	34.8	from SPA
out_ACE2_ESI_stack_1645_proj_zheight_new.csv	14.1	from SPA
out_ACE2_ESI_stack_2140_proj_zheight_new.csv	37.2	from SPA
out_ACE2_ESI_stack_0133_proj_zheight_new.csv	39.2	from SPA
out_ACE2_ESI_stack_1808_proj_zheight_new.csv	25	from SPA
out_ACE2_ESI_stack_1696_proj_zheight_new.csv	24.2	from SPA
out_ACE2_ESI_stack_0866_proj_zheight_new.csv	26.4	from SPA
out_ACE2_ESI_stack_0243_proj_zheight_new.csv	7.1	from SPA
out_ACE2_ESI_stack_0514_proj_zheight_new.csv	21.4	from SPA
out_ACE2_ESI_stack_1306_proj_zheight_new.csv	24.7	from SPA
out_ACE2_ESI_stack_1076_proj_zheight_new.csv	12.2	from SPA
out_ACE2_ESI_stack_0368_proj_zheight_new.csv	11.7	from SPA
out_ACE2_ESI_stack_2559_proj_zheight_new.csv	16	from SPA
out_ACE2_ESI_stack_2055_proj_zheight_new.csv	25.2	from SPA
out_ACE2_ESI_stack_1634_proj_zheight_new.csv	17.6	from SPA
out_ACE2_ESI_stack_0191_proj_zheight_new.csv	23.7	from SPA
out_ACE2_ESI_stack_1783_proj_zheight_new.csv	11.2	from SPA
out_ACE2_ESI_stack_1048_proj_zheight_new.csv	11.9	from SPA
out_ACE2_ESI_stack_0356_proj_zheight_new.csv	12.9	from SPA
out_ACE2_ESI_stack_0973_proj_zheight_new.csv	11.6	from SPA
out_ACE2_ESI_stack_2472_proj_zheight_new.csv	22.5	from SPA
out_ACE2_ESI_stack_0401_proj_zheight_new.csv	19.4	from SPA
out_ACE2_ESI_stack_1981_proj_zheight_new.csv	23.5	from SPA
out_ACE2_ESI_stack_2702_proj_zheight_new.csv	19.4	from SPA
out_ACE2_ESI_stack_1163_proj_zheight_new.csv	34.8	from SPA
out_ACE2_ESI_stack_0771_proj_zheight_new.csv	25.4	from SPA
out_ACE2_ESI_stack_1930_proj_zheight_new.csv	26	from SPA
out_ACE2_ESI_stack_1315_proj_zheight_new.csv	18.9	from SPA
out_ACE2_ESI_stack_0507_proj_zheight_new.csv	19.7	from SPA
out_ACE2_ESI_stack_1619_proj_zheight_new.csv	27.1	from SPA
out_ACE2_ESI_stack_2078_proj_zheight_new.csv	21.9	from SPA
out_ACE2_ESI_stack_1065_proj_zheight_new.csv	20	from SPA
out_ACE2_ESI_stack_0120_proj_zheight_new.csv	28	from SPA
out_ACE2_ESI_stack_0250_proj_zheight_new.csv	27.3	from SPA
out_ACE2_ESI_stack_1685_proj_zheight_new.csv	26.8	from SPA
out_ACE2_ESI_stack_0412_proj_zheight_new.csv	23	from SPA
out_ACE2_ESI_stack_1200_proj_zheight_new.csv	17.5	from SPA
out_ACE2_ESI_stack_2461_proj_zheight_new.csv	16.3	from SPA
out_ACE2_ESI_stack_3273_proj_zheight_new.csv	31.7	from SPA
out_ACE2_ESI_stack_0762_proj_zheight_new.csv	10.7	from SPA
out_ACE2_ESI_stack_1170_proj_zheight_new.csv	34.8	from SPA
out_ACE2_ESI_stack_1992_proj_zheight_new.csv	13.4	from SPA
out_ACE2_ESI_stack_0539_proj_zheight_new.csv	12.6	from SPA
out_ACE2_ESI_stack_1627_proj_zheight_new.csv	17.1	from SPA
out_ACE2_ESI_stack_0035_proj_zheight_new.csv	35.4	from SPA
out_ACE2_ESI_stack_2046_proj_zheight_new.csv	19.7	from SPA
out_ACE2_ESI_stack_0960_proj_zheight_new.csv	20	from SPA
out_ACE2_ESI_stack_0345_proj_zheight_new.csv	15.7	from SPA
out_ACE2_ESI_stack_1790_proj_zheight_new.csv	13.3	from SPA
out_ACE2_ESI_stack_0182_proj_zheight_new.csv	9.9	from SPA
out_ACE2_ESI_stack_0804_proj_zheight_new.csv	23	from SPA
out_ACE2_ESI_stack_0221_proj_zheight_new.csv	27.4	from SPA
out_ACE2_ESI_stack_0151_proj_zheight_new.csv	16.9	from SPA
out_ACE2_ESI_stack_2122_proj_zheight_new.csv	22.7	from SPA
out_ACE2_ESI_stack_1088_proj_zheight_new.csv	24.8	from SPA
out_ACE2_ESI_stack_0606_proj_zheight_new.csv	21.4	from SPA
out_ACE2_ESI_stack_2675_proj_zheight_new.csv	21.8	from SPA
out_ACE2_ESI_stack_1668_proj_zheight_new.csv	12.8	from SPA
out_ACE2_ESI_stack_0898_proj_zheight_new.csv	25.5	from SPA
out_ACE2_ESI_stack_2009_proj_zheight_new.csv	20.9	from SPA
out_ACE2_ESI_stack_2505_proj_zheight_new.csv	10.9	from SPA
out_ACE2_ESI_stack_0334_proj_zheight_new.csv	29.4	from SPA
out_ACE2_ESI_stack_1526_proj_zheight_new.csv	17.3	from SPA
out_ACE2_ESI_stack_2586_proj_zheight_new.csv	31.3	from SPA
out_ACE2_ESI_stack_0548_proj_zheight_new.csv	20.6	from SPA
out_ACE2_ESI_stack_0044_proj_zheight_new.csv	20.2	from SPA
out_ACE2_ESI_stack_1656_proj_zheight_new.csv	18.3	from SPA
out_ACE2_ESI_stack_0283_proj_zheight_new.csv	17.8	from SPA
out_ACE2_ESI_stack_2037_proj_zheight_new.csv	20.4	from SPA
out_ACE2_ESI_stack_1491_proj_zheight_new.csv	15.6	from SPA
out_ACE2_ESI_stack_1101_proj_zheight_new.csv	26.4	from SPA
out_ACE2_ESI_stack_0713_proj_zheight_new.csv	21.8	from SPA
out_ACE2_ESI_stack_2760_proj_zheight_new.csv	24.5	from SPA
out_ACE2_ESI_stack_1854_proj_zheight_new.csv	23.5	from SPA
out_ACE2_ESI_stack_1271_proj_zheight_new.csv	20.1	from SPA
out_ACE2_ESI_stack_0463_proj_zheight_new.csv	29.5	from SPA
out_ACE2_ESI_stack_2410_proj_zheight_new.csv	26.9	from SPA
out_ACE2_ESI_stack_0835_proj_zheight_new.csv	23.5	from SPA
out_ACE2_ESI_stack_0210_proj_zheight_new.csv	13.9	from SPA
out_ACE2_ESI_stack_0982_proj_zheight_new.csv	26.4	from SPA
out_ACE2_ESI_stack_2113_proj_zheight_new.csv	18.1	from SPA
out_ACE2_ESI_stack_0160_proj_zheight_new.csv	26.2	from SPA
out_ACE2_ESI_stack_1772_proj_zheight_new.csv	19.4	from SPA
out_ACE2_ESI_stack_2644_proj_zheight_new.csv	21.1	from SPA
out_ACE2_ESI_stack_2483_proj_zheight_new.csv	20.2	from SPA
out_ACE2_ESI_stack_1529_proj_zheight_new.csv	27.6	from SPA
out_ACE2_ESI_stack_1192_proj_zheight_new.csv	25.1	from SPA
out_ACE2_ESI_stack_2534_proj_zheight_new.csv	22.4	from SPA
out_ACE2_ESI_stack_0780_proj_zheight_new.csv	25.8	from SPA
out_ACE2_ESI_stack_2038_proj_zheight_new.csv	18.9	from SPA
out_ACE2_ESI_stack_1970_proj_zheight_new.csv	13.7	from SPA
out_ACE2_ESI_stack_0547_proj_zheight_new.csv	34.3	from SPA
out_ACE2_ESI_stack_0609_proj_zheight_new.csv	33.6	from SPA
out_ACE2_ESI_stack_1517_proj_zheight_new.csv	20.2	from SPA
out_ACE2_ESI_stack_0305_proj_zheight_new.csv	17.5	from SPA
out_ACE2_ESI_stack_0920_proj_zheight_new.csv	24.2	from SPA
out_ACE2_ESI_stack_0495_proj_zheight_new.csv	31.7	from SPA
out_ACE2_ESI_stack_2006_proj_zheight_new.csv	14.3	from SPA
out_ACE2_ESI_stack_0897_proj_zheight_new.csv	40.2	from SPA
out_ACE2_ESI_stack_1667_proj_zheight_new.csv	23.3	from SPA
out_ACE2_ESI_stack_0075_proj_zheight_new.csv	32.3	from SPA
out_ACE2_ESI_stack_0579_proj_zheight_new.csv	25.6	from SPA
out_ACE2_ESI_stack_2751_proj_zheight_new.csv	16	from SPA
out_ACE2_ESI_stack_0722_proj_zheight_new.csv	31.9	from SPA
out_ACE2_ESI_stack_1130_proj_zheight_new.csv	21.2	from SPA
out_ACE2_ESI_stack_2421_proj_zheight_new.csv	35.7	from SPA
out_ACE2_ESI_stack_1087_proj_zheight_new.csv	37.7	from SPA
out_ACE2_ESI_stack_0452_proj_zheight_new.csv	27	from SPA
out_ACE2_ESI_stack_1865_proj_zheight_new.csv	18.9	from SPA
out_ACE2_ESI_stack_1240_proj_zheight_new.csv	29.4	from SPA
out_ACE2_ESI_stack_2545_proj_zheight_new.csv	9.4	from SPA
out_ACE2_ESI_stack_2049_proj_zheight_new.csv	26.3	from SPA
out_ACE2_ESI_stack_1628_proj_zheight_new.csv	13.9	from SPA
out_ACE2_ESI_stack_0536_proj_zheight_new.csv	15.8	from SPA
out_ACE2_ESI_stack_1324_proj_zheight_new.csv	37.1	from SPA
out_ACE2_ESI_stack_0481_proj_zheight_new.csv	22	from SPA
out_ACE2_ESI_stack_1293_proj_zheight_new.csv	10.2	from SPA
out_ACE2_ESI_stack_1054_proj_zheight_new.csv	17	from SPA
out_ACE2_ESI_stack_0111_proj_zheight_new.csv	16.5	from SPA
out_ACE2_ESI_stack_2212_proj_zheight_new.csv	17.2	from SPA
out_ACE2_ESI_stack_0117_proj_zheight_new.csv	40.6	from SPA
out_ACE2_ESI_stack_2450_proj_zheight_new.csv	31.7	from SPA
out_ACE2_ESI_stack_2697_proj_zheight_new.csv	22.9	from SPA
out_ACE2_ESI_stack_0423_proj_zheight_new.csv	14.6	from SPA
out_ACE2_ESI_stack_1386_proj_zheight_new.csv	17.9	from SPA
out_ACE2_ESI_stack_0594_proj_zheight_new.csv	16.1	from SPA
out_ACE2_ESI_stack_2720_proj_zheight_new.csv	20.6	from SPA
out_ACE2_ESI_stack_1141_proj_zheight_new.csv	18.1	from SPA
out_ACE2_ESI_stack_0753_proj_zheight_new.csv	15.3	from SPA
out_ACE2_ESI_stack_2077_proj_zheight_new.csv	22.2	from SPA
out_ACE2_ESI_stack_0508_proj_zheight_new.csv	14.2	from SPA
out_ACE2_ESI_stack_0951_proj_zheight_new.csv	17.2	from SPA
out_ACE2_ESI_stack_0374_proj_zheight_new.csv	27.5	from SPA
out_ACE2_ESI_stack_1968_proj_zheight_new.csv	22.2	from SPA
out_ACE2_ESI_stack_0053_proj_zheight_new.csv	39.1	from SPA
out_ACE2_ESI_stack_1641_proj_zheight_new.csv	16.1	from SPA
out_ACE2_ESI_stack_2020_proj_zheight_new.csv	16.8	from SPA
out_ACE2_ESI_stack_0294_proj_zheight_new.csv	33.1	from SPA
out_ACE2_ESI_stack_1486_proj_zheight_new.csv	22.8	from SPA
out_ACE2_ESI_stack_0798_proj_zheight_new.csv	19.5	from SPA
out_ACE2_ESI_stack_0323_proj_zheight_new.csv	12.9	from SPA
out_ACE2_ESI_stack_2197_proj_zheight_new.csv	25.1	from SPA
out_ACE2_ESI_stack_1531_proj_zheight_new.csv	19.5	from SPA
out_ACE2_ESI_stack_1266_proj_zheight_new.csv	13.7	from SPA
out_ACE2_ESI_stack_0474_proj_zheight_new.csv	18.5	from SPA
out_ACE2_ESI_stack_2407_proj_zheight_new.csv	15.1	from SPA
out_ACE2_ESI_stack_0208_proj_zheight_new.csv	16.4	from SPA
out_ACE2_ESI_stack_1116_proj_zheight_new.csv	29.9	from SPA
out_ACE2_ESI_stack_1258_proj_zheight_new.csv	14.2	from SPA
out_ACE2_ESI_stack_0146_proj_zheight_new.csv	20.1	from SPA
out_ACE2_ESI_stack_1593_proj_zheight_new.csv	27.5	from SPA
out_ACE2_ESI_stack_0381_proj_zheight_new.csv	24	from SPA
out_ACE2_ESI_stack_2135_proj_zheight_new.csv	19.2	from SPA
out_ACE2_ESI_stack_2082_proj_zheight_new.csv	17.6	from SPA
out_ACE2_ESI_stack_0236_proj_zheight_new.csv	11.3	from SPA
out_ACE2_ESI_stack_0813_proj_zheight_new.csv	20	from SPA
out_ACE2_ESI_stack_2749_proj_zheight_new.csv	23.2	from SPA
out_ACE2_ESI_stack_0561_proj_zheight_new.csv	39.1	from SPA
out_ACE2_ESI_stack_1956_proj_zheight_new.csv	31.6	from SPA
out_ACE2_ESI_stack_2512_proj_zheight_new.csv	26.9	from SPA
out_ACE2_ESI_stack_0938_proj_zheight_new.csv	15.5	from SPA
out_ACE2_ESI_stack_2662_proj_zheight_new.csv	25.9	from SPA
out_ACE2_ESI_stack_0279_proj_zheight_new.csv	13.4	from SPA
out_ACE2_ESI_stack_0775_proj_zheight_new.csv	28	from SPA
out_ACE2_ESI_stack_1167_proj_zheight_new.csv	28.3	from SPA
out_ACE2_ESI_stack_2706_proj_zheight_new.csv	29.7	from SPA
out_ACE2_ESI_stack_0405_proj_zheight_new.csv	16.2	from SPA
out_ACE2_ESI_stack_1217_proj_zheight_new.csv	27.6	from SPA
out_ACE2_ESI_stack_0109_proj_zheight_new.csv	30.2	from SPA
out_ACE2_ESI_stack_2476_proj_zheight_new.csv	14.1	from SPA
out_ACE2_ESI_stack_3264_proj_zheight_new.csv	34.6	from SPA
out_ACE2_ESI_stack_0352_proj_zheight_new.csv	24.7	from SPA
out_ACE2_ESI_stack_0977_proj_zheight_new.csv	18	from SPA
out_ACE2_ESI_stack_0499_proj_zheight_new.csv	14.9	from SPA
out_ACE2_ESI_stack_1787_proj_zheight_new.csv	11.6	from SPA
out_ACE2_ESI_stack_0195_proj_zheight_new.csv	15	from SPA
out_ACE2_ESI_stack_1919_proj_zheight_new.csv	16.9	from SPA
out_ACE2_ESI_stack_1630_proj_zheight_new.csv	12.7	from SPA
out_ACE2_ESI_stack_2051_proj_zheight_new.csv	18	from SPA
out_ACE2_ESI_stack_0949_proj_zheight_new.csv	13.2	from SPA
out_ACE2_ESI_stack_1072_proj_zheight_new.csv	33.7	from SPA
out_ACE2_ESI_stack_1302_proj_zheight_new.csv	16.3	from SPA
out_ACE2_ESI_stack_1927_proj_zheight_new.csv	14.1	from SPA
out_ACE2_ESI_stack_0510_proj_zheight_new.csv	15	from SPA
out_ACE2_ESI_stack_1159_proj_zheight_new.csv	22.8	from SPA
out_ACE2_ESI_stack_0014_proj_zheight_new.csv	29.1	from SPA
out_ACE2_ESI_stack_2234_proj_zheight_new.csv	33.9	from SPA
out_ACE2_ESI_stack_1229_proj_zheight_new.csv	13.4	from SPA
out_ACE2_ESI_stack_0137_proj_zheight_new.csv	26.3	from SPA
out_ACE2_ESI_stack_2144_proj_zheight_new.csv	20.7	from SPA
out_ACE2_ESI_stack_2448_proj_zheight_new.csv	29.9	from SPA
out_ACE2_ESI_stack_2737_proj_zheight_new.csv	27.9	from SPA
out_ACE2_ESI_stack_0583_proj_zheight_new.csv	26.9	from SPA
out_ACE2_ESI_stack_1156_proj_zheight_new.csv	19	from SPA
out_ACE2_ESI_stack_0744_proj_zheight_new.csv	27.6	from SPA
out_ACE2_ESI_stack_0248_proj_zheight_new.csv	24.5	from SPA
out_ACE2_ESI_stack_0138_proj_zheight_new.csv	22.4	from SPA
out_ACE2_ESI_stack_1803_proj_zheight_new.csv	19.2	from SPA
out_ACE2_ESI_stack_1226_proj_zheight_new.csv	23.4	from SPA
out_ACE2_ESI_stack_0434_proj_zheight_new.csv	12.2	from SPA
out_ACE2_ESI_stack_2680_proj_zheight_new.csv	33.1	from SPA
out_ACE2_ESI_stack_0363_proj_zheight_new.csv	26.2	from SPA
out_ACE2_ESI_stack_0946_proj_zheight_new.csv	18.4	from SPA
out_ACE2_ESI_stack_2060_proj_zheight_new.csv	11.7	from SPA
out_ACE2_ESI_stack_0013_proj_zheight_new.csv	31.4	from SPA
out_ACE2_ESI_stack_1928_proj_zheight_new.csv	16.1	from SPA
out_ACE2_ESI_stack_1788_proj_zheight_new.csv	14.6	from SPA
out_ACE2_ESI_stack_0496_proj_zheight_new.csv	24.4	from SPA
out_ACE2_ESI_stack_1284_proj_zheight_new.csv	25.7	from SPA
out_ACE2_ESI_stack_0978_proj_zheight_new.csv	11	from SPA
out_ACE2_ESI_stack_0521_proj_zheight_new.csv	20.6	from SPA
out_ACE2_ESI_stack_1916_proj_zheight_new.csv	30	from SPA
out_ACE2_ESI_stack_2205_proj_zheight_new.csv	12.1	from SPA
out_ACE2_ESI_stack_2709_proj_zheight_new.csv	18.9	from SPA
out_ACE2_ESI_stack_1168_proj_zheight_new.csv	18.6	from SPA
out_ACE2_ESI_stack_0276_proj_zheight_new.csv	12.8	from SPA
out_ACE2_ESI_stack_2479_proj_zheight_new.csv	20.4	from SPA
out_ACE2_ESI_stack_2175_proj_zheight_new.csv	21.5	from SPA
out_ACE2_ESI_stack_1218_proj_zheight_new.csv	23.7	from SPA
out_ACE2_ESI_stack_2011_proj_zheight_new.csv	21	from SPA
out_ACE2_ESI_stack_1670_proj_zheight_new.csv	25.1	from SPA
out_ACE2_ESI_stack_0937_proj_zheight_new.csv	17.9	from SPA
out_ACE2_ESI_stack_0312_proj_zheight_new.csv	12.7	from SPA
out_ACE2_ESI_stack_1090_proj_zheight_new.csv	18.3	from SPA
out_ACE2_ESI_stack_0149_proj_zheight_new.csv	22.4	from SPA
out_ACE2_ESI_stack_0445_proj_zheight_new.csv	16.8	from SPA
out_ACE2_ESI_stack_1257_proj_zheight_new.csv	22.6	from SPA
out_ACE2_ESI_stack_1872_proj_zheight_new.csv	24.4	from SPA
out_ACE2_ESI_stack_2746_proj_zheight_new.csv	27.7	from SPA
out_ACE2_ESI_stack_0735_proj_zheight_new.csv	15.6	from SPA
out_ACE2_ESI_stack_1127_proj_zheight_new.csv	8.8	from SPA
out_ACE2_ESI_stack_0239_proj_zheight_new.csv	23.2	from SPA
out_ACE2_ESI_stack_2408_proj_zheight_new.csv	6.4	from SPA
out_ACE2_ESI_stack_0995_proj_zheight_new.csv	19.2	from SPA
out_ACE2_ESI_stack_0177_proj_zheight_new.csv	18.4	from SPA
out_ACE2_ESI_stack_1765_proj_zheight_new.csv	31.7	from SPA
out_ACE2_ESI_stack_1269_proj_zheight_new.csv	23.8	from SPA
out_ACE2_ESI_stack_0207_proj_zheight_new.csv	20.9	from SPA
out_ACE2_ESI_stack_0822_proj_zheight_new.csv	26.1	from SPA
out_ACE2_ESI_stack_1185_proj_zheight_new.csv	32.8	from SPA
out_ACE2_ESI_stack_0797_proj_zheight_new.csv	20.9	from SPA
out_ACE2_ESI_stack_1489_proj_zheight_new.csv	25.2	from SPA
out_ACE2_ESI_stack_0550_proj_zheight_new.csv	17.1	from SPA
out_ACE2_ESI_stack_2653_proj_zheight_new.csv	22.2	from SPA
out_ACE2_ESI_stack_1032_proj_zheight_new.csv	22.1	from SPA
out_ACE2_ESI_stack_2494_proj_zheight_new.csv	18.1	from SPA
out_ACE2_ESI_stack_2198_proj_zheight_new.csv	30.1	from SPA
out_ACE2_ESI_stack_1861_proj_zheight_new.csv	18.4	from SPA
out_ACE2_ESI_stack_1244_proj_zheight_new.csv	20.8	from SPA
out_ACE2_ESI_stack_0456_proj_zheight_new.csv	25	from SPA
out_ACE2_ESI_stack_2129_proj_zheight_new.csv	23.4	from SPA
out_ACE2_ESI_stack_1083_proj_zheight_new.csv	22.2	from SPA
out_ACE2_ESI_stack_2515_proj_zheight_new.csv	10.3	from SPA
out_ACE2_ESI_stack_2425_proj_zheight_new.csv	24.1	from SPA
out_ACE2_ESI_stack_2755_proj_zheight_new.csv	25.2	from SPA
out_ACE2_ESI_stack_0071_proj_zheight_new.csv	30.4	from SPA
out_ACE2_ESI_stack_1663_proj_zheight_new.csv	11.8	from SPA
out_ACE2_ESI_stack_2002_proj_zheight_new.csv	17.2	from SPA
out_ACE2_ESI_stack_0893_proj_zheight_new.csv	20.2	from SPA
out_ACE2_ESI_stack_0924_proj_zheight_new.csv	17.8	from SPA
out_ACE2_ESI_stack_0543_proj_zheight_new.csv	22	from SPA
out_ACE2_ESI_stack_1974_proj_zheight_new.csv	18.2	from SPA
out_ACE2_ESI_stack_0118_proj_zheight_new.csv	22.3	from SPA
out_ACE2_ESI_stack_0288_proj_zheight_new.csv	35.5	from SPA
out_ACE2_ESI_stack_2530_proj_zheight_new.csv	26.8	from SPA
out_ACE2_ESI_stack_0784_proj_zheight_new.csv	11.4	from SPA
out_ACE2_ESI_stack_3322_proj_zheight_new.csv	39	from SPA
out_ACE2_ESI_stack_3799_proj_zheight_new.csv	13.9	from SPA
out_ACE2_ESI_stack_2487_proj_zheight_new.csv	16	from SPA
out_ACE2_ESI_stack_1021_proj_zheight_new.csv	28.1	from SPA
out_ACE2_ESI_stack_2640_proj_zheight_new.csv	21.3	from SPA
out_ACE2_ESI_stack_0468_proj_zheight_new.csv	21.4	from SPA
out_ACE2_ESI_stack_1776_proj_zheight_new.csv	20.9	from SPA
out_ACE2_ESI_stack_0164_proj_zheight_new.csv	22.8	from SPA
out_ACE2_ESI_stack_0986_proj_zheight_new.csv	18.1	from SPA
out_ACE2_ESI_stack_2117_proj_zheight_new.csv	17.9	from SPA
out_ACE2_ESI_stack_0831_proj_zheight_new.csv	38.7	from SPA
out_ACE2_ESI_stack_0214_proj_zheight_new.csv	21	from SPA
out_ACE2_ESI_stack_0718_proj_zheight_new.csv	13.4	from SPA
out_ACE2_ESI_stack_0955_proj_zheight_new.csv	17	from SPA
out_ACE2_ESI_stack_0370_proj_zheight_new.csv	21.1	from SPA
out_ACE2_ESI_stack_1612_proj_zheight_new.csv	12	from SPA
out_ACE2_ESI_stack_2073_proj_zheight_new.csv	34.1	from SPA
out_ACE2_ESI_stack_1449_proj_zheight_new.csv	23.5	from SPA
out_ACE2_ESI_stack_0757_proj_zheight_new.csv	26.6	from SPA
out_ACE2_ESI_stack_1145_proj_zheight_new.csv	29.4	from SPA
out_ACE2_ESI_stack_0590_proj_zheight_new.csv	23.3	from SPA
out_ACE2_ESI_stack_2724_proj_zheight_new.csv	21.5	from SPA
out_ACE2_ESI_stack_0427_proj_zheight_new.csv	21.2	from SPA
out_ACE2_ESI_stack_1235_proj_zheight_new.csv	25.3	from SPA
out_ACE2_ESI_stack_1810_proj_zheight_new.csv	19.7	from SPA
out_ACE2_ESI_stack_2454_proj_zheight_new.csv	14.3	from SPA
out_ACE2_ESI_stack_0265_proj_zheight_new.csv	20.8	from SPA
out_ACE2_ESI_stack_1477_proj_zheight_new.csv	14	from SPA
out_ACE2_ESI_stack_0769_proj_zheight_new.csv	21.1	from SPA
out_ACE2_ESI_stack_1999_proj_zheight_new.csv	18.5	from SPA
out_ACE2_ESI_stack_2833_proj_zheight_new.csv	23.5	from SPA
out_ACE2_ESI_stack_2216_proj_zheight_new.csv	29	from SPA
out_ACE2_ESI_stack_0419_proj_zheight_new.csv	12	from SPA
out_ACE2_ESI_stack_0115_proj_zheight_new.csv	17.4	from SPA
out_ACE2_ESI_stack_1050_proj_zheight_new.csv	16.3	from SPA
out_ACE2_ESI_stack_1297_proj_zheight_new.csv	14.6	from SPA
out_ACE2_ESI_stack_0485_proj_zheight_new.csv	24	from SPA
out_ACE2_ESI_stack_1320_proj_zheight_new.csv	22.2	from SPA
out_ACE2_ESI_stack_0532_proj_zheight_new.csv	21	from SPA
out_ACE2_ESI_stack_2541_proj_zheight_new.csv	33.6	from SPA
out_ACE2_ESI_stack_0186_proj_zheight_new.csv	28.5	from SPA
out_ACE2_ESI_stack_1794_proj_zheight_new.csv	12.6	from SPA
out_ACE2_ESI_stack_1298_proj_zheight_new.csv	16	from SPA
out_ACE2_ESI_stack_0964_proj_zheight_new.csv	21.3	from SPA
out_ACE2_ESI_stack_0341_proj_zheight_new.csv	26	from SPA
out_ACE2_ESI_stack_2042_proj_zheight_new.csv	25.6	from SPA
out_ACE2_ESI_stack_0031_proj_zheight_new.csv	35.1	from SPA
out_ACE2_ESI_stack_2219_proj_zheight_new.csv	31.8	from SPA
out_ACE2_ESI_stack_1996_proj_zheight_new.csv	21.3	from SPA
out_ACE2_ESI_stack_2715_proj_zheight_new.csv	20.5	from SPA
out_ACE2_ESI_stack_1174_proj_zheight_new.csv	23.5	from SPA
out_ACE2_ESI_stack_0766_proj_zheight_new.csv	27.5	from SPA
out_ACE2_ESI_stack_1478_proj_zheight_new.csv	27.6	from SPA
out_ACE2_ESI_stack_2465_proj_zheight_new.csv	21.9	from SPA
out_ACE2_ESI_stack_2169_proj_zheight_new.csv	29.9	from SPA
out_ACE2_ESI_stack_0416_proj_zheight_new.csv	18.5	from SPA
out_ACE2_ESI_stack_1681_proj_zheight_new.csv	25.5	from SPA
out_ACE2_ESI_stack_0758_proj_zheight_new.csv	32	from SPA
out_ACE2_ESI_stack_0254_proj_zheight_new.csv	20.8	from SPA
out_ACE2_ESI_stack_2157_proj_zheight_new.csv	28.5	from SPA
out_ACE2_ESI_stack_0124_proj_zheight_new.csv	39.1	from SPA
out_ACE2_ESI_stack_0428_proj_zheight_new.csv	28.5	from SPA
out_ACE2_ESI_stack_1061_proj_zheight_new.csv	22.2	from SPA
out_ACE2_ESI_stack_0503_proj_zheight_new.csv	20.1	from SPA
out_ACE2_ESI_stack_1311_proj_zheight_new.csv	22.4	from SPA
out_ACE2_ESI_stack_2118_proj_zheight_new.csv	26.2	from SPA
out_ACE2_ESI_stack_0989_proj_zheight_new.csv	31.4	from SPA
out_ACE2_ESI_stack_1779_proj_zheight_new.csv	23.9	from SPA
out_ACE2_ESI_stack_0467_proj_zheight_new.csv	38.3	from SPA
out_ACE2_ESI_stack_1850_proj_zheight_new.csv	26.4	from SPA
out_ACE2_ESI_stack_1275_proj_zheight_new.csv	22.6	from SPA
out_ACE2_ESI_stack_0717_proj_zheight_new.csv	21.9	from SPA
out_ACE2_ESI_stack_1105_proj_zheight_new.csv	36.5	from SPA
out_ACE2_ESI_stack_1199_proj_zheight_new.csv	23.8	from SPA
out_ACE2_ESI_stack_1495_proj_zheight_new.csv	19.2	from SPA
out_ACE2_ESI_stack_0287_proj_zheight_new.csv	20.9	from SPA
out_ACE2_ESI_stack_2033_proj_zheight_new.csv	18.6	from SPA
out_ACE2_ESI_stack_1652_proj_zheight_new.csv	19.2	from SPA
out_ACE2_ESI_stack_0040_proj_zheight_new.csv	37.3	from SPA
out_ACE2_ESI_stack_2488_proj_zheight_new.csv	13.3	from SPA
out_ACE2_ESI_stack_2184_proj_zheight_new.csv	24	from SPA
out_ACE2_ESI_stack_0330_proj_zheight_new.csv	16.9	from SPA
out_ACE2_ESI_stack_1945_proj_zheight_new.csv	35	from SPA
out_ACE2_ESI_stack_0572_proj_zheight_new.csv	9.3	from SPA
out_ACE2_ESI_stack_2671_proj_zheight_new.csv	21.6	from SPA
out_ACE2_ESI_stack_1010_proj_zheight_new.csv	23.3	from SPA
out_ACE2_ESI_stack_0602_proj_zheight_new.csv	14	from SPA
out_ACE2_ESI_stack_2126_proj_zheight_new.csv	28.7	from SPA
out_ACE2_ESI_stack_0155_proj_zheight_new.csv	23.8	from SPA
out_ACE2_ESI_stack_0459_proj_zheight_new.csv	34.9	from SPA
out_ACE2_ESI_stack_0729_proj_zheight_new.csv	31.9	from SPA
out_ACE2_ESI_stack_0800_proj_zheight_new.csv	30.7	from SPA
out_ACE2_ESI_stack_0225_proj_zheight_new.csv	22.8	from SPA
out_ACE2_ESI_stack_2091_proj_zheight_new.csv	30.9	from SPA
out_ACE2_ESI_stack_2418_proj_zheight_new.csv	10.8	from SPA
out_ACE2_ESI_stack_0985_proj_zheight_new.csv	26.4	from SPA
out_ACE2_ESI_stack_2114_proj_zheight_new.csv	32.1	from SPA
out_ACE2_ESI_stack_0167_proj_zheight_new.csv	17.2	from SPA
out_ACE2_ESI_stack_1775_proj_zheight_new.csv	13.7	from SPA
out_ACE2_ESI_stack_1279_proj_zheight_new.csv	26.2	from SPA
out_ACE2_ESI_stack_0832_proj_zheight_new.csv	28.2	from SPA
out_ACE2_ESI_stack_3321_proj_zheight_new.csv	16.7	from SPA
out_ACE2_ESI_stack_1195_proj_zheight_new.csv	25.9	from SPA
out_ACE2_ESI_stack_0787_proj_zheight_new.csv	24.4	from SPA
out_ACE2_ESI_stack_2533_proj_zheight_new.csv	22.6	from SPA
out_ACE2_ESI_stack_1499_proj_zheight_new.csv	24.4	from SPA
out_ACE2_ESI_stack_1977_proj_zheight_new.csv	21.9	from SPA
out_ACE2_ESI_stack_0540_proj_zheight_new.csv	25.4	from SPA
out_ACE2_ESI_stack_2643_proj_zheight_new.csv	7	from SPA
out_ACE2_ESI_stack_1022_proj_zheight_new.csv	29.1	from SPA
out_ACE2_ESI_stack_0919_proj_zheight_new.csv	24.3	from SPA
out_ACE2_ESI_stack_2188_proj_zheight_new.csv	15.1	from SPA
out_ACE2_ESI_stack_2001_proj_zheight_new.csv	14	from SPA
out_ACE2_ESI_stack_0072_proj_zheight_new.csv	43	from SPA
out_ACE2_ESI_stack_1510_proj_zheight_new.csv	18.8	from SPA
out_ACE2_ESI_stack_0302_proj_zheight_new.csv	18.9	from SPA
out_ACE2_ESI_stack_0927_proj_zheight_new.csv	27.2	from SPA
out_ACE2_ESI_stack_2426_proj_zheight_new.csv	24.5	from SPA
out_ACE2_ESI_stack_1080_proj_zheight_new.csv	23.7	from SPA
out_ACE2_ESI_stack_0159_proj_zheight_new.csv	28.4	from SPA
out_ACE2_ESI_stack_0455_proj_zheight_new.csv	25.7	from SPA
out_ACE2_ESI_stack_1862_proj_zheight_new.csv	25.8	from SPA
out_ACE2_ESI_stack_1247_proj_zheight_new.csv	40.5	from SPA
out_ACE2_ESI_stack_2756_proj_zheight_new.csv	26.9	from SPA
out_ACE2_ESI_stack_0725_proj_zheight_new.csv	21.9	from SPA
out_ACE2_ESI_stack_1137_proj_zheight_new.csv	14.4	from SPA
out_ACE2_ESI_stack_0229_proj_zheight_new.csv	12.3	from SPA
out_ACE2_ESI_stack_0486_proj_zheight_new.csv	19.5	from SPA
out_ACE2_ESI_stack_1294_proj_zheight_new.csv	19.4	from SPA
out_ACE2_ESI_stack_1053_proj_zheight_new.csv	18	from SPA
out_ACE2_ESI_stack_0968_proj_zheight_new.csv	32.7	from SPA
out_ACE2_ESI_stack_0531_proj_zheight_new.csv	32.7	from SPA
out_ACE2_ESI_stack_1323_proj_zheight_new.csv	15.2	from SPA
out_ACE2_ESI_stack_2719_proj_zheight_new.csv	23.7	from SPA
out_ACE2_ESI_stack_1178_proj_zheight_new.csv	26.9	from SPA
out_ACE2_ESI_stack_1474_proj_zheight_new.csv	21.8	from SPA
out_ACE2_ESI_stack_0266_proj_zheight_new.csv	21.5	from SPA
out_ACE2_ESI_stack_2469_proj_zheight_new.csv	20.1	from SPA
out_ACE2_ESI_stack_0116_proj_zheight_new.csv	14	from SPA
out_ACE2_ESI_stack_1208_proj_zheight_new.csv	11.7	from SPA
out_ACE2_ESI_stack_2727_proj_zheight_new.csv	25.2	from SPA
out_ACE2_ESI_stack_0593_proj_zheight_new.csv	22.7	from SPA
out_ACE2_ESI_stack_1146_proj_zheight_new.csv	18.1	from SPA
out_ACE2_ESI_stack_0754_proj_zheight_new.csv	15.3	from SPA
out_ACE2_ESI_stack_0258_proj_zheight_new.csv	23.1	from SPA
out_ACE2_ESI_stack_2457_proj_zheight_new.csv	12.4	from SPA
out_ACE2_ESI_stack_0128_proj_zheight_new.csv	21.8	from SPA
out_ACE2_ESI_stack_1236_proj_zheight_new.csv	14.2	from SPA
out_ACE2_ESI_stack_0424_proj_zheight_new.csv	13.6	from SPA
out_ACE2_ESI_stack_2690_proj_zheight_new.csv	36	from SPA
out_ACE2_ESI_stack_0956_proj_zheight_new.csv	12.3	from SPA
out_ACE2_ESI_stack_0373_proj_zheight_new.csv	20.7	from SPA
out_ACE2_ESI_stack_2070_proj_zheight_new.csv	15.3	from SPA
out_ACE2_ESI_stack_0003_proj_zheight_new.csv	25.2	from SPA
out_ACE2_ESI_stack_1611_proj_zheight_new.csv	11.3	from SPA
out_ACE2_ESI_stack_1938_proj_zheight_new.csv	24.1	from SPA
out_ACE2_ESI_stack_0959_proj_zheight_new.csv	12.8	from SPA
out_ACE2_ESI_stack_1062_proj_zheight_new.csv	11.9	from SPA
out_ACE2_ESI_stack_1880_proj_zheight_new.csv	20.1	from SPA
out_ACE2_ESI_stack_1312_proj_zheight_new.csv	24.2	from SPA
out_ACE2_ESI_stack_0500_proj_zheight_new.csv	32	from SPA
out_ACE2_ESI_stack_2573_proj_zheight_new.csv	16	from SPA
out_ACE2_ESI_stack_0257_proj_zheight_new.csv	23.6	from SPA
out_ACE2_ESI_stack_1149_proj_zheight_new.csv	19.7	from SPA
out_ACE2_ESI_stack_2728_proj_zheight_new.csv	20.6	from SPA
out_ACE2_ESI_stack_1682_proj_zheight_new.csv	17	from SPA
out_ACE2_ESI_stack_1239_proj_zheight_new.csv	22.5	from SPA
out_ACE2_ESI_stack_0127_proj_zheight_new.csv	32.5	from SPA
out_ACE2_ESI_stack_2154_proj_zheight_new.csv	27.5	from SPA
out_ACE2_ESI_stack_2458_proj_zheight_new.csv	26.5	from SPA
out_ACE2_ESI_stack_0269_proj_zheight_new.csv	8.9	from SPA
out_ACE2_ESI_stack_1177_proj_zheight_new.csv	31.9	from SPA
out_ACE2_ESI_stack_2716_proj_zheight_new.csv	28.1	from SPA
out_ACE2_ESI_stack_1995_proj_zheight_new.csv	18.6	from SPA
out_ACE2_ESI_stack_0415_proj_zheight_new.csv	23.1	from SPA
out_ACE2_ESI_stack_1207_proj_zheight_new.csv	16.9	from SPA
out_ACE2_ESI_stack_0119_proj_zheight_new.csv	17.3	from SPA
out_ACE2_ESI_stack_2466_proj_zheight_new.csv	17.1	from SPA
out_ACE2_ESI_stack_1550_proj_zheight_new.csv	38.3	from SPA
out_ACE2_ESI_stack_0967_proj_zheight_new.csv	40.2	from SPA
out_ACE2_ESI_stack_0342_proj_zheight_new.csv	23.3	from SPA
out_ACE2_ESI_stack_0489_proj_zheight_new.csv	22.7	from SPA
out_ACE2_ESI_stack_1797_proj_zheight_new.csv	11.6	from SPA
out_ACE2_ESI_stack_0185_proj_zheight_new.csv	16.5	from SPA
out_ACE2_ESI_stack_3198_proj_zheight_new.csv	20.7	from SPA
out_ACE2_ESI_stack_1909_proj_zheight_new.csv	32.7	from SPA
out_ACE2_ESI_stack_0032_proj_zheight_new.csv	33.6	from SPA
out_ACE2_ESI_stack_2041_proj_zheight_new.csv	16.7	from SPA
out_ACE2_ESI_stack_1248_proj_zheight_new.csv	33.6	from SPA
out_ACE2_ESI_stack_0156_proj_zheight_new.csv	18.6	from SPA
out_ACE2_ESI_stack_2125_proj_zheight_new.csv	18.6	from SPA
out_ACE2_ESI_stack_0803_proj_zheight_new.csv	17.8	from SPA
out_ACE2_ESI_stack_2092_proj_zheight_new.csv	27	from SPA
out_ACE2_ESI_stack_0226_proj_zheight_new.csv	16.7	from SPA
out_ACE2_ESI_stack_1138_proj_zheight_new.csv	8	from SPA
out_ACE2_ESI_stack_2759_proj_zheight_new.csv	17.6	from SPA
out_ACE2_ESI_stack_1946_proj_zheight_new.csv	35.9	from SPA
out_ACE2_ESI_stack_0928_proj_zheight_new.csv	30.1	from SPA
out_ACE2_ESI_stack_0601_proj_zheight_new.csv	18.2	from SPA
out_ACE2_ESI_stack_1013_proj_zheight_new.csv	18.4	from SPA
out_ACE2_ESI_stack_2672_proj_zheight_new.csv	27.1	from SPA
out_ACE2_ESI_stack_1978_proj_zheight_new.csv	22.4	from SPA
out_ACE2_ESI_stack_1651_proj_zheight_new.csv	17.4	from SPA
out_ACE2_ESI_stack_2030_proj_zheight_new.csv	27.9	from SPA
out_ACE2_ESI_stack_0284_proj_zheight_new.csv	25	from SPA
out_ACE2_ESI_stack_1496_proj_zheight_new.csv	16.9	from SPA
out_ACE2_ESI_stack_0788_proj_zheight_new.csv	21.8	from SPA
out_ACE2_ESI_stack_0333_proj_zheight_new.csv	23.5	from SPA
out_ACE2_ESI_stack_2187_proj_zheight_new.csv	15.9	from SPA
out_ACE2_ESI_stack_3795_proj_zheight_new.csv	19.8	from SPA
out_ACE2_ESI_stack_1853_proj_zheight_new.csv	21.1	from SPA
out_ACE2_ESI_stack_1276_proj_zheight_new.csv	16.1	from SPA
out_ACE2_ESI_stack_0464_proj_zheight_new.csv	20.9	from SPA
out_ACE2_ESI_stack_0168_proj_zheight_new.csv	12.8	from SPA
out_ACE2_ESI_stack_2417_proj_zheight_new.csv	18.3	from SPA
out_ACE2_ESI_stack_0218_proj_zheight_new.csv	38.2	from SPA
out_ACE2_ESI_stack_1106_proj_zheight_new.csv	18.7	from SPA
out_ACE2_ESI_stack_0714_proj_zheight_new.csv	18.4	from SPA
out_ACE2_ESI_stack_2511_proj_zheight_new.csv	18.5	from SPA
out_ACE2_ESI_stack_1370_proj_zheight_new.csv	26.8	from SPA
out_ACE2_ESI_stack_2661_proj_zheight_new.csv	28	from SPA
out_ACE2_ESI_stack_1000_proj_zheight_new.csv	20.7	from SPA
out_ACE2_ESI_stack_2136_proj_zheight_new.csv	19.6	from SPA
out_ACE2_ESI_stack_0382_proj_zheight_new.csv	13	from SPA
out_ACE2_ESI_stack_1590_proj_zheight_new.csv	14.5	from SPA
out_ACE2_ESI_stack_0145_proj_zheight_new.csv	26.5	from SPA
out_ACE2_ESI_stack_1757_proj_zheight_new.csv	13.7	from SPA
out_ACE2_ESI_stack_0449_proj_zheight_new.csv	13.9	from SPA
out_ACE2_ESI_stack_3158_proj_zheight_new.csv	19.2	from SPA
out_ACE2_ESI_stack_0739_proj_zheight_new.csv	36.3	from SPA
out_ACE2_ESI_stack_0235_proj_zheight_new.csv	23.7	from SPA
out_ACE2_ESI_stack_2081_proj_zheight_new.csv	23.5	from SPA
out_ACE2_ESI_stack_2404_proj_zheight_new.csv	6.2	from SPA
out_ACE2_ESI_stack_0999_proj_zheight_new.csv	13.5	from SPA
out_ACE2_ESI_stack_2108_proj_zheight_new.csv	17	from SPA
out_ACE2_ESI_stack_1769_proj_zheight_new.csv	18.8	from SPA
out_ACE2_ESI_stack_0477_proj_zheight_new.csv	21.7	from SPA
out_ACE2_ESI_stack_3166_proj_zheight_new.csv	14.7	from SPA
out_ACE2_ESI_stack_1115_proj_zheight_new.csv	21.9	from SPA
out_ACE2_ESI_stack_1189_proj_zheight_new.csv	22.2	from SPA
out_ACE2_ESI_stack_1485_proj_zheight_new.csv	30.6	from SPA
out_ACE2_ESI_stack_0297_proj_zheight_new.csv	31	from SPA
out_ACE2_ESI_stack_2023_proj_zheight_new.csv	17.8	from SPA
out_ACE2_ESI_stack_1642_proj_zheight_new.csv	24.9	from SPA
out_ACE2_ESI_stack_0050_proj_zheight_new.csv	19.7	from SPA
out_ACE2_ESI_stack_1532_proj_zheight_new.csv	20.8	from SPA
out_ACE2_ESI_stack_2194_proj_zheight_new.csv	19	from SPA
out_ACE2_ESI_stack_0320_proj_zheight_new.csv	16.4	from SPA
out_ACE2_ESI_stack_1691_proj_zheight_new.csv	23.4	from SPA
out_ACE2_ESI_stack_0748_proj_zheight_new.csv	15.1	from SPA
out_ACE2_ESI_stack_0244_proj_zheight_new.csv	25.5	from SPA
out_ACE2_ESI_stack_2147_proj_zheight_new.csv	30.6	from SPA
out_ACE2_ESI_stack_0438_proj_zheight_new.csv	28.3	from SPA
out_ACE2_ESI_stack_1071_proj_zheight_new.csv	14.8	from SPA
out_ACE2_ESI_stack_2560_proj_zheight_new.csv	16.3	from SPA
out_ACE2_ESI_stack_0513_proj_zheight_new.csv	28.8	from SPA
out_ACE2_ESI_stack_1301_proj_zheight_new.csv	23.5	from SPA
out_ACE2_ESI_stack_0196_proj_zheight_new.csv	20.5	from SPA
out_ACE2_ESI_stack_1784_proj_zheight_new.csv	16.2	from SPA
out_ACE2_ESI_stack_1288_proj_zheight_new.csv	13.6	from SPA
out_ACE2_ESI_stack_0351_proj_zheight_new.csv	20.3	from SPA
out_ACE2_ESI_stack_0974_proj_zheight_new.csv	22	from SPA
out_ACE2_ESI_stack_2052_proj_zheight_new.csv	25.3	from SPA
out_ACE2_ESI_stack_1633_proj_zheight_new.csv	15.5	from SPA
out_ACE2_ESI_stack_1986_proj_zheight_new.csv	14.5	from SPA
out_ACE2_ESI_stack_1164_proj_zheight_new.csv	34.7	from SPA
out_ACE2_ESI_stack_0776_proj_zheight_new.csv	22.7	from SPA
out_ACE2_ESI_stack_1468_proj_zheight_new.csv	30.3	from SPA
out_ACE2_ESI_stack_2475_proj_zheight_new.csv	26.7	from SPA
out_ACE2_ESI_stack_0275_proj_zheight_new.csv	35.1	from SPA
out_ACE2_ESI_stack_0779_proj_zheight_new.csv	25.2	from SPA
out_ACE2_ESI_stack_1989_proj_zheight_new.csv	20.7	from SPA
out_ACE2_ESI_stack_2206_proj_zheight_new.csv	18.8	from SPA
out_ACE2_ESI_stack_0409_proj_zheight_new.csv	16.2	from SPA
out_ACE2_ESI_stack_2176_proj_zheight_new.csv	19.4	from SPA
out_ACE2_ESI_stack_1040_proj_zheight_new.csv	18.9	from SPA
out_ACE2_ESI_stack_1287_proj_zheight_new.csv	15.1	from SPA
out_ACE2_ESI_stack_0199_proj_zheight_new.csv	22.3	from SPA
out_ACE2_ESI_stack_1915_proj_zheight_new.csv	21.4	from SPA
out_ACE2_ESI_stack_0522_proj_zheight_new.csv	23.2	from SPA
out_ACE2_ESI_stack_0360_proj_zheight_new.csv	34.4	from SPA
out_ACE2_ESI_stack_0945_proj_zheight_new.csv	11.4	from SPA
out_ACE2_ESI_stack_0010_proj_zheight_new.csv	36.5	from SPA
out_ACE2_ESI_stack_2063_proj_zheight_new.csv	15.2	from SPA
out_ACE2_ESI_stack_1459_proj_zheight_new.csv	27.4	from SPA
out_ACE2_ESI_stack_0747_proj_zheight_new.csv	15.5	from SPA
out_ACE2_ESI_stack_1155_proj_zheight_new.csv	17.2	from SPA
out_ACE2_ESI_stack_0580_proj_zheight_new.csv	16.4	from SPA
out_ACE2_ESI_stack_2734_proj_zheight_new.csv	29.1	from SPA
out_ACE2_ESI_stack_2683_proj_zheight_new.csv	18.6	from SPA
out_ACE2_ESI_stack_0437_proj_zheight_new.csv	25.4	from SPA
out_ACE2_ESI_stack_1225_proj_zheight_new.csv	10.6	from SPA
out_ACE2_ESI_stack_2148_proj_zheight_new.csv	27	from SPA
out_ACE2_ESI_stack_0553_proj_zheight_new.csv	27.3	from SPA
out_ACE2_ESI_stack_1964_proj_zheight_new.csv	10.1	from SPA
out_ACE2_ESI_stack_0298_proj_zheight_new.csv	13.4	from SPA
out_ACE2_ESI_stack_2520_proj_zheight_new.csv	14.4	from SPA
out_ACE2_ESI_stack_0794_proj_zheight_new.csv	22.4	from SPA
out_ACE2_ESI_stack_1186_proj_zheight_new.csv	31	from SPA
out_ACE2_ESI_stack_1031_proj_zheight_new.csv	26.5	from SPA
out_ACE2_ESI_stack_2650_proj_zheight_new.csv	22.5	from SPA
out_ACE2_ESI_stack_0478_proj_zheight_new.csv	30.9	from SPA
out_ACE2_ESI_stack_1766_proj_zheight_new.csv	27.6	from SPA
out_ACE2_ESI_stack_0174_proj_zheight_new.csv	14.7	from SPA
out_ACE2_ESI_stack_2107_proj_zheight_new.csv	31.3	from SPA
out_ACE2_ESI_stack_3219_proj_zheight_new.csv	21.2	from SPA
out_ACE2_ESI_stack_0204_proj_zheight_new.csv	24.6	from SPA
out_ACE2_ESI_stack_0821_proj_zheight_new.csv	29.5	from SPA
out_ACE2_ESI_stack_1254_proj_zheight_new.csv	11.8	from SPA
out_ACE2_ESI_stack_1871_proj_zheight_new.csv	27.1	from SPA
out_ACE2_ESI_stack_0446_proj_zheight_new.csv	27.4	from SPA
out_ACE2_ESI_stack_1758_proj_zheight_new.csv	29.2	from SPA
out_ACE2_ESI_stack_2139_proj_zheight_new.csv	39.7	from SPA
out_ACE2_ESI_stack_1093_proj_zheight_new.csv	16.4	from SPA
out_ACE2_ESI_stack_1124_proj_zheight_new.csv	15.3	from SPA
out_ACE2_ESI_stack_2745_proj_zheight_new.csv	28.1	from SPA
out_ACE2_ESI_stack_2012_proj_zheight_new.csv	14.8	from SPA
out_ACE2_ESI_stack_0934_proj_zheight_new.csv	31.8	from SPA
out_ACE2_ESI_stack_0311_proj_zheight_new.csv	18.2	from SPA
out_ACE2_ESI_stack_1503_proj_zheight_new.csv	23.3	from SPA
out_ACE2_ESI_stack_2045_proj_zheight_new.csv	13.5	from SPA
out_ACE2_ESI_stack_0036_proj_zheight_new.csv	29.7	from SPA
out_ACE2_ESI_stack_1624_proj_zheight_new.csv	18.1	from SPA
out_ACE2_ESI_stack_1328_proj_zheight_new.csv	17	from SPA
out_ACE2_ESI_stack_0181_proj_zheight_new.csv	17.5	from SPA
out_ACE2_ESI_stack_1793_proj_zheight_new.csv	22.2	from SPA
out_ACE2_ESI_stack_2639_proj_zheight_new.csv	23.1	from SPA
out_ACE2_ESI_stack_1058_proj_zheight_new.csv	32.5	from SPA
out_ACE2_ESI_stack_0963_proj_zheight_new.csv	9.8	from SPA
out_ACE2_ESI_stack_0346_proj_zheight_new.csv	18.5	from SPA
out_ACE2_ESI_stack_1203_proj_zheight_new.csv	16.1	from SPA
out_ACE2_ESI_stack_0411_proj_zheight_new.csv	32.3	from SPA
out_ACE2_ESI_stack_1991_proj_zheight_new.csv	9.4	from SPA
out_ACE2_ESI_stack_2712_proj_zheight_new.csv	18.1	from SPA
out_ACE2_ESI_stack_1173_proj_zheight_new.csv	24.6	from SPA
out_ACE2_ESI_stack_0761_proj_zheight_new.csv	19.8	from SPA
out_ACE2_ESI_stack_2150_proj_zheight_new.csv	27.8	from SPA
out_ACE2_ESI_stack_0123_proj_zheight_new.csv	39.5	from SPA
out_ACE2_ESI_stack_1686_proj_zheight_new.csv	25.8	from SPA
out_ACE2_ESI_stack_2220_proj_zheight_new.csv	29.9	from SPA
out_ACE2_ESI_stack_0253_proj_zheight_new.csv	24.5	from SPA
out_ACE2_ESI_stack_0504_proj_zheight_new.csv	15.6	from SPA
out_ACE2_ESI_stack_1933_proj_zheight_new.csv	20.1	from SPA
out_ACE2_ESI_stack_1316_proj_zheight_new.csv	18.2	from SPA
out_ACE2_ESI_stack_1066_proj_zheight_new.csv	26.1	from SPA
out_ACE2_ESI_stack_0378_proj_zheight_new.csv	35.5	from SPA
out_ACE2_ESI_stack_1102_proj_zheight_new.csv	20.2	from SPA
out_ACE2_ESI_stack_2413_proj_zheight_new.csv	31.5	from SPA
out_ACE2_ESI_stack_0460_proj_zheight_new.csv	32.2	from SPA
out_ACE2_ESI_stack_1272_proj_zheight_new.csv	14.6	from SPA
out_ACE2_ESI_stack_2648_proj_zheight_new.csv	16.2	from SPA
out_ACE2_ESI_stack_1029_proj_zheight_new.csv	16.7	from SPA
out_ACE2_ESI_stack_0337_proj_zheight_new.csv	29.5	from SPA
out_ACE2_ESI_stack_2183_proj_zheight_new.csv	21.3	from SPA
out_ACE2_ESI_stack_1492_proj_zheight_new.csv	25.6	from SPA
out_ACE2_ESI_stack_2034_proj_zheight_new.csv	16.4	from SPA
out_ACE2_ESI_stack_0280_proj_zheight_new.csv	9.7	from SPA
out_ACE2_ESI_stack_1655_proj_zheight_new.csv	31.9	from SPA
out_ACE2_ESI_stack_0047_proj_zheight_new.csv	32.5	from SPA
out_ACE2_ESI_stack_2676_proj_zheight_new.csv	29.8	from SPA
out_ACE2_ESI_stack_1017_proj_zheight_new.csv	37.8	from SPA
out_ACE2_ESI_stack_0605_proj_zheight_new.csv	24.3	from SPA
out_ACE2_ESI_stack_0309_proj_zheight_new.csv	26.5	from SPA
out_ACE2_ESI_stack_0079_proj_zheight_new.csv	13.7	from SPA
out_ACE2_ESI_stack_1942_proj_zheight_new.csv	25.3	from SPA
out_ACE2_ESI_stack_0575_proj_zheight_new.csv	28.4	from SPA
out_ACE2_ESI_stack_0807_proj_zheight_new.csv	26.7	from SPA
out_ACE2_ESI_stack_2096_proj_zheight_new.csv	15.8	from SPA
out_ACE2_ESI_stack_0222_proj_zheight_new.csv	19.3	from SPA
out_ACE2_ESI_stack_0395_proj_zheight_new.csv	10.2	from SPA
out_ACE2_ESI_stack_2121_proj_zheight_new.csv	17.9	from SPA
out_ACE2_ESI_stack_0152_proj_zheight_new.csv	26.8	from SPA
out_ACE2_ESI_stack_1869_proj_zheight_new.csv	16.8	from SPA
out_ACE2_ESI_stack_2099_proj_zheight_new.csv	20	from SPA
out_ACE2_ESI_stack_0808_proj_zheight_new.csv	25.2	from SPA
out_ACE2_ESI_stack_0721_proj_zheight_new.csv	23.8	from SPA
out_ACE2_ESI_stack_2752_proj_zheight_new.csv	21.6	from SPA
out_ACE2_ESI_stack_1866_proj_zheight_new.csv	19.4	from SPA
out_ACE2_ESI_stack_1243_proj_zheight_new.csv	28.6	from SPA
out_ACE2_ESI_stack_0451_proj_zheight_new.csv	24.3	from SPA
out_ACE2_ESI_stack_1588_proj_zheight_new.csv	19.2	from SPA
out_ACE2_ESI_stack_1084_proj_zheight_new.csv	25.9	from SPA
out_ACE2_ESI_stack_2422_proj_zheight_new.csv	18.9	from SPA
out_ACE2_ESI_stack_0306_proj_zheight_new.csv	13.2	from SPA
out_ACE2_ESI_stack_0923_proj_zheight_new.csv	25.6	from SPA
out_ACE2_ESI_stack_1018_proj_zheight_new.csv	31.5	from SPA
out_ACE2_ESI_stack_2679_proj_zheight_new.csv	29.3	from SPA
out_ACE2_ESI_stack_0076_proj_zheight_new.csv	30.3	from SPA
out_ACE2_ESI_stack_1664_proj_zheight_new.csv	22.2	from SPA
out_ACE2_ESI_stack_2005_proj_zheight_new.csv	18.2	from SPA
out_ACE2_ESI_stack_0894_proj_zheight_new.csv	22.5	from SPA
out_ACE2_ESI_stack_2509_proj_zheight_new.csv	21.4	from SPA
out_ACE2_ESI_stack_0338_proj_zheight_new.csv	24.1	from SPA
out_ACE2_ESI_stack_3292_proj_zheight_new.csv	18.5	from SPA
out_ACE2_ESI_stack_2647_proj_zheight_new.csv	28.2	from SPA
out_ACE2_ESI_stack_0544_proj_zheight_new.csv	28.1	from SPA
out_ACE2_ESI_stack_1973_proj_zheight_new.csv	29.3	from SPA
out_ACE2_ESI_stack_0783_proj_zheight_new.csv	22.3	from SPA
out_ACE2_ESI_stack_2537_proj_zheight_new.csv	18.4	from SPA
out_ACE2_ESI_stack_3325_proj_zheight_new.csv	20.5	from SPA
out_ACE2_ESI_stack_0836_proj_zheight_new.csv	19.8	from SPA
out_ACE2_ESI_stack_0213_proj_zheight_new.csv	19.2	from SPA
out_ACE2_ESI_stack_1858_proj_zheight_new.csv	26.7	from SPA
out_ACE2_ESI_stack_1771_proj_zheight_new.csv	12.1	from SPA
out_ACE2_ESI_stack_0163_proj_zheight_new.csv	16	from SPA
out_ACE2_ESI_stack_0981_proj_zheight_new.csv	25	from SPA
out_ACE2_ESI_stack_2110_proj_zheight_new.csv	17.1	from SPA
out_ACE2_ESI_stack_1319_proj_zheight_new.csv	27.2	from SPA
out_ACE2_ESI_stack_2074_proj_zheight_new.csv	21.8	from SPA
out_ACE2_ESI_stack_0952_proj_zheight_new.csv	17	from SPA
out_ACE2_ESI_stack_0377_proj_zheight_new.csv	23.7	from SPA
out_ACE2_ESI_stack_1069_proj_zheight_new.csv	25	from SPA
out_ACE2_ESI_stack_0420_proj_zheight_new.csv	14.1	from SPA
out_ACE2_ESI_stack_2694_proj_zheight_new.csv	41.5	from SPA
out_ACE2_ESI_stack_1232_proj_zheight_new.csv	17.1	from SPA
out_ACE2_ESI_stack_2453_proj_zheight_new.csv	22.3	from SPA
out_ACE2_ESI_stack_0750_proj_zheight_new.csv	27.5	from SPA
out_ACE2_ESI_stack_1142_proj_zheight_new.csv	23.9	from SPA
out_ACE2_ESI_stack_2723_proj_zheight_new.csv	25.3	from SPA
out_ACE2_ESI_stack_0597_proj_zheight_new.csv	26.3	from SPA
out_ACE2_ESI_stack_1689_proj_zheight_new.csv	27.5	from SPA
out_ACE2_ESI_stack_0112_proj_zheight_new.csv	35.5	from SPA
out_ACE2_ESI_stack_2161_proj_zheight_new.csv	21.1	from SPA
out_ACE2_ESI_stack_0262_proj_zheight_new.csv	30.6	from SPA
out_ACE2_ESI_stack_2834_proj_zheight_new.csv	32.2	from SPA
out_ACE2_ESI_stack_1327_proj_zheight_new.csv	17.3	from SPA
out_ACE2_ESI_stack_0535_proj_zheight_new.csv	13	from SPA
out_ACE2_ESI_stack_0039_proj_zheight_new.csv	34.7	from SPA
out_ACE2_ESI_stack_2546_proj_zheight_new.csv	13.3	from SPA
out_ACE2_ESI_stack_0349_proj_zheight_new.csv	15.4	from SPA
out_ACE2_ESI_stack_1290_proj_zheight_new.csv	13.9	from SPA
out_ACE2_ESI_stack_0482_proj_zheight_new.csv	21.4	from SPA
out_ACE2_ESI_stack_1804_proj_zheight_new.csv	20	from SPA
out_ACE2_ESI_stack_1221_proj_zheight_new.csv	21.4	from SPA
out_ACE2_ESI_stack_2687_proj_zheight_new.csv	27.6	from SPA
out_ACE2_ESI_stack_0433_proj_zheight_new.csv	16.7	from SPA
out_ACE2_ESI_stack_0584_proj_zheight_new.csv	28	from SPA
out_ACE2_ESI_stack_2730_proj_zheight_new.csv	25	from SPA
out_ACE2_ESI_stack_1151_proj_zheight_new.csv	18.6	from SPA
out_ACE2_ESI_stack_0743_proj_zheight_new.csv	41.2	from SPA
out_ACE2_ESI_stack_3379_proj_zheight_new.csv	28.7	from SPA
out_ACE2_ESI_stack_2067_proj_zheight_new.csv	29.7	from SPA
out_ACE2_ESI_stack_0518_proj_zheight_new.csv	11.9	from SPA
out_ACE2_ESI_stack_0364_proj_zheight_new.csv	15	from SPA
out_ACE2_ESI_stack_0941_proj_zheight_new.csv	15.8	from SPA
out_ACE2_ESI_stack_2555_proj_zheight_new.csv	13.9	from SPA
out_ACE2_ESI_stack_3347_proj_zheight_new.csv	28	from SPA
out_ACE2_ESI_stack_2059_proj_zheight_new.csv	15.6	from SPA
out_ACE2_ESI_stack_1638_proj_zheight_new.csv	25.5	from SPA
out_ACE2_ESI_stack_0526_proj_zheight_new.csv	19.2	from SPA
out_ACE2_ESI_stack_1911_proj_zheight_new.csv	27.6	from SPA
out_ACE2_ESI_stack_0491_proj_zheight_new.csv	28	from SPA
out_ACE2_ESI_stack_1283_proj_zheight_new.csv	26.9	from SPA
out_ACE2_ESI_stack_0656_proj_zheight_new.csv	22	from SPA
out_ACE2_ESI_stack_2172_proj_zheight_new.csv	19.7	from SPA
out_ACE2_ESI_stack_2202_proj_zheight_new.csv	15	from SPA
out_ACE2_ESI_stack_0271_proj_zheight_new.csv	12.5	from SPA
out_ACE2_ESI_stack_1507_proj_zheight_new.csv	28.8	from SPA
out_ACE2_ESI_stack_0930_proj_zheight_new.csv	23.2	from SPA
out_ACE2_ESI_stack_0315_proj_zheight_new.csv	19.7	from SPA
out_ACE2_ESI_stack_2016_proj_zheight_new.csv	18.4	from SPA
out_ACE2_ESI_stack_1677_proj_zheight_new.csv	22.4	from SPA
out_ACE2_ESI_stack_0065_proj_zheight_new.csv	33.3	from SPA
out_ACE2_ESI_stack_0569_proj_zheight_new.csv	33	from SPA
out_ACE2_ESI_stack_2741_proj_zheight_new.csv	26.3	from SPA
out_ACE2_ESI_stack_0732_proj_zheight_new.csv	25.3	from SPA
out_ACE2_ESI_stack_0685_proj_zheight_new.csv	21.9	from SPA
out_ACE2_ESI_stack_3223_proj_zheight_new.csv	16.8	from SPA
out_ACE2_ESI_stack_1097_proj_zheight_new.csv	25.5	from SPA
out_ACE2_ESI_stack_0389_proj_zheight_new.csv	14.1	from SPA
out_ACE2_ESI_stack_0442_proj_zheight_new.csv	20.3	from SPA
out_ACE2_ESI_stack_1250_proj_zheight_new.csv	15.3	from SPA
out_ACE2_ESI_stack_1875_proj_zheight_new.csv	19.8	from SPA
out_ACE2_ESI_stack_0200_proj_zheight_new.csv	31.4	from SPA
out_ACE2_ESI_stack_0825_proj_zheight_new.csv	19.7	from SPA
out_ACE2_ESI_stack_2103_proj_zheight_new.csv	12.5	from SPA
out_ACE2_ESI_stack_0992_proj_zheight_new.csv	19	from SPA
out_ACE2_ESI_stack_0170_proj_zheight_new.csv	17.3	from SPA
out_ACE2_ESI_stack_1762_proj_zheight_new.csv	19.4	from SPA
out_ACE2_ESI_stack_2654_proj_zheight_new.csv	33	from SPA
out_ACE2_ESI_stack_1035_proj_zheight_new.csv	30.6	from SPA
out_ACE2_ESI_stack_2493_proj_zheight_new.csv	29.2	from SPA
out_ACE2_ESI_stack_1182_proj_zheight_new.csv	20.7	from SPA
out_ACE2_ESI_stack_3336_proj_zheight_new.csv	18.5	from SPA
out_ACE2_ESI_stack_2524_proj_zheight_new.csv	23	from SPA
out_ACE2_ESI_stack_0790_proj_zheight_new.csv	19.1	from SPA
out_ACE2_ESI_stack_2028_proj_zheight_new.csv	21.8	from SPA
out_ACE2_ESI_stack_1649_proj_zheight_new.csv	15.8	from SPA
out_ACE2_ESI_stack_1960_proj_zheight_new.csv	26.1	from SPA
out_ACE2_ESI_stack_1345_proj_zheight_new.csv	31.8	from SPA
out_ACE2_ESI_stack_0557_proj_zheight_new.csv	21.8	from SPA
out_ACE2_ESI_stack_2190_proj_zheight_new.csv	25.3	from SPA
out_ACE2_ESI_stack_0324_proj_zheight_new.csv	16.2	from SPA
out_ACE2_ESI_stack_0558_proj_zheight_new.csv	22.3	from SPA
out_ACE2_ESI_stack_0054_proj_zheight_new.csv	29	from SPA
out_ACE2_ESI_stack_1646_proj_zheight_new.csv	37.4	from SPA
out_ACE2_ESI_stack_0293_proj_zheight_new.csv	15.8	from SPA
out_ACE2_ESI_stack_2027_proj_zheight_new.csv	16.9	from SPA
out_ACE2_ESI_stack_1481_proj_zheight_new.csv	20.1	from SPA
out_ACE2_ESI_stack_1111_proj_zheight_new.csv	21.4	from SPA
out_ACE2_ESI_stack_1261_proj_zheight_new.csv	14.3	from SPA
out_ACE2_ESI_stack_0473_proj_zheight_new.csv	16.2	from SPA
out_ACE2_ESI_stack_2400_proj_zheight_new.csv	30.9	from SPA
out_ACE2_ESI_stack_0231_proj_zheight_new.csv	10.8	from SPA
out_ACE2_ESI_stack_2085_proj_zheight_new.csv	22.6	from SPA
out_ACE2_ESI_stack_0814_proj_zheight_new.csv	31.5	from SPA
out_ACE2_ESI_stack_2589_proj_zheight_new.csv	14.2	from SPA
out_ACE2_ESI_stack_0141_proj_zheight_new.csv	21.5	from SPA
out_ACE2_ESI_stack_1594_proj_zheight_new.csv	22.2	from SPA
out_ACE2_ESI_stack_1098_proj_zheight_new.csv	17.9	from SPA
out_ACE2_ESI_stack_1004_proj_zheight_new.csv	29.3	from SPA
out_ACE2_ESI_stack_2665_proj_zheight_new.csv	36.6	from SPA
out_ACE2_ESI_stack_0566_proj_zheight_new.csv	22.7	from SPA
out_ACE2_ESI_stack_1951_proj_zheight_new.csv	38.9	from SPA
out_ACE2_ESI_stack_1678_proj_zheight_new.csv	17.5	from SPA
out_ACE2_ESI_stack_2019_proj_zheight_new.csv	24.2	from SPA
out_ACE2_ESI_stack_0402_proj_zheight_new.csv	25.7	from SPA
out_ACE2_ESI_stack_1210_proj_zheight_new.csv	10.8	from SPA
out_ACE2_ESI_stack_2471_proj_zheight_new.csv	19	from SPA
out_ACE2_ESI_stack_0772_proj_zheight_new.csv	21.5	from SPA
out_ACE2_ESI_stack_1160_proj_zheight_new.csv	13.7	from SPA
out_ACE2_ESI_stack_2701_proj_zheight_new.csv	20.3	from SPA
out_ACE2_ESI_stack_1982_proj_zheight_new.csv	20.6	from SPA
out_ACE2_ESI_stack_0529_proj_zheight_new.csv	24	from SPA
out_ACE2_ESI_stack_1637_proj_zheight_new.csv	17.2	from SPA
out_ACE2_ESI_stack_2056_proj_zheight_new.csv	20.5	from SPA
out_ACE2_ESI_stack_0355_proj_zheight_new.csv	16.9	from SPA
out_ACE2_ESI_stack_0970_proj_zheight_new.csv	27.6	from SPA
out_ACE2_ESI_stack_1780_proj_zheight_new.csv	25.1	from SPA
out_ACE2_ESI_stack_0192_proj_zheight_new.csv	26	from SPA
out_ACE2_ESI_stack_1305_proj_zheight_new.csv	13.1	from SPA
out_ACE2_ESI_stack_1920_proj_zheight_new.csv	24.8	from SPA
out_ACE2_ESI_stack_0517_proj_zheight_new.csv	16.4	from SPA
out_ACE2_ESI_stack_1609_proj_zheight_new.csv	19	from SPA
out_ACE2_ESI_stack_2068_proj_zheight_new.csv	17	from SPA
out_ACE2_ESI_stack_1075_proj_zheight_new.csv	19.1	from SPA
out_ACE2_ESI_stack_2688_proj_zheight_new.csv	28.6	from SPA
out_ACE2_ESI_stack_0130_proj_zheight_new.csv	34.1	from SPA
out_ACE2_ESI_stack_2143_proj_zheight_new.csv	13.6	from SPA
out_ACE2_ESI_stack_0240_proj_zheight_new.csv	25.9	from SPA
out_ACE2_ESI_stack_1695_proj_zheight_new.csv	20.5	from SPA
