# Supplementary material for: Electrospray-assisted cryo-EM sample preparation to mitigate interfacial effects
Source: Nat Methods. 2024 Apr 25;21(6):1023–32. doi: 10.1038/s41592-024-02247-0 (PMC11166575; doi:10.1038/s41592-024-02247-0)
Supplement: Supplementary file 5 — Statistical source data of Fig. 4a. [file 41592_2024_2247_MOESM5_ESM.xlsx]

## Sheet: 70A_ribosome_tomo_2D
	x_coordinate	z_coordinate
0	113	0.180038
1	177	-1.04948
2	59	3.12318
3	90	3.93023
4	384	-1.97733
5	469	2.50671
6	96	4.49112
7	110	5.84707
8	401	1.4105
9	457	4.77755
10	96	5.97306
11	110	3.90646
12	83	8.45694
13	141	7.30051
14	245	3.60734
15	37	6.40181
16	329	-1.9917
17	426	-2.66714
18	443	-2.38414
19	486	-0.521802
20	144	4.62804
21	179	7.9215
22	259	9.99996
23	267	6.89775
24	435	5.57435
25	449	9.13165
26	475	8.99169
27	198	11.1082
28	205	6.2105
29	244	9.45523
30	274	8.68809
31	428	10.0419
32	450	9.01868
33	481	6.54415
34	484	2.62712
35	27	8.6556
36	81	8.67267
37	117	12.6047
38	132	11.8034
39	140	9.77772
40	143	12.1112
41	174	10.4401
42	248	8.71923
43	362	10.6567
44	431	10.5151
45	468	4.0308
46	20	11.918
47	49	12.8422
48	141	9.69689
49	202	9.15468
50	227	9.16348
51	241	10.8729
52	358	9.82531
53	401	10.9967
54	467	2.30323
55	491	7.77938
56	28	13.9613
57	134	12.8308
58	163	13.2729
59	208	13.1505
60	231	14.1317
61	283	13.434
62	302	11.0414
63	329	12.8255
64	349	9.04681
65	376	2.90923
66	382	8.49218
67	388	2.4899
68	453	10.7847
69	468	8.23193
70	471	6.91796
71	473	9.9305
72	487	5.96784
73	40	13.6902
74	73	10.5807
75	94	5.96239
76	112	12.3793
77	120	15.126
78	129	10.8145
79	149	8.67479
80	156	12.2772
81	212	7.57797
82	225	11.5251
83	243	14.6962
84	275	13.3262
85	276	9.36928
86	439	8.21124
87	459	10.2814
88	474	3.72765
89	30	12.3053
90	48	12.5359
91	48	11.0416
92	61	14.9887
93	169	11.5199
94	204	15.5525
95	226	15.5256
96	291	11.962
97	298	11.4348
98	360	10.5671
99	362	15.074
100	375	14.0881
101	424	13.4832
102	426	11.0808
103	449	13.7009
104	468	10.7138
105	40	16.2363
106	55	9.66647
107	60	14.3537
108	158	11.2157
109	177	11.4261
110	204	14.7688
111	233	11.0493
112	235	12.1176
113	248	15.1648
114	313	16.6949
115	314	8.19063
116	333	16.2102
117	360	8.17661
118	382	15.7981
119	385	10.7724
120	395	8.40103
121	400	9.55328
122	426	6.58529
123	447	6.36966
124	462	7.38402
125	51	14.218
126	113	10.474
127	119	15.8159
128	143	18.3998
129	148	13.6711
130	162	17.7104
131	191	11.5967
132	207	9.07188
133	220	13.8224
134	228	16.2316
135	228	14.9783
136	256	12.7893
137	267	6.99127
138	281	10.6771
139	295	13.0936
140	298	11.5868
141	308	14.1484
142	359	14.0654
143	389	14.889
144	412	13.8938
145	413	11.4473
146	434	10.621
147	454	14.282
148	474	15.131
149	28	14.2045
150	59	14.3652
151	95	18.4097
152	100	12.9579
153	105	14.6083
154	105	13.6924
155	124	13.951
156	131	13.2792
157	133	14.4279
158	157	12.2555
159	163	13.7571
160	179	15.2494
161	184	12.0793
162	196	15.7413
163	219	9.05791
164	220	9.42333
165	252	15.3805
166	265	18.0421
167	269	15.4707
168	278	12.1072
169	300	11.4857
170	327	9.79906
171	331	8.65769
172	334	15.2172
173	354	7.99992
174	379	15.3198
175	393	8.64159
176	418	9.59842
177	452	16.2061
178	466	9.64037
179	471	8.65554
180	491	13.1038
181	31	12.6211
182	43	14.5316
183	70	16.2675
184	81	12.1887
185	82	14.2253
186	91	17.6587
187	105	14.2424
188	134	12.8045
189	143	18.3268
190	167	15.8652
191	189	12.6407
192	199	11.6833
193	252	12.7811
194	256	13.3912
195	259	15.8372
196	260	17.2952
197	277	15.6018
198	286	9.10507
199	307	9.48395
200	308	17.755
201	310	9.88929
202	311	18.6745
203	312	10.2184
204	323	10.5263
205	353	13.0371
206	354	14.1738
207	354	9.53006
208	376	9.53523
209	391	15.9485
210	397	10.589
211	400	14.7061
212	403	19.0321
213	424	14.4137
214	424	12.2927
215	444	12.0652
216	96	17.2399
217	129	18.4046
218	136	17.1704
219	143	16.0166
220	193	13.2062
221	260	16.2062
222	261	13.1491
223	270	19.0249
224	276	15.7864
225	304	14.2402
226	308	9.85303
227	322	16.7686
228	338	12.4281
229	342	13.2953
230	343	12.8573
231	352	18.2671
232	375	11.6962
233	377	18.2919
234	399	18.265
235	445	15.2141
236	449	12.0642
237	489	19.2093
238	489	12.1393
239	19	15.3455
240	39	17.4639
241	81	15.8435
242	99	15.0619
243	167	14.8442
244	192	19.4003
245	210	16.1602
246	211	15.6418
247	224	19.5889
248	245	21.0283
249	283	12.6116
250	296	20.1419
251	329	16.92
252	337	16.5815
253	344	17.5326
254	374	16.1549
255	420	13.1682
256	431	16.6898
257	451	16.5426
258	463	15.9304
259	41	16.8004
260	42	13.4541
261	62	17.4203
262	75	15.6632
263	102	18.1543
264	147	19.9601
265	151	15.5248
266	181	22.4704
267	194	17.8691
268	215	16.3038
269	247	14.8535
270	292	12.8511
271	315	14.5554
272	316	17.5078
273	327	20.724
274	332	15.9471
275	335	17.1398
276	406	14.9011
277	414	14.4983
278	427	14.814
279	428	19.5018
280	486	12.8821
281	60	16.1468
282	81	17.3452
283	82	15.3004
284	131	17.9413
285	170	16.3655
286	171	17.8075
287	216	16.1265
288	234	17.3856
289	236	15.5294
290	259	18.0531
291	277	17.4804
292	282	13.4586
293	288	16.0529
294	321	16.4302
295	324	17.3337
296	345	17.3751
297	377	18.8171
298	420	17.98
299	431	19.9429
300	438	14.4828
301	26	15.9541
302	28	16.6528
303	38	16.9969
304	117	16.3961
305	170	20.0488
306	211	17.8863
307	247	15.4392
308	257	19.4952
309	283	18.9696
310	291	15.2728
311	377	20.3151
312	387	17.076
313	387	15.2925
314	440	14.0443
315	41	20.1536
316	140	17.8952
317	162	17.7557
318	169	18.0481
319	185	15.459
320	193	15.8115
321	271	15.8254
322	348	25.5969
323	356	23.6356
324	393	18.9027
325	439	19.9331
326	495	18.5439
327	19	18.963
328	56	20.2879
329	72	17.8755
330	95	19.7405
331	132	16.9358
332	215	21.6049
333	263	17.7101
334	285	25.8779
335	305	17.9537
336	314	24.4079
337	333	25.0683
338	363	20.7661
339	379	24.7329
340	392	25.4181
341	147	19.1589
342	182	18.6442
343	263	17.3602
344	308	19.9213
345	327	21.6743
346	360	18.4041
347	375	17.9884
348	378	21.3342
349	409	17.8956
350	412	26.5922
351	413	16.9631
352	422	17.2472
353	429	20.962
354	495	23.3235
355	236	21.1876
356	242	19.8291
357	266	19.2314
358	313	23.1661
359	493	20.636
360	495	22.3149
361	65	20.133
362	96	21.6434
363	160	20.4942
364	243	20.0857
365	357	22.5052
366	461	21.7525
367	111	20.6689
368	126	24.3828
369	148	20.5155
370	338	19.7596
371	375	22.4985
372	399	27.5408
373	47	23.1233
374	106	22.7019
375	249	21.1447
376	399	22.9971
377	420	30.0926
378	451	21.7852
379	452	25.2358
380	469	30.3714
381	218	22.4981
382	281	25.4023
383	286	32.5801
384	288	24.1681
385	427	21.4867
386	470	28.8766
387	63	25.8119
388	103	26.0959
389	196	31.8323
390	220	23.1844
391	346	30.7763
392	392	28.2557
393	442	32.4349
394	102	25.3646
395	151	25.1453
396	214	26.0088
397	242	24.6715
398	315	31.8084
399	404	23.4533
400	482	25.2991
401	394	27.3549
402	416	27.6368
403	445	29.2841
404	188	29.0199
405	382	26.5121
406	484	32.2272
407	216	30.2448
408	470	29.5807

## Sheet: 70A_ribosome_tomo_3D
	x_coordinate	y_coordinate	z_coordinate
0	113	171	0.180038
1	177	231	-1.04948
2	59	64	3.12318
3	90	68	3.93023
4	384	422	-1.97733
5	469	121	2.50671
6	96	156	4.49112
7	110	68	5.84707
8	401	269	1.4105
9	457	45	4.77755
10	96	126	5.97306
11	110	251	3.90646
12	83	37	8.45694
13	141	94	7.30051
14	245	297	3.60734
15	37	239	6.40181
16	329	686	-1.9917
17	426	703	-2.66714
18	443	681	-2.38414
19	486	554	-0.521802
20	144	384	4.62804
21	179	170	7.9215
22	259	20	9.99996
23	267	211	6.89775
24	435	250	5.57435
25	449	25	9.13165
26	475	27	8.99169
27	198	29	11.1082
28	205	332	6.2105
29	244	120	9.45523
30	274	160	8.68809
31	428	36	10.0419
32	450	94	9.01868
33	481	240	6.54415
34	484	483	2.62712
35	27	288	8.6556
36	81	273	8.67267
37	117	19	12.6047
38	132	65	11.8034
39	140	189	9.77772
40	143	43	12.1112
41	174	139	10.4401
42	248	227	8.71923
43	362	77	10.6567
44	431	68	10.5151
45	468	462	4.0308
46	20	149	11.918
47	49	84	12.8422
48	141	256	9.69689
49	202	274	9.15468
50	227	267	9.16348
51	241	157	10.8729
52	358	192	9.82531
53	401	108	10.9967
54	467	632	2.30323
55	491	285	7.77938
56	28	82	13.9613
57	134	125	12.8308
58	163	90	13.2729
59	208	86	13.1505
60	231	19	14.1317
61	283	49	13.434
62	302	193	11.0414
63	329	75	12.8255
64	349	305	9.04681
65	376	680	2.90923
66	382	331	8.49218
67	388	703	2.4899
68	453	170	10.7847
69	468	325	8.23193
70	471	406	6.91796
71	473	218	9.9305
72	487	461	5.96784
73	40	158	13.6902
74	73	343	10.5807
75	94	625	5.96239
76	112	221	12.3793
77	120	48	15.126
78	129	314	10.8145
79	149	442	8.67479
80	156	216	12.2772
81	212	494	7.57797
82	225	245	11.5251
83	243	43	14.6962
84	275	120	13.3262
85	276	366	9.36928
86	439	396	8.21124
87	459	262	10.2814
88	474	666	3.72765
89	30	309	12.3053
90	48	290	12.5359
91	48	383	11.0416
92	61	134	14.9887
93	169	322	11.5199
94	204	62	15.5525
95	226	58	15.5256
96	291	263	11.962
97	298	294	11.4348
98	360	332	10.5671
99	362	51	15.074
100	375	109	14.0881
101	424	134	13.4832
102	426	283	11.0808
103	449	114	13.7009
104	468	295	10.7138
105	40	124	16.2363
106	55	529	9.66647
107	60	236	14.3537
108	158	406	11.2157
109	177	388	11.4261
110	204	173	14.7688
111	233	397	11.0493
112	235	330	12.1176
113	248	137	15.1648
114	313	25	16.6949
115	314	554	8.19063
116	333	50	16.2102
117	360	543	8.17661
118	382	63	15.7981
119	385	375	10.7724
120	395	520	8.40103
121	400	447	9.55328
122	426	625	6.58529
123	447	633	6.36966
124	462	566	7.38402
125	51	309	14.218
126	113	526	10.474
127	119	192	15.8159
128	143	25	18.3998
129	148	318	13.6711
130	162	63	17.7104
131	191	436	11.5967
132	207	589	9.07188
133	220	290	13.8224
134	228	138	16.2316
135	228	216	14.9783
136	256	345	12.7893
137	267	703	6.99127
138	281	470	10.6771
139	295	316	13.0936
140	298	409	11.5868
141	308	247	14.1484
142	359	239	14.0654
143	389	180	14.889
144	412	236	13.8938
145	413	388	11.4473
146	434	434	10.621
147	454	201	14.282
148	474	143	15.131
149	28	378	14.2045
150	59	360	14.3652
151	95	99	18.4097
152	100	437	12.9579
153	105	333	14.6083
154	105	390	13.6924
155	124	369	13.951
156	131	409	13.2792
157	133	337	14.4279
158	157	466	12.2555
159	163	371	13.7571
160	179	274	15.2494
161	184	470	12.0793
162	196	239	15.7413
163	219	649	9.05791
164	220	626	9.42333
165	252	247	15.3805
166	265	78	18.0421
167	269	237	15.4707
168	278	444	12.1072
169	300	477	11.4857
170	327	575	9.79906
171	331	645	8.65769
172	334	236	15.2172
173	354	680	7.99992
174	379	218	15.3198
175	393	630	8.64159
176	418	564	9.59842
177	452	144	16.2061
178	466	549	9.64037
179	471	609	8.65554
180	491	327	13.1038
181	31	538	12.6211
182	43	416	14.5316
183	70	301	16.2675
184	81	552	12.1887
185	82	425	14.2253
186	91	209	17.6587
187	105	418	14.2424
188	134	500	12.8045
189	143	154	18.3268
190	167	301	15.8652
191	189	496	12.6407
192	199	553	11.6833
193	252	471	12.7811
194	256	432	13.3912
195	259	279	15.8372
196	260	188	17.2952
197	277	289	15.6018
198	286	691	9.10507
199	307	662	9.48395
200	308	147	17.755
201	310	636	9.88929
202	311	89	18.6745
203	312	615	10.2184
204	323	593	10.5263
205	353	429	13.0371
206	354	358	14.1738
207	354	647	9.53006
208	376	641	9.53523
209	391	238	15.9485
210	397	570	10.589
211	400	313	14.7061
212	403	43	19.0321
213	424	325	14.4137
214	424	457	12.2927
215	444	466	12.0652
216	96	296	17.2399
217	129	215	18.4046
218	136	290	17.1704
219	143	360	16.0166
220	193	522	13.2062
221	260	318	16.2062
222	261	508	13.1491
223	270	140	19.0249
224	276	340	15.7864
225	304	429	14.2402
226	308	701	9.85303
227	322	267	16.7686
228	338	533	12.4281
229	342	478	13.2953
230	343	505	12.8573
231	352	166	18.2671
232	375	569	11.6962
233	377	158	18.2919
234	399	154	18.265
235	445	332	15.2141
236	449	527	12.0642
237	489	72	19.2093
238	489	512	12.1393
239	19	496	15.3455
240	39	359	17.4639
241	81	449	15.8435
242	99	493	15.0619
243	167	489	14.8442
244	192	199	19.4003
245	210	396	16.1602
246	211	428	15.6418
247	224	179	19.5889
248	245	84	21.0283
249	283	598	12.6116
250	296	126	20.1419
251	329	318	16.92
252	337	337	16.5815
253	344	276	17.5326
254	374	354	16.1549
255	420	528	13.1682
256	431	306	16.6898
257	451	310	16.5426
258	463	345	15.9304
259	41	462	16.8004
260	42	670	13.4541
261	62	418	17.4203
262	75	524	15.6632
263	102	362	18.1543
264	147	238	19.9601
265	151	513	15.5248
266	181	73	22.4704
267	194	356	17.8691
268	215	448	16.3038
269	247	530	14.8535
270	292	643	12.8511
271	315	531	14.5554
272	316	347	17.5078
273	327	144	20.724
274	332	440	15.9471
275	335	365	17.1398
276	406	486	14.9011
277	414	509	14.4983
278	427	486	14.814
279	428	194	19.5018
280	486	591	12.8821
281	60	560	16.1468
282	81	480	17.3452
283	82	607	15.3004
284	131	430	17.9413
285	170	518	16.3655
286	171	428	17.8075
287	216	521	16.1265
288	234	438	17.3856
289	236	553	15.5294
290	259	390	18.0531
291	277	421	17.4804
292	282	670	13.4586
293	288	507	16.0529
294	321	475	16.4302
295	324	418	17.3337
296	345	410	17.3751
297	377	312	18.8171
298	420	353	17.98
299	431	228	19.9429
300	438	566	14.4828
301	26	643	15.9541
302	28	599	16.6528
303	38	575	16.9969
304	117	592	16.3961
305	170	351	20.0488
306	211	475	17.8863
307	247	618	15.4392
308	257	363	19.4952
309	283	389	18.9696
310	291	617	15.2728
311	377	281	20.3151
312	387	480	17.076
313	387	591	15.2925
314	440	655	14.0443
315	41	440	20.1536
316	140	555	17.8952
317	162	558	17.7557
318	169	538	18.0481
319	185	695	15.459
320	193	671	15.8115
321	271	650	15.8254
322	348	22	25.5969
323	356	142	23.6356
324	393	427	18.9027
325	439	351	19.9331
326	495	423	18.5439
327	19	582	18.963
328	56	490	20.2879
329	72	636	17.8755
330	95	514	19.7405
331	132	679	16.9358
332	215	367	21.6049
333	263	597	17.7101
334	285	83	25.8779
335	305	571	17.9537
336	314	167	24.4079
337	333	121	25.0683
338	363	381	20.7661
339	379	130	24.7329
340	392	84	25.4181
341	147	599	19.1589
342	182	622	18.6442
343	263	681	17.3602
344	308	510	19.9213
345	327	396	21.6743
346	360	591	18.4041
347	375	613	17.9884
348	378	404	21.3342
349	409	610	17.8956
350	412	68	26.5922
351	413	667	16.9631
352	422	647	17.2472
353	429	414	20.962
354	495	250	23.3235
355	236	512	21.1876
356	242	595	19.8291
357	266	626	19.2314
358	313	369	23.1661
359	493	480	20.636
360	495	375	22.3149
361	65	684	20.133
362	96	582	21.6434
363	160	637	20.4942
364	243	641	20.0857
365	357	461	22.5052
366	461	481	21.7525
367	111	701	20.6689
368	126	466	24.3828
369	148	701	20.5155
370	338	699	19.7596
371	375	519	22.4985
372	399	199	27.5408
373	47	627	23.1233
374	106	638	22.7019
375	249	698	21.1447
376	399	544	22.9971
377	420	97	30.0926
378	451	606	21.7852
379	452	391	25.2358
380	469	67	30.3714
381	218	684	22.4981
382	281	487	25.4023
383	286	39	32.5801
384	288	562	24.1681
385	427	693	21.4867
386	470	222	28.8766
387	63	580	25.8119
388	103	552	26.0959
389	196	171	31.8323
390	220	703	23.1844
391	346	198	30.7763
392	392	343	28.2557
393	442	70	32.4349
394	102	660	25.3646
395	151	661	25.1453
396	214	591	26.0088
397	242	667	24.6715
398	315	204	31.8084
399	404	701	23.4533
400	482	566	25.2991
401	394	523	27.3549
402	416	562	27.6368
403	445	452	29.2841
404	188	597	29.0199
405	382	703	26.5121
406	484	321	32.2272
407	216	638	30.2448
408	470	676	29.5807

## Sheet: 20S_proteasome_2D
	x_coordinate	z_coordinate
0	277.326	1.96628
1	304.459	1.8836
2	170.183	1.31184
3	277.042	4.07807
4	95.7656	2.27881
5	263.859	0.336692
6	337.573	0.47277
7	386.551	0.554909
8	293.588	8.3499
9	359.766	2.52781
10	270.1	2.36271
11	258.44	1.38948
12	238.541	5.51004
13	32.2162	1.02746
14	492.041	1.88016
15	325.57	9.17151
16	338.039	5.47323
17	287.587	0.902038
18	281.949	6.74093
19	126.866	2.20581
20	11.9253	7.59282
21	429.853	3.20483
22	101.421	1.281
23	73.4292	3.78717
24	163.448	6.14012
25	443.108	5.25194
26	320.542	3.75705
27	340.959	4.47869
28	104.451	3.32017
29	380.173	6.88468
30	312.916	1.6173
31	100.064	4.70977
32	337.875	1.92731
33	326.052	4.5814
34	245.38	7.88258
35	264.221	4.60936
36	381.309	5.39539
37	86.4611	5.79502
38	92.554	5.66638
39	149.047	7.55669
40	131.826	5.24178
41	354.917	7.78597
42	183.077	7.43284
43	256.909	4.78832
44	480.084	4.17466
45	307.083	3.49058
46	257.19	4.68628
47	117.389	8.01559
48	383.46	8.85461
49	356.428	2.46433
50	383.441	3.55992
51	411.961	7.06839
52	452.124	6.35844
53	328.577	4.32781
54	168.624	8.41359
55	141.09	5.6656
56	167.088	4.5023
57	340.45	4.95347
58	137.763	6.62015
59	461.063	3.06002
60	22.0769	9.12349
61	51.5957	8.10611
62	354.054	6.11725
63	266.854	3.90738
64	195.959	7.55559
65	152.596	4.39624
66	405.406	3.19415
67	390.241	3.98565
68	188.455	7.36806
69	55.5487	1.93591
70	173.945	6.5334
71	465.555	5.82096
72	173.404	6.32733
73	79.4052	1.05519
74	114.746	8.44524
75	171.561	5.5034
76	383.248	7.44374
77	167.559	9.40605
78	98.3697	9.98117
79	365.755	1.48387
80	43.3826	10.1139
81	159.941	8.43111
82	204.082	3.27813
83	297.934	1.89998
84	340.822	7.19567
85	40.9154	10.9259
86	277.101	2.94059
87	309.404	1.53668
88	28.2444	13.2241
89	350.619	4.71875
90	59.9179	9.94475
91	389.782	6.60323
92	141.052	11.6383
93	477.108	9.81584
94	318.041	8.30031
95	338.255	7.31711
96	463.952	13.2011
97	292.27	4.69288
98	112.372	10.9239
99	44.9081	10.4678
100	293.041	15.3376
101	274.867	9.14854
102	24.046	15.6349
103	40.9457	9.47449
104	87.303	8.17634
105	70.4518	4.31672
106	172.949	6.69245
107	277.167	4.80825
108	477.583	7.57023
109	430.914	7.29877
110	218.056	11.5986
111	104.435	10.4117
112	120.441	8.15075
113	335.447	11.6005
114	153.309	2.8334
115	62.041	12.8008
116	418.072	8.60237
117	61.7832	12.4745
118	89.2739	8.69316
119	106.905	11.3396
120	282.55	6.49754
121	82.1062	5.06763
122	367.897	5.03937
123	122.286	12.4754
124	137.461	4.69123
125	358.073	8.00995
126	487.06	4.53367
127	19.6175	15.1884
128	187.598	2.63662
129	272.286	7.55574
130	436.541	2.66232
131	110.896	12.4398
132	120.907	15.1698
133	160.397	12.014
134	60.786	11.7969
135	225.326	11.6644
136	36.3665	11.5558
137	58.7746	13.3203
138	210.424	9.01075
139	78.9535	14.0687
140	477.76	8.73245
141	204.951	10.8978
142	327.071	11.7727
143	343.062	10.5873
144	382.445	2.82347
145	405.674	4.29388
146	57.4552	12.3564
147	127.194	13.0147
148	157.952	13.3903
149	233.296	8.32554
150	206.407	8.78724
151	87.9581	15.5507
152	115.29	14.8384
153	95.2473	14.5004
154	66.4457	14.696
155	70.0403	13.4652
156	332.28	10.9901
157	64.927	14.036
158	106.621	13.5975
159	42.0455	17.0972
160	414.805	2.91577
161	413.178	8.6258
162	101.047	14.8208
163	436.296	7.74385
164	172.655	13.7018
165	248.573	11.9601
166	67.935	7.80262
167	65.4612	14.477
168	257.954	6.87866
169	494.319	3.57249
170	174.407	14.9212
171	193.052	14.0692
172	203.061	14.2284
173	217.324	13.6617
174	187.402	13.8
175	184.051	15.359
176	144.092	15.7526
177	215.386	14.1624
178	68.0408	15.8897
179	211.043	7.26482
180	195.565	13.1591
181	38.3941	13.8262
182	202.926	13.5146
183	350.932	15.3369
184	261.934	6.21504
185	426.046	4.40263
186	141.132	16.2519
187	199.047	7.02458
188	34.8407	23.4469
189	404.895	11.004
190	206.125	17.1964
191	174.934	17.7268
192	233.444	13.2279
193	69.4134	17.2557
194	69.6172	16.0858
195	246.622	11.8181
196	187.577	14.1139
197	475.052	8.07737
198	13.3985	16.9045
199	253.545	12.1474
200	78.4528	13.3725
201	61.0726	12.1583
202	178.878	15.8301
203	180.899	12.5483
204	59.4117	16.5941
205	202.553	12.8453
206	164.566	13.9687
207	146.72	18.2204
208	160.632	16.6042
209	150.217	14.8511
210	186.3	15.7553
211	106.553	17.858
212	214.45	14.7588
213	83.1598	14.152
214	253.048	16.8267
215	164.611	14.7296
216	248.089	10.4005
217	25.4311	16.0369
218	32.4562	16.7269
219	295.32	16.8289
220	48.2193	21.6802
221	179.901	11.2417
222	78.9172	17.8983
223	195.924	14.5089
224	44.1754	13.9294
225	63.049	13.1998
226	172.891	12.7412
227	455.949	17.1156
228	194.764	15.3425
229	75.8284	14.5071
230	256.548	15.5413
231	267.62	15.2055
232	49.8501	13.6141
233	222.435	16.9862
234	176.757	15.2386
235	123.088	17.0754
236	119.903	16.4778
237	179.749	13.8867
238	248.959	17.5784
239	275.18	13.9591
240	320.166	12.4937
241	252.956	18.3148
242	199.956	15.0045
243	246.937	15.1238
244	101.352	17.181
245	270.547	14.4806
246	226.907	14.7024
247	181.539	22.6504
248	189.578	16.5556
249	95.1048	16.8518
250	292.947	16.6859
251	209.321	14.3171
252	269.207	17.6406
253	220.84	12.3244
254	43.4273	17.6545
255	431.062	12.123
256	66.0922	14.6307
257	250.056	18.8234
258	125.158	14.6945
259	235.053	14.22
260	146.546	14.0704
261	351.46	15.8097
262	73.8787	15.3203
263	498.933	9.22005
264	183.693	16.4533
265	89.4536	14.9912
266	443.115	13.5637
267	230.615	15.039
268	308.081	15.7969
269	234.114	17.496
270	210.104	20.6978
271	246.933	14.4555
272	131.679	13.7036
273	299.731	15.4371
274	259.459	13.3938
275	249.461	14.1014
276	112.069	14.7325
277	258.943	6.35379
278	373.823	8.55443
279	404.638	11.5788
280	321.231	15.5661
281	336.091	16.2834
282	273.439	19.8034
283	462.459	17.1965
284	309.087	11.7158
285	423.576	10.5298
286	275.229	15.8357
287	176.438	14.833
288	250.927	15.5946
289	129.327	13.7938
290	365.606	14.1432
291	112.05	19.4973
292	274.439	16.9538
293	89.389	13.9685
294	273.871	15.7876
295	228.585	17.4451
296	278.813	19.0736
297	112.79	16.8769
298	244.544	16.3605
299	312.735	16.0065
300	159.119	18.0899
301	229.452	9.17245
302	219.935	16.8412
303	313.958	15.2466
304	273.29	16.1198
305	240.549	10.5908
306	173.048	15.2885
307	340.366	13.8769
308	413.461	14.1246
309	359.549	15.0407
310	318.636	19.3365
311	303.447	18.4785
312	344.063	17.3542
313	245.911	15.6587
314	231.181	13.2296
315	367.412	17.632
316	277.062	17.936
317	312.572	18.8824
318	172.563	15.7867
319	145.055	16.7543
320	425.456	12.8642
321	367.446	16.1901
322	332.371	16.5221
323	437.415	15.2048
324	377.041	14.5793
325	175.438	14.4321
326	233.427	14.2819
327	196.551	13.4106
328	93.0857	15.52
329	185.119	14.0182
330	296.191	15.2245
331	461.179	14.5801
332	427.208	13.7572
333	354.646	14.5297
334	232.928	17.8865
335	221.672	12.7751
336	334.098	16.1756
337	308.378	17.68
338	152.572	14.8674
339	352.336	11.0486
340	252.042	14.0875
341	420.42	16.5624
342	286.461	16.1132
343	230.44	14.6461
344	385.406	16.1275
345	385.585	16.841
346	40.3839	15.4303
347	79.3861	20.5958
348	138.388	15.1066
349	243.043	15.1505
350	455.402	12.79
351	500.637	15.4711
352	17.6393	17.7233
353	462.452	12.5508
354	232.959	12.731
355	421.876	16.7488
356	437.08	15.9918
357	221.338	16.1778
358	334.655	16.0064
359	112.863	17.3253
360	214.824	20.2371
361	462.846	12.5817
362	411.166	15.1395
363	366.64	15.2222
364	244.732	24.4853
365	223.553	7.48978
366	345.545	16.316
367	241.563	15.2571
368	407.33	12.2552
369	270.879	15.0081
370	341.554	13.385
371	293.176	15.1831
372	311.95	13.9435
373	444.574	19.0227
374	270.882	16.0921
375	393.108	14.4076
376	371.448	14.5731
377	185.459	16.7665
378	485.055	14.7575
379	265.047	14.3286
380	485.445	13.2519
381	401.935	14.5074
382	424.199	16.2613
383	441.317	14.5232
384	439.138	17.2621
385	316.65	16.0977
386	359.088	16.5902
387	263.544	14.9379
388	251.96	15.3578
389	292.921	12.9131
390	289.065	16.087
391	463.062	18.7519
392	468.957	13.9558
393	472.598	14.5143
394	242.862	14.8601
395	479.603	15.2273
396	68.5821	20.2475
397	428.956	12.2375
398	428.756	17.7968
399	394.364	16.9086
400	392.837	18.5978
401	297.834	12.6571
402	393.444	14.1666
403	436.912	16.9138
404	470.303	14.3956
405	264.818	15.8477
406	217.077	22.4019
407	413.846	18.615
408	452.541	15.8947
409	352.611	14.884
410	501.408	16.2524
411	91.0727	16.6179
412	477.724	13.0958
413	103.308	17.632
414	397.137	11.3885
415	112.055	17.0117
416	367.434	14.7937
417	465.222	19.7307
418	64.2099	16.9146
419	472.961	9.70472
420	315.663	17.1646
421	371.213	11.4038
422	188.4	15.4873
423	465.567	15.821
424	418.389	10.4113
425	113.851	14.31
426	388.554	13.3469
427	371.46	17.5378
428	406.434	16.325
429	393.62	14.7384
430	381.039	17.2915
431	302.933	11.7375
432	106.903	20.5355
433	424.692	14.2477
434	111.431	12.2214
435	379.051	15.6457
436	459.089	14.6247
437	416.923	15.1113
438	493.119	16.6353
439	432.881	14.6387
440	397.722	11.6702
441	389.563	15.8546
442	414.686	16.4357
443	481.573	17.2822
444	456.869	14.6383
445	397.578	13.1112
446	475.444	16.8037
447	477.721	17.1895
448	490.589	15.005
449	446.041	20.1116
450	401.952	16.4718
451	401.961	17.7409
452	103.179	18.2093
453	332.676	17.7938
454	447.453	14.3127
455	238.221	14.8198
456	129.92	17.8003
457	142.446	16.9743
458	451.573	19.2332
459	375.581	13.4415
460	420.286	19.1279
461	476.757	13.9897
462	277.161	12.5655
463	497.064	17.2283
464	406.539	15.3467
465	467.156	11.4054
466	142.827	24.9405
467	495.634	14.0917
468	300.608	14.7438
469	208.179	23.6527
470	342.351	16.6956
471	469.294	15.8348
472	208.242	15.1546
473	406.426	14.6043
474	494.578	14.0256
475	381.285	16.5188
476	435.672	18.5991
477	222.433	18.1466
478	144.945	21.0706
479	424.546	15.3482
480	350.889	17.2375
481	479.442	15.4472
482	399.582	17.4971
483	493.437	13.8473
484	423.758	14.4337
485	319.703	18.1223
486	432.454	14.6383
487	297.681	23.5771
488	57.9305	19.2243
489	320.074	23.0952
490	423.934	13.4016
491	463.949	19.5153
492	283.897	19.2232
493	283.768	22.4326
494	53.66	26.9506
495	68.3752	24.3435
496	310.04	24.1006
497	369.461	23.0458
498	413.446	23.3759
499	399.576	20.18
500	377.924	23.7175
501	351.193	24.4895
502	383.542	22.6691
503	382.933	21.0091
504	283.569	23.3736
505	102.953	26.6987
506	398.455	24.9531
507	402.428	26.963
508	481.564	23.337
509	459.214	28.5039

## Sheet: 20S_proteasome_3D
	x_coordinate	y_coordinate	z_coordinate
0	277.326	32.1122	1.96628
1	304.459	45.4463	1.8836
2	170.183	275.93	1.31184
3	277.042	186.432	4.07807
4	95.7656	176.074	2.27881
5	263.859	257.541	0.336692
6	337.573	130.423	0.47277
7	386.551	377.822	0.554909
8	293.588	96.105	8.3499
9	359.766	41.0894	2.52781
10	270.1	195.73	2.36271
11	258.44	64.3927	1.38948
12	238.541	80.728	5.51004
13	32.2162	52.5388	1.02746
14	492.041	322.455	1.88016
15	325.57	22.9135	9.17151
16	338.039	201.177	5.47323
17	287.587	623.159	0.902038
18	281.949	106.077	6.74093
19	126.866	526.944	2.20581
20	11.9253	34.5665	7.59282
21	429.853	141.308	3.20483
22	101.421	610.554	1.281
23	73.4292	228.091	3.78717
24	163.448	373.926	6.14012
25	443.108	78.4597	5.25194
26	320.542	37.574	3.75705
27	340.959	447.416	4.47869
28	104.451	537.958	3.32017
29	380.173	217.61	6.88468
30	312.916	579.333	1.6173
31	100.064	521.828	4.70977
32	337.875	82.6347	1.92731
33	326.052	304.388	4.5814
34	245.38	35.916	7.88258
35	264.221	562.639	4.60936
36	381.309	122.543	5.39539
37	86.4611	285.797	5.79502
38	92.554	348.57	5.66638
39	149.047	100.671	7.55669
40	131.826	511.549	5.24178
41	354.917	216.795	7.78597
42	183.077	217.778	7.43284
43	256.909	341.199	4.78832
44	480.084	497.228	4.17466
45	307.083	328.436	3.49058
46	257.19	44.9335	4.68628
47	117.389	197.333	8.01559
48	383.46	66.8909	8.85461
49	356.428	557.348	2.46433
50	383.441	532.632	3.55992
51	411.961	209.072	7.06839
52	452.124	30.4362	6.35844
53	328.577	594.715	4.32781
54	168.624	66.3829	8.41359
55	141.09	618.391	5.6656
56	167.088	204.714	4.5023
57	340.45	145.744	4.95347
58	137.763	535.944	6.62015
59	461.063	91.7168	3.06002
60	22.0769	443.585	9.12349
61	51.5957	174.923	8.10611
62	354.054	390.794	6.11725
63	266.854	290.653	3.90738
64	195.959	157.561	7.55559
65	152.596	471.085	4.39624
66	405.406	259.353	3.19415
67	390.241	530.565	3.98565
68	188.455	110.274	7.36806
69	55.5487	506.848	1.93591
70	173.945	176.755	6.5334
71	465.555	378.901	5.82096
72	173.404	342.724	6.32733
73	79.4052	469.665	1.05519
74	114.746	374.077	8.44524
75	171.561	364.277	5.5034
76	383.248	322.28	7.44374
77	167.559	85.1096	9.40605
78	98.3697	94.3777	9.98117
79	365.755	278.404	1.48387
80	43.3826	333.633	10.1139
81	159.941	310.382	8.43111
82	204.082	514.645	3.27813
83	297.934	44.2961	1.89998
84	340.822	17.0637	7.19567
85	40.9154	227.557	10.9259
86	277.101	77.6946	2.94059
87	309.404	162.365	1.53668
88	28.2444	417.651	13.2241
89	350.619	573.627	4.71875
90	59.9179	276.271	9.94475
91	389.782	238.435	6.60323
92	141.052	195.919	11.6383
93	477.108	163.109	9.81584
94	318.041	134.933	8.30031
95	338.255	335.591	7.31711
96	463.952	134.107	13.2011
97	292.27	617.301	4.69288
98	112.372	76.291	10.9239
99	44.9081	263.33	10.4678
100	293.041	14.5479	15.3376
101	274.867	59.0461	9.14854
102	24.046	76.8508	15.6349
103	40.9457	277.917	9.47449
104	87.303	553.077	8.17634
105	70.4518	604.077	4.31672
106	172.949	570.17	6.69245
107	277.167	682.426	4.80825
108	477.583	469.159	7.57023
109	430.914	186.119	7.29877
110	218.056	55.0491	11.5986
111	104.435	118.363	10.4117
112	120.441	698.402	8.15075
113	335.447	344.362	11.6005
114	153.309	450.248	2.8334
115	62.041	50.1714	12.8008
116	418.072	30.6267	8.60237
117	61.7832	34.8922	12.4745
118	89.2739	317.452	8.69316
119	106.905	313.665	11.3396
120	282.55	528.688	6.49754
121	82.1062	543.594	5.06763
122	367.897	667.258	5.03937
123	122.286	327.589	12.4754
124	137.461	470.15	4.69123
125	358.073	341.741	8.00995
126	487.06	63.0831	4.53367
127	19.6175	55.7194	15.1884
128	187.598	605.108	2.63662
129	272.286	508.04	7.55574
130	436.541	52.2343	2.66232
131	110.896	122.458	12.4398
132	120.907	114.797	15.1698
133	160.397	76.1839	12.014
134	60.786	268.708	11.7969
135	225.326	520.45	11.6644
136	36.3665	320.952	11.5558
137	58.7746	238.228	13.3203
138	210.424	588.898	9.01075
139	78.9535	231.112	14.0687
140	477.76	225.919	8.73245
141	204.951	38.1294	10.8978
142	327.071	604.792	11.7727
143	343.062	65.8156	10.5873
144	382.445	258.606	2.82347
145	405.674	235.806	4.29388
146	57.4552	318.866	12.3564
147	127.194	179.286	13.0147
148	157.952	240.41	13.3903
149	233.296	346.95	8.32554
150	206.407	470.606	8.78724
151	87.9581	210.164	15.5507
152	115.29	250.063	14.8384
153	95.2473	256.114	14.5004
154	66.4457	398.454	14.696
155	70.0403	294.709	13.4652
156	332.28	77.3837	10.9901
157	64.927	334.434	14.036
158	106.621	221.083	13.5975
159	42.0455	56.6144	17.0972
160	414.805	573.949	2.91577
161	413.178	485.756	8.6258
162	101.047	264.945	14.8208
163	436.296	567.893	7.74385
164	172.655	84.0402	13.7018
165	248.573	51.288	11.9601
166	67.935	485.557	7.80262
167	65.4612	130.852	14.477
168	257.954	73.0817	6.87866
169	494.319	321.555	3.57249
170	174.407	172.047	14.9212
171	193.052	17.5653	14.0692
172	203.061	135.106	14.2284
173	217.324	25.5603	13.6617
174	187.402	153.331	13.8
175	184.051	49.0521	15.359
176	144.092	103.421	15.7526
177	215.386	44.607	14.1624
178	68.0408	147.939	15.8897
179	211.043	530.427	7.26482
180	195.565	173.624	13.1591
181	38.3941	370.764	13.8262
182	202.926	141.755	13.5146
183	350.932	221.146	15.3369
184	261.934	405.885	6.21504
185	426.046	372.214	4.40263
186	141.132	58.3503	16.2519
187	199.047	457.925	7.02458
188	34.8407	21.0981	23.4469
189	404.895	315.558	11.004
190	206.125	62.4557	17.1964
191	174.934	34.7435	17.7268
192	233.444	71.3275	13.2279
193	69.4134	360.253	17.2557
194	69.6172	117.16	16.0858
195	246.622	65.9573	11.8181
196	187.577	99.8276	14.1139
197	475.052	410.733	8.07737
198	13.3985	401.427	16.9045
199	253.545	207.432	12.1474
200	78.4528	436.096	13.3725
201	61.0726	474.454	12.1583
202	178.878	288.046	15.8301
203	180.899	360.948	12.5483
204	59.4117	416.835	16.5941
205	202.553	152.361	12.8453
206	164.566	300.848	13.9687
207	146.72	155.539	18.2204
208	160.632	193.048	16.6042
209	150.217	276.119	14.8511
210	186.3	234.443	15.7553
211	106.553	302.389	17.858
212	214.45	327.601	14.7588
213	83.1598	361.091	14.152
214	253.048	117.81	16.8267
215	164.611	262.447	14.7296
216	248.089	548.123	10.4005
217	25.4311	452.376	16.0369
218	32.4562	251.775	16.7269
219	295.32	74.772	16.8289
220	48.2193	181.441	21.6802
221	179.901	450.587	11.2417
222	78.9172	21.6435	17.8983
223	195.924	322.173	14.5089
224	44.1754	386.389	13.9294
225	63.049	424.945	13.1998
226	172.891	284.543	12.7412
227	455.949	42.8383	17.1156
228	194.764	245.6	15.3425
229	75.8284	420.076	14.5071
230	256.548	127.597	15.5413
231	267.62	52.9175	15.2055
232	49.8501	497.673	13.6141
233	222.435	218.154	16.9862
234	176.757	346.572	15.2386
235	123.088	435.451	17.0754
236	119.903	303.431	16.4778
237	179.749	468.748	13.8867
238	248.959	93.4335	17.5784
239	275.18	171.454	13.9591
240	320.166	233.952	12.4937
241	252.956	30.7059	18.3148
242	199.956	342.801	15.0045
243	246.937	163.601	15.1238
244	101.352	400.948	17.181
245	270.547	248.882	14.4806
246	226.907	351.961	14.7024
247	181.539	25.428	22.6504
248	189.578	284.363	16.5556
249	95.1048	375.381	16.8518
250	292.947	27.5476	16.6859
251	209.321	297.396	14.3171
252	269.207	81.8047	17.6406
253	220.84	385.171	12.3244
254	43.4273	426.274	17.6545
255	431.062	112.584	12.123
256	66.0922	436.6	14.6307
257	250.056	5.085	18.8234
258	125.158	480.203	14.6945
259	235.053	534.852	14.22
260	146.546	463.759	14.0704
261	351.46	45.196	15.8097
262	73.8787	547.367	15.3203
263	498.933	309.648	9.22005
264	183.693	423.822	16.4533
265	89.4536	421.545	14.9912
266	443.115	245.71	13.5637
267	230.615	479.059	15.039
268	308.081	166.899	15.7969
269	234.114	225.167	17.496
270	210.104	274.119	20.6978
271	246.933	473.568	14.4555
272	131.679	552.591	13.7036
273	299.731	118.786	15.4371
274	259.459	377.807	13.3938
275	249.461	356.695	14.1014
276	112.069	497.843	14.7325
277	258.943	439.105	6.35379
278	373.823	536.384	8.55443
279	404.638	495.629	11.5788
280	321.231	144.076	15.5661
281	336.091	58.0678	16.2834
282	273.439	210.388	19.8034
283	462.459	303.844	17.1965
284	309.087	85.627	11.7158
285	423.576	355.817	10.5298
286	275.229	339.566	15.8357
287	176.438	640.123	14.833
288	250.927	410.163	15.5946
289	129.327	569.84	13.7938
290	365.606	215.363	14.1432
291	112.05	99.6062	19.4973
292	274.439	261.717	16.9538
293	89.389	657.623	13.9685
294	273.871	220.542	15.7876
295	228.585	365.322	17.4451
296	278.813	496.319	19.0736
297	112.79	368.671	16.8769
298	244.544	249.178	16.3605
299	312.735	179.562	16.0065
300	159.119	207.539	18.0899
301	229.452	692.424	9.17245
302	219.935	366.747	16.8412
303	313.958	196.557	15.2466
304	273.29	270.798	16.1198
305	240.549	421.042	10.5908
306	173.048	556.085	15.2885
307	340.366	439.315	13.8769
308	413.461	230.917	14.1246
309	359.549	123.314	15.0407
310	318.636	85.4342	19.3365
311	303.447	51.9217	18.4785
312	344.063	33.0458	17.3542
313	245.911	419.95	15.6587
314	231.181	627.04	13.2296
315	367.412	82.732	17.632
316	277.062	286.628	17.936
317	312.572	35.4459	18.8824
318	172.563	542.417	15.7867
319	145.055	532.96	16.7543
320	425.456	283.227	12.8642
321	367.446	260.246	16.1901
322	332.371	362.173	16.5221
323	437.415	303.628	15.2048
324	377.041	241.277	14.5793
325	175.438	540.446	14.4321
326	233.427	433.676	14.2819
327	196.551	620.178	13.4106
328	93.0857	514.856	15.52
329	185.119	548.448	14.0182
330	296.191	335.685	15.2245
331	461.179	256.95	14.5801
332	427.208	221.549	13.7572
333	354.646	326.065	14.5297
334	232.928	48.0716	17.8865
335	221.672	606.063	12.7751
336	334.098	336.808	16.1756
337	308.378	283.321	17.68
338	152.572	492.436	14.8674
339	352.336	656.451	11.0486
340	252.042	536.942	14.0875
341	420.42	30.3139	16.5624
342	286.461	393.817	16.1132
343	230.44	407.652	14.6461
344	385.406	325.564	16.1275
345	385.585	200.244	16.841
346	40.3839	477.553	15.4303
347	79.3861	466.041	20.5958
348	138.388	541.239	15.1066
349	243.043	458.379	15.1505
350	455.402	233.744	12.79
351	500.637	298.842	15.4711
352	17.6393	460.455	17.7233
353	462.452	146.334	12.5508
354	232.959	588.076	12.731
355	421.876	263.438	16.7488
356	437.08	326.817	15.9918
357	221.338	440.576	16.1778
358	334.655	427.227	16.0064
359	112.863	530.543	17.3253
360	214.824	98.1574	20.2371
361	462.846	283.386	12.5817
362	411.166	107.442	15.1395
363	366.64	48.8135	15.2222
364	244.732	57.9555	24.4853
365	223.553	676.352	7.48978
366	345.545	38.383	16.316
367	241.563	368.867	15.2571
368	407.33	524.921	12.2552
369	270.879	704.549	15.0081
370	341.554	478.369	13.385
371	293.176	594.078	15.1831
372	311.95	617.781	13.9435
373	444.574	56.123	19.0227
374	270.882	584.693	16.0921
375	393.108	307.383	14.4076
376	371.448	320.364	14.5731
377	185.459	604.125	16.7665
378	485.055	184.636	14.7575
379	265.047	557.605	14.3286
380	485.445	288.372	13.2519
381	401.935	294.167	14.5074
382	424.199	175.9	16.2613
383	441.317	368.116	14.5232
384	439.138	205.436	17.2621
385	316.65	469.119	16.0977
386	359.088	244.36	16.5902
387	263.544	527.057	14.9379
388	251.96	673.299	15.3578
389	292.921	625.152	12.9131
390	289.065	515.4	16.087
391	463.062	102.227	18.7519
392	468.957	565.874	13.9558
393	472.598	196.622	14.5143
394	242.862	698.547	14.8601
395	479.603	112.211	15.2273
396	68.5821	611.754	20.2475
397	428.956	574.686	12.2375
398	428.756	98.0402	17.7968
399	394.364	224.819	16.9086
400	392.837	126.143	18.5978
401	297.834	666.541	12.6571
402	393.444	266.422	14.1666
403	436.912	126.727	16.9138
404	470.303	520.397	14.3956
405	264.818	626.613	15.8477
406	217.077	55.7422	22.4019
407	413.846	253.921	18.615
408	452.541	329.622	15.8947
409	352.611	604.079	14.884
410	501.408	209.676	16.2524
411	91.0727	637.088	16.6179
412	477.724	242.442	13.0958
413	103.308	645.082	17.632
414	397.137	666.821	11.3885
415	112.055	538.377	17.0117
416	367.434	14.37	14.7937
417	465.222	157.091	19.7307
418	64.2099	691.923	16.9146
419	472.961	691.725	9.70472
420	315.663	156.062	17.1646
421	371.213	686.434	11.4038
422	188.4	660.08	15.4873
423	465.567	86.6351	15.821
424	418.389	586.573	10.4113
425	113.851	514.36	14.31
426	388.554	442.198	13.3469
427	371.46	178.045	17.5378
428	406.434	486.783	16.325
429	393.62	251.555	14.7384
430	381.039	19.3303	17.2915
431	302.933	639.066	11.7375
432	106.903	552.071	20.5355
433	424.692	448.411	14.2477
434	111.431	650.724	12.2214
435	379.051	599.738	15.6457
436	459.089	178.335	14.6247
437	416.923	515.401	15.1113
438	493.119	164.273	16.6353
439	432.881	595.355	14.6387
440	397.722	626.436	11.6702
441	389.563	485.166	15.8546
442	414.686	574.042	16.4357
443	481.573	134.447	17.2822
444	456.869	433.32	14.6383
445	397.578	596.08	13.1112
446	475.444	231.766	16.8037
447	477.721	40.4202	17.1895
448	490.589	498.69	15.005
449	446.041	140.705	20.1116
450	401.952	505.639	16.4718
451	401.961	242.458	17.7409
452	103.179	661.95	18.2093
453	332.676	424.05	17.7938
454	447.453	597.16	14.3127
455	238.221	644.25	14.8198
456	129.92	647.851	17.8003
457	142.446	523.818	16.9743
458	451.573	85.8512	19.2332
459	375.581	627.371	13.4415
460	420.286	200.691	19.1279
461	476.757	533.461	13.9897
462	277.161	639.79	12.5655
463	497.064	95.5725	17.2283
464	406.539	455.143	15.3467
465	467.156	654.894	11.4054
466	142.827	113.095	24.9405
467	495.634	392.93	14.0917
468	300.608	513.802	14.7438
469	208.179	315.543	23.6527
470	342.351	539.55	16.6956
471	469.294	247.434	15.8348
472	208.242	639.149	15.1546
473	406.426	657.865	14.6043
474	494.578	551.86	14.0256
475	381.285	584.041	16.5188
476	435.672	443.878	18.5991
477	222.433	663.598	18.1466
478	144.945	597.663	21.0706
479	424.546	618.689	15.3482
480	350.889	585.812	17.2375
481	479.442	320.413	15.4472
482	399.582	306.626	17.4971
483	493.437	657.104	13.8473
484	423.758	661.456	14.4337
485	319.703	482.922	18.1223
486	432.454	578.939	14.6383
487	297.681	121.595	23.5771
488	57.9305	452.823	19.2243
489	320.074	149.131	23.0952
490	423.934	686.584	13.4016
491	463.949	575.585	19.5153
492	283.897	162.872	19.2232
493	283.768	114.461	22.4326
494	53.66	681.37	26.9506
495	68.3752	439.124	24.3435
496	310.04	482.227	24.1006
497	369.461	196.56	23.0458
498	413.446	445.556	23.3759
499	399.576	439.693	20.18
500	377.924	242.286	23.7175
501	351.193	545.415	24.4895
502	383.542	536.803	22.6691
503	382.933	621.128	21.0091
504	283.569	642.326	23.3736
505	102.953	484.144	26.6987
506	398.455	533.619	24.9531
507	402.428	609.659	26.963
508	481.564	692.153	23.337
509	459.214	561.554	28.5039

## Sheet: Apo-ferritin_2D
	x_coordinate	z_coordinate
0	466.869	10.9809
1	392.305	11.4642
2	369.417	9.46184
3	220.87	19.3189
4	358.739	12.6294
5	240.155	9.38516
6	358.344	11.2451
7	336.813	9.64105
8	349.591	16.218
9	45.3218	9.80821
10	279.17	18.8917
11	451.926	18.7771
12	432.389	19.6204
13	422.235	10.2894
14	134.564	9.60906
15	351.4	10.2515
16	374.114	19.0348
17	262.366	9.28038
18	63.8463	18.662
19	59.5969	17.8342
20	430.408	8.46384
21	335.767	18.2732
22	38.5801	7.48012
23	472.626	6.56518
24	225.718	20.8979
25	445.885	14.6454
26	179.411	10.7188
27	114.232	10.6557
28	260.138	20.1146
29	46.9106	11.6003
30	484.155	11.5901
31	111.604	9.66035
32	454.392	11.7446
33	246.316	19.5187
34	41.4141	9.67919
35	388.904	11.0231
36	284.296	15.1315
37	167.725	13.0944
38	49.6377	11.5623
39	382.192	12.7285
40	458.636	14.0486
41	98.6308	11.5008
42	172.672	19.2505
43	153.367	18.0307
44	484.804	17.6603
45	13.2034	19.0148
46	381.097	9.611
47	451.128	10.9278
48	432.309	19.692
49	244.217	12.2641
50	385.926	11.1839
51	354.199	9.21592
52	403.746	9.83684
53	380.893	12.4895
54	181.375	18.2033
55	355.229	10.0961
56	215.124	10.5059
57	108.089	17.0661
58	189.144	10.5105
59	399.39	12.0094
60	47.3757	20.2032
61	317.898	18.8182
62	287.13	8.60464
63	381.299	11.5128
64	229.082	10.5891
65	330.428	16.3923
66	203.18	18.1305
67	367.768	8.4262
68	72.7467	6.26034
69	387.414	9.02469
70	373.112	9.95043
71	273.616	19.9583
72	37.3284	11.9182
73	54.4239	9.09962
74	41.7888	11.5452
75	258.79	16.9882
76	169.673	10.9555
77	471.322	11.9368
78	257.179	17.953
79	44.5943	15.1705
80	77.6214	8.60396
81	327.87	19.416
82	294.19	9.93696
83	124.854	7.8836
84	55.2974	10.213
85	436.906	7.33378
86	445.4	12.3339
87	365.879	12.0925
88	172.88	7.83748
89	84.7274	6.85432
90	237.302	9.50923
91	27.0757	8.12326
92	28.1105	10.7777
93	381.887	14.1242
94	12.3678	8.15211
95	383.704	8.48944
96	129.187	18.6563
97	254.372	9.83971
98	406.212	10.4191
99	222.907	10.6608
100	411.368	10.9819
101	80.659	15.5662
102	461.213	9.54399
103	380.412	11.3932
104	210.814	12.1018
105	483.697	6.4097
106	94.2815	8.56073
107	237.17	9.88179
108	339.421	9.86138
109	342.916	10.1419
110	277.187	12.033
111	429.755	10.43
112	453.244	12.4457
113	311.247	19.391
114	157.818	18.1259
115	77.169	10.9297
116	222.405	17.1137
117	41.3363	11.3056
118	26.3287	13.2891
119	464.075	10.6296
120	291.855	11.9324
121	117.345	10.4685
122	443.758	9.60818
123	118.356	10.6317
124	123.572	6.9293
125	277.877	0.599208
126	195.581	6.07397
127	271.433	13.8942
128	367.739	17.5172
129	289.329	17.0488
130	468.695	11.8299
131	187.894	9.61483
132	151.395	20.4953
133	345.668	9.33314
134	77.7211	7.11259
135	263.242	9.47645
136	189.616	10.1517
137	49.1464	9.50913
138	70.7075	10.333
139	471.82	11.6262
140	391.322	10.9316
141	304.419	11.0497
142	342.139	7.18465
143	302.384	10.5652
144	314.425	7.68291
145	17.3345	9.80126
146	272.731	18.6469
147	216.653	12.6294
148	338.057	8.95828
149	178.697	10.6806
150	304.773	15.5952
151	35.1634	11.3555
152	227.396	15.743
153	424.061	13.7829
154	95.4368	13.2181
155	420.205	11.2235
156	390.911	11.5259
157	403.69	17.3778
158	276.642	21.0893
159	466.657	8.46589
160	470.28	7.52983
161	114.637	7.75401
162	319.188	10.9831
163	487.855	12.8002
164	229.168	17.2229
165	307.147	9.13216
166	313.926	12.3109
167	218.094	12.1221
168	62.6112	12.349
169	411.284	8.62641
170	318.396	13.4675
171	33.3633	9.14244
172	263.254	11.538
173	336.94	12.1511
174	175.728	12.2373
175	495.785	10.3107
176	76.1089	18.1558
177	245.379	9.71138
178	108.143	17.8105
179	88.2581	11.5286
180	278.855	17.9281
181	486.906	20.1552
182	190.098	19.1549
183	235.904	11.3948
184	356.174	10.1405
185	80.9237	17.0797
186	417.759	12.1485
187	400.084	10.8774
188	53.1017	10.6153
189	341.899	12.2516
190	110.591	8.06462
191	450.664	16.0941
192	169.089	18.7184
193	127.433	9.86924
194	113.773	13.5843
195	115.356	10.2531
196	495.308	11.4552
197	181.823	11.3567
198	104.306	18.1429
199	128.369	10.3486
200	326.321	9.89691
201	487.054	12.6844
202	347.873	12.8472
203	135.241	19.6103
204	444.577	11.9623
205	390.797	10.9813
206	240.146	19.045
207	39.6671	14.5694
208	310.318	10.0512
209	147.221	9.19414
210	450.306	10.9316
211	504.934	12.7884
212	184.707	16.6085
213	298.126	8.45264
214	336.726	8.73014
215	129.619	17.4124
216	225.303	11.5601
217	258.347	10.8103
218	283.684	19.5186
219	499.436	7.72282
220	211.083	10.269
221	419.642	11.1662
222	228.427	11.2027
223	357.06	10.8163
224	328.645	10.3555
225	317.395	11.0096
226	319.371	10.7559
227	204.454	8.38869
228	191.813	11.5452
229	302.876	12.6654
230	350.615	19.177
231	353.216	11.5917
232	201.236	9.31568
233	402.921	11.1638
234	272.321	10.8951
235	45.6805	10.1604
236	130.391	11.2869
237	439.181	11.4432
238	134.82	11.1285
239	251.568	9.56193
240	177.356	9.53192
241	455.215	10.642
242	47.9107	10.1523
243	365.604	7.86447
244	64.7836	7.53959
245	303.209	9.07424
246	408.151	9.08281
247	442.265	9.32922
248	162.412	17.5402
249	210.215	9.53118
250	118.638	5.68538
251	63.2754	8.9166
252	276.765	9.77189
253	66.6143	13.9783
254	156.668	6.00533
255	15.3349	9.81522
256	335.615	17.1256
257	85.8851	14.0335
258	335.368	0.767713
259	208.778	8.01179
260	74.0875	12.4161
261	101.806	11.6675
262	283.314	11.5488
263	114.074	18.1047
264	497.288	12.3605
265	451.226	9.88653
266	304.274	9.96362
267	293.21	10.7543
268	110.351	10.8422
269	398.37	9.84593
270	466.758	9.00823
271	66.7045	10.3156
272	329.419	9.42337
273	436.376	10.4915
274	368.385	11.4531
275	296.778	8.33951
276	130.695	11.4978
277	362.393	13.3437
278	331.268	13.0898
279	326.362	10.5363
280	195.679	10.5251
281	341.704	19.2122
282	22.0715	12.0877
283	149.887	11.6304
284	349.774	13.5122
285	121.864	12.5895
286	64.398	18.7508
287	297.905	12.304
288	227.669	10.3582
289	280.921	12.3488
290	84.421	11.6697
291	59.8893	8.8171
292	460.678	8.76236
293	184.22	11.8265
294	373.731	11.5719
295	500.3	8.74307
296	113.749	18.0535
297	212.229	10.6878
298	100.088	10.1216
299	167.113	8.05041
300	280.589	7.82699
301	79.8931	14.4518
302	105.295	9.96674
303	498.725	11.448
304	326.647	7.06019
305	222.692	9.54549
306	456.109	1.95263
307	259.248	16.6587
308	187.336	11.5189
309	234.909	16.3909
310	481.175	10.3867
311	150.603	8.11774
312	84.9193	13.7515
313	371.156	10.1913
314	146.13	11.8521
315	45.1342	7.40877
316	396.38	10.0968
317	340.663	20.0901
318	366.848	18.6819
319	168.276	11.0055
320	389.399	13.7164
321	347.12	19.0874
322	316.431	9.24431
323	107.314	10.6697
324	395.142	20.8774
325	367.934	10.9293
326	312.937	11.4735
327	72.9137	10.1119
328	111.619	12.2925
329	342.674	13.7316
330	298.632	13.7125
331	269.434	16.1014
332	175.299	7.58181
333	465.117	9.1463
334	202.673	13.3917
335	405.746	11.3686
336	459.155	10.3873
337	480.181	5.87494
338	484.897	11.7335
339	297.339	9.19893
340	324.862	12.6558
341	334.693	10.7402
342	495.935	15.3667
343	346.143	9.01637
344	215.913	11.099
345	393.661	10.6015
346	10.7468	9.51316
347	86.0772	10.0783
348	431.711	13.5588
349	326.417	18.881
350	328.07	10.0928
351	33.6788	8.34537
352	287.941	11.3654
353	303.831	18.643
354	94.3577	19.3872
355	386.714	8.35807
356	312.113	11.7544
357	413.406	9.16816
358	12.4201	10.2813
359	427.321	7.36106
360	193.079	12.7527
361	190.616	7.70501
362	401.909	9.38654
363	433.257	9.36071
364	375.285	10.5686
365	240.44	10.8848
366	119.565	13.7069
367	157.325	12.0266
368	70.1086	10.1249
369	216.387	10.526
370	244.103	10.2173
371	421.33	12.9711
372	302.276	6.9765
373	137.094	12.2019
374	477.055	11.055
375	429.11	9.51277
376	41.1648	17.5899
377	327.439	9.12266
378	168.764	11.8505
379	62.3419	8.43975
380	446.595	10.3038
381	51.2603	11.2062
382	31.3351	8.38306
383	17.3443	15.6666
384	197.228	12.1675
385	118.388	7.65348
386	144.134	8.23325
387	71.7825	11.9589
388	444.415	11.6178
389	259.729	9.6588
390	145.332	8.63974
391	269.605	15.2868
392	466.841	9.49839
393	290.357	1.11783
394	277.902	4.30782
395	169.892	18.2247
396	433.589	13.8926
397	173.432	10.7339
398	103.246	8.86909
399	95.8882	19.9218
400	249.435	9.03562
401	138.754	13.545
402	247.179	10.4821
403	405.112	9.81878
404	233.575	11.4636
405	21.3694	10.031
406	145.38	10.7036
407	18.3349	9.15683
408	397.353	9.3243
409	392.097	13.5608
410	344.2	9.47867
411	308.084	8.69254
412	66.7455	12.6069
413	192.698	7.39527
414	55.9113	12.6417
415	485.812	11.9518
416	324.612	3.95443
417	146.09	9.52991
418	270.828	7.88008
419	268.174	12.1651
420	177.125	9.42955
421	286.096	18.5546
422	414.65	9.16187
423	42.1576	9.1337
424	201.917	0.222248
425	393.912	15.0594
426	252.66	11.2586
427	121.584	9.80564
428	122.713	13.5019
429	358.072	12.661
430	137.431	10.1327
431	393.304	17.0955
432	214.243	9.84541
433	155.858	5.32238
434	234.34	10.6131
435	302.874	11.7695
436	462.674	10.9879
437	257.663	12.1875
438	357.299	10.5721
439	204.363	10.61
440	234.386	7.37645
441	100.246	18.136
442	282.389	10.3562
443	347.616	7.91168
444	54.131	10.6315
445	415.118	12.7363
446	197.237	9.97231
447	464.81	18.8453
448	386.21	19.6615
449	432.665	7.39745
450	94.2194	8.92071
451	180.669	11.4529
452	95.3726	11.5249
453	209.361	2.02689
454	87.766	14.0578
455	123.254	6.45472
456	169.235	17.8671
457	199.629	8.45098
458	249.785	8.98573
459	148.575	9.24089
460	284.108	9.81187
461	190.929	8.5496
462	385.264	10.7765
463	195.681	11.1802
464	202.3	10.2178
465	209.74	10.6786
466	270.331	9.95433
467	157.34	9.09113
468	77.2345	18.089
469	211.361	11.2883
470	407.908	16.1228
471	359.429	13.6977
472	149.288	11.6894
473	82.0751	8.87164
474	390.099	19.698
475	76.8976	10.9589
476	120.28	7.69243
477	318.721	-0.20497
478	493.391	12.0652
479	154.155	12.8942
480	163.134	16.8681
481	340.121	18.5577
482	130.687	15.3281
483	338.641	9.28422
484	421.893	12.7073
485	108.243	8.8908
486	244.576	17.5262
487	119.721	10.053
488	501.669	18.6582
489	295.763	12.113
490	179.447	13.7718
491	100.841	11.635
492	162.211	11.334
493	393.593	11.1312
494	337.106	10.0382
495	355.629	9.15865
496	307.353	11.2165
497	341.779	7.84428
498	290.322	6.53371
499	60.6635	8.51736
500	302.918	18.7899
501	48.0806	19.7105
502	505.857	9.26799
503	442.138	9.52911
504	269.419	11.8548
505	410.408	16.2378
506	18.832	7.20224
507	210.638	9.84453
508	243.814	10.1592
509	427.177	11.3987
510	384.831	11.3595
511	368.6	9.53894
512	101.342	11.1226
513	150.608	12.4196
514	412.908	8.15802
515	122.767	10.2459
516	157.758	11.5841
517	323.398	14.8446
518	341.072	10.7205
519	409.869	11.3236
520	101.685	16.059
521	12.3848	11.4974
522	224.737	5.69029
523	504.753	9.63736
524	395.135	9.5685
525	370.297	18.2627
526	125.204	9.03301
527	181.897	15.5966
528	353.61	12.6384
529	15.0882	19.4236
530	110.135	8.50111
531	285.852	12.9415
532	239.431	12.5814
533	370.087	9.8153
534	251.338	12.407
535	34.3111	10.8399
536	436.844	9.27283
537	94.3952	11.0068
538	418.086	13.0439
539	332.405	13.5631
540	89.3277	6.8557
541	213.674	10.4182
542	66.7811	8.88492
543	165.184	9.76772
544	257.608	8.72293
545	56.915	1.04017
546	405.195	12.0282
547	443.918	16.9351
548	41.3835	16.8865
549	284.349	9.36701
550	97.063	9.21193
551	364.128	4.14224
552	51.6612	8.21448
553	171.761	7.64347
554	448.128	20.0517
555	319.145	19.1084
556	441.633	11.9324
557	477.085	10.164
558	25.8244	9.16083
559	295.244	10.5995
560	183.317	8.07255
561	110.339	8.21691
562	62.3466	10.4684
563	142.832	10.5325
564	269.67	12.0552
565	428.081	20.2679
566	209.409	10.7074
567	198.297	12.3715
568	285.394	10.9378
569	251.136	18.8375
570	403.842	9.91595
571	222.357	19.02
572	410.716	14.3771
573	253.424	11.0708
574	468.62	6.74813
575	222.626	8.80186
576	55.8807	12.1004
577	180.595	16.7894
578	56.1345	18.3482
579	76.4287	8.54714
580	313.27	9.02638
581	329.727	10.0041
582	95.8436	12.7212
583	405.154	10.4744
584	452.619	7.82089
585	249.795	8.39983
586	316.713	12.0466
587	416.746	16.3185
588	187.135	12.0642
589	236.817	8.90792
590	10.4138	10.8342
591	431.086	9.39855
592	66.3999	10.3551
593	464.742	10.3131
594	98.8397	20.1947
595	407.237	9.70405
596	130.241	13.1197
597	65.5957	8.86074
598	14.6084	12.718
599	137.726	13.1505
600	124.161	0.739614
601	220.344	9.07632
602	181.426	10.0133
603	104.139	8.91868
604	375.55	20.1979
605	381.089	10.2443
606	485.562	10.4618
607	52.5914	6.30697
608	54.0906	10.464
609	265.108	-0.31002
610	309.64	8.88051
611	217.937	12.6375
612	480.727	2.68763
613	234.373	11.8534
614	65.8383	9.68376
615	145.793	4.76425
616	233.897	12.0792
617	336.656	11.788
618	240.207	10.4383
619	44.6275	2.19656
620	156.161	11.3754
621	23.7127	17.5341
622	161.426	9.70274
623	410.153	9.09611
624	27.6537	-0.301536
625	465.613	20.7944
626	363.219	20.8458
627	89.713	18.5274
628	96.3353	10.3075
629	52.0729	13.6566
630	111.419	10.8116
631	208.839	11.77
632	378.75	12.3079
633	242.112	12.4043
634	332.732	0.55677
635	83.6564	2.81176
636	304.095	11.331
637	211.342	10.8272
638	58.2526	12.2767
639	170.879	9.29536
640	264.372	11.3621
641	67.595	9.02284
642	505.144	11.1355
643	442.617	8.87263
644	93.5809	7.42646
645	138.794	11.0676
646	411.141	17.9176
647	79.2053	10.7221
648	22.8065	12.5211
649	505.603	10.7951
650	163.384	11.3245
651	106.15	10.3519
652	171.416	10.2899
653	28.1187	10.4085
654	153.435	11.7466
655	275.601	8.53224
656	307.771	11.4601
657	349.572	7.34995
658	283.356	10.2048
659	327.855	10.6475
660	54.6772	13.1577
661	449.668	9.32763
662	92.6077	9.69099
663	455.87	11.255
664	335.634	12.7792
665	365.232	6.33633
666	237.677	8.15996
667	317.079	11.5079
668	103.613	9.7864
669	396.423	3.59667
670	103.79	10.9303
671	454.566	10.4862
672	393.404	11.7481
673	444.576	11.9944
674	389.177	9.68617
675	129.408	8.46405
676	226.199	8.29914
677	198.945	12.2611
678	255.393	9.59885
679	360.389	9.29978
680	359.557	8.99748
681	75.335	1.00495
682	316.752	15.8244
683	186.612	9.03386
684	381.835	3.87806
685	368.846	20.7044
686	17.3852	2.78574
687	408.74	8.3272
688	155.848	12.2985
689	66.1669	11.217
690	184.79	10.9221
691	257.317	11.1839
692	348.747	14.0508
693	401.792	10.9464
694	349.335	11.7613
695	499.269	12.2849
696	218.607	8.9692
697	91.4112	7.21786
698	135.088	10.1323
699	406.622	9.91179
700	320.573	13.9582
701	245.347	13.7465
702	456.742	8.2247
703	472.925	13.8757
704	12.2773	9.62963
705	390.848	13.529
706	280.257	11.0496
707	463.377	2.45536
708	263.302	16.5951
709	499.442	7.79007
710	196.333	9.66518
711	463.653	10.2515
712	434.649	18.5947
713	131.921	1.44983
714	63.1221	10.6305
715	497.361	16.2119
716	177.117	3.72152
717	468.749	0.309091
718	481.384	10.1444
719	344.355	10.7364
720	191.869	14.9166
721	129.695	15.2264
722	360.26	8.56376
723	271.306	14.9875
724	404.09	9.30659
725	198.596	6.56838
726	193.91	11.485
727	47.1831	11.4566
728	110.098	9.52787
729	394.595	15.9627
730	449.085	10.419
731	359.105	10.73
732	363.153	10.4054
733	29.6061	6.11007
734	348.409	6.9838
735	98.3681	6.29808
736	296.767	14.8525
737	24.1637	1.64572
738	450.392	13.8879
739	295.703	13.5172
740	370.204	13.2954
741	406.208	0.561882
742	234.795	10.2709
743	379.831	10.1557
744	490.578	10.4046
745	354.331	12.6347
746	435.385	11.1438
747	181.596	7.8584
748	165.783	0.0993316
749	187.94	9.78937
750	453.147	10.1151
751	185.296	4.73429
752	415.734	11.0555
753	88.2184	7.27097
754	322.889	0.821935
755	275.101	2.13155
756	460.414	9.5554
757	312.431	18.7578
758	440.62	9.03161
759	404.09	7.92686
760	212.733	7.89837
761	171.087	5.81413
762	302.866	9.21094
763	105.584	10.0388
764	150.733	9.88748
765	385.096	1.6203
766	348.336	8.32528
767	491.137	6.44563
768	241.115	18.8069
769	167.811	10.0749
770	239.615	10.8421
771	396.398	16.5794
772	53.3837	1.87163
773	208.657	11.7008
774	476.801	13.2221
775	90.8061	11.4183
776	349.592	17.0915
777	472.62	8.76752
778	234.647	12.1532
779	347.134	9.6124
780	16.5783	8.08879
781	210.41	11.8699
782	353.835	19.0138
783	473.131	2.16878
784	474.633	9.63882
785	365.884	11.2446
786	129.307	9.5466
787	336.12	9.12588
788	377.161	13.9132
789	151.749	10.5943
790	167.832	12.3077
791	412.752	11.2072
792	333.281	10.3557
793	430.314	17.337
794	172.729	0.973186
795	25.3056	10.0817
796	26.6522	9.145
797	449.827	13.2838
798	315.434	13.2573
799	97.6641	9.66431
800	306.763	11.5402
801	300.096	9.96177
802	463.661	0.492656
803	479.874	1.92153
804	265.622	9.47955
805	464.87	13.8122
806	85.4137	8.58316
807	271.842	12.7456
808	343.746	15.1612
809	320.779	8.5027
810	64.2981	18.1819
811	363.346	1.0219
812	133.762	17.4748
813	86.5836	17.2805
814	433.091	1.88428
815	247.242	8.08859
816	214.427	19.2384
817	290.099	6.44584
818	424.198	10.0556
819	403.061	12.1996
820	469.603	2.32907
821	137.201	11.7448
822	469.381	9.36351
823	297.114	2.99045
824	193.902	4.53661
825	440.16	10.3822
826	317.617	8.72904
827	48.6239	0.390844
828	125.584	7.7352
829	201.774	14.5432
830	422.937	7.30634
831	458.884	0.600482
832	155.609	9.14051
833	480.877	0.197159
834	95.8932	6.06212
835	53.8224	20.1745
836	248.926	12.4042
837	433.768	18.093
838	225.714	11.3447
839	461.376	7.66419
840	300.221	11.5947
841	113.16	10.4654
842	423.101	8.36318
843	314.415	10.3424
844	474.113	2.29136
845	268.324	7.30644
846	148.928	1.24537
847	201.406	9.95682
848	201.17	6.84763
849	124.931	11.0044
850	10.2289	9.8305
851	141.25	9.47131
852	249.074	10.1696
853	56.1409	6.99021
854	138.376	9.23847
855	485.352	0.193055
856	320.554	14.9893
857	193.888	3.54438
858	89.5874	9.22292
859	83.3991	10.7997
860	206.708	9.78762
861	43.621	10.3337
862	232.634	10.3945
863	245.914	12.227
864	442.336	9.91665
865	476.776	9.68376
866	149.69	13.8979
867	257.639	9.76993
868	186.09	11.911
869	482.425	20.9653
870	389.449	10.7567
871	492.098	0.787347
872	459.367	11.5845
873	47.337	3.68778
874	142.63	5.96258
875	118.631	11.6925
876	360.58	20.219
877	378.904	12.9308
878	339.155	18.1997
879	481.762	11.4989
880	184.615	11.0604
881	361.901	16.4364
882	43.3569	12.9619
883	490.78	10.9289
884	48.1198	11.6362
885	49.7206	17.755
886	323.335	0.819614
887	428.422	7.75303
888	135.415	17.6637
889	244.414	10.2147
890	202.185	12.9356
891	312.093	16.7213
892	343.149	6.5824
893	132.8	0.709106
894	482.091	10.9367
895	177.317	0.429658
896	461.329	10.1796
897	426.683	8.01464
898	403.403	3.30624
899	488.385	9.34227
900	128.643	7.38626
901	391.627	9.69011
902	369.312	18.1003
903	274.627	8.34345
904	67.2824	3.96864
905	416.408	17.4637
906	323.602	7.23653
907	382.633	7.91738
908	431.326	11.53
909	412.072	14.3427
910	182.161	7.68748
911	309.355	12.2425
912	447.411	6.90249
913	179.782	11.1908
914	147.845	18.3739
915	359.393	18.6558
916	484.346	6.94714
917	466.76	10.1007
918	195.337	0.771941
919	26.8382	18.0892
920	436.62	9.98622
921	24.3628	10.1719
922	414.632	0.11129
923	273.805	7.20983
924	281.076	7.16964
925	484.193	12.4698
926	234.309	13.8957
927	255.764	12.0061
928	196.362	9.86382
929	10.8058	15.9702
930	85.1861	8.93028
931	24.7964	8.47732
932	189.802	-0.325201
933	158.406	0.575828
934	29.6383	9.46464
935	202.838	8.07863
936	424.137	7.44341
937	357.255	2.45608
938	306.613	4.11276
939	367.441	2.1444
940	99.1437	9.28522
941	161.228	11.3491
942	419.932	10.6336
943	55.179	9.16203
944	303.34	10.6271
945	242.071	12.016
946	372.427	1.69174
947	97.1539	8.76042
948	264.798	1.48902
949	337.092	1.01862
950	472.937	11.7392
951	61.8624	14.4747
952	165.224	15.2304
953	155.182	10.2307

## Sheet: Apo-ferritin_3D
	x_coordinate	y_coordinate	z_coordinate
0	466.869	375.315	10.9809
1	392.305	506.808	11.4642
2	369.417	474.75	9.46184
3	220.87	557.766	19.3189
4	358.739	289.154	12.6294
5	240.155	443.95	9.38516
6	358.344	384.777	11.2451
7	336.813	122.807	9.64105
8	349.591	183.341	16.218
9	45.3218	434.36	9.80821
10	279.17	578.337	18.8917
11	451.926	646.149	18.7771
12	432.389	345.06	19.6204
13	422.235	439.858	10.2894
14	134.564	75.8988	9.60906
15	351.4	667.389	10.2515
16	374.114	448.787	19.0348
17	262.366	552.075	9.28038
18	63.8463	661.374	18.662
19	59.5969	105.072	17.8342
20	430.408	526.375	8.46384
21	335.767	527.944	18.2732
22	38.5801	401.183	7.48012
23	472.626	137.237	6.56518
24	225.718	447.639	20.8979
25	445.885	138.126	14.6454
26	179.411	14.8748	10.7188
27	114.232	335.045	10.6557
28	260.138	343.879	20.1146
29	46.9106	90.0996	11.6003
30	484.155	96.7703	11.5901
31	111.604	222.818	9.66035
32	454.392	313.953	11.7446
33	246.316	162.56	19.5187
34	41.4141	280.339	9.67919
35	388.904	552.24	11.0231
36	284.296	300.695	15.1315
37	167.725	292.955	13.0944
38	49.6377	103.833	11.5623
39	382.192	583.931	12.7285
40	458.636	79.6343	14.0486
41	98.6308	311.959	11.5008
42	172.672	694.547	19.2505
43	153.367	607.58	18.0307
44	484.804	617.069	17.6603
45	13.2034	360.09	19.0148
46	381.097	196.17	9.611
47	451.128	257.309	10.9278
48	432.309	582.556	19.692
49	244.217	279.044	12.2641
50	385.926	444.072	11.1839
51	354.199	438.953	9.21592
52	403.746	541.112	9.83684
53	380.893	600.59	12.4895
54	181.375	101.424	18.2033
55	355.229	497.794	10.0961
56	215.124	165.252	10.5059
57	108.089	432.381	17.0661
58	189.144	241.933	10.5105
59	399.39	115.449	12.0094
60	47.3757	210.056	20.2032
61	317.898	230.409	18.8182
62	287.13	457.117	8.60464
63	381.299	467.949	11.5128
64	229.082	130.207	10.5891
65	330.428	684.698	16.3923
66	203.18	380.626	18.1305
67	367.768	487.421	8.4262
68	72.7467	579.57	6.26034
69	387.414	271.577	9.02469
70	373.112	552.341	9.95043
71	273.616	21.7818	19.9583
72	37.3284	186.059	11.9182
73	54.4239	537.147	9.09962
74	41.7888	172.073	11.5452
75	258.79	51.5645	16.9882
76	169.673	248.45	10.9555
77	471.322	91.5395	11.9368
78	257.179	422.041	17.953
79	44.5943	495.903	15.1705
80	77.6214	678.111	8.60396
81	327.87	283.54	19.416
82	294.19	87.3537	9.93696
83	124.854	397.193	7.8836
84	55.2974	362.668	10.213
85	436.906	191.668	7.33378
86	445.4	115.949	12.3339
87	365.879	206.952	12.0925
88	172.88	519.66	7.83748
89	84.7274	95.9507	6.85432
90	237.302	231.454	9.50923
91	27.0757	121.385	8.12326
92	28.1105	489.776	10.7777
93	381.887	132.276	14.1242
94	12.3678	588.345	8.15211
95	383.704	314.543	8.48944
96	129.187	404.363	18.6563
97	254.372	228.461	9.83971
98	406.212	156.913	10.4191
99	222.907	688.62	10.6608
100	411.368	374.942	10.9819
101	80.659	356.18	15.5662
102	461.213	203.123	9.54399
103	380.412	562.344	11.3932
104	210.814	81.1386	12.1018
105	483.697	474.263	6.4097
106	94.2815	473.918	8.56073
107	237.17	30.9015	9.88179
108	339.421	385.557	9.86138
109	342.916	681.898	10.1419
110	277.187	360.549	12.033
111	429.755	555.454	10.43
112	453.244	578.104	12.4457
113	311.247	703.893	19.391
114	157.818	368.622	18.1259
115	77.169	565.633	10.9297
116	222.405	76.8949	17.1137
117	41.3363	264.38	11.3056
118	26.3287	342.411	13.2891
119	464.075	644.066	10.6296
120	291.855	577.201	11.9324
121	117.345	427.04	10.4685
122	443.758	530.045	9.60818
123	118.356	68.8498	10.6317
124	123.572	361.834	6.9293
125	277.877	234.891	0.599208
126	195.581	710.17	6.07397
127	271.433	383.073	13.8942
128	367.739	33.8773	17.5172
129	289.329	204.409	17.0488
130	468.695	237.371	11.8299
131	187.894	184.541	9.61483
132	151.395	673.736	20.4953
133	345.668	627.408	9.33314
134	77.7211	325.836	7.11259
135	263.242	217.36	9.47645
136	189.616	281.75	10.1517
137	49.1464	459.686	9.50913
138	70.7075	692.055	10.333
139	471.82	464.151	11.6262
140	391.322	336.05	10.9316
141	304.419	670.622	11.0497
142	342.139	398.087	7.18465
143	302.384	61.3139	10.5652
144	314.425	325.89	7.68291
145	17.3345	510.539	9.80126
146	272.731	681.441	18.6469
147	216.653	255.611	12.6294
148	338.057	496.097	8.95828
149	178.697	88.9172	10.6806
150	304.773	207.058	15.5952
151	35.1634	222.945	11.3555
152	227.396	170.895	15.743
153	424.061	589.828	13.7829
154	95.4368	360.128	13.2181
155	420.205	644.926	11.2235
156	390.911	300.913	11.5259
157	403.69	575.429	17.3778
158	276.642	337.067	21.0893
159	466.657	152.322	8.46589
160	470.28	705.949	7.52983
161	114.637	170.85	7.75401
162	319.188	366.764	10.9831
163	487.855	350.448	12.8002
164	229.168	300.366	17.2229
165	307.147	335.328	9.13216
166	313.926	90.0782	12.3109
167	218.094	146.66	12.1221
168	62.6112	326.62	12.349
169	411.284	426.686	8.62641
170	318.396	207.883	13.4675
171	33.3633	640.045	9.14244
172	263.254	317.923	11.538
173	336.94	66.29	12.1511
174	175.728	633.666	12.2373
175	495.785	413.125	10.3107
176	76.1089	385.215	18.1558
177	245.379	516.619	9.71138
178	108.143	506.048	17.8105
179	88.2581	694.13	11.5286
180	278.855	701.928	17.9281
181	486.906	392.436	20.1552
182	190.098	515.336	19.1549
183	235.904	379.655	11.3948
184	356.174	156.689	10.1405
185	80.9237	587.232	17.0797
186	417.759	35.3432	12.1485
187	400.084	404.661	10.8774
188	53.1017	665.911	10.6153
189	341.899	50.0587	12.2516
190	110.591	80.2113	8.06462
191	450.664	709.939	16.0941
192	169.089	555.7	18.7184
193	127.433	174.57	9.86924
194	113.773	291.402	13.5843
195	115.356	410.558	10.2531
196	495.308	310.959	11.4552
197	181.823	702.067	11.3567
198	104.306	391.576	18.1429
199	128.369	466.551	10.3486
200	326.321	575.452	9.89691
201	487.054	56.5667	12.6844
202	347.873	427.191	12.8472
203	135.241	458.603	19.6103
204	444.577	62.4491	11.9623
205	390.797	161.293	10.9813
206	240.146	657.04	19.045
207	39.6671	563.932	14.5694
208	310.318	244.595	10.0512
209	147.221	598.442	9.19414
210	450.306	22.4354	10.9316
211	504.934	255.429	12.7884
212	184.707	363.454	16.6085
213	298.126	704.376	8.45264
214	336.726	174.894	8.73014
215	129.619	108.622	17.4124
216	225.303	676.554	11.5601
217	258.347	700.079	10.8103
218	283.684	419.254	19.5186
219	499.436	240.391	7.72282
220	211.083	428.591	10.269
221	419.642	354.449	11.1662
222	228.427	195.926	11.2027
223	357.06	32.9226	10.8163
224	328.645	31.8737	10.3555
225	317.395	513.287	11.0096
226	319.371	342.039	10.7559
227	204.454	518.589	8.38869
228	191.813	144.93	11.5452
229	302.876	592.576	12.6654
230	350.615	98.1291	19.177
231	353.216	264.552	11.5917
232	201.236	462.914	9.31568
233	402.921	292.18	11.1638
234	272.321	55.8646	10.8951
235	45.6805	383.896	10.1604
236	130.391	449.791	11.2869
237	439.181	628.934	11.4432
238	134.82	677.541	11.1285
239	251.568	342.646	9.56193
240	177.356	476.045	9.53192
241	455.215	538.442	10.642
242	47.9107	34.8901	10.1523
243	365.604	348.616	7.86447
244	64.7836	673.061	7.53959
245	303.209	526.704	9.07424
246	408.151	311.956	9.08281
247	442.265	642.749	9.32922
248	162.412	159.09	17.5402
249	210.215	53.8394	9.53118
250	118.638	559.173	5.68538
251	63.2754	242.95	8.9166
252	276.765	605.881	9.77189
253	66.6143	370.177	13.9783
254	156.668	415.447	6.00533
255	15.3349	687.399	9.81522
256	335.615	697.692	17.1256
257	85.8851	511.309	14.0335
258	335.368	517.889	0.767713
259	208.778	318.682	8.01179
260	74.0875	373.345	12.4161
261	101.806	404.541	11.6675
262	283.314	684.898	11.5488
263	114.074	640.731	18.1047
264	497.288	92.9243	12.3605
265	451.226	189.938	9.88653
266	304.274	19.2885	9.96362
267	293.21	329.105	10.7543
268	110.351	517.541	10.8422
269	398.37	278.558	9.84593
270	466.758	48.9528	9.00823
271	66.7045	182.457	10.3156
272	329.419	604.618	9.42337
273	436.376	573.257	10.4915
274	368.385	593.649	11.4531
275	296.778	553.565	8.33951
276	130.695	281.048	11.4978
277	362.393	460.107	13.3437
278	331.268	16.2498	13.0898
279	326.362	637.29	10.5363
280	195.679	92.1981	10.5251
281	341.704	485.403	19.2122
282	22.0715	226.127	12.0877
283	149.887	73.1536	11.6304
284	349.774	276.204	13.5122
285	121.864	98.824	12.5895
286	64.398	251.841	18.7508
287	297.905	625.65	12.304
288	227.669	278.435	10.3582
289	280.921	83.8906	12.3488
290	84.421	70.0932	11.6697
291	59.8893	560.846	8.8171
292	460.678	462.541	8.76236
293	184.22	256.904	11.8265
294	373.731	170.324	11.5719
295	500.3	467.676	8.74307
296	113.749	241.063	18.0535
297	212.229	198.116	10.6878
298	100.088	460.856	10.1216
299	167.113	209.084	8.05041
300	280.589	269.174	7.82699
301	79.8931	662.449	14.4518
302	105.295	232.85	9.96674
303	498.725	425.394	11.448
304	326.647	319.238	7.06019
305	222.692	34.435	9.54549
306	456.109	208.618	1.95263
307	259.248	542.554	16.6587
308	187.336	568.907	11.5189
309	234.909	354.677	16.3909
310	481.175	334.134	10.3867
311	150.603	335.101	8.11774
312	84.9193	295.918	13.7515
313	371.156	360.849	10.1913
314	146.13	541.433	11.8521
315	45.1342	617.813	7.40877
316	396.38	372.939	10.0968
317	340.663	667.611	20.0901
318	366.848	573.057	18.6819
319	168.276	358.453	11.0055
320	389.399	37.0539	13.7164
321	347.12	30.8793	19.0874
322	316.431	220.243	9.24431
323	107.314	266.551	10.6697
324	395.142	618.956	20.8774
325	367.934	525.336	10.9293
326	312.937	396.154	11.4735
327	72.9137	443.233	10.1119
328	111.619	701.145	12.2925
329	342.674	702.63	13.7316
330	298.632	501.776	13.7125
331	269.434	226.406	16.1014
332	175.299	496.589	7.58181
333	465.117	356.613	9.1463
334	202.673	651.314	13.3917
335	405.746	589.881	11.3686
336	459.155	623.946	10.3873
337	480.181	223.946	5.87494
338	484.897	453.13	11.7335
339	297.339	387.574	9.19893
340	324.862	500.662	12.6558
341	334.693	144.259	10.7402
342	495.935	78.8505	15.3667
343	346.143	469.154	9.01637
344	215.913	707.115	11.099
345	393.661	215.072	10.6015
346	10.7468	445.306	9.51316
347	86.0772	614.833	10.0783
348	431.711	301.913	13.5588
349	326.417	265.206	18.881
350	328.07	296.199	10.0928
351	33.6788	386.316	8.34537
352	287.941	647.266	11.3654
353	303.831	431.605	18.643
354	94.3577	672.925	19.3872
355	386.714	613.3	8.35807
356	312.113	72.2899	11.7544
357	413.406	116.107	9.16816
358	12.4201	399.82	10.2813
359	427.321	428.563	7.36106
360	193.079	216.608	12.7527
361	190.616	372.755	7.70501
362	401.909	611.114	9.38654
363	433.257	671.817	9.36071
364	375.285	642.842	10.5686
365	240.44	50.564	10.8848
366	119.565	317.277	13.7069
367	157.325	528.543	12.0266
368	70.1086	156.905	10.1249
369	216.387	346.373	10.526
370	244.103	648.182	10.2173
371	421.33	190.421	12.9711
372	302.276	257.37	6.9765
373	137.094	187.319	12.2019
374	477.055	262.649	11.055
375	429.11	488.548	9.51277
376	41.1648	71.9363	17.5899
377	327.439	528.147	9.12266
378	168.764	85.7272	11.8505
379	62.3419	456.947	8.43975
380	446.595	415.185	10.3038
381	51.2603	75.5602	11.2062
382	31.3351	624.721	8.38306
383	17.3443	552.072	15.6666
384	197.228	255.437	12.1675
385	118.388	263.941	7.65348
386	144.134	155.946	8.23325
387	71.7825	81.9534	11.9589
388	444.415	274.575	11.6178
389	259.729	533.857	9.6588
390	145.332	498.91	8.63974
391	269.605	204.589	15.2868
392	466.841	547.051	9.49839
393	290.357	663.45	1.11783
394	277.902	360.04	4.30782
395	169.892	508.364	18.2247
396	433.589	465.155	13.8926
397	173.432	235.42	10.7339
398	103.246	679.446	8.86909
399	95.8882	273.103	19.9218
400	249.435	316.04	9.03562
401	138.754	401.95	13.545
402	247.179	548.189	10.4821
403	405.112	324.39	9.81878
404	233.575	16.1406	11.4636
405	21.3694	560.059	10.031
406	145.38	299.548	10.7036
407	18.3349	388.547	9.15683
408	397.353	464.06	9.3243
409	392.097	104.246	13.5608
410	344.2	190.241	9.47867
411	308.084	480.261	8.69254
412	66.7455	338.051	12.6069
413	192.698	684.423	7.39527
414	55.9113	152.183	12.6417
415	485.812	200.091	11.9518
416	324.612	620.608	3.95443
417	146.09	692.686	9.52991
418	270.828	34.1497	7.88008
419	268.174	264.461	12.1651
420	177.125	684.857	9.42955
421	286.096	567.191	18.5546
422	414.65	623.808	9.16187
423	42.1576	294.195	9.1337
424	201.917	284.606	0.222248
425	393.912	527.677	15.0594
426	252.66	263.795	11.2586
427	121.584	603.219	9.80564
428	122.713	694.681	13.5019
429	358.072	191.841	12.661
430	137.431	611.882	10.1327
431	393.304	515.953	17.0955
432	214.243	15.0451	9.84541
433	155.858	583.647	5.32238
434	234.34	537.923	10.6131
435	302.874	365.286	11.7695
436	462.674	179.314	10.9879
437	257.663	75.1565	12.1875
438	357.299	68.5601	10.5721
439	204.363	292.625	10.61
440	234.386	572.938	7.37645
441	100.246	40.8894	18.136
442	282.389	558.791	10.3562
443	347.616	527.19	7.91168
444	54.131	600.604	10.6315
445	415.118	213.261	12.7363
446	197.237	79.9153	9.97231
447	464.81	597.043	18.8453
448	386.21	453.418	19.6615
449	432.665	206.193	7.39745
450	94.2194	553.389	8.92071
451	180.669	509.365	11.4529
452	95.3726	628.141	11.5249
453	209.361	646.152	2.02689
454	87.766	276.567	14.0578
455	123.254	514.394	6.45472
456	169.235	528.16	17.8671
457	199.629	174.63	8.45098
458	249.785	416.539	8.98573
459	148.575	366.858	9.24089
460	284.108	440.727	9.81187
461	190.929	602.431	8.5496
462	385.264	479.113	10.7765
463	195.681	423.961	11.1802
464	202.3	705.387	10.2178
465	209.74	277.777	10.6786
466	270.331	163.782	9.95433
467	157.34	549.953	9.09113
468	77.2345	419.92	18.089
469	211.361	357.704	11.2883
470	407.908	239.162	16.1228
471	359.429	227.291	13.6977
472	149.288	183.951	11.6894
473	82.0751	208.627	8.87164
474	390.099	137.955	19.698
475	76.8976	637.062	10.9589
476	120.28	590.567	7.69243
477	318.721	47.3976	-0.20497
478	493.391	559.849	12.0652
479	154.155	247.335	12.8942
480	163.134	239.163	16.8681
481	340.121	134.341	18.5577
482	130.687	702.456	15.3281
483	338.641	316.645	9.28422
484	421.893	311.541	12.7073
485	108.243	466.308	8.8908
486	244.576	490.88	17.5262
487	119.721	278.539	10.053
488	501.669	482.539	18.6582
489	295.763	153.925	12.113
490	179.447	296.164	13.7718
491	100.841	441.685	11.635
492	162.211	632.407	11.334
493	393.593	609.081	11.1312
494	337.106	330.789	10.0382
495	355.629	513.866	9.15865
496	307.353	547.355	11.2165
497	341.779	611.858	7.84428
498	290.322	357.139	6.53371
499	60.6635	441.735	8.51736
500	302.918	682.652	18.7899
501	48.0806	187.391	19.7105
502	505.857	449.123	9.26799
503	442.138	388.794	9.52911
504	269.419	498.138	11.8548
505	410.408	551.923	16.2378
506	18.832	457.429	7.20224
507	210.638	612.108	9.84453
508	243.814	558.064	10.1592
509	427.177	178.886	11.3987
510	384.831	649.928	11.3595
511	368.6	511.678	9.53894
512	101.342	665.456	11.1226
513	150.608	22.9333	12.4196
514	412.908	133.213	8.15802
515	122.767	651.806	10.2459
516	157.758	285.137	11.5841
517	323.398	404.163	14.8446
518	341.072	346.846	10.7205
519	409.869	201.762	11.3236
520	101.685	141.553	16.059
521	12.3848	526.039	11.4974
522	224.737	611.911	5.69029
523	504.753	269.408	9.63736
524	395.135	91.4128	9.5685
525	370.297	190.619	18.2627
526	125.204	501.812	9.03301
527	181.897	66.3049	15.5966
528	353.61	209.842	12.6384
529	15.0882	183.076	19.4236
530	110.135	484.126	8.50111
531	285.852	222.916	12.9415
532	239.431	309.832	12.5814
533	370.087	127.618	9.8153
534	251.338	92.0521	12.407
535	34.3111	439.059	10.8399
536	436.844	689.112	9.27283
537	94.3952	377.052	11.0068
538	418.086	540.461	13.0439
539	332.405	307.131	13.5631
540	89.3277	679.539	6.8557
541	213.674	183.951	10.4182
542	66.7811	291.067	8.88492
543	165.184	97.0803	9.76772
544	257.608	292.088	8.72293
545	56.915	508.358	1.04017
546	405.195	351.417	12.0282
547	443.918	370.877	16.9351
548	41.3835	42.6146	16.8865
549	284.349	39.9316	9.36701
550	97.063	242.683	9.21193
551	364.128	601.545	4.14224
552	51.6612	182.098	8.21448
553	171.761	106.46	7.64347
554	448.128	36.8908	20.0517
555	319.145	147.102	19.1084
556	441.633	79.4454	11.9324
557	477.085	627.847	10.164
558	25.8244	103.55	9.16083
559	295.244	74.5598	10.5995
560	183.317	426.922	8.07255
561	110.339	309.051	8.21691
562	62.3466	41.5547	10.4684
563	142.832	459.961	10.5325
564	269.67	122.575	12.0552
565	428.081	231.631	20.2679
566	209.409	68.608	10.7074
567	198.297	110.874	12.3715
568	285.394	623.936	10.9378
569	251.136	326.903	18.8375
570	403.842	20.0462	9.91595
571	222.357	505.078	19.02
572	410.716	393.446	14.3771
573	253.424	432.688	11.0708
574	468.62	681.461	6.74813
575	222.626	543.871	8.80186
576	55.8807	515.595	12.1004
577	180.595	653.768	16.7894
578	56.1345	377.133	18.3482
579	76.4287	553.625	8.54714
580	313.27	460.956	9.02638
581	329.727	232.805	10.0041
582	95.8436	211.329	12.7212
583	405.154	219.453	10.4744
584	452.619	443.82	7.82089
585	249.795	148.886	8.39983
586	316.713	257.873	12.0466
587	416.746	491.607	16.3185
588	187.135	161.835	12.0642
589	236.817	161.337	8.90792
590	10.4138	483.941	10.8342
591	431.086	267.627	9.39855
592	66.3999	262.039	10.3551
593	464.742	697.597	10.3131
594	98.8397	349.46	20.1947
595	407.237	456.162	9.70405
596	130.241	207.587	13.1197
597	65.5957	635.793	8.86074
598	14.6084	282.162	12.718
599	137.726	105.196	13.1505
600	124.161	85.6115	0.739614
601	220.344	370.042	9.07632
602	181.426	532.882	10.0133
603	104.139	282.318	8.91868
604	375.55	209.369	20.1979
605	381.089	351.957	10.2443
606	485.562	237.084	10.4618
607	52.5914	347.053	6.30697
608	54.0906	52.8094	10.464
609	265.108	24.9377	-0.31002
610	309.64	270.338	8.88051
611	217.937	572.042	12.6375
612	480.727	48.9351	2.68763
613	234.373	181.952	11.8534
614	65.8383	525.786	9.68376
615	145.793	620.194	4.76425
616	233.897	640.56	12.0792
617	336.656	566.098	11.788
618	240.207	615.438	10.4383
619	44.6275	193.197	2.19656
620	156.161	621.427	11.3754
621	23.7127	334.047	17.5341
622	161.426	192.586	9.70274
623	410.153	477.043	9.09611
624	27.6537	309.435	-0.301536
625	465.613	654.54	20.7944
626	363.219	643.098	20.8458
627	89.713	14.6486	18.5274
628	96.3353	507.578	10.3075
629	52.0729	422.717	13.6566
630	111.419	157.933	10.8116
631	208.839	585.937	11.77
632	378.75	35.295	12.3079
633	242.112	100.856	12.4043
634	332.732	69.4502	0.55677
635	83.6564	261.152	2.81176
636	304.095	125.593	11.331
637	211.342	224.609	10.8272
638	58.2526	471.929	12.2767
639	170.879	567.279	9.29536
640	264.372	353.076	11.3621
641	67.595	623.263	9.02284
642	505.144	336.782	11.1355
643	442.617	244.134	8.87263
644	93.5809	333.708	7.42646
645	138.794	15.8316	11.0676
646	411.141	443.961	17.9176
647	79.2053	250.167	10.7221
648	22.8065	266.08	12.5211
649	505.603	354.814	10.7951
650	163.384	480.403	11.3245
651	106.15	324.431	10.3519
652	171.416	539.392	10.2899
653	28.1187	136.542	10.4085
654	153.435	104.698	11.7466
655	275.601	138.374	8.53224
656	307.771	177.446	11.4601
657	349.572	221.887	7.34995
658	283.356	527.657	10.2048
659	327.855	451.457	10.6475
660	54.6772	255.944	13.1577
661	449.668	398.453	9.32763
662	92.6077	654.376	9.69099
663	455.87	279.04	11.255
664	335.634	537.214	12.7792
665	365.232	671.195	6.33633
666	237.677	398.927	8.15996
667	317.079	119.148	11.5079
668	103.613	693.937	9.7864
669	396.423	115.539	3.59667
670	103.79	369.653	10.9303
671	454.566	99.8415	10.4862
672	393.404	594.942	11.7481
673	444.576	590.131	11.9944
674	389.177	493.286	9.68617
675	129.408	151.16	8.46405
676	226.199	360.155	8.29914
677	198.945	345.957	12.2611
678	255.393	107.865	9.59885
679	360.389	428.881	9.29978
680	359.557	656.051	8.99748
681	75.335	663.044	1.00495
682	316.752	614.446	15.8244
683	186.612	613.454	9.03386
684	381.835	623.445	3.87806
685	368.846	652.947	20.7044
686	17.3852	468.096	2.78574
687	408.74	528.841	8.3272
688	155.848	705.683	12.2985
689	66.1669	211.072	11.217
690	184.79	133.396	10.9221
691	257.317	473.949	11.1839
692	348.747	538.546	14.0508
693	401.792	437.345	10.9464
694	349.335	642.932	11.7613
695	499.269	393.882	12.2849
696	218.607	114.311	8.9692
697	91.4112	520.693	7.21786
698	135.088	657.941	10.1323
699	406.622	102.057	9.91179
700	320.573	672.606	13.9582
701	245.347	593.832	13.7465
702	456.742	219.34	8.2247
703	472.925	33.1503	13.8757
704	12.2773	576.092	9.62963
705	390.848	79.043	13.529
706	280.257	108.318	11.0496
707	463.377	391.84	2.45536
708	263.302	306.89	16.5951
709	499.442	189.31	7.79007
710	196.333	360.348	9.66518
711	463.653	481.752	10.2515
712	434.649	58.461	18.5947
713	131.921	237.342	1.44983
714	63.1221	228.544	10.6305
715	497.361	160.762	16.2119
716	177.117	451.229	3.72152
717	468.749	231.458	0.309091
718	481.384	415.648	10.1444
719	344.355	302.623	10.7364
720	191.869	317.572	14.9166
721	129.695	241.552	15.2264
722	360.26	47.5412	8.56376
723	271.306	150.45	14.9875
724	404.09	362.922	9.30659
725	198.596	407.566	6.56838
726	193.91	269.544	11.485
727	47.1831	486.442	11.4566
728	110.098	355.391	9.52787
729	394.595	127.434	15.9627
730	449.085	89.6416	10.419
731	359.105	550.443	10.73
732	363.153	252.447	10.4054
733	29.6061	564.064	6.11007
734	348.409	123.073	6.9838
735	98.3681	588.618	6.29808
736	296.767	215.567	14.8525
737	24.1637	613.362	1.64572
738	450.392	207.604	13.8879
739	295.703	140.039	13.5172
740	370.204	63.2641	13.2954
741	406.208	501.075	0.561882
742	234.795	211.635	10.2709
743	379.831	148.212	10.1557
744	490.578	487.128	10.4046
745	354.331	336.592	12.6347
746	435.385	97.8908	11.1438
747	181.596	594.857	7.8584
748	165.783	351.356	0.0993316
749	187.94	54.0818	9.78937
750	453.147	520.072	10.1151
751	185.296	172.579	4.73429
752	415.734	580.427	11.0555
753	88.2184	397.846	7.27097
754	322.889	593.416	0.821935
755	275.101	86.5876	2.13155
756	460.414	559.376	9.5554
757	312.431	414.048	18.7578
758	440.62	437.115	9.03161
759	404.09	682.806	7.92686
760	212.733	499.726	7.89837
761	171.087	153.22	5.81413
762	302.866	348.13	9.21094
763	105.584	130.111	10.0388
764	150.733	513.544	9.88748
765	385.096	323.793	1.6203
766	348.336	89.1528	8.32528
767	491.137	322.655	6.44563
768	241.115	417.271	18.8069
769	167.811	263.063	10.0749
770	239.615	680.277	10.8421
771	396.398	59.0769	16.5794
772	53.3837	414.137	1.87163
773	208.657	560.554	11.7008
774	476.801	280.406	13.2221
775	90.8061	116.46	11.4183
776	349.592	11.7212	17.0915
777	472.62	517.293	8.76752
778	234.647	485.574	12.1532
779	347.134	595.251	9.6124
780	16.5783	413.307	8.08879
781	210.41	663.07	11.8699
782	353.835	684.454	19.0138
783	473.131	287.825	2.16878
784	474.633	205.725	9.63882
785	365.884	406.869	11.2446
786	129.307	579.053	9.5466
787	336.12	360.771	9.12588
788	377.161	677.457	13.9132
789	151.749	275.946	10.5943
790	167.832	68.8915	12.3077
791	412.752	701.616	11.2072
792	333.281	253.119	10.3557
793	430.314	637.077	17.337
794	172.729	11.5564	0.973186
795	25.3056	192.624	10.0817
796	26.6522	575.605	9.145
797	449.827	150.458	13.2838
798	315.434	470.298	13.2573
799	97.6641	570.278	9.66431
800	306.763	423.876	11.5402
801	300.096	235.088	9.96177
802	463.661	42.5828	0.492656
803	479.874	318.191	1.92153
804	265.622	571.437	9.47955
805	464.87	108.539	13.8122
806	85.4137	127.098	8.58316
807	271.842	15.9414	12.7456
808	343.746	370.953	15.1612
809	320.779	133.881	8.5027
810	64.2981	53.8543	18.1819
811	363.346	396.576	1.0219
812	133.762	500.591	17.4748
813	86.5836	321.301	17.2805
814	433.091	630.773	1.88428
815	247.242	389.65	8.08859
816	214.427	438.041	19.2384
817	290.099	507.708	6.44584
818	424.198	653.945	10.0556
819	403.061	92.0586	12.1996
820	469.603	71.2935	2.32907
821	137.201	41.4014	11.7448
822	469.381	530.807	9.36351
823	297.114	17.0391	2.99045
824	193.902	168.225	4.53661
825	440.16	518.387	10.3822
826	317.617	351.086	8.72904
827	48.6239	210.345	0.390844
828	125.584	297.134	7.7352
829	201.774	392.688	14.5432
830	422.937	569.352	7.30634
831	458.884	420.045	0.600482
832	155.609	61.1384	9.14051
833	480.877	503.888	0.197159
834	95.8932	543.887	6.06212
835	53.8224	615.449	20.1745
836	248.926	118.649	12.4042
837	433.768	375.898	18.093
838	225.714	433.38	11.3447
839	461.376	430.076	7.66419
840	300.221	106.938	11.5947
841	113.16	490.68	10.4654
842	423.101	619.938	8.36318
843	314.415	681.625	10.3424
844	474.113	187.198	2.29136
845	268.324	337.454	7.30644
846	148.928	183.816	1.24537
847	201.406	574.932	9.95682
848	201.17	305.42	6.84763
849	124.931	38.6332	11.0044
850	10.2289	602.953	9.8305
851	141.25	321.45	9.47131
852	249.074	303.858	10.1696
853	56.1409	382.613	6.99021
854	138.376	487.171	9.23847
855	485.352	91.4595	0.193055
856	320.554	593.758	14.9893
857	193.888	19.3976	3.54438
858	89.5874	347.409	9.22292
859	83.3991	411.93	10.7997
860	206.708	334.291	9.78762
861	43.621	200.641	10.3337
862	232.634	149.687	10.3945
863	245.914	712.308	12.227
864	442.336	343.109	9.91665
865	476.776	560.605	9.68376
866	149.69	390.913	13.8979
867	257.639	648.858	9.76993
868	186.09	27.0977	11.911
869	482.425	572.399	20.9653
870	389.449	176.383	10.7567
871	492.098	286.09	0.787347
872	459.367	508.141	11.5845
873	47.337	63.7606	3.68778
874	142.63	430.132	5.96258
875	118.631	193.211	11.6925
876	360.58	169.663	20.219
877	378.904	91.4297	12.9308
878	339.155	226.267	18.1997
879	481.762	674.059	11.4989
880	184.615	446.44	11.0604
881	361.901	131.874	16.4364
882	43.3569	694.33	12.9619
883	490.78	248.626	10.9289
884	48.1198	218.191	11.6362
885	49.7206	130.066	17.755
886	323.335	403.125	0.819614
887	428.422	514.095	7.75303
888	135.415	473.191	17.6637
889	244.414	322.796	10.2147
890	202.185	207.174	12.9356
891	312.093	41.924	16.7213
892	343.149	35.4004	6.5824
893	132.8	674.897	0.709106
894	482.091	537.941	10.9367
895	177.317	263.277	0.429658
896	461.329	163.726	10.1796
897	426.683	475.951	8.01464
898	403.403	550.768	3.30624
899	488.385	404.17	9.34227
900	128.643	413.267	7.38626
901	391.627	632.758	9.69011
902	369.312	45.915	18.1003
903	274.627	94.5541	8.34345
904	67.2824	190.608	3.96864
905	416.408	97.8813	17.4637
906	323.602	192.842	7.23653
907	382.633	219.271	7.91738
908	431.326	650.205	11.53
909	412.072	221.33	14.3427
910	182.161	648.443	7.68748
911	309.355	163.445	12.2425
912	447.411	459.456	6.90249
913	179.782	557.308	11.1908
914	147.845	420.952	18.3739
915	359.393	120.355	18.6558
916	484.346	575.405	6.94714
917	466.76	290.449	10.1007
918	195.337	178.659	0.771941
919	26.8382	416.925	18.0892
920	436.62	329.384	9.98622
921	24.3628	600.448	10.1719
922	414.632	288.391	0.11129
923	273.805	543.458	7.20983
924	281.076	346.881	7.16964
925	484.193	179.057	12.4698
926	234.309	273.79	13.8957
927	255.764	504.73	12.0061
928	196.362	183.053	9.86382
929	10.8058	494.961	15.9702
930	85.1861	311.655	8.93028
931	24.7964	174.078	8.47732
932	189.802	422.659	-0.325201
933	158.406	377.071	0.575828
934	29.6383	211.701	9.46464
935	202.838	147.571	8.07863
936	424.137	374.078	7.44341
937	357.255	252.579	2.45608
938	306.613	613.575	4.11276
939	367.441	647.707	2.1444
940	99.1437	296.147	9.28522
941	161.228	44.8476	11.3491
942	419.932	610.075	10.6336
943	55.179	587.696	9.16203
944	303.34	409.933	10.6271
945	242.071	331.818	12.016
946	372.427	462.731	1.69174
947	97.1539	604.054	8.76042
948	264.798	443.919	1.48902
949	337.092	52.9547	1.01862
950	472.937	440.228	11.7392
951	61.8624	94.5556	14.4747
952	165.224	656.457	15.2304
953	155.182	150.78	10.2307

## Sheet: ACE2_2D
	x_coordinate	z_coordinate
0	247.882	11.4516
1	421.834	12.0416
2	313.114	9.28965
3	128.29	11.1786
4	326.16	11.141
5	123.941	12.3833
6	289.195	10.5916
7	271.8	11.7076
8	260.928	10.5578
9	406.613	10.4149
10	241.358	10.9069
11	471.845	10.1661
12	217.44	10.6914
13	341.381	10.9063
14	482.717	11.053
15	143.51	12.4816
16	382.694	10.4218
17	223.963	11.6475
18	313.114	9.91236
19	258.754	13.8042
20	128.29	10.9268
21	186.998	11.9006
22	404.438	12.0019
23	337.032	9.29389
24	256.579	9.9841
25	265.277	13.4293
26	276.149	10.4264
27	247.882	9.29772
28	278.323	11.4406
29	426.182	11.7317
30	339.206	10.072
31	406.613	10.8217
32	82.6272	13.5624
33	447.926	12.9161
34	465.322	11.1055
35	115.243	9.68237
36	132.638	12.9506
37	282.672	9.1319
38	295.718	11.116
39	132.638	12.9663
40	428.357	10.3042
41	171.778	11.6206
42	306.59	11.4384
43	437.054	10.1835
44	347.904	12.0422
45	330.509	10.2556
46	410.962	11.5393
47	95.6736	12.0977
48	219.614	10.2621
49	439.229	12.2972
50	291.37	11.3743
51	232.661	12.0461
52	343.555	11.7923
53	356.602	11.0065
54	139.162	10.0104
55	145.685	13.0281
56	313.114	9.66054
57	223.963	7.98272
58	439.229	10.5547
59	419.659	11.4794
60	230.486	12.291
61	232.661	13.7211
62	282.672	10.7396
63	367.474	8.76359
64	152.208	10.1756
65	284.846	10.9578
66	208.742	11.7383
67	391.392	12.6641
68	169.603	9.01241
69	56.5344	11.8494
70	443.578	12.0952
71	260.928	13.0197
72	241.358	12.0423
73	426.182	12.4872
74	76.104	11.4597
75	217.44	12.825
76	456.624	11.2891
77	365.299	10.0066
78	402.264	11.2958
79	469.67	9.82429
80	208.742	11.3224
81	393.566	10.9241
82	141.336	10.3208
83	334.858	10.4852
84	328.334	8.95813
85	186.998	11.3139
86	291.37	10.4435
87	104.371	11.5498
88	252.23	9.70728
89	252.23	12.2726
90	339.206	11.5626
91	367.474	10.8612
92	58.7088	11.8517
93	430.531	10.9901
94	258.754	10.5306
95	482.717	12.955
96	280.498	9.97718
97	282.672	10.1999
98	63.0576	11.326
99	152.208	13.4446
100	226.138	11.7937
101	424.008	9.57092
102	326.16	9.98989
103	189.173	11.1881
104	95.6736	10.1753
105	213.091	8.91027
106	247.882	13.194
107	354.427	11.8472
108	223.963	10.548
109	232.661	12.8375
110	393.566	11.7874
111	432.706	13.7984
112	180.475	13.6066
113	310.939	11.6884
114	471.845	10.7665
115	230.486	11.6794
116	239.184	10.7044
117	306.59	9.52069
118	467.496	10.9842
119	63.0576	10.7752
120	319.637	8.75511
121	410.962	10.5478
122	300.067	10.8309
123	460.973	11.3794
124	371.822	11.1112
125	165.254	9.11764
126	445.752	8.01682
127	182.65	11.7991
128	300.067	10.7544
129	165.254	9.8979
130	384.869	10.9009
131	323.986	11.6423
132	245.707	10.2732
133	267.451	11.2824
134	306.59	11.8701
135	417.485	12.8552
136	310.939	10.9846
137	323.986	9.23207
138	354.427	11.9708
139	108.72	11.1836
140	406.613	13.1083
141	200.045	10.5595
142	141.336	11.4
143	337.032	11.5714
144	230.486	12.2236
145	273.974	9.46393
146	417.485	11.2206
147	180.475	10.0295
148	460.973	10.8758
149	350.078	10.3179
150	76.104	11.7678
151	184.824	12.3816
152	321.811	10.8034
153	65.232	11.1216
154	489.24	14.4867
155	145.685	11.6814
156	139.162	12.7398
157	117.418	10.7797
158	82.6272	11.9279
159	419.659	11.7266
160	456.624	11.2014
161	478.368	10.0633
162	360.95	9.94565
163	347.904	10.8865
164	276.149	12.9243
165	91.3248	11.7241
166	319.637	11.5317
167	219.614	11.166
168	278.323	10.7728
169	323.986	11.5658
170	219.614	11.1457
171	450.101	8.93001
172	280.498	11.0316
173	141.336	13.0345
174	115.243	11.0651
175	128.29	12.5613
176	310.939	9.90999
177	289.195	9.98007
178	34.7904	11.1528
179	93.4992	11.8187
180	452.275	9.15278
181	145.685	11.1215
182	237.01	12.1162
183	252.23	6.91705
184	293.544	11.6127
185	204.394	10.1776
186	445.752	10.3597
187	160.906	10.7271
188	169.603	12.6569
189	169.603	10.2107
190	408.787	11.7842
191	210.917	11.426
192	243.533	11.613
193	315.288	10.4792
194	495.763	12.9246
195	89.1504	10.3907
196	437.054	9.78779
197	123.941	11.0522
198	43.488	9.84952
199	317.462	10.9537
200	108.72	11.8312
201	282.672	4.76794
202	293.544	11.597
203	134.813	11.8469
204	184.824	11.426
205	341.381	10.958
206	491.414	13.0344
207	332.683	9.99951
208	445.752	11.0386
209	128.29	11.4304
210	465.322	11.4809
211	367.474	11.4008
212	447.926	11.4615
213	102.197	9.53289
214	180.475	9.74625
215	193.522	11.1862
216	337.032	12.0233
217	252.23	10.3143
218	334.858	10.3256
219	458.798	10.9363
220	256.579	11.875
221	100.022	11.4326
222	271.8	10.1405
223	239.184	10.4009
224	460.973	12.11
225	245.707	10.2621
226	382.694	12.189
227	487.066	9.39177
228	513.158	4.93106
229	415.31	11.234
230	295.718	9.785
231	180.475	4.49411
232	284.846	14.1032
233	380.52	10.7948
234	456.624	11.741
235	163.08	10.9499
236	202.219	7.91346
237	52.1856	10.9002
238	258.754	9.4874
239	158.731	13.2495
240	76.104	11.8914
241	258.754	10.0158
242	284.846	10.326
243	63.0576	12.3895
244	384.869	11.4562
245	352.253	12.9711
246	108.72	10.6643
247	419.659	13.3455
248	341.381	10.2431
249	476.194	12.235
250	247.882	11.6472
251	243.533	12.2246
252	341.381	10.0384
253	165.254	10.968
254	273.974	9.89561
255	360.95	9.38123
256	437.054	12.6657
257	326.16	11.9482
258	410.962	8.53782
259	237.01	11.2371
260	250.056	11.9419
261	95.6736	11.6097
262	469.67	10.791
263	141.336	11.2044
264	393.566	10.4812
265	300.067	9.47509
266	313.114	12.1427
267	352.253	8.75108
268	189.173	13.1307
269	439.229	12.133
270	426.182	12.1431
271	358.776	8.35133
272	215.266	12.6427
273	202.219	10.9307
274	178.301	9.51893
275	147.859	10.8406
276	323.986	11.9301
277	350.078	11.2015
278	430.531	11.4218
279	193.522	13.5964
280	206.568	12.307
281	110.894	10.6555
282	347.904	12.7415
283	384.869	11.2044
284	443.578	11.4274
285	421.834	10.2789
286	136.987	13.3601
287	334.858	11.8882
288	239.184	9.13727
289	480.542	11.0055
290	489.24	12.5441
291	73.9296	9.4383
292	378.346	9.78522
293	521.856	8.22325
294	152.208	12.6734
295	395.741	10.7557
296	78.2784	12.7055
297	169.603	9.26423
298	256.579	11.0633
299	152.208	10.4117
300	58.7088	18.291
301	391.392	11.2454
302	467.496	13.318
303	197.87	14.2016
304	141.336	10.2331
305	167.429	7.98252
306	395.741	11.9585
307	186.998	9.9626
308	89.1504	11.2855
309	350.078	11.7366
310	341.381	8.57256
311	104.371	11.4216
312	217.44	9.85943
313	293.544	14.4546
314	424.008	8.63106
315	58.7088	7.8318
316	323.986	10.671
317	291.37	11.9701
318	119.592	12.1536
319	458.798	11.5478
320	421.834	9.30763
321	60.8832	11.1032
322	456.624	8.55508
323	132.638	10.4527
324	245.707	11.6605
325	154.382	13.5078
326	313.114	12.6306
327	210.917	12.0736
328	245.707	11.9437
329	432.706	11.5569
330	302.242	12.5915
331	195.696	12.5961
332	271.8	8.72638
333	204.394	12.9993
334	152.208	9.20882
335	450.101	9.64948
336	500.112	4.67366
337	365.299	11.8256
338	84.8016	10.0171
339	100.022	11.3044
340	102.197	9.6251
341	106.546	10.3336
342	239.184	11.4396
343	39.1392	12.0412
344	517.507	6.65138
345	269.626	11.1768
346	280.498	11.9669
347	258.754	10.2069
348	380.52	10.0597
349	456.624	10.2661
350	519.682	13.3965
351	128.29	10.4074
352	232.661	11.2435
353	186.998	13.108
354	54.36	12.8092
355	417.485	11.9356
356	156.557	11.145
357	391.392	12.4123
358	356.602	11.8496
359	402.264	9.47685
360	182.65	10.5446
361	300.067	11.4222
362	373.997	9.55097
363	93.4992	11.2071
364	441.403	11.0293
365	380.52	10.3272
366	363.125	13.5094
367	297.893	12.2741
368	204.394	12.4282
369	282.672	9.70747
370	200.045	11.0788
371	506.635	8.46256
372	65.232	12.9
373	432.706	11.0847
374	43.488	9.59771
375	419.659	9.01291
376	273.974	12.2339
377	378.346	10.5721
378	195.696	11.8047
379	143.51	12.8053
380	258.754	10.823
381	382.694	10.6736
382	186.998	9.89521
383	271.8	10.6847
384	356.602	14.9995
385	460.973	12.7419
386	395.741	8.36115
387	402.264	11.5319
388	145.685	12.2007
389	463.147	14.0753
390	295.718	10.4371
391	306.59	10.8314
392	128.29	10.1713
393	373.997	10.6504
394	202.219	11.8052
395	28.2672	10.8802
396	232.661	5.20448
397	302.242	12.4724
398	441.403	11.7082
399	104.371	11.9455
400	341.381	9.08734
401	100.022	6.68861
402	121.766	11.6614
403	128.29	11.4461
404	206.568	11.284
405	239.184	12.4109
406	445.752	13.4331
407	234.835	11.5022
408	426.182	10.801
409	404.438	10.1201
410	410.962	12.8546
411	82.6272	8.98719
412	280.498	9.47355
413	493.589	11.2675
414	47.8368	12.5209
415	193.522	10.3994
416	443.578	11.931
417	391.392	9.85819
418	180.475	13.375
419	404.438	12.5618
420	373.997	11.2574
421	404.438	11.1431
422	78.2784	8.93281
423	313.114	11.2434
424	343.555	10.5018
425	76.104	11.1517
426	304.416	11.3798
427	321.811	11.8107
428	419.659	9.78407
429	480.542	9.9106
430	158.731	10.4167
431	356.602	10.6467
432	86.976	10.9234
433	356.602	12.4657
434	121.766	10.0269
435	67.4064	12.8867
436	52.1856	9.92891
437	287.021	8.9907
438	263.102	9.31022
439	234.835	8.48501
440	302.242	13.2952
441	108.72	9.33783
442	93.4992	12.3583
443	491.414	13.3582
444	367.474	12.3564
445	482.717	11.3879
446	117.418	6.52362
447	89.1504	6.52579
448	480.542	12.6963
449	443.578	10.6157
450	154.382	9.55522
451	156.557	9.65435
452	334.858	12.7876
453	524.03	8.55394
454	387.043	10.1321
455	263.102	12.3994
456	228.312	13.1474
457	210.917	14.1712
458	243.533	11.1342
459	243.533	10.7745
460	171.778	10.9933
461	115.243	10.3816
462	478.368	8.48044
463	469.67	10.7753
464	406.613	11.6491
465	237.01	12.2286
466	395.741	11.6347
467	234.835	13.1884
468	282.672	13.8961
469	445.752	11.8503
470	382.694	11.5729
471	171.778	9.70283
472	180.475	6.04097
473	354.427	12.2383
474	347.904	8.49657
475	169.603	9.4598
476	328.334	12.6634
477	150.034	12.3113
478	39.1392	12.3133
479	247.882	10.6759
480	30.4416	13.6683
481	382.694	11.7731
482	337.032	12.2189
483	380.52	8.88825
484	226.138	11.2339
485	502.286	12.1383
486	367.474	10.542
487	302.242	10.7771
488	428.357	12.2782
489	167.429	13.0974
490	471.845	10.0987
491	347.904	9.80733
492	326.16	11.8448
493	237.01	9.76672
494	402.264	8.76648
495	95.6736	10.5868
496	73.9296	12.2442
497	202.219	12.0256
498	63.0576	10.2311
499	315.288	9.9441
500	508.81	10.6639
501	502.286	12.3901
502	267.451	10.9181
503	28.2672	7.71457
504	506.635	12.7794
505	469.67	6.53043
506	217.44	13.7603
507	360.95	10.7842
508	524.03	14.2018
509	213.091	8.16393
510	32.616	11.5214
511	304.416	10.1724
512	93.4992	9.68505
513	378.346	12.0627
514	182.65	12.1431
515	480.542	11.2979
516	73.9296	10.9335
517	419.659	11.032
518	221.789	6.57282
519	467.496	8.22997
520	197.87	9.67802
521	167.429	13.9764
522	234.835	14.787
523	339.206	11.1871
524	89.1504	9.94328
525	404.438	7.65823
526	406.613	10.3181
527	273.974	12.1103
528	265.277	11.2866
529	193.522	11.1188
530	100.022	7.65989
531	467.496	12.1106
532	269.626	11.0532
533	73.9296	9.94193
534	86.976	9.25286
535	413.136	12.2455
536	328.334	10.9367
537	380.52	10.163
538	504.461	11.0863
539	252.23	9.2148
540	469.67	11.4026
541	500.112	12.1065
542	363.125	10.2875
543	413.136	12.2298
544	182.65	10.8684
545	439.229	8.59643
546	158.731	13.2338
547	32.616	8.32427
548	139.162	5.29783
549	395.741	10.4476
550	265.277	11.7385
551	391.392	10.6901
552	341.381	11.3537
553	352.253	12.1797
554	191.347	10.7116
555	113.069	11.6292
556	141.336	11.1482
557	339.206	9.55263
558	289.195	10.3241
559	502.286	12.5137
560	206.568	9.39768
561	510.984	16.494
562	397.915	9.04042
563	297.893	11.8987
564	347.904	12.5053
565	356.602	13.2368
566	45.6624	10.5399
567	463.147	10.0194
568	176.126	11.1825
569	104.371	10.3672
570	171.778	12.2884
571	378.346	10.3405
572	204.394	10.5779
573	495.763	10.0467
574	508.81	10.8123
575	217.44	9.3558
576	132.638	9.65012
577	121.766	13.6152
578	193.522	13.9922
579	67.4064	11.2162
580	102.197	10.4479
581	480.542	10.9898
582	117.418	9.66903
583	26.0928	11.1408
584	39.1392	5.84716
585	28.2672	9.49754
586	352.253	11.476
587	41.3136	9.68299
588	404.438	10.6035
589	410.962	10.0082
590	208.742	12.7456
591	447.926	8.70724
592	380.52	10.3317

## Sheet: ACE2_3D
	x_coordinate	y_coordinate	z_coordinate
0	247.882	308.765	11.4516
1	421.834	310.939	12.0416
2	313.114	428.357	9.28965
3	128.29	315.288	11.1786
4	326.16	143.51	11.141
5	123.941	126.115	12.3833
6	289.195	117.418	10.5916
7	271.8	319.637	11.7076
8	260.928	252.23	10.5578
9	406.613	478.368	10.4149
10	241.358	145.685	10.9069
11	471.845	56.5344	10.1661
12	217.44	400.09	10.6914
13	341.381	389.218	10.9063
14	482.717	502.286	11.053
15	143.51	128.29	12.4816
16	382.694	89.1504	10.4218
17	223.963	456.624	11.6475
18	313.114	71.7552	9.91236
19	258.754	317.462	13.8042
20	128.29	300.067	10.9268
21	186.998	84.8016	11.9006
22	404.438	180.475	12.0019
23	337.032	424.008	9.29389
24	256.579	86.976	9.9841
25	265.277	293.544	13.4293
26	276.149	241.358	10.4264
27	247.882	441.403	9.29772
28	278.323	302.242	11.4406
29	426.182	291.37	11.7317
30	339.206	339.206	10.072
31	406.613	108.72	10.8217
32	82.6272	73.9296	13.5624
33	447.926	358.776	12.9161
34	465.322	508.81	11.1055
35	115.243	358.776	9.68237
36	132.638	158.731	12.9506
37	282.672	30.4416	9.1319
38	295.718	147.859	11.116
39	132.638	28.2672	12.9663
40	428.357	467.496	10.3042
41	171.778	202.219	11.6206
42	306.59	165.254	11.4384
43	437.054	195.696	10.1835
44	347.904	456.624	12.0422
45	330.509	89.1504	10.2556
46	410.962	282.672	11.5393
47	95.6736	245.707	12.0977
48	219.614	110.894	10.2621
49	439.229	454.45	12.2972
50	291.37	295.718	11.3743
51	232.661	84.8016	12.0461
52	343.555	310.939	11.7923
53	356.602	260.928	11.0065
54	139.162	373.997	10.0104
55	145.685	160.906	13.0281
56	313.114	56.5344	9.66054
57	223.963	497.938	7.98272
58	439.229	480.542	10.5547
59	419.659	408.787	11.4794
60	230.486	100.022	12.291
61	232.661	317.462	13.7211
62	282.672	521.856	10.7396
63	367.474	517.507	8.76359
64	152.208	250.056	10.1756
65	284.846	271.8	10.9578
66	208.742	202.219	11.7383
67	391.392	354.427	12.6641
68	169.603	439.229	9.01241
69	56.5344	369.648	11.8494
70	443.578	441.403	12.0952
71	260.928	269.626	13.0197
72	241.358	345.73	12.0423
73	426.182	337.032	12.4872
74	76.104	210.917	11.4597
75	217.44	134.813	12.825
76	456.624	258.754	11.2891
77	365.299	67.4064	10.0066
78	402.264	269.626	11.2958
79	469.67	430.531	9.82429
80	208.742	45.6624	11.3224
81	393.566	117.418	10.9241
82	141.336	260.928	10.3208
83	334.858	102.197	10.4852
84	328.334	273.974	8.95813
85	186.998	443.578	11.3139
86	291.37	502.286	10.4435
87	104.371	210.917	11.5498
88	252.23	465.322	9.70728
89	252.23	226.138	12.2726
90	339.206	297.893	11.5626
91	367.474	250.056	10.8612
92	58.7088	106.546	11.8517
93	430.531	245.707	10.9901
94	258.754	119.592	10.5306
95	482.717	354.427	12.955
96	280.498	476.194	9.97718
97	282.672	489.24	10.1999
98	63.0576	73.9296	11.326
99	152.208	184.824	13.4446
100	226.138	202.219	11.7937
101	424.008	424.008	9.57092
102	326.16	73.9296	9.98989
103	189.173	41.3136	11.1881
104	95.6736	260.928	10.1753
105	213.091	30.4416	8.91027
106	247.882	282.672	13.194
107	354.427	443.578	11.8472
108	223.963	258.754	10.548
109	232.661	132.638	12.8375
110	393.566	169.603	11.7874
111	432.706	152.208	13.7984
112	180.475	189.173	13.6066
113	310.939	310.939	11.6884
114	471.845	487.066	10.7665
115	230.486	63.0576	11.6794
116	239.184	265.277	10.7044
117	306.59	443.578	9.52069
118	467.496	369.648	10.9842
119	63.0576	434.88	10.7752
120	319.637	526.205	8.75511
121	410.962	91.3248	10.5478
122	300.067	524.03	10.8309
123	460.973	526.205	11.3794
124	371.822	395.741	11.1112
125	165.254	52.1856	9.11764
126	445.752	63.0576	8.01682
127	182.65	210.917	11.7991
128	300.067	256.579	10.7544
129	165.254	493.589	9.8979
130	384.869	380.52	10.9009
131	323.986	437.054	11.6423
132	245.707	106.546	10.2732
133	267.451	426.182	11.2824
134	306.59	191.347	11.8701
135	417.485	360.95	12.8552
136	310.939	136.987	10.9846
137	323.986	291.37	9.23207
138	354.427	319.637	11.9708
139	108.72	56.5344	11.1836
140	406.613	378.346	13.1083
141	200.045	132.638	10.5595
142	141.336	326.16	11.4
143	337.032	167.429	11.5714
144	230.486	358.776	12.2236
145	273.974	52.1856	9.46393
146	417.485	393.566	11.2206
147	180.475	104.371	10.0295
148	460.973	495.763	10.8758
149	350.078	89.1504	10.3179
150	76.104	360.95	11.7678
151	184.824	245.707	12.3816
152	321.811	123.941	10.8034
153	65.232	323.986	11.1216
154	489.24	445.752	14.4867
155	145.685	210.917	11.6814
156	139.162	276.149	12.7398
157	117.418	30.4416	10.7797
158	82.6272	106.546	11.9279
159	419.659	160.906	11.7266
160	456.624	384.869	11.2014
161	478.368	180.475	10.0633
162	360.95	458.798	9.94565
163	347.904	123.941	10.8865
164	276.149	260.928	12.9243
165	91.3248	223.963	11.7241
166	319.637	36.9648	11.5317
167	219.614	428.357	11.166
168	278.323	130.464	10.7728
169	323.986	169.603	11.5658
170	219.614	295.718	11.1457
171	450.101	117.418	8.93001
172	280.498	145.685	11.0316
173	141.336	293.544	13.0345
174	115.243	310.939	11.0651
175	128.29	267.451	12.5613
176	310.939	334.858	9.90999
177	289.195	80.4528	9.98007
178	34.7904	463.147	11.1528
179	93.4992	97.848	11.8187
180	452.275	130.464	9.15278
181	145.685	45.6624	11.1215
182	237.01	219.614	12.1162
183	252.23	165.254	6.91705
184	293.544	178.301	11.6127
185	204.394	108.72	10.1776
186	445.752	467.496	10.3597
187	160.906	413.136	10.7271
188	169.603	265.277	12.6569
189	169.603	117.418	10.2107
190	408.787	297.893	11.7842
191	210.917	445.752	11.426
192	243.533	56.5344	11.613
193	315.288	237.01	10.4792
194	495.763	350.078	12.9246
195	89.1504	406.613	10.3907
196	437.054	171.778	9.78779
197	123.941	45.6624	11.0522
198	43.488	382.694	9.84952
199	317.462	265.277	10.9537
200	108.72	95.6736	11.8312
201	282.672	160.906	4.76794
202	293.544	308.765	11.597
203	134.813	354.427	11.8469
204	184.824	56.5344	11.426
205	341.381	260.928	10.958
206	491.414	226.138	13.0344
207	332.683	467.496	9.99951
208	445.752	245.707	11.0386
209	128.29	330.509	11.4304
210	465.322	400.09	11.4809
211	367.474	282.672	11.4008
212	447.926	402.264	11.4615
213	102.197	352.253	9.53289
214	180.475	350.078	9.74625
215	193.522	171.778	11.1862
216	337.032	326.16	12.0233
217	252.23	239.184	10.3143
218	334.858	223.963	10.3256
219	458.798	237.01	10.9363
220	256.579	332.683	11.875
221	100.022	467.496	11.4326
222	271.8	93.4992	10.1405
223	239.184	378.346	10.4009
224	460.973	176.126	12.11
225	245.707	500.112	10.2621
226	382.694	458.798	12.189
227	487.066	269.626	9.39177
228	513.158	389.218	4.93106
229	415.31	526.205	11.234
230	295.718	67.4064	9.785
231	180.475	32.616	4.49411
232	284.846	330.509	14.1032
233	380.52	243.533	10.7948
234	456.624	417.485	11.741
235	163.08	426.182	10.9499
236	202.219	497.938	7.91346
237	52.1856	313.114	10.9002
238	258.754	56.5344	9.4874
239	158.731	171.778	13.2495
240	76.104	237.01	11.8914
241	258.754	482.717	10.0158
242	284.846	102.197	10.326
243	63.0576	269.626	12.3895
244	384.869	282.672	11.4562
245	352.253	380.52	12.9711
246	108.72	156.557	10.6643
247	419.659	258.754	13.3455
248	341.381	480.542	10.2431
249	476.194	443.578	12.235
250	247.882	189.173	11.6472
251	243.533	93.4992	12.2246
252	341.381	73.9296	10.0384
253	165.254	32.616	10.968
254	273.974	78.2784	9.89561
255	360.95	30.4416	9.38123
256	437.054	345.73	12.6657
257	326.16	60.8832	11.9482
258	410.962	232.661	8.53782
259	237.01	297.893	11.2371
260	250.056	206.568	11.9419
261	95.6736	84.8016	11.6097
262	469.67	226.138	10.791
263	141.336	445.752	11.2044
264	393.566	484.891	10.4812
265	300.067	47.8368	9.47509
266	313.114	206.568	12.1427
267	352.253	519.682	8.75108
268	189.173	158.731	13.1307
269	439.229	313.114	12.133
270	426.182	184.824	12.1431
271	358.776	100.022	8.35133
272	215.266	387.043	12.6427
273	202.219	417.485	10.9307
274	178.301	73.9296	9.51893
275	147.859	28.2672	10.8406
276	323.986	454.45	11.9301
277	350.078	273.974	11.2015
278	430.531	271.8	11.4218
279	193.522	317.462	13.5964
280	206.568	237.01	12.307
281	110.894	287.021	10.6555
282	347.904	367.474	12.7415
283	384.869	267.451	11.2044
284	443.578	269.626	11.4274
285	421.834	204.394	10.2789
286	136.987	182.65	13.3601
287	334.858	186.998	11.8882
288	239.184	39.1392	9.13727
289	480.542	237.01	11.0055
290	489.24	328.334	12.5441
291	73.9296	89.1504	9.4383
292	378.346	445.752	9.78522
293	521.856	60.8832	8.22325
294	152.208	269.626	12.6734
295	395.741	369.648	10.7557
296	78.2784	154.382	12.7055
297	169.603	454.45	9.26423
298	256.579	152.208	11.0633
299	152.208	395.741	10.4117
300	58.7088	495.763	18.291
301	391.392	400.09	11.2454
302	467.496	247.882	13.318
303	197.87	221.789	14.2016
304	141.336	387.043	10.2331
305	167.429	508.81	7.98252
306	395.741	310.939	11.9585
307	186.998	230.486	9.9626
308	89.1504	197.87	11.2855
309	350.078	43.488	11.7366
310	341.381	510.984	8.57256
311	104.371	71.7552	11.4216
312	217.44	86.976	9.85943
313	293.544	350.078	14.4546
314	424.008	104.371	8.63106
315	58.7088	389.218	7.8318
316	323.986	378.346	10.671
317	291.37	463.147	11.9701
318	119.592	113.069	12.1536
319	458.798	273.974	11.5478
320	421.834	145.685	9.30763
321	60.8832	60.8832	11.1032
322	456.624	93.4992	8.55508
323	132.638	139.162	10.4527
324	245.707	321.811	11.6605
325	154.382	319.637	13.5078
326	313.114	367.474	12.6306
327	210.917	484.891	12.0736
328	245.707	76.104	11.9437
329	432.706	410.962	11.5569
330	302.242	104.371	12.5915
331	195.696	256.579	12.5961
332	271.8	402.264	8.72638
333	204.394	147.859	12.9993
334	152.208	454.45	9.20882
335	450.101	160.906	9.64948
336	500.112	376.171	4.67366
337	365.299	308.765	11.8256
338	84.8016	384.869	10.0171
339	100.022	328.334	11.3044
340	102.197	489.24	9.6251
341	106.546	136.987	10.3336
342	239.184	178.301	11.4396
343	39.1392	121.766	12.0412
344	517.507	360.95	6.65138
345	269.626	156.557	11.1768
346	280.498	202.219	11.9669
347	258.754	100.022	10.2069
348	380.52	330.509	10.0597
349	456.624	328.334	10.2661
350	519.682	373.997	13.3965
351	128.29	400.09	10.4074
352	232.661	430.531	11.2435
353	186.998	289.195	13.108
354	54.36	165.254	12.8092
355	417.485	173.952	11.9356
356	156.557	439.229	11.145
357	391.392	339.206	12.4123
358	356.602	180.475	11.8496
359	402.264	28.2672	9.47685
360	182.65	397.915	10.5446
361	300.067	428.357	11.4222
362	373.997	169.603	9.55097
363	93.4992	60.8832	11.2071
364	441.403	508.81	11.0293
365	380.52	215.266	10.3272
366	363.125	410.962	13.5094
367	297.893	217.44	12.2741
368	204.394	376.171	12.4282
369	282.672	65.232	9.70747
370	200.045	32.616	11.0788
371	506.635	78.2784	8.46256
372	65.232	300.067	12.9
373	432.706	119.592	11.0847
374	43.488	367.474	9.59771
375	419.659	128.29	9.01291
376	273.974	219.614	12.2339
377	378.346	230.486	10.5721
378	195.696	208.742	11.8047
379	143.51	147.859	12.8053
380	258.754	400.09	10.823
381	382.694	104.371	10.6736
382	186.998	489.24	9.89521
383	271.8	389.218	10.6847
384	356.602	502.286	14.9995
385	460.973	345.73	12.7419
386	395.741	93.4992	8.36115
387	402.264	415.31	11.5319
388	145.685	110.894	12.2007
389	463.147	163.08	14.0753
390	295.718	369.648	10.4371
391	306.59	391.392	10.8314
392	128.29	254.405	10.1713
393	373.997	367.474	10.6504
394	202.219	76.104	11.8052
395	28.2672	447.926	10.8802
396	232.661	328.334	5.20448
397	302.242	491.414	12.4724
398	441.403	287.021	11.7082
399	104.371	234.835	11.9455
400	341.381	147.859	9.08734
401	100.022	443.578	6.68861
402	121.766	345.73	11.6614
403	128.29	200.045	11.4461
404	206.568	306.59	11.284
405	239.184	237.01	12.4109
406	445.752	521.856	13.4331
407	234.835	445.752	11.5022
408	426.182	497.938	10.801
409	404.438	460.973	10.1201
410	410.962	493.589	12.8546
411	82.6272	454.45	8.98719
412	280.498	445.752	9.47355
413	493.589	513.158	11.2675
414	47.8368	280.498	12.5209
415	193.522	387.043	10.3994
416	443.578	300.067	11.931
417	391.392	184.824	9.85819
418	180.475	306.59	13.375
419	404.438	345.73	12.5618
420	373.997	141.336	11.2574
421	404.438	391.392	11.1431
422	78.2784	189.173	8.93281
423	313.114	152.208	11.2434
424	343.555	495.763	10.5018
425	76.104	60.8832	11.1517
426	304.416	293.544	11.3798
427	321.811	184.824	11.8107
428	419.659	43.488	9.78407
429	480.542	302.242	9.9106
430	158.731	526.205	10.4167
431	356.602	239.184	10.6467
432	86.976	439.229	10.9234
433	356.602	480.542	12.4657
434	121.766	378.346	10.0269
435	67.4064	167.429	12.8867
436	52.1856	254.405	9.92891
437	287.021	415.31	8.9907
438	263.102	439.229	9.31022
439	234.835	526.205	8.48501
440	302.242	278.323	13.2952
441	108.72	339.206	9.33783
442	93.4992	130.464	12.3583
443	491.414	245.707	13.3582
444	367.474	471.845	12.3564
445	482.717	128.29	11.3879
446	117.418	167.429	6.52362
447	89.1504	304.416	6.52579
448	480.542	339.206	12.6963
449	443.578	89.1504	10.6157
450	154.382	343.555	9.55522
451	156.557	480.542	9.65435
452	334.858	241.358	12.7876
453	524.03	80.4528	8.55394
454	387.043	202.219	10.1321
455	263.102	363.125	12.3994
456	228.312	152.208	13.1474
457	210.917	217.44	14.1712
458	243.533	421.834	11.1342
459	243.533	400.09	10.7745
460	171.778	295.718	10.9933
461	115.243	269.626	10.3816
462	478.368	84.8016	8.48044
463	469.67	356.602	10.7753
464	406.613	158.731	11.6491
465	237.01	489.24	12.2286
466	395.741	291.37	11.6347
467	234.835	284.846	13.1884
468	282.672	186.998	13.8961
469	445.752	426.182	11.8503
470	382.694	158.731	11.5729
471	171.778	480.542	9.70283
472	180.475	126.115	6.04097
473	354.427	204.394	12.2383
474	347.904	110.894	8.49657
475	169.603	334.858	9.4598
476	328.334	497.938	12.6634
477	150.034	510.984	12.3113
478	39.1392	269.626	12.3133
479	247.882	130.464	10.6759
480	30.4416	221.789	13.6683
481	382.694	302.242	11.7731
482	337.032	206.568	12.2189
483	380.52	128.29	8.88825
484	226.138	36.9648	11.2339
485	502.286	432.706	12.1383
486	367.474	493.589	10.542
487	302.242	126.115	10.7771
488	428.357	323.986	12.2782
489	167.429	160.906	13.0974
490	471.845	315.288	10.0987
491	347.904	58.7088	9.80733
492	326.16	317.462	11.8448
493	237.01	471.845	9.76672
494	402.264	510.984	8.76648
495	95.6736	154.382	10.5868
496	73.9296	258.754	12.2442
497	202.219	352.253	12.0256
498	63.0576	139.162	10.2311
499	315.288	467.496	9.9441
500	508.81	210.917	10.6639
501	502.286	447.926	12.3901
502	267.451	141.336	10.9181
503	28.2672	256.579	7.71457
504	506.635	339.206	12.7794
505	469.67	100.022	6.53043
506	217.44	191.347	13.7603
507	360.95	115.243	10.7842
508	524.03	421.834	14.2018
509	213.091	510.984	8.16393
510	32.616	354.427	11.5214
511	304.416	89.1504	10.1724
512	93.4992	363.125	9.68505
513	378.346	189.173	12.0627
514	182.65	363.125	12.1431
515	480.542	517.507	11.2979
516	73.9296	310.939	10.9335
517	419.659	513.158	11.032
518	221.789	413.136	6.57282
519	467.496	71.7552	8.22997
520	197.87	474.019	9.67802
521	167.429	82.6272	13.9764
522	234.835	250.056	14.787
523	339.206	406.613	11.1871
524	89.1504	510.984	9.94328
525	404.438	443.578	7.65823
526	406.613	78.2784	10.3181
527	273.974	343.555	12.1103
528	265.277	32.616	11.2866
529	193.522	430.531	11.1188
530	100.022	502.286	7.65989
531	467.496	43.488	12.1106
532	269.626	280.498	11.0532
533	73.9296	119.592	9.94193
534	86.976	469.67	9.25286
535	413.136	193.522	12.2455
536	328.334	393.566	10.9367
537	380.52	73.9296	10.163
538	504.461	500.112	11.0863
539	252.23	41.3136	9.2148
540	469.67	263.102	11.4026
541	500.112	36.9648	12.1065
542	363.125	84.8016	10.2875
543	413.136	323.986	12.2298
544	182.65	417.485	10.8684
545	439.229	493.589	8.59643
546	158.731	302.242	13.2338
547	32.616	424.008	8.32427
548	139.162	89.1504	5.29783
549	395.741	219.614	10.4476
550	265.277	191.347	11.7385
551	391.392	497.938	10.6901
552	341.381	284.846	11.3537
553	352.253	332.683	12.1797
554	191.347	143.51	10.7116
555	113.069	82.6272	11.6292
556	141.336	310.939	11.1482
557	339.206	439.229	9.55263
558	289.195	232.661	10.3241
559	502.286	323.986	12.5137
560	206.568	323.986	9.39768
561	510.984	300.067	16.494
562	397.915	528.379	9.04042
563	297.893	326.16	11.8987
564	347.904	221.789	12.5053
565	356.602	395.741	13.2368
566	45.6624	424.008	10.5399
567	463.147	443.578	10.0194
568	176.126	43.488	11.1825
569	104.371	402.264	10.3672
570	171.778	373.997	12.2884
571	378.346	347.904	10.3405
572	204.394	395.741	10.5779
573	495.763	176.126	10.0467
574	508.81	482.717	10.8123
575	217.44	56.5344	9.3558
576	132.638	484.891	9.65012
577	121.766	69.5808	13.6152
578	193.522	341.381	13.9922
579	67.4064	197.87	11.2162
580	102.197	276.149	10.4479
581	480.542	367.474	10.9898
582	117.418	226.138	9.66903
583	26.0928	332.683	11.1408
584	39.1392	404.438	5.84716
585	28.2672	495.763	9.49754
586	352.253	158.731	11.476
587	41.3136	504.461	9.68299
588	404.438	358.776	10.6035
589	410.962	58.7088	10.0082
590	208.742	263.102	12.7456
591	447.926	104.371	8.70724
592	380.52	478.368	10.3317
