# Supplementary material for: Electrospray-assisted cryo-EM sample preparation to mitigate interfacial effects
Source: Nat Methods. 2024 Apr 25;21(6):1023–32. doi: 10.1038/s41592-024-02247-0 (PMC11166575; doi:10.1038/s41592-024-02247-0)
Supplement: Supplementary file 6 — Statistical source data of Fig. 5b,c. [file 41592_2024_2247_MOESM6_ESM.xlsx]

## Sheet: Extended_Data_Fig_5b
method_type	pro_name	micname	skewness
without_supporting_film	apofe_noGss	apofe_noGssFoilHole_24980093_Data_24016401_24016403_20200225_1454_Fractions_mrc_proj_filter	4.88
without_supporting_film	apofe_noGss	apofe_noGssFoilHole_25056936_Data_24016511_24016513_20200226_1042_Fractions_mrc_proj_filter	4.63
without_supporting_film	apofe_noGss	apofe_noGssFoilHole_24980065_Data_24016401_24016403_20200225_1427_Fractions_mrc_proj_filter	5.04
without_supporting_film	apofe_noGss	apofe_noGssFoilHole_25054947_Data_24016511_24016513_20200226_0716_Fractions_mrc_proj_filter	-2.45
without_supporting_film	apofe_noGss	apofe_noGssFoilHole_24980231_Data_24016511_24016513_20200225_1629_Fractions_mrc_proj_filter	5.71
without_supporting_film	apofe_noGss	apofe_noGssFoilHole_25057800_Data_24016511_24016513_20200226_1223_Fractions_mrc_proj_filter	1.55
without_supporting_film	apofe_noGss	apofe_noGssFoilHole_25041069_Data_24016511_24016513_20200225_2120_Fractions_mrc_proj_filter	0.83
without_supporting_film	apofe_noGss	apofe_noGssFoilHole_24978012_Data_24016511_24016513_20200225_0426_Fractions_mrc_proj_filter	-0.34
without_supporting_film	apofe_noGss	apofe_noGssFoilHole_25040969_Data_24016511_24016513_20200225_2049_Fractions_mrc_proj_filter	1.59
without_supporting_film	apofe_noGss	apofe_noGssFoilHole_24979118_Data_24016401_24016403_20200225_0907_Fractions_mrc_proj_filter	-5.22
without_supporting_film	apofe_noGss	apofe_noGssFoilHole_24015524_Data_24016511_24016513_20200225_0238_Fractions_mrc_proj_filter	3.86
without_supporting_film	apofe_noGss	apofe_noGssFoilHole_25057845_Data_24016511_24016513_20200226_1300_Fractions_mrc_proj_filter	-1.48
without_supporting_film	apofe_noGss	apofe_noGssFoilHole_25054931_Data_24016401_24016403_20200226_0705_Fractions_mrc_proj_filter	3.11
without_supporting_film	apofe_noGss	apofe_noGssFoilHole_24980152_Data_24016401_24016403_20200225_1541_Fractions_mrc_proj_filter	2.82
without_supporting_film	apofe_noGss	apofe_noGssFoilHole_24015439_Data_24016401_24016403_20200225_0100_Fractions_mrc_proj_filter	-0.25
without_supporting_film	apofe_noGss	apofe_noGssFoilHole_24978220_Data_24016401_24016403_20200225_0710_Fractions_mrc_proj_filter	3
without_supporting_film	apofe_noGss	apofe_noGssFoilHole_25040956_Data_24016511_24016513_20200225_2038_Fractions_mrc_proj_filter	3.81
without_supporting_film	apofe_noGss	apofe_noGssFoilHole_25053958_Data_24016511_24016513_20200226_0258_Fractions_mrc_proj_filter	3.34
without_supporting_film	apofe_noGss	apofe_noGssFoilHole_24978147_Data_24016401_24016403_20200225_0618_Fractions_mrc_proj_filter	-3.79
without_supporting_film	apofe_noGss	apofe_noGssFoilHole_24979227_Data_24016401_24016403_20200225_1128_Fractions_mrc_proj_filter	3.53
without_supporting_film	apofe_noGss	apofe_noGssFoilHole_25057841_Data_24016401_24016403_20200226_1256_Fractions_mrc_proj_filter	-0.92
without_supporting_film	apofe_noGss	apofe_noGssFoilHole_24978435_Data_24016401_24016403_20200225_0751_Fractions_mrc_proj_filter	-2.77
without_supporting_film	apofe_noGss	apofe_noGssFoilHole_25054746_Data_24016401_24016403_20200226_0427_Fractions_mrc_proj_filter	2.23
without_supporting_film	apofe_noGss	apofe_noGssFoilHole_24979078_Data_24016511_24016513_20200225_0826_Fractions_mrc_proj_filter	-1.58
without_supporting_film	apofe_noGss	apofe_noGssFoilHole_24980046_Data_24016511_24016513_20200225_1406_Fractions_mrc_proj_filter	4.47
without_supporting_film	apofe_noGss	apofe_noGssFoilHole_24980051_Data_24016401_24016403_20200225_1412_Fractions_mrc_proj_filter	1.71
without_supporting_film	apofe_noGss	apofe_noGssFoilHole_25052776_Data_24016511_24016513_20200225_2220_Fractions_mrc_proj_filter	4.11
without_supporting_film	apofe_noGss	apofe_noGssFoilHole_25040837_Data_24016511_24016513_20200225_1718_Fractions_mrc_proj_filter	4.29
without_supporting_film	apofe_noGss	apofe_noGssFoilHole_25040998_Data_24016401_24016403_20200225_2057_Fractions_mrc_proj_filter	-0.43
without_supporting_film	apofe_noGss	apofe_noGssFoilHole_24015705_Data_24016511_24016513_20200225_0346_Fractions_mrc_proj_filter	3.11
without_supporting_film	apofe_noGss	apofe_noGssFoilHole_25057793_Data_24016511_24016513_20200226_1215_Fractions_mrc_proj_filter	-3.38
without_supporting_film	apofe_noGss	apofe_noGssFoilHole_25053938_Data_24016401_24016403_20200226_0244_Fractions_mrc_proj_filter	3.26
without_supporting_film	apofe_noGss	apofe_noGssFoilHole_25054903_Data_24016401_24016403_20200226_0658_Fractions_mrc_proj_filter	2.55
without_supporting_film	apofe_noGss	apofe_noGssFoilHole_25052754_Data_24016511_24016513_20200225_2156_Fractions_mrc_proj_filter	-3.89
without_supporting_film	apofe_noGss	apofe_noGssFoilHole_24015704_Data_24016401_24016403_20200225_0344_Fractions_mrc_proj_filter	-5.27
without_supporting_film	apofe_noGss	apofe_noGssFoilHole_24979190_Data_24016511_24016513_20200225_1106_Fractions_mrc_proj_filter	2.85
without_supporting_film	apofe_noGss	apofe_noGssFoilHole_24015466_Data_24016511_24016513_20200225_0144_Fractions_mrc_proj_filter	4.19
without_supporting_film	apofe_noGss	apofe_noGssFoilHole_25052840_Data_24016511_24016513_20200225_2314_Fractions_mrc_proj_filter	3.89
without_supporting_film	apofe_noGss	apofe_noGssFoilHole_25053957_Data_24016401_24016403_20200226_0257_Fractions_mrc_proj_filter	3.14
without_supporting_film	apofe_noGss	apofe_noGssFoilHole_24980084_Data_24016511_24016513_20200225_1443_Fractions_mrc_proj_filter	3.74
without_supporting_film	apofe_noGss	apofe_noGssFoilHole_25040890_Data_24016401_24016403_20200225_1944_Fractions_mrc_proj_filter	1.18
without_supporting_film	apofe_noGss	apofe_noGssFoilHole_24015497_Data_24016401_24016403_20200225_0218_Fractions_mrc_proj_filter	-3.52
without_supporting_film	apofe_noGss	apofe_noGssFoilHole_25055871_Data_24016511_24016513_20200226_0853_Fractions_mrc_proj_filter	-1.39
without_supporting_film	apofe_noGss	apofe_noGssFoilHole_25052720_Data_24016511_24016513_20200225_2129_Fractions_mrc_proj_filter	2.13
without_supporting_film	apofe_noGss	apofe_noGssFoilHole_25053870_Data_24016511_24016513_20200226_0130_Fractions_mrc_proj_filter	4.56
without_supporting_film	apofe_noGss	apofe_noGssFoilHole_24980064_Data_24016401_24016403_20200225_1426_Fractions_mrc_proj_filter	2.54
without_supporting_film	apofe_noGss	apofe_noGssFoilHole_25040946_Data_24016401_24016403_20200225_2028_Fractions_mrc_proj_filter	-3.75
without_supporting_film	apofe_noGss	apofe_noGssFoilHole_25057808_Data_24016511_24016513_20200226_1230_Fractions_mrc_proj_filter	1.65
without_supporting_film	apofe_noGss	apofe_noGssFoilHole_25054882_Data_24016511_24016513_20200226_0638_Fractions_mrc_proj_filter	3.4
without_supporting_film	apofe_noGss	apofe_noGssFoilHole_25057751_Data_24016401_24016403_20200226_1133_Fractions_mrc_proj_filter	4.77
without_supporting_film	apofe_noGss	apofe_noGssFoilHole_24979078_Data_24016401_24016403_20200225_0826_Fractions_mrc_proj_filter	0.11
without_supporting_film	apofe_noGss	apofe_noGssFoilHole_25057857_Data_24016511_24016513_20200226_1311_Fractions_mrc_proj_filter	-3.03
without_supporting_film	apofe_noGss	apofe_noGssFoilHole_25053859_Data_24016401_24016403_20200226_0118_Fractions_mrc_proj_filter	-0.5
without_supporting_film	apofe_noGss	apofe_noGssFoilHole_24980220_Data_24016511_24016513_20200225_1627_Fractions_mrc_proj_filter	-3.94
without_supporting_film	apofe_noGss	apofe_noGssFoilHole_24978168_Data_24016401_24016403_20200225_0643_Fractions_mrc_proj_filter	-5.89
without_supporting_film	apofe_noGss	apofe_noGssFoilHole_24980192_Data_24016401_24016403_20200225_1608_Fractions_mrc_proj_filter	4.26
without_supporting_film	apofe_noGss	apofe_noGssFoilHole_24978043_Data_24016401_24016403_20200225_0502_Fractions_mrc_proj_filter	-3.84
without_supporting_film	apofe_noGss	apofe_noGssFoilHole_24979229_Data_24016511_24016513_20200225_1130_Fractions_mrc_proj_filter	4.32
without_supporting_film	apofe_noGss	apofe_noGssFoilHole_25040922_Data_24016511_24016513_20200225_2015_Fractions_mrc_proj_filter	-2.86
without_supporting_film	apofe_noGss	apofe_noGssFoilHole_25040856_Data_24016401_24016403_20200225_1738_Fractions_mrc_proj_filter	-4.8
without_supporting_film	apofe_noGss	apofe_noGssFoilHole_25057782_Data_24016511_24016513_20200226_1205_Fractions_mrc_proj_filter	0.62
without_supporting_film	apofe_noGss	apofe_noGssFoilHole_25055006_Data_24016401_24016403_20200226_0730_Fractions_mrc_proj_filter	1.45
without_supporting_film	apofe_noGss	apofe_noGssFoilHole_25056893_Data_24016401_24016403_20200226_0949_Fractions_mrc_proj_filter	0.92
without_supporting_film	apofe_noGss	apofe_noGssFoilHole_24979105_Data_24016511_24016513_20200225_0853_Fractions_mrc_proj_filter	4.15
without_supporting_film	apofe_noGss	apofe_noGssFoilHole_25040981_Data_24016511_24016513_20200225_2051_Fractions_mrc_proj_filter	3.19
without_supporting_film	apofe_noGss	apofe_noGssFoilHole_25053899_Data_24016401_24016403_20200226_0201_Fractions_mrc_proj_filter	-5.35
without_supporting_film	apofe_noGss	apofe_noGssFoilHole_25054901_Data_24016511_24016513_20200226_0655_Fractions_mrc_proj_filter	-3.63
without_supporting_film	apofe_noGss	apofe_noGssFoilHole_24978279_Data_24016401_24016403_20200225_0723_Fractions_mrc_proj_filter	-5.99
without_supporting_film	apofe_noGss	apofe_noGssFoilHole_25053888_Data_24016401_24016403_20200226_0150_Fractions_mrc_proj_filter	-3.59
without_supporting_film	apofe_noGss	apofe_noGssFoilHole_25054760_Data_24016401_24016403_20200226_0440_Fractions_mrc_proj_filter	-3.15
without_supporting_film	apofe_noGss	apofe_noGssFoilHole_25054765_Data_24016401_24016403_20200226_0446_Fractions_mrc_proj_filter	6.17
without_supporting_film	apofe_noGss	apofe_noGssFoilHole_25052807_Data_24016401_24016403_20200225_2248_Fractions_mrc_proj_filter	-4.83
without_supporting_film	apofe_noGss	apofe_noGssFoilHole_25052743_Data_24016511_24016513_20200225_2146_Fractions_mrc_proj_filter	3.9
without_supporting_film	apofe_noGss	apofe_noGssFoilHole_24978040_Data_24016401_24016403_20200225_0458_Fractions_mrc_proj_filter	0.45
without_supporting_film	apofe_noGss	apofe_noGssFoilHole_25054772_Data_24016401_24016403_20200226_0454_Fractions_mrc_proj_filter	3.39
without_supporting_film	apofe_noGss	apofe_noGssFoilHole_25052788_Data_24016511_24016513_20200225_2228_Fractions_mrc_proj_filter	4.57
without_supporting_film	apofe_noGss	apofe_noGssFoilHole_25053942_Data_24016511_24016513_20200226_0247_Fractions_mrc_proj_filter	3.25
without_supporting_film	apofe_noGss	apofe_noGssFoilHole_24979080_Data_24016401_24016403_20200225_0828_Fractions_mrc_proj_filter	0.21
without_supporting_film	apofe_noGss	apofe_noGssFoilHole_24980179_Data_24016511_24016513_20200225_1600_Fractions_mrc_proj_filter	2.66
without_supporting_film	apofe_noGss	apofe_noGssFoilHole_24015463_Data_24016511_24016513_20200225_0141_Fractions_mrc_proj_filter	3.79
without_supporting_film	apofe_noGss	apofe_noGssFoilHole_24980116_Data_24016401_24016403_20200225_1516_Fractions_mrc_proj_filter	4.43
without_supporting_film	apofe_noGss	apofe_noGssFoilHole_25040909_Data_24016511_24016513_20200225_2001_Fractions_mrc_proj_filter	3.14
without_supporting_film	apofe_noGss	apofe_noGssFoilHole_24978003_Data_24016401_24016403_20200225_0417_Fractions_mrc_proj_filter	4.24
without_supporting_film	apofe_noGss	apofe_noGssFoilHole_24980081_Data_24016401_24016403_20200225_1440_Fractions_mrc_proj_filter	4.7
without_supporting_film	apofe_noGss	apofe_noGssFoilHole_24979119_Data_24016401_24016403_20200225_0908_Fractions_mrc_proj_filter	-2.15
without_supporting_film	apofe_noGss	apofe_noGssFoilHole_24980100_Data_24016401_24016403_20200225_1501_Fractions_mrc_proj_filter	-3.47
without_supporting_film	apofe_noGss	apofe_noGssFoilHole_24978036_Data_24016401_24016403_20200225_0454_Fractions_mrc_proj_filter	-2.52
without_supporting_film	apofe_noGss	apofe_noGssFoilHole_25052771_Data_24016401_24016403_20200225_2214_Fractions_mrc_proj_filter	4.49
without_supporting_film	apofe_noGss	apofe_noGssFoilHole_24980205_Data_24016511_24016513_20200225_1613_Fractions_mrc_proj_filter	3.01
without_supporting_film	apofe_noGss	apofe_noGssFoilHole_24979059_Data_24016511_24016513_20200225_0806_Fractions_mrc_proj_filter	2.35
without_supporting_film	apofe_noGss	apofe_noGssFoilHole_25054805_Data_24016401_24016403_20200226_0533_Fractions_mrc_proj_filter	3.04
without_supporting_film	apofe_noGss	apofe_noGssFoilHole_24980044_Data_24016401_24016403_20200225_1358_Fractions_mrc_proj_filter	4.08
without_supporting_film	apofe_noGss	apofe_noGssFoilHole_25056936_Data_24016401_24016403_20200226_1042_Fractions_mrc_proj_filter	4.83
without_supporting_film	apofe_noGss	apofe_noGssFoilHole_25057833_Data_24016401_24016403_20200226_1254_Fractions_mrc_proj_filter	3.28
without_supporting_film	apofe_noGss	apofe_noGssFoilHole_25052854_Data_24016511_24016513_20200225_2326_Fractions_mrc_proj_filter	4.33
without_supporting_film	apofe_noGss	apofe_noGssFoilHole_25057889_Data_24016401_24016403_20200226_1324_Fractions_mrc_proj_filter	2.93
without_supporting_film	apofe_noGss	apofe_noGssFoilHole_24015499_Data_24016401_24016403_20200225_0220_Fractions_mrc_proj_filter	2.67
without_supporting_film	apofe_noGss	apofe_noGssFoilHole_24979116_Data_24016511_24016513_20200225_0904_Fractions_mrc_proj_filter	-2.03
without_supporting_film	apofe_noGss	apofe_noGssFoilHole_25040919_Data_24016511_24016513_20200225_2012_Fractions_mrc_proj_filter	3.52
without_supporting_film	apofe_noGss	apofe_noGssFoilHole_24979216_Data_24016401_24016403_20200225_1121_Fractions_mrc_proj_filter	-3.31
without_supporting_film	apofe_noGss	apofe_noGssFoilHole_24978164_Data_24016401_24016403_20200225_0634_Fractions_mrc_proj_filter	-0.84
without_supporting_film	apofe_noGss	apofe_noGssFoilHole_24979149_Data_24016511_24016513_20200225_1022_Fractions_mrc_proj_filter	4.99
without_supporting_film	apofe_noGss	apofe_noGssFoilHole_24015638_Data_24016511_24016513_20200225_0332_Fractions_mrc_proj_filter	5.15
without_supporting_film	apofe_noGss	apofe_noGssFoilHole_25057850_Data_24016401_24016403_20200226_1303_Fractions_mrc_proj_filter	5.16
without_supporting_film	apofe_noGss	apofe_noGssFoilHole_25040861_Data_24016511_24016513_20200225_1743_Fractions_mrc_proj_filter	3.14
without_supporting_film	apofe_noGss	apofe_noGssFoilHole_25056894_Data_24016401_24016403_20200226_0951_Fractions_mrc_proj_filter	0.21
without_supporting_film	apofe_noGss	apofe_noGssFoilHole_25057733_Data_24016401_24016403_20200226_1107_Fractions_mrc_proj_filter	-1.66
without_supporting_film	apofe_noGss	apofe_noGssFoilHole_25052755_Data_24016401_24016403_20200225_2158_Fractions_mrc_proj_filter	-3.02
without_supporting_film	apofe_noGss	apofe_noGssFoilHole_24978008_Data_24016511_24016513_20200225_0422_Fractions_mrc_proj_filter	-2.5
without_supporting_film	apofe_noGss	apofe_noGssFoilHole_24979188_Data_24016401_24016403_20200225_1103_Fractions_mrc_proj_filter	6.47
without_supporting_film	apofe_noGss	apofe_noGssFoilHole_25053018_Data_24016511_24016513_20200226_0033_Fractions_mrc_proj_filter	2.82
without_supporting_film	apofe_noGss	apofe_noGssFoilHole_25052759_Data_24016511_24016513_20200225_2201_Fractions_mrc_proj_filter	1.59
without_supporting_film	apofe_noGss	apofe_noGssFoilHole_25056935_Data_24016511_24016513_20200226_1041_Fractions_mrc_proj_filter	-2.63
without_supporting_film	apofe_noGss	apofe_noGssFoilHole_25040822_Data_24016511_24016513_20200225_1702_Fractions_mrc_proj_filter	-3.08
without_supporting_film	apofe_noGss	apofe_noGssFoilHole_25057746_Data_24016511_24016513_20200226_1127_Fractions_mrc_proj_filter	0.41
without_supporting_film	apofe_noGss	apofe_noGssFoilHole_25054941_Data_24016511_24016513_20200226_0710_Fractions_mrc_proj_filter	2.96
without_supporting_film	apofe_noGss	apofe_noGssFoilHole_25052843_Data_24016511_24016513_20200225_2316_Fractions_mrc_proj_filter	2.66
without_supporting_film	apofe_noGss	apofe_noGssFoilHole_25054791_Data_24016511_24016513_20200226_0512_Fractions_mrc_proj_filter	-3.2
without_supporting_film	apofe_noGss	apofe_noGssFoilHole_25057792_Data_24016401_24016403_20200226_1214_Fractions_mrc_proj_filter	-3.56
without_supporting_film	apofe_noGss	apofe_noGssFoilHole_25056876_Data_24016511_24016513_20200226_0932_Fractions_mrc_proj_filter	2.15
without_supporting_film	apofe_noGss	apofe_noGssFoilHole_25057853_Data_24016511_24016513_20200226_1306_Fractions_mrc_proj_filter	-0.28
without_supporting_film	apofe_noGss	apofe_noGssFoilHole_25057854_Data_24016401_24016403_20200226_1308_Fractions_mrc_proj_filter	0.87
without_supporting_film	apofe_noGss	apofe_noGssFoilHole_24980135_Data_24016401_24016403_20200225_1534_Fractions_mrc_proj_filter	5.3
without_supporting_film	apofe_noGss	apofe_noGssFoilHole_25052774_Data_24016511_24016513_20200225_2218_Fractions_mrc_proj_filter	-3.64
without_supporting_film	apofe_noGss	apofe_noGssFoilHole_24978112_Data_24016511_24016513_20200225_0602_Fractions_mrc_proj_filter	3.9
without_supporting_film	apofe_noGss	apofe_noGssFoilHole_25040904_Data_24016511_24016513_20200225_1955_Fractions_mrc_proj_filter	-3.9
without_supporting_film	apofe_noGss	apofe_noGssFoilHole_25053914_Data_24016401_24016403_20200226_0218_Fractions_mrc_proj_filter	-5.1
without_supporting_film	apofe_noGss	apofe_noGssFoilHole_25053996_Data_24016401_24016403_20200226_0329_Fractions_mrc_proj_filter	4.13
without_supporting_film	apofe_noGss	apofe_noGssFoilHole_24980166_Data_24016511_24016513_20200225_1554_Fractions_mrc_proj_filter	1.31
without_supporting_film	apofe_noGss	apofe_noGssFoilHole_25052823_Data_24016401_24016403_20200225_2302_Fractions_mrc_proj_filter	1.95
without_supporting_film	apofe_noGss	apofe_noGssFoilHole_25054827_Data_24016511_24016513_20200226_0552_Fractions_mrc_proj_filter	2.9
without_supporting_film	apofe_noGss	apofe_noGssFoilHole_25057802_Data_24016511_24016513_20200226_1225_Fractions_mrc_proj_filter	1.48
without_supporting_film	apofe_noGss	apofe_noGssFoilHole_25053942_Data_24016401_24016403_20200226_0247_Fractions_mrc_proj_filter	3.66
without_supporting_film	apofe_noGss	apofe_noGssFoilHole_25057803_Data_24016511_24016513_20200226_1226_Fractions_mrc_proj_filter	-4.32
without_supporting_film	apofe_noGss	apofe_noGssFoilHole_24979187_Data_24016401_24016403_20200225_1102_Fractions_mrc_proj_filter	-3.1
without_supporting_film	apofe_noGss	apofe_noGssFoilHole_25056882_Data_24016401_24016403_20200226_0939_Fractions_mrc_proj_filter	-0.21
without_supporting_film	apofe_noGss	apofe_noGssFoilHole_25053967_Data_24016401_24016403_20200226_0305_Fractions_mrc_proj_filter	2.63
without_supporting_film	apofe_noGss	apofe_noGssFoilHole_25054745_Data_24016511_24016513_20200226_0426_Fractions_mrc_proj_filter	3.63
without_supporting_film	apofe_noGss	apofe_noGssFoilHole_25057727_Data_24016511_24016513_20200226_1100_Fractions_mrc_proj_filter	-0.45
without_supporting_film	apofe_noGss	apofe_noGssFoilHole_24978055_Data_24016511_24016513_20200225_0510_Fractions_mrc_proj_filter	3.89
without_supporting_film	apofe_noGss	apofe_noGssFoilHole_25040831_Data_24016401_24016403_20200225_1712_Fractions_mrc_proj_filter	1.39
without_supporting_film	apofe_noGss	apofe_noGssFoilHole_25040852_Data_24016401_24016403_20200225_1733_Fractions_mrc_proj_filter	3.11
without_supporting_film	apofe_noGss	apofe_noGssFoilHole_24015653_Data_24016511_24016513_20200225_0342_Fractions_mrc_proj_filter	-0.24
without_supporting_film	apofe_noGss	apofe_noGssFoilHole_24978095_Data_24016511_24016513_20200225_0544_Fractions_mrc_proj_filter	4.37
without_supporting_film	apofe_noGss	apofe_noGssFoilHole_24979334_Data_24016401_24016403_20200225_1254_Fractions_mrc_proj_filter	3.85
without_supporting_film	apofe_noGss	apofe_noGssFoilHole_24978083_Data_24016511_24016513_20200225_0540_Fractions_mrc_proj_filter	3.05
without_supporting_film	apofe_noGss	apofe_noGssFoilHole_24980088_Data_24016511_24016513_20200225_1448_Fractions_mrc_proj_filter	-1.04
without_supporting_film	apofe_noGss	apofe_noGssFoilHole_25055802_Data_24016511_24016513_20200226_0750_Fractions_mrc_proj_filter	-3.33
without_supporting_film	apofe_noGss	apofe_noGssFoilHole_25054888_Data_24016511_24016513_20200226_0644_Fractions_mrc_proj_filter	3.59
without_supporting_film	apofe_noGss	apofe_noGssFoilHole_25055859_Data_24016511_24016513_20200226_0843_Fractions_mrc_proj_filter	6.2
without_supporting_film	apofe_noGss	apofe_noGssFoilHole_25040851_Data_24016511_24016513_20200225_1732_Fractions_mrc_proj_filter	-0.43
without_supporting_film	apofe_noGss	apofe_noGssFoilHole_25056876_Data_24016401_24016403_20200226_0933_Fractions_mrc_proj_filter	-0.96
without_supporting_film	apofe_noGss	apofe_noGssFoilHole_24015532_Data_24016401_24016403_20200225_0244_Fractions_mrc_proj_filter	-2.38
without_supporting_film	apofe_noGss	apofe_noGssFoilHole_24978042_Data_24016401_24016403_20200225_0500_Fractions_mrc_proj_filter	-0.48
without_supporting_film	apofe_noGss	apofe_noGssFoilHole_24979300_Data_24016511_24016513_20200225_1240_Fractions_mrc_proj_filter	-4.69
without_supporting_film	apofe_noGss	apofe_noGssFoilHole_25054778_Data_24016401_24016403_20200226_0500_Fractions_mrc_proj_filter	2.9
without_supporting_film	apofe_noGss	apofe_noGssFoilHole_24015587_Data_24016401_24016403_20200225_0319_Fractions_mrc_proj_filter	2.81
without_supporting_film	apofe_noGss	apofe_noGssFoilHole_25054868_Data_24016401_24016403_20200226_0628_Fractions_mrc_proj_filter	1.79
without_supporting_film	apofe_noGss	apofe_noGssFoilHole_24980218_Data_24016401_24016403_20200225_1625_Fractions_mrc_proj_filter	-3.3
without_supporting_film	apofe_noGss	apofe_noGssFoilHole_24015637_Data_24016401_24016403_20200225_0331_Fractions_mrc_proj_filter	2.83
without_supporting_film	apofe_noGss	apofe_noGssFoilHole_24978085_Data_24016401_24016403_20200225_0542_Fractions_mrc_proj_filter	1.92
without_supporting_film	apofe_noGss	apofe_noGssFoilHole_25055818_Data_24016511_24016513_20200226_0802_Fractions_mrc_proj_filter	3.02
without_supporting_film	apofe_noGss	apofe_noGssFoilHole_25053872_Data_24016401_24016403_20200226_0132_Fractions_mrc_proj_filter	-4.37
without_supporting_film	apofe_noGss	apofe_noGssFoilHole_25056903_Data_24016401_24016403_20200226_1001_Fractions_mrc_proj_filter	1.16
without_supporting_film	apofe_noGss	apofe_noGssFoilHole_25054747_Data_24016511_24016513_20200226_0428_Fractions_mrc_proj_filter	2.83
without_supporting_film	apofe_noGss	apofe_noGssFoilHole_25052910_Data_24016401_24016403_20200226_0003_Fractions_mrc_proj_filter	4.09
without_supporting_film	apofe_noGss	apofe_noGssFoilHole_24980063_Data_24016401_24016403_20200225_1425_Fractions_mrc_proj_filter	-2.83
without_supporting_film	apofe_noGss	apofe_noGssFoilHole_25040842_Data_24016511_24016513_20200225_1723_Fractions_mrc_proj_filter	-2.85
without_supporting_film	apofe_noGss	apofe_noGssFoilHole_24979157_Data_24016401_24016403_20200225_1036_Fractions_mrc_proj_filter	-3.06
without_supporting_film	apofe_noGss	apofe_noGssFoilHole_24978225_Data_24016511_24016513_20200225_0714_Fractions_mrc_proj_filter	4.52
without_supporting_film	apofe_noGss	apofe_noGssFoilHole_25053034_Data_24016401_24016403_20200226_0035_Fractions_mrc_proj_filter	-3.04
without_supporting_film	apofe_noGss	apofe_noGssFoilHole_25054020_Data_24016511_24016513_20200226_0335_Fractions_mrc_proj_filter	3.91
without_supporting_film	apofe_noGss	apofe_noGssFoilHole_25053903_Data_24016511_24016513_20200226_0206_Fractions_mrc_proj_filter	2.46
without_supporting_film	apofe_noGss	apofe_noGssFoilHole_25056895_Data_24016401_24016403_20200226_0952_Fractions_mrc_proj_filter	-2.05
without_supporting_film	apofe_noGss	apofe_noGssFoilHole_24015480_Data_24016511_24016513_20200225_0158_Fractions_mrc_proj_filter	3.44
without_supporting_film	apofe_noGss	apofe_noGssFoilHole_25054879_Data_24016511_24016513_20200226_0635_Fractions_mrc_proj_filter	5.12
without_supporting_film	apofe_noGss	apofe_noGssFoilHole_24979059_Data_24016401_24016403_20200225_0806_Fractions_mrc_proj_filter	-0.83
without_supporting_film	apofe_noGss	apofe_noGssFoilHole_25054822_Data_24016511_24016513_20200226_0546_Fractions_mrc_proj_filter	4.27
without_supporting_film	apofe_noGss	apofe_noGssFoilHole_25041140_Data_24016511_24016513_20200225_2124_Fractions_mrc_proj_filter	4.92
without_supporting_film	apofe_noGss	apofe_noGssFoilHole_24978201_Data_24016511_24016513_20200225_0650_Fractions_mrc_proj_filter	-3.95
without_supporting_film	apofe_noGss	apofe_noGssFoilHole_25055805_Data_24016511_24016513_20200226_0753_Fractions_mrc_proj_filter	-3.66
without_supporting_film	apofe_noGss	apofe_noGssFoilHole_25057745_Data_24016511_24016513_20200226_1126_Fractions_mrc_proj_filter	0.79
without_supporting_film	apofe_noGss	apofe_noGssFoilHole_25052739_Data_24016401_24016403_20200225_2142_Fractions_mrc_proj_filter	3.29
without_supporting_film	apofe_noGss	apofe_noGssFoilHole_25054933_Data_24016511_24016513_20200226_0707_Fractions_mrc_proj_filter	-0.64
without_supporting_film	apofe_noGss	apofe_noGssFoilHole_25056934_Data_24016401_24016403_20200226_1040_Fractions_mrc_proj_filter	-3.06
without_supporting_film	apofe_noGss	apofe_noGssFoilHole_25052801_Data_24016511_24016513_20200225_2241_Fractions_mrc_proj_filter	2.94
without_supporting_film	apofe_noGss	apofe_noGssFoilHole_25055851_Data_24016401_24016403_20200226_0834_Fractions_mrc_proj_filter	-5.91
without_supporting_film	apofe_noGss	apofe_noGssFoilHole_25057784_Data_24016511_24016513_20200226_1208_Fractions_mrc_proj_filter	-4.42
without_supporting_film	apofe_noGss	apofe_noGssFoilHole_25040818_Data_24016401_24016403_20200225_1658_Fractions_mrc_proj_filter	1.64
without_supporting_film	apofe_noGss	apofe_noGssFoilHole_24015571_Data_24016511_24016513_20200225_0308_Fractions_mrc_proj_filter	3.1
without_supporting_film	apofe_noGss	apofe_noGssFoilHole_25054821_Data_24016401_24016403_20200226_0545_Fractions_mrc_proj_filter	2.75
without_supporting_film	apofe_noGss	apofe_noGssFoilHole_25040921_Data_24016511_24016513_20200225_2014_Fractions_mrc_proj_filter	-3.83
without_supporting_film	apofe_noGss	apofe_noGssFoilHole_25054796_Data_24016511_24016513_20200226_0518_Fractions_mrc_proj_filter	-1.88
without_supporting_film	apofe_noGss	apofe_noGssFoilHole_25052968_Data_24016401_24016403_20200226_0025_Fractions_mrc_proj_filter	4.14
without_supporting_film	apofe_noGss	apofe_noGssFoilHole_24980053_Data_24016511_24016513_20200225_1414_Fractions_mrc_proj_filter	1.11
without_supporting_film	apofe_noGss	apofe_noGssFoilHole_24979239_Data_24016511_24016513_20200225_1138_Fractions_mrc_proj_filter	3.58
without_supporting_film	apofe_noGss	apofe_noGssFoilHole_24980126_Data_24016511_24016513_20200225_1525_Fractions_mrc_proj_filter	3.83
without_supporting_film	apofe_noGss	apofe_noGssFoilHole_25040934_Data_24016401_24016403_20200225_2022_Fractions_mrc_proj_filter	3.41
without_supporting_film	apofe_noGss	apofe_noGssFoilHole_25053894_Data_24016401_24016403_20200226_0157_Fractions_mrc_proj_filter	-3.11
without_supporting_film	apofe_noGss	apofe_noGssFoilHole_25040876_Data_24016401_24016403_20200225_1930_Fractions_mrc_proj_filter	2.51
without_supporting_film	apofe_noGss	apofe_noGssFoilHole_25057785_Data_24016401_24016403_20200226_1209_Fractions_mrc_proj_filter	0
without_supporting_film	apofe_noGss	apofe_noGssFoilHole_25055802_Data_24016401_24016403_20200226_0750_Fractions_mrc_proj_filter	-3.81
without_supporting_film	apofe_noGss	apofe_noGssFoilHole_25054824_Data_24016401_24016403_20200226_0548_Fractions_mrc_proj_filter	1.83
without_supporting_film	apofe_noGss	apofe_noGssFoilHole_25040867_Data_24016401_24016403_20200225_1920_Fractions_mrc_proj_filter	-0.83
without_supporting_film	apofe_noGss	apofe_noGssFoilHole_24980193_Data_24016401_24016403_20200225_1609_Fractions_mrc_proj_filter	5.26
without_supporting_film	apofe_noGss	apofe_noGssFoilHole_25052761_Data_24016401_24016403_20200225_2204_Fractions_mrc_proj_filter	4.1
without_supporting_film	apofe_noGss	apofe_noGssFoilHole_25052756_Data_24016511_24016513_20200225_2159_Fractions_mrc_proj_filter	1.46
without_supporting_film	apofe_noGss	apofe_noGssFoilHole_24980076_Data_24016401_24016403_20200225_1435_Fractions_mrc_proj_filter	-4.35
without_supporting_film	apofe_noGss	apofe_noGssFoilHole_25054948_Data_24016401_24016403_20200226_0718_Fractions_mrc_proj_filter	4.76
without_supporting_film	apofe_noGss	apofe_noGssFoilHole_24015555_Data_24016401_24016403_20200225_0301_Fractions_mrc_proj_filter	4.05
without_supporting_film	apofe_noGss	apofe_noGssFoilHole_25054838_Data_24016401_24016403_20200226_0604_Fractions_mrc_proj_filter	1.46
without_supporting_film	apofe_noGss	apofe_noGssFoilHole_25054083_Data_24016511_24016513_20200226_0350_Fractions_mrc_proj_filter	2.18
without_supporting_film	apofe_noGss	apofe_noGssFoilHole_24980020_Data_24016511_24016513_20200225_1331_Fractions_mrc_proj_filter	3.19
without_supporting_film	apofe_noGss	apofe_noGssFoilHole_25053865_Data_24016401_24016403_20200226_0124_Fractions_mrc_proj_filter	-3.88
without_supporting_film	apofe_noGss	apofe_noGssFoilHole_24015529_Data_24016401_24016403_20200225_0241_Fractions_mrc_proj_filter	3.58
without_supporting_film	apofe_noGss	apofe_noGssFoilHole_24015462_Data_24016511_24016513_20200225_0140_Fractions_mrc_proj_filter	3.59
without_supporting_film	apofe_noGss	apofe_noGssFoilHole_25052724_Data_24016511_24016513_20200225_2132_Fractions_mrc_proj_filter	-4.26
without_supporting_film	apofe_noGss	apofe_noGssFoilHole_25052885_Data_24016511_24016513_20200225_2346_Fractions_mrc_proj_filter	3.84
without_supporting_film	apofe_noGss	apofe_noGssFoilHole_25054798_Data_24016401_24016403_20200226_0520_Fractions_mrc_proj_filter	4.9
without_supporting_film	apofe_noGss	apofe_noGssFoilHole_24980057_Data_24016401_24016403_20200225_1418_Fractions_mrc_proj_filter	-4.29
without_supporting_film	apofe_noGss	apofe_noGssFoilHole_24979201_Data_24016511_24016513_20200225_1112_Fractions_mrc_proj_filter	3.57
without_supporting_film	apofe_noGss	apofe_noGssFoilHole_25054781_Data_24016401_24016403_20200226_0503_Fractions_mrc_proj_filter	3.05
without_supporting_film	apofe_noGss	apofe_noGssFoilHole_25057780_Data_24016401_24016403_20200226_1203_Fractions_mrc_proj_filter	2.51
without_supporting_film	apofe_noGss	apofe_noGssFoilHole_25056912_Data_24016401_24016403_20200226_1010_Fractions_mrc_proj_filter	3.79
without_supporting_film	apofe_noGss	apofe_noGssFoilHole_25053981_Data_24016511_24016513_20200226_0319_Fractions_mrc_proj_filter	3.74
without_supporting_film	apofe_noGss	apofe_noGssFoilHole_25053875_Data_24016511_24016513_20200226_0135_Fractions_mrc_proj_filter	3.85
without_supporting_film	apofe_noGss	apofe_noGssFoilHole_24980059_Data_24016511_24016513_20200225_1421_Fractions_mrc_proj_filter	4.39
without_supporting_film	apofe_noGss	apofe_noGssFoilHole_24978114_Data_24016511_24016513_20200225_0604_Fractions_mrc_proj_filter	-4.35
without_supporting_film	apofe_noGss	apofe_noGssFoilHole_24978144_Data_24016511_24016513_20200225_0615_Fractions_mrc_proj_filter	-3.32
without_supporting_film	apofe_noGss	apofe_noGssFoilHole_25057906_Data_24016511_24016513_20200226_1330_Fractions_mrc_proj_filter	4.6
without_supporting_film	apofe_noGss	apofe_noGssFoilHole_25054891_Data_24016511_24016513_20200226_0647_Fractions_mrc_proj_filter	4.69
without_supporting_film	apofe_noGss	apofe_noGssFoilHole_24979244_Data_24016511_24016513_20200225_1145_Fractions_mrc_proj_filter	-1.54
without_supporting_film	apofe_noGss	apofe_noGssFoilHole_25054751_Data_24016401_24016403_20200226_0433_Fractions_mrc_proj_filter	0.28
without_supporting_film	apofe_noGss	apofe_noGssFoilHole_25052772_Data_24016401_24016403_20200225_2216_Fractions_mrc_proj_filter	5.38
without_supporting_film	apofe_noGss	apofe_noGssFoilHole_25057827_Data_24016401_24016403_20200226_1247_Fractions_mrc_proj_filter	0.37
without_supporting_film	apofe_noGss	apofe_noGssFoilHole_25052774_Data_24016401_24016403_20200225_2218_Fractions_mrc_proj_filter	3.64
without_supporting_film	apofe_noGss	apofe_noGssFoilHole_25053844_Data_24016511_24016513_20200226_0102_Fractions_mrc_proj_filter	-2.37
without_supporting_film	apofe_noGss	apofe_noGssFoilHole_24015498_Data_24016511_24016513_20200225_0219_Fractions_mrc_proj_filter	4.51
without_supporting_film	apofe_noGss	apofe_noGssFoilHole_25057823_Data_24016511_24016513_20200226_1246_Fractions_mrc_proj_filter	-2.83
without_supporting_film	apofe_noGss	apofe_noGssFoilHole_24978148_Data_24016401_24016403_20200225_0619_Fractions_mrc_proj_filter	3.67
without_supporting_film	apofe_noGss	apofe_noGssFoilHole_25053949_Data_24016511_24016513_20200226_0255_Fractions_mrc_proj_filter	4.72
without_supporting_film	apofe_noGss	apofe_noGssFoilHole_25052814_Data_24016401_24016403_20200225_2256_Fractions_mrc_proj_filter	1.16
without_supporting_film	apofe_noGss	apofe_noGssFoilHole_25057726_Data_24016511_24016513_20200226_1059_Fractions_mrc_proj_filter	-2.86
without_supporting_film	apofe_noGss	apofe_noGssFoilHole_24978159_Data_24016401_24016403_20200225_0627_Fractions_mrc_proj_filter	-1.29
without_supporting_film	apofe_noGss	apofe_noGssFoilHole_24978044_Data_24016511_24016513_20200225_0503_Fractions_mrc_proj_filter	4.3
without_supporting_film	apofe_noGss	apofe_noGssFoilHole_25040982_Data_24016511_24016513_20200225_2052_Fractions_mrc_proj_filter	3.72
without_supporting_film	apofe_noGss	apofe_noGssFoilHole_24980101_Data_24016401_24016403_20200225_1504_Fractions_mrc_proj_filter	-3.69
without_supporting_film	apofe_noGss	apofe_noGssFoilHole_25040865_Data_24016401_24016403_20200225_1918_Fractions_mrc_proj_filter	-2.22
without_supporting_film	apofe_noGss	apofe_noGssFoilHole_24979057_Data_24016511_24016513_20200225_0804_Fractions_mrc_proj_filter	-4.26
without_supporting_film	apofe_noGss	apofe_noGssFoilHole_25056931_Data_24016401_24016403_20200226_1036_Fractions_mrc_proj_filter	3.62
without_supporting_film	apofe_noGss	apofe_noGssFoilHole_25053981_Data_24016401_24016403_20200226_0319_Fractions_mrc_proj_filter	3.98
without_supporting_film	apofe_noGss	apofe_noGssFoilHole_25053016_Data_24016401_24016403_20200226_0031_Fractions_mrc_proj_filter	5.72
without_supporting_film	apofe_noGss	apofe_noGssFoilHole_25055855_Data_24016511_24016513_20200226_0839_Fractions_mrc_proj_filter	3.01
without_supporting_film	apofe_noGss	apofe_noGssFoilHole_24978072_Data_24016511_24016513_20200225_0528_Fractions_mrc_proj_filter	5.63
without_supporting_film	apofe_noGss	apofe_noGssFoilHole_24979242_Data_24016511_24016513_20200225_1142_Fractions_mrc_proj_filter	4.28
without_supporting_film	apofe_noGss	apofe_noGssFoilHole_25040947_Data_24016511_24016513_20200225_2029_Fractions_mrc_proj_filter	-5.05
without_supporting_film	apofe_noGss	apofe_noGssFoilHole_25055820_Data_24016511_24016513_20200226_0804_Fractions_mrc_proj_filter	-3.52
without_supporting_film	apofe_noGss	apofe_noGssFoilHole_24015490_Data_24016511_24016513_20200225_0209_Fractions_mrc_proj_filter	2.71
without_supporting_film	apofe_noGss	apofe_noGssFoilHole_24980218_Data_24016511_24016513_20200225_1625_Fractions_mrc_proj_filter	-5.55
without_supporting_film	apofe_noGss	apofe_noGssFoilHole_25057755_Data_24016511_24016513_20200226_1137_Fractions_mrc_proj_filter	-1.36
without_supporting_film	apofe_noGss	apofe_noGssFoilHole_25055009_Data_24016401_24016403_20200226_0734_Fractions_mrc_proj_filter	3.01
without_supporting_film	apofe_noGss	apofe_noGssFoilHole_25056919_Data_24016511_24016513_20200226_1018_Fractions_mrc_proj_filter	-3.17
without_supporting_film	apofe_noGss	apofe_noGssFoilHole_25052752_Data_24016401_24016403_20200225_2154_Fractions_mrc_proj_filter	3.81
without_supporting_film	apofe_noGss	apofe_noGssFoilHole_25054825_Data_24016511_24016513_20200226_0549_Fractions_mrc_proj_filter	1.81
without_supporting_film	apofe_noGss	apofe_noGssFoilHole_24980055_Data_24016401_24016403_20200225_1416_Fractions_mrc_proj_filter	-3.38
without_supporting_film	apofe_noGss	apofe_noGssFoilHole_25052835_Data_24016401_24016403_20200225_2309_Fractions_mrc_proj_filter	4.82
without_supporting_film	apofe_noGss	apofe_noGssFoilHole_25056909_Data_24016511_24016513_20200226_1007_Fractions_mrc_proj_filter	4.04
without_supporting_film	apofe_noGss	apofe_noGssFoilHole_24978160_Data_24016511_24016513_20200225_0629_Fractions_mrc_proj_filter	-3.23
without_supporting_film	apofe_noGss	apofe_noGssFoilHole_24979228_Data_24016401_24016403_20200225_1129_Fractions_mrc_proj_filter	2.44
without_supporting_film	apofe_noGss	apofe_noGssFoilHole_24978095_Data_24016401_24016403_20200225_0544_Fractions_mrc_proj_filter	4.93
without_supporting_film	apofe_noGss	apofe_noGssFoilHole_25057758_Data_24016511_24016513_20200226_1140_Fractions_mrc_proj_filter	1.92
without_supporting_film	apofe_noGss	apofe_noGssFoilHole_24980087_Data_24016511_24016513_20200225_1447_Fractions_mrc_proj_filter	3.6
without_supporting_film	apofe_noGss	apofe_noGssFoilHole_25040952_Data_24016511_24016513_20200225_2033_Fractions_mrc_proj_filter	-1.65
without_supporting_film	apofe_noGss	apofe_noGssFoilHole_24979158_Data_24016401_24016403_20200225_1037_Fractions_mrc_proj_filter	2.14
without_supporting_film	apofe_noGss	apofe_noGssFoilHole_24979115_Data_24016401_24016403_20200225_0903_Fractions_mrc_proj_filter	2.36
without_supporting_film	apofe_noGss	apofe_noGssFoilHole_24978075_Data_24016401_24016403_20200225_0531_Fractions_mrc_proj_filter	5.31
without_supporting_film	apofe_noGss	apofe_noGssFoilHole_24980150_Data_24016511_24016513_20200225_1539_Fractions_mrc_proj_filter	-3.29
without_supporting_film	apofe_noGss	apofe_noGssFoilHole_25055830_Data_24016401_24016403_20200226_0814_Fractions_mrc_proj_filter	4.78
without_supporting_film	apofe_noGss	apofe_noGssFoilHole_25040909_Data_24016401_24016403_20200225_2001_Fractions_mrc_proj_filter	3.09
without_supporting_film	apofe_noGss	apofe_noGssFoilHole_25052938_Data_24016401_24016403_20200226_0009_Fractions_mrc_proj_filter	3.41
without_supporting_film	apofe_noGss	apofe_noGssFoilHole_24979156_Data_24016511_24016513_20200225_1034_Fractions_mrc_proj_filter	2.41
without_supporting_film	apofe_noGss	apofe_noGssFoilHole_24015496_Data_24016401_24016403_20200225_0217_Fractions_mrc_proj_filter	3.65
without_supporting_film	apofe_noGss	apofe_noGssFoilHole_24015624_Data_24016401_24016403_20200225_0329_Fractions_mrc_proj_filter	5.12
without_supporting_film	apofe_noGss	apofe_noGssFoilHole_25054789_Data_24016511_24016513_20200226_0510_Fractions_mrc_proj_filter	4.14
without_supporting_film	apofe_noGss	apofe_noGssFoilHole_24978079_Data_24016511_24016513_20200225_0536_Fractions_mrc_proj_filter	4.03
without_supporting_film	apofe_noGss	apofe_noGssFoilHole_25056934_Data_24016511_24016513_20200226_1039_Fractions_mrc_proj_filter	0.38
without_supporting_film	apofe_noGss	apofe_noGssFoilHole_25054788_Data_24016401_24016403_20200226_0509_Fractions_mrc_proj_filter	3.25
without_supporting_film	apofe_noGss	apofe_noGssFoilHole_25052868_Data_24016511_24016513_20200225_2336_Fractions_mrc_proj_filter	4.07
without_supporting_film	apofe_noGss	apofe_noGssFoilHole_25056848_Data_24016401_24016403_20200226_0902_Fractions_mrc_proj_filter	-2.74
without_supporting_film	apofe_noGss	apofe_noGssFoilHole_24980155_Data_24016401_24016403_20200225_1545_Fractions_mrc_proj_filter	4.82
without_supporting_film	apofe_noGss	apofe_noGssFoilHole_24980108_Data_24016511_24016513_20200225_1509_Fractions_mrc_proj_filter	2.36
without_supporting_film	apofe_noGss	apofe_noGssFoilHole_25041138_Data_24016401_24016403_20200225_2122_Fractions_mrc_proj_filter	4.28
without_supporting_film	apofe_noGss	apofe_noGssFoilHole_24015640_Data_24016401_24016403_20200225_0335_Fractions_mrc_proj_filter	-3.75
without_supporting_film	apofe_noGss	apofe_noGssFoilHole_25054881_Data_24016511_24016513_20200226_0637_Fractions_mrc_proj_filter	-2.36
without_supporting_film	apofe_noGss	apofe_noGssFoilHole_25040916_Data_24016401_24016403_20200225_2009_Fractions_mrc_proj_filter	2.51
without_supporting_film	apofe_noGss	apofe_noGssFoilHole_24979232_Data_24016401_24016403_20200225_1135_Fractions_mrc_proj_filter	3.57
without_supporting_film	apofe_noGss	apofe_noGssFoilHole_24979132_Data_24016511_24016513_20200225_0944_Fractions_mrc_proj_filter	-5.41
without_supporting_film	apofe_noGss	apofe_noGssFoilHole_25053869_Data_24016511_24016513_20200226_0128_Fractions_mrc_proj_filter	3.48
without_supporting_film	apofe_noGss	apofe_noGssFoilHole_24979054_Data_24016511_24016513_20200225_0759_Fractions_mrc_proj_filter	2.58
without_supporting_film	apofe_noGss	apofe_noGssFoilHole_24979058_Data_24016511_24016513_20200225_0805_Fractions_mrc_proj_filter	3.34
without_supporting_film	apofe_noGss	apofe_noGssFoilHole_24978153_Data_24016511_24016513_20200225_0621_Fractions_mrc_proj_filter	4.32
without_supporting_film	apofe_noGss	apofe_noGssFoilHole_25055864_Data_24016511_24016513_20200226_0849_Fractions_mrc_proj_filter	0.91
without_supporting_film	apofe_noGss	apofe_noGssFoilHole_24978356_Data_24016401_24016403_20200225_0744_Fractions_mrc_proj_filter	-4.06
without_supporting_film	apofe_noGss	apofe_noGssFoilHole_25057781_Data_24016401_24016403_20200226_1205_Fractions_mrc_proj_filter	-0.03
without_supporting_film	apofe_noGss	apofe_noGssFoilHole_25053923_Data_24016511_24016513_20200226_0227_Fractions_mrc_proj_filter	2.8
without_supporting_film	apofe_noGss	apofe_noGssFoilHole_25057774_Data_24016401_24016403_20200226_1157_Fractions_mrc_proj_filter	5.78
without_supporting_film	apofe_noGss	apofe_noGssFoilHole_24980090_Data_24016511_24016513_20200225_1450_Fractions_mrc_proj_filter	-3.43
without_supporting_film	apofe_noGss	apofe_noGssFoilHole_24979094_Data_24016511_24016513_20200225_0841_Fractions_mrc_proj_filter	-4.59
without_supporting_film	apofe_noGss	apofe_noGssFoilHole_25053901_Data_24016511_24016513_20200226_0204_Fractions_mrc_proj_filter	3.57
without_supporting_film	apofe_noGss	apofe_noGssFoilHole_24015422_Data_24016511_24016513_20200225_0037_Fractions_mrc_proj_filter	2.81
without_supporting_film	apofe_noGss	apofe_noGssFoilHole_25057830_Data_24016511_24016513_20200226_1251_Fractions_mrc_proj_filter	1.87
without_supporting_film	apofe_noGss	apofe_noGssFoilHole_25057797_Data_24016511_24016513_20200226_1220_Fractions_mrc_proj_filter	-0.83
without_supporting_film	apofe_noGss	apofe_noGssFoilHole_25052753_Data_24016511_24016513_20200225_2155_Fractions_mrc_proj_filter	4.8
without_supporting_film	apofe_noGss	apofe_noGssFoilHole_24978283_Data_24016401_24016403_20200225_0728_Fractions_mrc_proj_filter	3.49
without_supporting_film	apofe_noGss	apofe_noGssFoilHole_25055844_Data_24016511_24016513_20200226_0826_Fractions_mrc_proj_filter	3.59
without_supporting_film	apofe_noGss	apofe_noGssFoilHole_24978008_Data_24016401_24016403_20200225_0422_Fractions_mrc_proj_filter	2.71
without_supporting_film	apofe_noGss	apofe_noGssFoilHole_25054934_Data_24016401_24016403_20200226_0709_Fractions_mrc_proj_filter	2.85
without_supporting_film	apofe_noGss	apofe_noGssFoilHole_24978038_Data_24016401_24016403_20200225_0456_Fractions_mrc_proj_filter	-3.22
without_supporting_film	apofe_noGss	apofe_noGssFoilHole_25055844_Data_24016401_24016403_20200226_0827_Fractions_mrc_proj_filter	-2.64
without_supporting_film	apofe_noGss	apofe_noGssFoilHole_24015406_Data_24016511_24016513_20200225_0015_Fractions_mrc_proj_filter	3.11
without_supporting_film	apofe_noGss	apofe_noGssFoilHole_25056909_Data_24016401_24016403_20200226_1007_Fractions_mrc_proj_filter	-0.16
without_supporting_film	apofe_noGss	apofe_noGssFoilHole_24978039_Data_24016401_24016403_20200225_0457_Fractions_mrc_proj_filter	2.78
without_supporting_film	apofe_noGss	apofe_noGssFoilHole_25053865_Data_24016511_24016513_20200226_0124_Fractions_mrc_proj_filter	-5.39
without_supporting_film	apofe_noGss	apofe_noGssFoilHole_25054883_Data_24016511_24016513_20200226_0639_Fractions_mrc_proj_filter	0.05
without_supporting_film	apofe_noGss	apofe_noGssFoilHole_25053898_Data_24016511_24016513_20200226_0200_Fractions_mrc_proj_filter	-4.28
without_supporting_film	apofe_noGss	apofe_noGssFoilHole_25052729_Data_24016511_24016513_20200225_2137_Fractions_mrc_proj_filter	3.27
without_supporting_film	apofe_noGss	apofe_noGssFoilHole_24980175_Data_24016401_24016403_20200225_1556_Fractions_mrc_proj_filter	5.25
without_supporting_film	apofe_noGss	apofe_noGssFoilHole_24015494_Data_24016401_24016403_20200225_0214_Fractions_mrc_proj_filter	-4.16
without_supporting_film	apofe_noGss	apofe_noGssFoilHole_24979176_Data_24016401_24016403_20200225_1052_Fractions_mrc_proj_filter	-4.67
without_supporting_film	apofe_noGss	apofe_noGssFoilHole_25056921_Data_24016511_24016513_20200226_1020_Fractions_mrc_proj_filter	2.05
without_supporting_film	apofe_noGss	apofe_noGssFoilHole_24979229_Data_24016401_24016403_20200225_1130_Fractions_mrc_proj_filter	-2.78
without_supporting_film	apofe_noGss	apofe_noGssFoilHole_24978021_Data_24016511_24016513_20200225_0437_Fractions_mrc_proj_filter	-2.89
without_supporting_film	apofe_noGss	apofe_noGssFoilHole_24978228_Data_24016401_24016403_20200225_0719_Fractions_mrc_proj_filter	-2.39
without_supporting_film	apofe_noGss	apofe_noGssFoilHole_25054889_Data_24016401_24016403_20200226_0645_Fractions_mrc_proj_filter	2.85
without_supporting_film	apofe_noGss	apofe_noGssFoilHole_25040828_Data_24016511_24016513_20200225_1709_Fractions_mrc_proj_filter	-4.47
without_supporting_film	apofe_noGss	apofe_noGssFoilHole_25040829_Data_24016401_24016403_20200225_1710_Fractions_mrc_proj_filter	4.83
without_supporting_film	apofe_noGss	apofe_noGssFoilHole_24015532_Data_24016511_24016513_20200225_0244_Fractions_mrc_proj_filter	-4.18
without_supporting_film	apofe_noGss	apofe_noGssFoilHole_25056928_Data_24016401_24016403_20200226_1033_Fractions_mrc_proj_filter	3.33
without_supporting_film	apofe_noGss	apofe_noGssFoilHole_25040893_Data_24016511_24016513_20200225_1948_Fractions_mrc_proj_filter	3.58
without_supporting_film	apofe_noGss	apofe_noGssFoilHole_24978225_Data_24016401_24016403_20200225_0714_Fractions_mrc_proj_filter	3.67
without_supporting_film	apofe_noGss	apofe_noGssFoilHole_25040888_Data_24016401_24016403_20200225_1942_Fractions_mrc_proj_filter	-3.44
without_supporting_film	apofe_noGss	apofe_noGssFoilHole_24015496_Data_24016511_24016513_20200225_0217_Fractions_mrc_proj_filter	4.18
without_supporting_film	apofe_noGss	apofe_noGssFoilHole_24980014_Data_24016401_24016403_20200225_1323_Fractions_mrc_proj_filter	4.51
without_supporting_film	apofe_noGss	apofe_noGssFoilHole_25057805_Data_24016401_24016403_20200226_1228_Fractions_mrc_proj_filter	2.18
without_supporting_film	apofe_noGss	apofe_noGssFoilHole_25057768_Data_24016511_24016513_20200226_1151_Fractions_mrc_proj_filter	0.18
without_supporting_film	apofe_noGss	apofe_noGssFoilHole_25052909_Data_24016511_24016513_20200226_0001_Fractions_mrc_proj_filter	4.58
without_supporting_film	apofe_noGss	apofe_noGssFoilHole_25054917_Data_24016511_24016513_20200226_0700_Fractions_mrc_proj_filter	-1.1
without_supporting_film	apofe_noGss	apofe_noGssFoilHole_25052861_Data_24016401_24016403_20200225_2332_Fractions_mrc_proj_filter	4.26
without_supporting_film	apofe_noGss	apofe_noGssFoilHole_24015452_Data_24016511_24016513_20200225_0114_Fractions_mrc_proj_filter	3.32
without_supporting_film	apofe_noGss	apofe_noGssFoilHole_24978041_Data_24016511_24016513_20200225_0459_Fractions_mrc_proj_filter	-4.57
without_supporting_film	apofe_noGss	apofe_noGssFoilHole_25056928_Data_24016511_24016513_20200226_1033_Fractions_mrc_proj_filter	4.17
without_supporting_film	apofe_noGss	apofe_noGssFoilHole_25054728_Data_24016511_24016513_20200226_0402_Fractions_mrc_proj_filter	3.25
without_supporting_film	apofe_noGss	apofe_noGssFoilHole_24979154_Data_24016511_24016513_20200225_1030_Fractions_mrc_proj_filter	-0.52
without_supporting_film	apofe_noGss	apofe_noGssFoilHole_25054805_Data_24016511_24016513_20200226_0533_Fractions_mrc_proj_filter	2.06
without_supporting_film	apofe_noGss	apofe_noGssFoilHole_24979155_Data_24016511_24016513_20200225_1033_Fractions_mrc_proj_filter	-3.6
without_supporting_film	apofe_noGss	apofe_noGssFoilHole_25054753_Data_24016511_24016513_20200226_0435_Fractions_mrc_proj_filter	4.39
without_supporting_film	apofe_noGss	apofe_noGssFoilHole_25052751_Data_24016401_24016403_20200225_2153_Fractions_mrc_proj_filter	-1.32
without_supporting_film	apofe_noGss	apofe_noGssFoilHole_24977995_Data_24016401_24016403_20200225_0408_Fractions_mrc_proj_filter	2.72
without_supporting_film	apofe_noGss	apofe_noGssFoilHole_24015492_Data_24016511_24016513_20200225_0211_Fractions_mrc_proj_filter	4.31
without_supporting_film	apofe_noGss	apofe_noGssFoilHole_24979084_Data_24016511_24016513_20200225_0833_Fractions_mrc_proj_filter	4.66
without_supporting_film	apofe_noGss	apofe_noGssFoilHole_25056875_Data_24016401_24016403_20200226_0932_Fractions_mrc_proj_filter	-0.37
without_supporting_film	apofe_noGss	apofe_noGssFoilHole_25052870_Data_24016401_24016403_20200225_2338_Fractions_mrc_proj_filter	4.07
without_supporting_film	apofe_noGss	apofe_noGssFoilHole_24979351_Data_24016511_24016513_20200225_1308_Fractions_mrc_proj_filter	4.27
without_supporting_film	apofe_noGss	apofe_noGssFoilHole_25052723_Data_24016401_24016403_20200225_2131_Fractions_mrc_proj_filter	-1.68
without_supporting_film	apofe_noGss	apofe_noGssFoilHole_24015780_Data_24016401_24016403_20200225_0353_Fractions_mrc_proj_filter	2.38
without_supporting_film	apofe_noGss	apofe_noGssFoilHole_25040891_Data_24016511_24016513_20200225_1946_Fractions_mrc_proj_filter	-4.11
without_supporting_film	apofe_noGss	apofe_noGssFoilHole_24979138_Data_24016511_24016513_20200225_1001_Fractions_mrc_proj_filter	-3.29
without_supporting_film	apofe_noGss	apofe_noGssFoilHole_24978157_Data_24016401_24016403_20200225_0625_Fractions_mrc_proj_filter	-1
without_supporting_film	apofe_noGss	apofe_noGssFoilHole_25055816_Data_24016511_24016513_20200226_0800_Fractions_mrc_proj_filter	-3.95
without_supporting_film	apofe_noGss	apofe_noGssFoilHole_25056901_Data_24016401_24016403_20200226_0958_Fractions_mrc_proj_filter	-1.47
without_supporting_film	apofe_noGss	apofe_noGssFoilHole_24015474_Data_24016511_24016513_20200225_0153_Fractions_mrc_proj_filter	3.29
without_supporting_film	apofe_noGss	apofe_noGssFoilHole_25040816_Data_24016401_24016403_20200225_1656_Fractions_mrc_proj_filter	3.66
without_supporting_film	apofe_noGss	apofe_noGssFoilHole_25053890_Data_24016511_24016513_20200226_0152_Fractions_mrc_proj_filter	1.86
without_supporting_film	apofe_noGss	apofe_noGssFoilHole_24978070_Data_24016511_24016513_20200225_0525_Fractions_mrc_proj_filter	3.69
without_supporting_film	apofe_noGss	apofe_noGssFoilHole_25054754_Data_24016511_24016513_20200226_0436_Fractions_mrc_proj_filter	5.4
without_supporting_film	apofe_noGss	apofe_noGssFoilHole_24979101_Data_24016401_24016403_20200225_0848_Fractions_mrc_proj_filter	4.02
without_supporting_film	apofe_noGss	apofe_noGssFoilHole_25057751_Data_24016511_24016513_20200226_1133_Fractions_mrc_proj_filter	-2.44
without_supporting_film	apofe_noGss	apofe_noGssFoilHole_24979190_Data_24016401_24016403_20200225_1106_Fractions_mrc_proj_filter	4.75
without_supporting_film	apofe_noGss	apofe_noGssFoilHole_25057844_Data_24016401_24016403_20200226_1300_Fractions_mrc_proj_filter	-3.02
without_supporting_film	apofe_noGss	apofe_noGssFoilHole_24978066_Data_24016511_24016513_20200225_0522_Fractions_mrc_proj_filter	0.53
without_supporting_film	apofe_noGss	apofe_noGssFoilHole_25040872_Data_24016401_24016403_20200225_1926_Fractions_mrc_proj_filter	2.23
without_supporting_film	apofe_noGss	apofe_noGssFoilHole_25053996_Data_24016511_24016513_20200226_0329_Fractions_mrc_proj_filter	1.84
without_supporting_film	apofe_noGss	apofe_noGssFoilHole_25053913_Data_24016511_24016513_20200226_0216_Fractions_mrc_proj_filter	2.49
without_supporting_film	apofe_noGss	apofe_noGssFoilHole_25040882_Data_24016401_24016403_20200225_1937_Fractions_mrc_proj_filter	-2.3
without_supporting_film	apofe_noGss	apofe_noGssFoilHole_25057785_Data_24016511_24016513_20200226_1209_Fractions_mrc_proj_filter	1.9
without_supporting_film	apofe_noGss	apofe_noGssFoilHole_24977985_Data_24016401_24016403_20200225_0358_Fractions_mrc_proj_filter	-1.78
without_supporting_film	apofe_noGss	apofe_noGssFoilHole_24980074_Data_24016511_24016513_20200225_1434_Fractions_mrc_proj_filter	3.62
without_supporting_film	apofe_noGss	apofe_noGssFoilHole_24015434_Data_24016511_24016513_20200225_0055_Fractions_mrc_proj_filter	2.42
without_supporting_film	apofe_noGss	apofe_noGssFoilHole_25054751_Data_24016511_24016513_20200226_0433_Fractions_mrc_proj_filter	2.93
without_supporting_film	apofe_noGss	apofe_noGssFoilHole_25041012_Data_24016401_24016403_20200225_2110_Fractions_mrc_proj_filter	3.41
without_supporting_film	apofe_noGss	apofe_noGssFoilHole_24978106_Data_24016401_24016403_20200225_0555_Fractions_mrc_proj_filter	-4.49
without_supporting_film	apofe_noGss	apofe_noGssFoilHole_25053957_Data_24016511_24016513_20200226_0257_Fractions_mrc_proj_filter	-2.34
without_supporting_film	apofe_noGss	apofe_noGssFoilHole_25055811_Data_24016511_24016513_20200226_0759_Fractions_mrc_proj_filter	3.82
without_supporting_film	apofe_noGss	apofe_noGssFoilHole_24977986_Data_24016401_24016403_20200225_0359_Fractions_mrc_proj_filter	1.46
without_supporting_film	apofe_noGss	apofe_noGssFoilHole_24015639_Data_24016401_24016403_20200225_0334_Fractions_mrc_proj_filter	3.55
without_supporting_film	apofe_noGss	apofe_noGssFoilHole_25040828_Data_24016401_24016403_20200225_1709_Fractions_mrc_proj_filter	2.89
without_supporting_film	apofe_noGss	apofe_noGssFoilHole_25057755_Data_24016401_24016403_20200226_1138_Fractions_mrc_proj_filter	-5.37
without_supporting_film	apofe_noGss	apofe_noGssFoilHole_25053906_Data_24016401_24016403_20200226_0209_Fractions_mrc_proj_filter	3.11
without_supporting_film	apofe_noGss	apofe_noGssFoilHole_24979056_Data_24016401_24016403_20200225_0803_Fractions_mrc_proj_filter	-3.66
without_supporting_film	apofe_noGss	apofe_noGssFoilHole_25040805_Data_24016511_24016513_20200225_1645_Fractions_mrc_proj_filter	0.87
without_supporting_film	apofe_noGss	apofe_noGssFoilHole_25055819_Data_24016401_24016403_20200226_0803_Fractions_mrc_proj_filter	-3.42
without_supporting_film	apofe_noGss	apofe_noGssFoilHole_25052805_Data_24016511_24016513_20200225_2246_Fractions_mrc_proj_filter	-3.89
without_supporting_film	apofe_noGss	apofe_noGssFoilHole_25055809_Data_24016511_24016513_20200226_0756_Fractions_mrc_proj_filter	4.05
without_supporting_film	apofe_noGss	apofe_noGssFoilHole_24015489_Data_24016401_24016403_20200225_0208_Fractions_mrc_proj_filter	4.39
without_supporting_film	apofe_noGss	apofe_noGssFoilHole_25056869_Data_24016511_24016513_20200226_0925_Fractions_mrc_proj_filter	0.31
without_supporting_film	apofe_noGss	apofe_noGssFoilHole_25052726_Data_24016401_24016403_20200225_2134_Fractions_mrc_proj_filter	-1.87
without_supporting_film	apofe_noGss	apofe_noGssFoilHole_25056848_Data_24016511_24016513_20200226_0902_Fractions_mrc_proj_filter	-3.5
without_supporting_film	apofe_noGss	apofe_noGssFoilHole_25052844_Data_24016511_24016513_20200225_2317_Fractions_mrc_proj_filter	2.68
without_supporting_film	apofe_noGss	apofe_noGssFoilHole_25052780_Data_24016401_24016403_20200225_2224_Fractions_mrc_proj_filter	-3.88
without_supporting_film	apofe_noGss	apofe_noGssFoilHole_25054756_Data_24016511_24016513_20200226_0438_Fractions_mrc_proj_filter	-2.29
without_supporting_film	apofe_noGss	apofe_noGssFoilHole_25053834_Data_24016511_24016513_20200226_0052_Fractions_mrc_proj_filter	-3.07
without_supporting_film	apofe_noGss	apofe_noGssFoilHole_25057779_Data_24016401_24016403_20200226_1202_Fractions_mrc_proj_filter	-0.72
without_supporting_film	apofe_noGss	apofe_noGssFoilHole_24979202_Data_24016401_24016403_20200225_1113_Fractions_mrc_proj_filter	-2.41
without_supporting_film	apofe_noGss	apofe_noGssFoilHole_25053994_Data_24016401_24016403_20200226_0327_Fractions_mrc_proj_filter	-4.88
without_supporting_film	apofe_noGss	apofe_noGssFoilHole_25053891_Data_24016401_24016403_20200226_0154_Fractions_mrc_proj_filter	4.66
without_supporting_film	apofe_noGss	apofe_noGssFoilHole_25054932_Data_24016511_24016513_20200226_0706_Fractions_mrc_proj_filter	-4.14
without_supporting_film	apofe_noGss	apofe_noGssFoilHole_25055007_Data_24016511_24016513_20200226_0731_Fractions_mrc_proj_filter	2.2
without_supporting_film	apofe_noGss	apofe_noGssFoilHole_25040953_Data_24016511_24016513_20200225_2035_Fractions_mrc_proj_filter	-3.26
without_supporting_film	apofe_noGss	apofe_noGssFoilHole_24978072_Data_24016401_24016403_20200225_0528_Fractions_mrc_proj_filter	-1.22
without_supporting_film	apofe_noGss	apofe_noGssFoilHole_24015584_Data_24016511_24016513_20200225_0315_Fractions_mrc_proj_filter	0.26
without_supporting_film	apofe_noGss	apofe_noGssFoilHole_25053962_Data_24016401_24016403_20200226_0303_Fractions_mrc_proj_filter	5.52
without_supporting_film	apofe_noGss	apofe_noGssFoilHole_24015437_Data_24016511_24016513_20200225_0058_Fractions_mrc_proj_filter	-4.08
without_supporting_film	apofe_noGss	apofe_noGssFoilHole_25052754_Data_24016401_24016403_20200225_2157_Fractions_mrc_proj_filter	1.68
without_supporting_film	apofe_noGss	apofe_noGssFoilHole_24979081_Data_24016401_24016403_20200225_0830_Fractions_mrc_proj_filter	-5.1
without_supporting_film	apofe_noGss	apofe_noGssFoilHole_24979121_Data_24016401_24016403_20200225_0910_Fractions_mrc_proj_filter	1.52
without_supporting_film	apofe_noGss	apofe_noGssFoilHole_25057811_Data_24016511_24016513_20200226_1234_Fractions_mrc_proj_filter	0.04
without_supporting_film	apofe_noGss	apofe_noGssFoilHole_25057724_Data_24016401_24016403_20200226_1057_Fractions_mrc_proj_filter	-1.8
without_supporting_film	apofe_noGss	apofe_noGssFoilHole_25054750_Data_24016511_24016513_20200226_0432_Fractions_mrc_proj_filter	6.37
without_supporting_film	apofe_noGss	apofe_noGssFoilHole_25052804_Data_24016401_24016403_20200225_2244_Fractions_mrc_proj_filter	5.25
without_supporting_film	apofe_noGss	apofe_noGssFoilHole_25056843_Data_24016511_24016513_20200226_0857_Fractions_mrc_proj_filter	3.51
without_supporting_film	apofe_noGss	apofe_noGssFoilHole_25040858_Data_24016511_24016513_20200225_1740_Fractions_mrc_proj_filter	3
without_supporting_film	apofe_noGss	apofe_noGssFoilHole_25053895_Data_24016401_24016403_20200226_0158_Fractions_mrc_proj_filter	-3.22
without_supporting_film	apofe_noGss	apofe_noGssFoilHole_25054759_Data_24016401_24016403_20200226_0439_Fractions_mrc_proj_filter	-3.72
without_supporting_film	apofe_noGss	apofe_noGssFoilHole_25056868_Data_24016511_24016513_20200226_0924_Fractions_mrc_proj_filter	2.41
without_supporting_film	apofe_noGss	apofe_noGssFoilHole_25057857_Data_24016401_24016403_20200226_1311_Fractions_mrc_proj_filter	3.53
without_supporting_film	apofe_noGss	apofe_noGssFoilHole_25056927_Data_24016401_24016403_20200226_1027_Fractions_mrc_proj_filter	-3.59
without_supporting_film	apofe_noGss	apofe_noGssFoilHole_25056913_Data_24016511_24016513_20200226_1011_Fractions_mrc_proj_filter	-3.44
without_supporting_film	apofe_noGss	apofe_noGssFoilHole_25053861_Data_24016401_24016403_20200226_0120_Fractions_mrc_proj_filter	5.08
without_supporting_film	apofe_noGss	apofe_noGssFoilHole_24980311_Data_24016401_24016403_20200225_1640_Fractions_mrc_proj_filter	4.33
without_supporting_film	apofe_noGss	apofe_noGssFoilHole_25052827_Data_24016511_24016513_20200225_2304_Fractions_mrc_proj_filter	-2.62
without_supporting_film	apofe_noGss	apofe_noGssFoilHole_25053932_Data_24016511_24016513_20200226_0237_Fractions_mrc_proj_filter	3.35
without_supporting_film	apofe_noGss	apofe_noGssFoilHole_24979270_Data_24016401_24016403_20200225_1154_Fractions_mrc_proj_filter	2.55
without_supporting_film	apofe_noGss	apofe_noGssFoilHole_25052739_Data_24016511_24016513_20200225_2142_Fractions_mrc_proj_filter	3.44
without_supporting_film	apofe_noGss	apofe_noGssFoilHole_25055834_Data_24016401_24016403_20200226_0817_Fractions_mrc_proj_filter	4.03
without_supporting_film	apofe_noGss	apofe_noGssFoilHole_25052880_Data_24016401_24016403_20200225_2340_Fractions_mrc_proj_filter	4.06
without_supporting_film	apofe_noGss	apofe_noGssFoilHole_24979117_Data_24016511_24016513_20200225_0905_Fractions_mrc_proj_filter	4.4
without_supporting_film	apofe_noGss	apofe_noGssFoilHole_24978020_Data_24016401_24016403_20200225_0436_Fractions_mrc_proj_filter	-3.9
without_supporting_film	apofe_noGss	apofe_noGssFoilHole_25052757_Data_24016401_24016403_20200225_2200_Fractions_mrc_proj_filter	2.76
without_supporting_film	apofe_noGss	apofe_noGssFoilHole_25054086_Data_24016401_24016403_20200226_0353_Fractions_mrc_proj_filter	-3.16
without_supporting_film	apofe_noGss	apofe_noGssFoilHole_24980098_Data_24016511_24016513_20200225_1459_Fractions_mrc_proj_filter	-3.23
without_supporting_film	apofe_noGss	apofe_noGssFoilHole_25052791_Data_24016401_24016403_20200225_2230_Fractions_mrc_proj_filter	2.85
without_supporting_film	apofe_noGss	apofe_noGssFoilHole_24980064_Data_24016511_24016513_20200225_1426_Fractions_mrc_proj_filter	1.72
without_supporting_film	apofe_noGss	apofe_noGssFoilHole_25053860_Data_24016401_24016403_20200226_0119_Fractions_mrc_proj_filter	2.26
without_supporting_film	apofe_noGss	apofe_noGssFoilHole_25057819_Data_24016401_24016403_20200226_1242_Fractions_mrc_proj_filter	1.98
without_supporting_film	apofe_noGss	apofe_noGssFoilHole_25054837_Data_24016511_24016513_20200226_0602_Fractions_mrc_proj_filter	2.03
without_supporting_film	apofe_noGss	apofe_noGssFoilHole_25054831_Data_24016511_24016513_20200226_0556_Fractions_mrc_proj_filter	4.38
without_supporting_film	apofe_noGss	apofe_noGssFoilHole_24978110_Data_24016511_24016513_20200225_0559_Fractions_mrc_proj_filter	3.6
without_supporting_film	apofe_noGss	apofe_noGssFoilHole_24979179_Data_24016511_24016513_20200225_1055_Fractions_mrc_proj_filter	-3.61
without_supporting_film	apofe_noGss	apofe_noGssFoilHole_24015488_Data_24016401_24016403_20200225_0207_Fractions_mrc_proj_filter	4.25
without_supporting_film	apofe_noGss	apofe_noGssFoilHole_25056878_Data_24016511_24016513_20200226_0935_Fractions_mrc_proj_filter	-0.57
without_supporting_film	apofe_noGss	apofe_noGssFoilHole_24015438_Data_24016401_24016403_20200225_0059_Fractions_mrc_proj_filter	-4.8
without_supporting_film	apofe_noGss	apofe_noGssFoilHole_24978047_Data_24016511_24016513_20200225_0506_Fractions_mrc_proj_filter	3.29
without_supporting_film	apofe_noGss	apofe_noGssFoilHole_24015779_Data_24016511_24016513_20200225_0352_Fractions_mrc_proj_filter	3.53
without_supporting_film	apofe_noGss	apofe_noGssFoilHole_24015522_Data_24016401_24016403_20200225_0236_Fractions_mrc_proj_filter	1.57
without_supporting_film	apofe_noGss	apofe_noGssFoilHole_25056846_Data_24016401_24016403_20200226_0900_Fractions_mrc_proj_filter	1.21
without_supporting_film	apofe_noGss	apofe_noGssFoilHole_24979176_Data_24016511_24016513_20200225_1052_Fractions_mrc_proj_filter	3.01
without_supporting_film	apofe_noGss	apofe_noGssFoilHole_25057867_Data_24016401_24016403_20200226_1319_Fractions_mrc_proj_filter	2.77
without_supporting_film	apofe_noGss	apofe_noGssFoilHole_25053883_Data_24016511_24016513_20200226_0144_Fractions_mrc_proj_filter	3.94
without_supporting_film	apofe_noGss	apofe_noGssFoilHole_25054746_Data_24016511_24016513_20200226_0427_Fractions_mrc_proj_filter	1.07
without_supporting_film	apofe_noGss	apofe_noGssFoilHole_25053847_Data_24016401_24016403_20200226_0105_Fractions_mrc_proj_filter	-1.73
without_supporting_film	apofe_noGss	apofe_noGssFoilHole_24015593_Data_24016511_24016513_20200225_0323_Fractions_mrc_proj_filter	-2.26
without_supporting_film	apofe_noGss	apofe_noGssFoilHole_25040816_Data_24016511_24016513_20200225_1656_Fractions_mrc_proj_filter	4.29
without_supporting_film	apofe_noGss	apofe_noGssFoilHole_24979102_Data_24016511_24016513_20200225_0849_Fractions_mrc_proj_filter	1.95
without_supporting_film	apofe_noGss	apofe_noGssFoilHole_25056929_Data_24016401_24016403_20200226_1034_Fractions_mrc_proj_filter	3.72
without_supporting_film	apofe_noGss	apofe_noGssFoilHole_25053956_Data_24016511_24016513_20200226_0256_Fractions_mrc_proj_filter	3.34
without_supporting_film	apofe_noGss	apofe_noGssFoilHole_25040914_Data_24016511_24016513_20200225_2006_Fractions_mrc_proj_filter	4.69
without_supporting_film	apofe_noGss	apofe_noGssFoilHole_24980016_Data_24016511_24016513_20200225_1325_Fractions_mrc_proj_filter	3.14
without_supporting_film	apofe_noGss	apofe_noGssFoilHole_24980062_Data_24016401_24016403_20200225_1424_Fractions_mrc_proj_filter	-3.75
without_supporting_film	apofe_noGss	apofe_noGssFoilHole_24980154_Data_24016511_24016513_20200225_1544_Fractions_mrc_proj_filter	2.07
without_supporting_film	apofe_noGss	apofe_noGssFoilHole_25053918_Data_24016401_24016403_20200226_0222_Fractions_mrc_proj_filter	-2.13
without_supporting_film	apofe_noGss	apofe_noGssFoilHole_24015513_Data_24016401_24016403_20200225_0231_Fractions_mrc_proj_filter	3.67
without_supporting_film	apofe_noGss	apofe_noGssFoilHole_25057730_Data_24016511_24016513_20200226_1103_Fractions_mrc_proj_filter	-0.19
without_supporting_film	apofe_noGss	apofe_noGssFoilHole_24978211_Data_24016511_24016513_20200225_0652_Fractions_mrc_proj_filter	4.38
without_supporting_film	apofe_noGss	apofe_noGssFoilHole_24015584_Data_24016401_24016403_20200225_0315_Fractions_mrc_proj_filter	4.45
without_supporting_film	apofe_noGss	apofe_noGssFoilHole_25055830_Data_24016511_24016513_20200226_0814_Fractions_mrc_proj_filter	-5.16
without_supporting_film	apofe_noGss	apofe_noGssFoilHole_25053890_Data_24016401_24016403_20200226_0153_Fractions_mrc_proj_filter	-2
without_supporting_film	apofe_noGss	apofe_noGssFoilHole_25052760_Data_24016511_24016513_20200225_2202_Fractions_mrc_proj_filter	3.26
without_supporting_film	apofe_noGss	apofe_noGssFoilHole_24979227_Data_24016511_24016513_20200225_1128_Fractions_mrc_proj_filter	-3.42
without_supporting_film	apofe_noGss	apofe_noGssFoilHole_25040807_Data_24016401_24016403_20200225_1647_Fractions_mrc_proj_filter	1.34
without_supporting_film	apofe_noGss	apofe_noGssFoilHole_25040832_Data_24016401_24016403_20200225_1713_Fractions_mrc_proj_filter	-4.06
without_supporting_film	apofe_noGss	apofe_noGssFoilHole_25052775_Data_24016511_24016513_20200225_2219_Fractions_mrc_proj_filter	-4.27
without_supporting_film	apofe_noGss	apofe_noGssFoilHole_25057740_Data_24016511_24016513_20200226_1122_Fractions_mrc_proj_filter	-0.41
without_supporting_film	apofe_noGss	apofe_noGssFoilHole_25055838_Data_24016511_24016513_20200226_0820_Fractions_mrc_proj_filter	-2.03
without_supporting_film	apofe_noGss	apofe_noGssFoilHole_24979140_Data_24016401_24016403_20200225_1009_Fractions_mrc_proj_filter	-3.17
without_supporting_film	apofe_noGss	apofe_noGssFoilHole_25052923_Data_24016511_24016513_20200226_0006_Fractions_mrc_proj_filter	-3.13
without_supporting_film	apofe_noGss	apofe_noGssFoilHole_25040864_Data_24016401_24016403_20200225_1746_Fractions_mrc_proj_filter	2.9
without_supporting_film	apofe_noGss	apofe_noGssFoilHole_25054826_Data_24016511_24016513_20200226_0551_Fractions_mrc_proj_filter	3.35
without_supporting_film	apofe_noGss	apofe_noGssFoilHole_24979142_Data_24016511_24016513_20200225_1013_Fractions_mrc_proj_filter	4.75
without_supporting_film	apofe_noGss	apofe_noGssFoilHole_25056853_Data_24016511_24016513_20200226_0907_Fractions_mrc_proj_filter	-1.81
without_supporting_film	apofe_noGss	apofe_noGssFoilHole_24978015_Data_24016401_24016403_20200225_0430_Fractions_mrc_proj_filter	0.51
without_supporting_film	apofe_noGss	apofe_noGssFoilHole_25057745_Data_24016401_24016403_20200226_1126_Fractions_mrc_proj_filter	1.2
without_supporting_film	apofe_noGss	apofe_noGssFoilHole_25054793_Data_24016401_24016403_20200226_0514_Fractions_mrc_proj_filter	2.76
without_supporting_film	apofe_noGss	apofe_noGssFoilHole_25057812_Data_24016511_24016513_20200226_1235_Fractions_mrc_proj_filter	5.39
without_supporting_film	apofe_noGss	apofe_noGssFoilHole_24979144_Data_24016511_24016513_20200225_1015_Fractions_mrc_proj_filter	0.66
without_supporting_film	apofe_noGss	apofe_noGssFoilHole_25052845_Data_24016511_24016513_20200225_2319_Fractions_mrc_proj_filter	2.95
without_supporting_film	apofe_noGss	apofe_noGssFoilHole_25052920_Data_24016511_24016513_20200226_0004_Fractions_mrc_proj_filter	-3.89
without_supporting_film	apofe_noGss	apofe_noGssFoilHole_25053864_Data_24016511_24016513_20200226_0123_Fractions_mrc_proj_filter	-3.58
without_supporting_film	apofe_noGss	apofe_noGssFoilHole_24979193_Data_24016401_24016403_20200225_1109_Fractions_mrc_proj_filter	-2.38
without_supporting_film	apofe_noGss	apofe_noGssFoilHole_25054815_Data_24016401_24016403_20200226_0543_Fractions_mrc_proj_filter	-1.94
without_supporting_film	apofe_noGss	apofe_noGssFoilHole_24979218_Data_24016401_24016403_20200225_1123_Fractions_mrc_proj_filter	-4.71
without_supporting_film	apofe_noGss	apofe_noGssFoilHole_24978229_Data_24016511_24016513_20200225_0720_Fractions_mrc_proj_filter	4.98
without_supporting_film	apofe_noGss	apofe_noGssFoilHole_25054009_Data_24016511_24016513_20200226_0331_Fractions_mrc_proj_filter	4.57
without_supporting_film	apofe_noGss	apofe_noGssFoilHole_24980097_Data_24016511_24016513_20200225_1458_Fractions_mrc_proj_filter	3.33
without_supporting_film	apofe_noGss	apofe_noGssFoilHole_25053914_Data_24016511_24016513_20200226_0217_Fractions_mrc_proj_filter	4.59
without_supporting_film	apofe_noGss	apofe_noGssFoilHole_24979170_Data_24016511_24016513_20200225_1046_Fractions_mrc_proj_filter	-2.55
without_supporting_film	apofe_noGss	apofe_noGssFoilHole_25053936_Data_24016511_24016513_20200226_0241_Fractions_mrc_proj_filter	1.85
without_supporting_film	apofe_noGss	apofe_noGssFoilHole_25057771_Data_24016511_24016513_20200226_1154_Fractions_mrc_proj_filter	0.81
without_supporting_film	apofe_noGss	apofe_noGssFoilHole_25052767_Data_24016401_24016403_20200225_2210_Fractions_mrc_proj_filter	4.25
without_supporting_film	apofe_noGss	apofe_noGssFoilHole_25052748_Data_24016401_24016403_20200225_2151_Fractions_mrc_proj_filter	3.98
without_supporting_film	apofe_noGss	apofe_noGssFoilHole_24978046_Data_24016511_24016513_20200225_0505_Fractions_mrc_proj_filter	2.25
without_supporting_film	apofe_noGss	apofe_noGssFoilHole_24978118_Data_24016511_24016513_20200225_0608_Fractions_mrc_proj_filter	1.18
without_supporting_film	apofe_noGss	apofe_noGssFoilHole_24015457_Data_24016401_24016403_20200225_0120_Fractions_mrc_proj_filter	-0.76
without_supporting_film	apofe_noGss	apofe_noGssFoilHole_25040875_Data_24016401_24016403_20200225_1929_Fractions_mrc_proj_filter	4.39
without_supporting_film	apofe_noGss	apofe_noGssFoilHole_25053943_Data_24016511_24016513_20200226_0248_Fractions_mrc_proj_filter	4.19
without_supporting_film	apofe_noGss	apofe_noGssFoilHole_25053959_Data_24016511_24016513_20200226_0259_Fractions_mrc_proj_filter	-4.4
without_supporting_film	apofe_noGss	apofe_noGssFoilHole_24015480_Data_24016401_24016403_20200225_0158_Fractions_mrc_proj_filter	2.87
without_supporting_film	apofe_noGss	apofe_noGssFoilHole_25057720_Data_24016401_24016403_20200226_1053_Fractions_mrc_proj_filter	-1.08
without_supporting_film	apofe_noGss	apofe_noGssFoilHole_25041009_Data_24016401_24016403_20200225_2109_Fractions_mrc_proj_filter	3.97
without_supporting_film	apofe_noGss	apofe_noGssFoilHole_25053978_Data_24016401_24016403_20200226_0315_Fractions_mrc_proj_filter	3.48
without_supporting_film	apofe_noGss	apofe_noGssFoilHole_25052883_Data_24016511_24016513_20200225_2344_Fractions_mrc_proj_filter	4.38
without_supporting_film	apofe_noGss	apofe_noGssFoilHole_24015583_Data_24016511_24016513_20200225_0314_Fractions_mrc_proj_filter	-3.42
without_supporting_film	apofe_noGss	apofe_noGssFoilHole_25054903_Data_24016511_24016513_20200226_0658_Fractions_mrc_proj_filter	2.44
without_supporting_film	apofe_noGss	apofe_noGssFoilHole_24980029_Data_24016511_24016513_20200225_1340_Fractions_mrc_proj_filter	3.61
without_supporting_film	apofe_noGss	apofe_noGssFoilHole_25054779_Data_24016511_24016513_20200226_0502_Fractions_mrc_proj_filter	-2.79
without_supporting_film	apofe_noGss	apofe_noGssFoilHole_24015484_Data_24016401_24016403_20200225_0203_Fractions_mrc_proj_filter	-1.73
without_supporting_film	apofe_noGss	apofe_noGssFoilHole_25057737_Data_24016401_24016403_20200226_1119_Fractions_mrc_proj_filter	2.78
without_supporting_film	apofe_noGss	apofe_noGssFoilHole_25057796_Data_24016511_24016513_20200226_1218_Fractions_mrc_proj_filter	2.66
without_supporting_film	apofe_noGss	apofe_noGssFoilHole_25057736_Data_24016511_24016513_20200226_1110_Fractions_mrc_proj_filter	-5.83
without_supporting_film	apofe_noGss	apofe_noGssFoilHole_24978214_Data_24016401_24016403_20200225_0702_Fractions_mrc_proj_filter	-4.51
without_supporting_film	apofe_noGss	apofe_noGssFoilHole_24977980_Data_24016401_24016403_20200225_0355_Fractions_mrc_proj_filter	3.93
without_supporting_film	apofe_noGss	apofe_noGssFoilHole_25053971_Data_24016511_24016513_20200226_0310_Fractions_mrc_proj_filter	-3
without_supporting_film	apofe_noGss	apofe_noGssFoilHole_25056937_Data_24016511_24016513_20200226_1043_Fractions_mrc_proj_filter	1.72
without_supporting_film	apofe_noGss	apofe_noGssFoilHole_24978074_Data_24016401_24016403_20200225_0530_Fractions_mrc_proj_filter	-1.14
without_supporting_film	apofe_noGss	apofe_noGssFoilHole_24980051_Data_24016511_24016513_20200225_1412_Fractions_mrc_proj_filter	3.89
without_supporting_film	apofe_noGss	apofe_noGssFoilHole_25052850_Data_24016511_24016513_20200225_2325_Fractions_mrc_proj_filter	-5.97
without_supporting_film	apofe_noGss	apofe_noGssFoilHole_24978111_Data_24016401_24016403_20200225_0601_Fractions_mrc_proj_filter	-0.52
without_supporting_film	apofe_noGss	apofe_noGssFoilHole_25053830_Data_24016401_24016403_20200226_0048_Fractions_mrc_proj_filter	-3.22
without_supporting_film	apofe_noGss	apofe_noGssFoilHole_25052727_Data_24016401_24016403_20200225_2135_Fractions_mrc_proj_filter	2.36
without_supporting_film	apofe_noGss	apofe_noGssFoilHole_24980019_Data_24016401_24016403_20200225_1330_Fractions_mrc_proj_filter	-3.44
without_supporting_film	apofe_noGss	apofe_noGssFoilHole_24980153_Data_24016511_24016513_20200225_1543_Fractions_mrc_proj_filter	2.69
without_supporting_film	apofe_noGss	apofe_noGssFoilHole_25052846_Data_24016511_24016513_20200225_2320_Fractions_mrc_proj_filter	2.52
without_supporting_film	apofe_noGss	apofe_noGssFoilHole_25057766_Data_24016401_24016403_20200226_1149_Fractions_mrc_proj_filter	0.1
without_supporting_film	apofe_noGss	apofe_noGssFoilHole_24015421_Data_24016511_24016513_20200225_0036_Fractions_mrc_proj_filter	-1.96
without_supporting_film	apofe_noGss	apofe_noGssFoilHole_25054799_Data_24016511_24016513_20200226_0521_Fractions_mrc_proj_filter	-2.56
without_supporting_film	apofe_noGss	apofe_noGssFoilHole_24015530_Data_24016511_24016513_20200225_0242_Fractions_mrc_proj_filter	-5.17
without_supporting_film	apofe_noGss	apofe_noGssFoilHole_25052745_Data_24016401_24016403_20200225_2148_Fractions_mrc_proj_filter	2.38
without_supporting_film	apofe_noGss	apofe_noGssFoilHole_24015535_Data_24016401_24016403_20200225_0248_Fractions_mrc_proj_filter	1.19
without_supporting_film	apofe_noGss	apofe_noGssFoilHole_24980121_Data_24016511_24016513_20200225_1520_Fractions_mrc_proj_filter	-5.87
without_supporting_film	apofe_noGss	apofe_noGssFoilHole_25056877_Data_24016511_24016513_20200226_0933_Fractions_mrc_proj_filter	2.78
without_supporting_film	apofe_noGss	apofe_noGssFoilHole_25052795_Data_24016401_24016403_20200225_2235_Fractions_mrc_proj_filter	4.24
without_supporting_film	apofe_noGss	apofe_noGssFoilHole_25052798_Data_24016511_24016513_20200225_2238_Fractions_mrc_proj_filter	4.6
without_supporting_film	apofe_noGss	apofe_noGssFoilHole_25053836_Data_24016511_24016513_20200226_0054_Fractions_mrc_proj_filter	2.85
without_supporting_film	apofe_noGss	apofe_noGssFoilHole_25055806_Data_24016511_24016513_20200226_0754_Fractions_mrc_proj_filter	3.72
without_supporting_film	apofe_noGss	apofe_noGssFoilHole_25057726_Data_24016401_24016403_20200226_1059_Fractions_mrc_proj_filter	0.19
without_supporting_film	apofe_noGss	apofe_noGssFoilHole_25053878_Data_24016511_24016513_20200226_0139_Fractions_mrc_proj_filter	-3.32
without_supporting_film	apofe_noGss	apofe_noGssFoilHole_25054734_Data_24016511_24016513_20200226_0415_Fractions_mrc_proj_filter	3.34
without_supporting_film	apofe_noGss	apofe_noGssFoilHole_24015592_Data_24016401_24016403_20200225_0322_Fractions_mrc_proj_filter	-2.52
without_supporting_film	apofe_noGss	apofe_noGssFoilHole_25040829_Data_24016511_24016513_20200225_1709_Fractions_mrc_proj_filter	2.52
without_supporting_film	apofe_noGss	apofe_noGssFoilHole_24979140_Data_24016511_24016513_20200225_1009_Fractions_mrc_proj_filter	-1.33
without_supporting_film	apofe_noGss	apofe_noGssFoilHole_24978107_Data_24016401_24016403_20200225_0556_Fractions_mrc_proj_filter	3.89
without_supporting_film	apofe_noGss	apofe_noGssFoilHole_25053898_Data_24016401_24016403_20200226_0201_Fractions_mrc_proj_filter	3.75
without_supporting_film	apofe_noGss	apofe_noGssFoilHole_24015493_Data_24016401_24016403_20200225_0213_Fractions_mrc_proj_filter	4.1
without_supporting_film	apofe_noGss	apofe_noGssFoilHole_24977998_Data_24016401_24016403_20200225_0411_Fractions_mrc_proj_filter	-4.67
without_supporting_film	apofe_noGss	apofe_noGssFoilHole_24980205_Data_24016401_24016403_20200225_1613_Fractions_mrc_proj_filter	-4.05
without_supporting_film	apofe_noGss	apofe_noGssFoilHole_25056893_Data_24016511_24016513_20200226_0949_Fractions_mrc_proj_filter	2.19
without_supporting_film	apofe_noGss	apofe_noGssFoilHole_24978067_Data_24016401_24016403_20200225_0523_Fractions_mrc_proj_filter	-1.09
without_supporting_film	apofe_noGss	apofe_noGssFoilHole_25056877_Data_24016401_24016403_20200226_0933_Fractions_mrc_proj_filter	2.84
without_supporting_film	apofe_noGss	apofe_noGssFoilHole_25057902_Data_24016511_24016513_20200226_1327_Fractions_mrc_proj_filter	1.04
without_supporting_film	apofe_noGss	apofe_noGssFoilHole_24015442_Data_24016511_24016513_20200225_0104_Fractions_mrc_proj_filter	-4.17
without_supporting_film	apofe_noGss	apofe_noGssFoilHole_25052788_Data_24016401_24016403_20200225_2228_Fractions_mrc_proj_filter	-2.52
without_supporting_film	apofe_noGss	apofe_noGssFoilHole_24979083_Data_24016401_24016403_20200225_0832_Fractions_mrc_proj_filter	3.62
without_supporting_film	apofe_noGss	apofe_noGssFoilHole_24980188_Data_24016401_24016403_20200225_1604_Fractions_mrc_proj_filter	-3.86
without_supporting_film	apofe_noGss	apofe_noGssFoilHole_25054777_Data_24016511_24016513_20200226_0459_Fractions_mrc_proj_filter	4.21
without_supporting_film	apofe_noGss	apofe_noGssFoilHole_25040889_Data_24016401_24016403_20200225_1943_Fractions_mrc_proj_filter	-3.82
without_supporting_film	apofe_noGss	apofe_noGssFoilHole_24015651_Data_24016401_24016403_20200225_0340_Fractions_mrc_proj_filter	-2.05
without_supporting_film	apofe_noGss	apofe_noGssFoilHole_24979151_Data_24016511_24016513_20200225_1024_Fractions_mrc_proj_filter	4.64
without_supporting_film	apofe_noGss	apofe_noGssFoilHole_24980058_Data_24016511_24016513_20200225_1419_Fractions_mrc_proj_filter	-4.01
without_supporting_film	apofe_noGss	apofe_noGssFoilHole_24979066_Data_24016401_24016403_20200225_0814_Fractions_mrc_proj_filter	3.05
without_supporting_film	apofe_noGss	apofe_noGssFoilHole_24978216_Data_24016511_24016513_20200225_0705_Fractions_mrc_proj_filter	3.17
without_supporting_film	apofe_noGss	apofe_noGssFoilHole_25056899_Data_24016511_24016513_20200226_0956_Fractions_mrc_proj_filter	-1.57
without_supporting_film	apofe_noGss	apofe_noGssFoilHole_25053913_Data_24016401_24016403_20200226_0216_Fractions_mrc_proj_filter	4.99
without_supporting_film	apofe_noGss	apofe_noGssFoilHole_25057902_Data_24016401_24016403_20200226_1327_Fractions_mrc_proj_filter	2.27
without_supporting_film	apofe_noGss	apofe_noGssFoilHole_24978037_Data_24016401_24016403_20200225_0455_Fractions_mrc_proj_filter	-3.45
without_supporting_film	apofe_noGss	apofe_noGssFoilHole_25052734_Data_24016401_24016403_20200225_2138_Fractions_mrc_proj_filter	-3.36
without_supporting_film	apofe_noGss	apofe_noGssFoilHole_24015594_Data_24016401_24016403_20200225_0324_Fractions_mrc_proj_filter	-1.36
without_supporting_film	apofe_noGss	apofe_noGssFoilHole_25054778_Data_24016511_24016513_20200226_0500_Fractions_mrc_proj_filter	3.18
without_supporting_film	apofe_noGss	apofe_noGssFoilHole_25054838_Data_24016511_24016513_20200226_0603_Fractions_mrc_proj_filter	1.15
without_supporting_film	apofe_noGss	apofe_noGssFoilHole_24978110_Data_24016401_24016403_20200225_0559_Fractions_mrc_proj_filter	-3.37
without_supporting_film	apofe_noGss	apofe_noGssFoilHole_25053825_Data_24016511_24016513_20200226_0045_Fractions_mrc_proj_filter	1.2
without_supporting_film	apofe_noGss	apofe_noGssFoilHole_25054754_Data_24016401_24016403_20200226_0436_Fractions_mrc_proj_filter	4.48
without_supporting_film	apofe_noGss	apofe_noGssFoilHole_24978155_Data_24016401_24016403_20200225_0623_Fractions_mrc_proj_filter	-4.83
without_supporting_film	apofe_noGss	apofe_noGssFoilHole_24980035_Data_24016511_24016513_20200225_1348_Fractions_mrc_proj_filter	2.26
without_supporting_film	apofe_noGss	apofe_noGssFoilHole_24978119_Data_24016511_24016513_20200225_0610_Fractions_mrc_proj_filter	4.81
without_supporting_film	apofe_noGss	apofe_noGssFoilHole_25054753_Data_24016401_24016403_20200226_0435_Fractions_mrc_proj_filter	4.76
without_supporting_film	apofe_noGss	apofe_noGssFoilHole_25057793_Data_24016401_24016403_20200226_1215_Fractions_mrc_proj_filter	-2.46
without_supporting_film	apofe_noGss	apofe_noGssFoilHole_24978032_Data_24016401_24016403_20200225_0449_Fractions_mrc_proj_filter	-2.02
without_supporting_film	apofe_noGss	apofe_noGssFoilHole_25054789_Data_24016401_24016403_20200226_0510_Fractions_mrc_proj_filter	-3.01
without_supporting_film	apofe_noGss	apofe_noGssFoilHole_25053912_Data_24016401_24016403_20200226_0215_Fractions_mrc_proj_filter	3.37
without_supporting_film	apofe_noGss	apofe_noGssFoilHole_24015534_Data_24016511_24016513_20200225_0247_Fractions_mrc_proj_filter	4.21
without_supporting_film	apofe_noGss	apofe_noGssFoilHole_24980135_Data_24016511_24016513_20200225_1533_Fractions_mrc_proj_filter	-3.71
without_supporting_film	apofe_noGss	apofe_noGssFoilHole_25053882_Data_24016511_24016513_20200226_0143_Fractions_mrc_proj_filter	3.4
without_supporting_film	apofe_noGss	apofe_noGssFoilHole_25057771_Data_24016401_24016403_20200226_1154_Fractions_mrc_proj_filter	2.78
without_supporting_film	apofe_noGss	apofe_noGssFoilHole_25056924_Data_24016511_24016513_20200226_1023_Fractions_mrc_proj_filter	6.27
without_supporting_film	apofe_noGss	apofe_noGssFoilHole_25053992_Data_24016511_24016513_20200226_0324_Fractions_mrc_proj_filter	3.56
without_supporting_film	apofe_noGss	apofe_noGssFoilHole_25053891_Data_24016511_24016513_20200226_0154_Fractions_mrc_proj_filter	-3.69
without_supporting_film	apofe_noGss	apofe_noGssFoilHole_25057799_Data_24016401_24016403_20200226_1222_Fractions_mrc_proj_filter	1.2
without_supporting_film	apofe_noGss	apofe_noGssFoilHole_24980079_Data_24016511_24016513_20200225_1439_Fractions_mrc_proj_filter	3.66
without_supporting_film	apofe_noGss	apofe_noGssFoilHole_25054020_Data_24016401_24016403_20200226_0335_Fractions_mrc_proj_filter	5.38
without_supporting_film	apofe_noGss	apofe_noGssFoilHole_25056921_Data_24016401_24016403_20200226_1020_Fractions_mrc_proj_filter	2.34
without_supporting_film	apofe_noGss	apofe_noGssFoilHole_25054832_Data_24016511_24016513_20200226_0556_Fractions_mrc_proj_filter	0.67
without_supporting_film	apofe_noGss	apofe_noGssFoilHole_25055840_Data_24016511_24016513_20200226_0823_Fractions_mrc_proj_filter	3.67
without_supporting_film	apofe_noGss	apofe_noGssFoilHole_25057809_Data_24016401_24016403_20200226_1232_Fractions_mrc_proj_filter	-5.69
without_supporting_film	apofe_noGss	apofe_noGssFoilHole_25053856_Data_24016511_24016513_20200226_0115_Fractions_mrc_proj_filter	-3.59
without_supporting_film	apofe_noGss	apofe_noGssFoilHole_25040872_Data_24016511_24016513_20200225_1926_Fractions_mrc_proj_filter	-2.92
without_supporting_film	apofe_noGss	apofe_noGssFoilHole_25053966_Data_24016511_24016513_20200226_0304_Fractions_mrc_proj_filter	3
without_supporting_film	apofe_noGss	apofe_noGssFoilHole_25053887_Data_24016401_24016403_20200226_0149_Fractions_mrc_proj_filter	3.55
without_supporting_film	apofe_noGss	apofe_noGssFoilHole_24978221_Data_24016401_24016403_20200225_0711_Fractions_mrc_proj_filter	3.66
without_supporting_film	apofe_noGss	apofe_noGssFoilHole_25054755_Data_24016401_24016403_20200226_0437_Fractions_mrc_proj_filter	1.92
without_supporting_film	apofe_noGss	apofe_noGssFoilHole_25040923_Data_24016511_24016513_20200225_2016_Fractions_mrc_proj_filter	1.83
without_supporting_film	apofe_noGss	apofe_noGssFoilHole_25053984_Data_24016511_24016513_20200226_0322_Fractions_mrc_proj_filter	3.99
without_supporting_film	apofe_noGss	apofe_noGssFoilHole_24015435_Data_24016511_24016513_20200225_0056_Fractions_mrc_proj_filter	5.42
without_supporting_film	apofe_noGss	apofe_noGssFoilHole_25052923_Data_24016401_24016403_20200226_0006_Fractions_mrc_proj_filter	2.59
without_supporting_film	apofe_noGss	apofe_noGssFoilHole_24015488_Data_24016511_24016513_20200225_0207_Fractions_mrc_proj_filter	1.4
without_supporting_film	apofe_noGss	apofe_noGssFoilHole_24978213_Data_24016401_24016403_20200225_0701_Fractions_mrc_proj_filter	2.41
without_supporting_film	apofe_noGss	apofe_noGssFoilHole_24015595_Data_24016511_24016513_20200225_0325_Fractions_mrc_proj_filter	-3.02
without_supporting_film	apofe_noGss	apofe_noGssFoilHole_25053928_Data_24016401_24016403_20200226_0232_Fractions_mrc_proj_filter	-4.88
without_supporting_film	apofe_noGss	apofe_noGssFoilHole_25053839_Data_24016401_24016403_20200226_0057_Fractions_mrc_proj_filter	3.1
without_supporting_film	apofe_noGss	apofe_noGssFoilHole_24015533_Data_24016511_24016513_20200225_0246_Fractions_mrc_proj_filter	3.82
without_supporting_film	apofe_noGss	apofe_noGssFoilHole_24980111_Data_24016401_24016403_20200225_1512_Fractions_mrc_proj_filter	3.65
without_supporting_film	apofe_noGss	apofe_noGssFoilHole_24979065_Data_24016511_24016513_20200225_0813_Fractions_mrc_proj_filter	5.96
without_supporting_film	apofe_noGss	apofe_noGssFoilHole_24015476_Data_24016401_24016403_20200225_0155_Fractions_mrc_proj_filter	5.11
without_supporting_film	apofe_noGss	apofe_noGssFoilHole_24978295_Data_24016401_24016403_20200225_0736_Fractions_mrc_proj_filter	-3.42
without_supporting_film	apofe_noGss	apofe_noGssFoilHole_25056880_Data_24016401_24016403_20200226_0937_Fractions_mrc_proj_filter	-0.05
without_supporting_film	apofe_noGss	apofe_noGssFoilHole_24979057_Data_24016401_24016403_20200225_0804_Fractions_mrc_proj_filter	-4.04
without_supporting_film	apofe_noGss	apofe_noGssFoilHole_24980016_Data_24016401_24016403_20200225_1325_Fractions_mrc_proj_filter	-3.97
without_supporting_film	apofe_noGss	apofe_noGssFoilHole_25040892_Data_24016401_24016403_20200225_1947_Fractions_mrc_proj_filter	3.87
without_supporting_film	apofe_noGss	apofe_noGssFoilHole_25057777_Data_24016511_24016513_20200226_1200_Fractions_mrc_proj_filter	-5.09
without_supporting_film	apofe_noGss	apofe_noGssFoilHole_25054729_Data_24016511_24016513_20200226_0403_Fractions_mrc_proj_filter	3.2
without_supporting_film	apofe_noGss	apofe_noGssFoilHole_25052740_Data_24016511_24016513_20200225_2143_Fractions_mrc_proj_filter	2.01
without_supporting_film	apofe_noGss	apofe_noGssFoilHole_24979136_Data_24016511_24016513_20200225_0955_Fractions_mrc_proj_filter	-4.57
without_supporting_film	apofe_noGss	apofe_noGssFoilHole_24015596_Data_24016401_24016403_20200225_0326_Fractions_mrc_proj_filter	-2.88
without_supporting_film	apofe_noGss	apofe_noGssFoilHole_25040874_Data_24016511_24016513_20200225_1928_Fractions_mrc_proj_filter	-3.65
without_supporting_film	apofe_noGss	apofe_noGssFoilHole_25057747_Data_24016511_24016513_20200226_1128_Fractions_mrc_proj_filter	-1.8
without_supporting_film	apofe_noGss	apofe_noGssFoilHole_25053873_Data_24016401_24016403_20200226_0133_Fractions_mrc_proj_filter	-2.6
without_supporting_film	apofe_noGss	apofe_noGssFoilHole_25057796_Data_24016401_24016403_20200226_1218_Fractions_mrc_proj_filter	-1.79
without_supporting_film	apofe_noGss	apofe_noGssFoilHole_25056929_Data_24016511_24016513_20200226_1034_Fractions_mrc_proj_filter	3.54
without_supporting_film	apofe_noGss	apofe_noGssFoilHole_25052738_Data_24016401_24016403_20200225_2141_Fractions_mrc_proj_filter	-2.1
without_supporting_film	apofe_noGss	apofe_noGssFoilHole_24015642_Data_24016401_24016403_20200225_0337_Fractions_mrc_proj_filter	2.39
without_supporting_film	apofe_noGss	apofe_noGssFoilHole_25040900_Data_24016401_24016403_20200225_1951_Fractions_mrc_proj_filter	2.18
without_supporting_film	apofe_noGss	apofe_noGssFoilHole_25040873_Data_24016401_24016403_20200225_1927_Fractions_mrc_proj_filter	-3.75
without_supporting_film	apofe_noGss	apofe_noGssFoilHole_24015469_Data_24016401_24016403_20200225_0148_Fractions_mrc_proj_filter	-4
without_supporting_film	apofe_noGss	apofe_noGssFoilHole_24978145_Data_24016511_24016513_20200225_0616_Fractions_mrc_proj_filter	-4.22
without_supporting_film	apofe_noGss	apofe_noGssFoilHole_25056840_Data_24016511_24016513_20200226_0855_Fractions_mrc_proj_filter	-5.5
without_supporting_film	apofe_noGss	apofe_noGssFoilHole_24979145_Data_24016511_24016513_20200225_1016_Fractions_mrc_proj_filter	4.95
without_supporting_film	apofe_noGss	apofe_noGssFoilHole_24015544_Data_24016511_24016513_20200225_0258_Fractions_mrc_proj_filter	3.42
without_supporting_film	apofe_noGss	apofe_noGssFoilHole_25054886_Data_24016511_24016513_20200226_0642_Fractions_mrc_proj_filter	0.38
without_supporting_film	apofe_noGss	apofe_noGssFoilHole_24015454_Data_24016511_24016513_20200225_0116_Fractions_mrc_proj_filter	2.49
without_supporting_film	apofe_noGss	apofe_noGssFoilHole_24015502_Data_24016511_24016513_20200225_0224_Fractions_mrc_proj_filter	3.6
without_supporting_film	apofe_noGss	apofe_noGssFoilHole_24978200_Data_24016401_24016403_20200225_0649_Fractions_mrc_proj_filter	-4.4
without_supporting_film	apofe_noGss	apofe_noGssFoilHole_25040831_Data_24016511_24016513_20200225_1712_Fractions_mrc_proj_filter	4.96
without_supporting_film	apofe_noGss	apofe_noGssFoilHole_24979121_Data_24016511_24016513_20200225_0910_Fractions_mrc_proj_filter	1.94
without_supporting_film	apofe_noGss	apofe_noGssFoilHole_24977996_Data_24016511_24016513_20200225_0409_Fractions_mrc_proj_filter	0.37
without_supporting_film	apofe_noGss	apofe_noGssFoilHole_24015581_Data_24016401_24016403_20200225_0312_Fractions_mrc_proj_filter	6.08
without_supporting_film	apofe_noGss	apofe_noGssFoilHole_24978212_Data_24016401_24016403_20200225_0653_Fractions_mrc_proj_filter	-4.63
without_supporting_film	apofe_noGss	apofe_noGssFoilHole_24979090_Data_24016511_24016513_20200225_0836_Fractions_mrc_proj_filter	2.53
without_supporting_film	apofe_noGss	apofe_noGssFoilHole_25054835_Data_24016401_24016403_20200226_0600_Fractions_mrc_proj_filter	-3.44
without_supporting_film	apofe_noGss	apofe_noGssFoilHole_25052737_Data_24016401_24016403_20200225_2140_Fractions_mrc_proj_filter	3.43
without_supporting_film	apofe_noGss	apofe_noGssFoilHole_24015469_Data_24016511_24016513_20200225_0147_Fractions_mrc_proj_filter	-3.63
without_supporting_film	apofe_noGss	apofe_noGssFoilHole_24978055_Data_24016401_24016403_20200225_0510_Fractions_mrc_proj_filter	4.42
without_supporting_film	apofe_noGss	apofe_noGssFoilHole_24978171_Data_24016401_24016403_20200225_0646_Fractions_mrc_proj_filter	3.52
without_supporting_film	apofe_noGss	apofe_noGssFoilHole_24980109_Data_24016401_24016403_20200225_1510_Fractions_mrc_proj_filter	5.34
without_supporting_film	apofe_noGss	apofe_noGssFoilHole_25052809_Data_24016511_24016513_20200225_2250_Fractions_mrc_proj_filter	3.71
without_supporting_film	apofe_noGss	apofe_noGssFoilHole_25054844_Data_24016401_24016403_20200226_0610_Fractions_mrc_proj_filter	-3.89
without_supporting_film	apofe_noGss	apofe_noGssFoilHole_24980207_Data_24016511_24016513_20200225_1616_Fractions_mrc_proj_filter	-3.95
without_supporting_film	apofe_noGss	apofe_noGssFoilHole_25040844_Data_24016401_24016403_20200225_1726_Fractions_mrc_proj_filter	-2.71
without_supporting_film	apofe_noGss	apofe_noGssFoilHole_25055063_Data_24016401_24016403_20200226_0740_Fractions_mrc_proj_filter	-2.67
without_supporting_film	apofe_noGss	apofe_noGssFoilHole_25055804_Data_24016511_24016513_20200226_0752_Fractions_mrc_proj_filter	3.46
without_supporting_film	apofe_noGss	apofe_noGssFoilHole_25040917_Data_24016511_24016513_20200225_2009_Fractions_mrc_proj_filter	-1.18
without_supporting_film	apofe_noGss	apofe_noGssFoilHole_25053861_Data_24016511_24016513_20200226_0120_Fractions_mrc_proj_filter	4.88
without_supporting_film	apofe_noGss	apofe_noGssFoilHole_25052764_Data_24016401_24016403_20200225_2207_Fractions_mrc_proj_filter	-5.27
without_supporting_film	apofe_noGss	apofe_noGssFoilHole_25054025_Data_24016511_24016513_20200226_0341_Fractions_mrc_proj_filter	2.46
without_supporting_film	apofe_noGss	apofe_noGssFoilHole_24978115_Data_24016401_24016403_20200225_0605_Fractions_mrc_proj_filter	2.02
without_supporting_film	apofe_noGss	apofe_noGssFoilHole_25052827_Data_24016401_24016403_20200225_2304_Fractions_mrc_proj_filter	3.56
without_supporting_film	apofe_noGss	apofe_noGssFoilHole_25054730_Data_24016511_24016513_20200226_0404_Fractions_mrc_proj_filter	4.4
without_supporting_film	apofe_noGss	apofe_noGssFoilHole_25057788_Data_24016511_24016513_20200226_1211_Fractions_mrc_proj_filter	1.2
without_supporting_film	apofe_noGss	apofe_noGssFoilHole_25055010_Data_24016511_24016513_20200226_0735_Fractions_mrc_proj_filter	-1.28
without_supporting_film	apofe_noGss	apofe_noGssFoilHole_25053968_Data_24016511_24016513_20200226_0307_Fractions_mrc_proj_filter	3.54
without_supporting_film	apofe_noGss	apofe_noGssFoilHole_24015467_Data_24016401_24016403_20200225_0145_Fractions_mrc_proj_filter	3.27
without_supporting_film	apofe_noGss	apofe_noGssFoilHole_25055853_Data_24016401_24016403_20200226_0837_Fractions_mrc_proj_filter	-3.84
without_supporting_film	apofe_noGss	apofe_noGssFoilHole_24980072_Data_24016511_24016513_20200225_1432_Fractions_mrc_proj_filter	2.68
without_supporting_film	apofe_noGss	apofe_noGssFoilHole_25056855_Data_24016511_24016513_20200226_0909_Fractions_mrc_proj_filter	-0.86
without_supporting_film	apofe_noGss	apofe_noGssFoilHole_24015537_Data_24016401_24016403_20200225_0250_Fractions_mrc_proj_filter	-4.27
without_supporting_film	apofe_noGss	apofe_noGssFoilHole_25054802_Data_24016401_24016403_20200226_0530_Fractions_mrc_proj_filter	-3.5
without_supporting_film	apofe_noGss	apofe_noGssFoilHole_25041068_Data_24016401_24016403_20200225_2119_Fractions_mrc_proj_filter	5.39
without_supporting_film	apofe_noGss	apofe_noGssFoilHole_25040832_Data_24016511_24016513_20200225_1713_Fractions_mrc_proj_filter	-3.37
without_supporting_film	apofe_noGss	apofe_noGssFoilHole_24979216_Data_24016511_24016513_20200225_1121_Fractions_mrc_proj_filter	-3.78
without_supporting_film	apofe_noGss	apofe_noGssFoilHole_25053855_Data_24016401_24016403_20200226_0114_Fractions_mrc_proj_filter	3.89
without_supporting_film	apofe_noGss	apofe_noGssFoilHole_25057856_Data_24016401_24016403_20200226_1310_Fractions_mrc_proj_filter	2.27
without_supporting_film	apofe_noGss	apofe_noGssFoilHole_25040881_Data_24016401_24016403_20200225_1936_Fractions_mrc_proj_filter	-2.9
without_supporting_film	apofe_noGss	apofe_noGssFoilHole_25052769_Data_24016401_24016403_20200225_2212_Fractions_mrc_proj_filter	2.67
without_supporting_film	apofe_noGss	apofe_noGssFoilHole_25053932_Data_24016401_24016403_20200226_0237_Fractions_mrc_proj_filter	2.24
without_supporting_film	apofe_noGss	apofe_noGssFoilHole_24978016_Data_24016511_24016513_20200225_0431_Fractions_mrc_proj_filter	-5.48
without_supporting_film	apofe_noGss	apofe_noGssFoilHole_24980083_Data_24016401_24016403_20200225_1442_Fractions_mrc_proj_filter	-3.42
without_supporting_film	apofe_noGss	apofe_noGssFoilHole_25054833_Data_24016401_24016403_20200226_0558_Fractions_mrc_proj_filter	2.03
without_supporting_film	apofe_noGss	apofe_noGssFoilHole_24978113_Data_24016401_24016403_20200225_0603_Fractions_mrc_proj_filter	4.07
without_supporting_film	apofe_noGss	apofe_noGssFoilHole_24980042_Data_24016401_24016403_20200225_1356_Fractions_mrc_proj_filter	3.36
without_supporting_film	apofe_noGss	apofe_noGssFoilHole_25040860_Data_24016401_24016403_20200225_1742_Fractions_mrc_proj_filter	3.28
without_supporting_film	apofe_noGss	apofe_noGssFoilHole_25055832_Data_24016401_24016403_20200226_0816_Fractions_mrc_proj_filter	4.35
without_supporting_film	apofe_noGss	apofe_noGssFoilHole_25057767_Data_24016511_24016513_20200226_1150_Fractions_mrc_proj_filter	-0.17
without_supporting_film	apofe_noGss	apofe_noGssFoilHole_25057841_Data_24016511_24016513_20200226_1256_Fractions_mrc_proj_filter	-3.05
without_supporting_film	apofe_noGss	apofe_noGssFoilHole_25052790_Data_24016511_24016513_20200225_2229_Fractions_mrc_proj_filter	2.49
without_supporting_film	apofe_noGss	apofe_noGssFoilHole_25053852_Data_24016401_24016403_20200226_0110_Fractions_mrc_proj_filter	-5.94
without_supporting_film	apofe_noGss	apofe_noGssFoilHole_25040947_Data_24016401_24016403_20200225_2029_Fractions_mrc_proj_filter	-3.47
without_supporting_film	apofe_noGss	apofe_noGssFoilHole_24980063_Data_24016511_24016513_20200225_1425_Fractions_mrc_proj_filter	-1.77
without_supporting_film	apofe_noGss	apofe_noGssFoilHole_24978437_Data_24016511_24016513_20200225_0753_Fractions_mrc_proj_filter	3.81
without_supporting_film	apofe_noGss	apofe_noGssFoilHole_25040827_Data_24016511_24016513_20200225_1708_Fractions_mrc_proj_filter	2.06
without_supporting_film	apofe_noGss	apofe_noGssFoilHole_25056875_Data_24016511_24016513_20200226_0931_Fractions_mrc_proj_filter	2.31
without_supporting_film	apofe_noGss	apofe_noGssFoilHole_25056897_Data_24016511_24016513_20200226_0954_Fractions_mrc_proj_filter	-2.9
without_supporting_film	apofe_noGss	apofe_noGssFoilHole_25053916_Data_24016401_24016403_20200226_0220_Fractions_mrc_proj_filter	-3.09
without_supporting_film	apofe_noGss	apofe_noGssFoilHole_25056903_Data_24016511_24016513_20200226_1000_Fractions_mrc_proj_filter	-5.91
without_supporting_film	apofe_noGss	apofe_noGssFoilHole_25052814_Data_24016511_24016513_20200225_2256_Fractions_mrc_proj_filter	-3.52
without_supporting_film	apofe_noGss	apofe_noGssFoilHole_25054807_Data_24016401_24016403_20200226_0534_Fractions_mrc_proj_filter	1.54
without_supporting_film	apofe_noGss	apofe_noGssFoilHole_25056863_Data_24016511_24016513_20200226_0918_Fractions_mrc_proj_filter	3.73
without_supporting_film	apofe_noGss	apofe_noGssFoilHole_24015537_Data_24016511_24016513_20200225_0250_Fractions_mrc_proj_filter	-3.78
without_supporting_film	apofe_noGss	apofe_noGssFoilHole_25054764_Data_24016511_24016513_20200226_0445_Fractions_mrc_proj_filter	2.91
without_supporting_film	apofe_noGss	apofe_noGssFoilHole_25041006_Data_24016511_24016513_20200225_2058_Fractions_mrc_proj_filter	2.62
without_supporting_film	apofe_noGss	apofe_noGssFoilHole_25056867_Data_24016511_24016513_20200226_0923_Fractions_mrc_proj_filter	0.05
without_supporting_film	apofe_noGss	apofe_noGssFoilHole_24978294_Data_24016511_24016513_20200225_0735_Fractions_mrc_proj_filter	3.15
without_supporting_film	apofe_noGss	apofe_noGssFoilHole_24015536_Data_24016401_24016403_20200225_0249_Fractions_mrc_proj_filter	-4.47
without_supporting_film	apofe_noGss	apofe_noGssFoilHole_24979128_Data_24016401_24016403_20200225_0924_Fractions_mrc_proj_filter	3.12
without_supporting_film	apofe_noGss	apofe_noGssFoilHole_25052802_Data_24016511_24016513_20200225_2242_Fractions_mrc_proj_filter	3.47
without_supporting_film	apofe_noGss	apofe_noGssFoilHole_24979127_Data_24016511_24016513_20200225_0921_Fractions_mrc_proj_filter	-4.04
without_supporting_film	apofe_noGss	apofe_noGssFoilHole_25057719_Data_24016401_24016403_20200226_1052_Fractions_mrc_proj_filter	0.55
without_supporting_film	apofe_noGss	apofe_noGssFoilHole_25053935_Data_24016401_24016403_20200226_0240_Fractions_mrc_proj_filter	3.26
without_supporting_film	apofe_noGss	apofe_noGssFoilHole_25057864_Data_24016511_24016513_20200226_1316_Fractions_mrc_proj_filter	-1.47
without_supporting_film	apofe_noGss	apofe_noGssFoilHole_24978106_Data_24016511_24016513_20200225_0554_Fractions_mrc_proj_filter	3.81
without_supporting_film	apofe_noGss	apofe_noGssFoilHole_25054737_Data_24016401_24016403_20200226_0418_Fractions_mrc_proj_filter	0.96
without_supporting_film	apofe_noGss	apofe_noGssFoilHole_24978282_Data_24016511_24016513_20200225_0727_Fractions_mrc_proj_filter	-1.91
without_supporting_film	apofe_noGss	apofe_noGssFoilHole_25053967_Data_24016511_24016513_20200226_0305_Fractions_mrc_proj_filter	2.69
without_supporting_film	apofe_noGss	apofe_noGssFoilHole_24979219_Data_24016511_24016513_20200225_1124_Fractions_mrc_proj_filter	3.11
without_supporting_film	apofe_noGss	apofe_noGssFoilHole_24979166_Data_24016401_24016403_20200225_1042_Fractions_mrc_proj_filter	-1.16
without_supporting_film	apofe_noGss	apofe_noGssFoilHole_25053948_Data_24016511_24016513_20200226_0254_Fractions_mrc_proj_filter	-4.75
without_supporting_film	apofe_noGss	apofe_noGssFoilHole_24979179_Data_24016401_24016403_20200225_1055_Fractions_mrc_proj_filter	-3.77
without_supporting_film	apofe_noGss	apofe_noGssFoilHole_24979103_Data_24016511_24016513_20200225_0851_Fractions_mrc_proj_filter	0.61
without_supporting_film	apofe_noGss	apofe_noGssFoilHole_25057820_Data_24016401_24016403_20200226_1243_Fractions_mrc_proj_filter	3.12
without_supporting_film	apofe_noGss	apofe_noGssFoilHole_25056894_Data_24016511_24016513_20200226_0951_Fractions_mrc_proj_filter	1.74
without_supporting_film	apofe_noGss	apofe_noGssFoilHole_24978158_Data_24016511_24016513_20200225_0626_Fractions_mrc_proj_filter	3.73
without_supporting_film	apofe_noGss	apofe_noGssFoilHole_25040836_Data_24016401_24016403_20200225_1717_Fractions_mrc_proj_filter	2.95
without_supporting_film	apofe_noGss	apofe_noGssFoilHole_24015503_Data_24016401_24016403_20200225_0225_Fractions_mrc_proj_filter	3.08
without_supporting_film	apofe_noGss	apofe_noGssFoilHole_24015642_Data_24016511_24016513_20200225_0337_Fractions_mrc_proj_filter	3.68
without_supporting_film	apofe_noGss	apofe_noGssFoilHole_25053961_Data_24016401_24016403_20200226_0302_Fractions_mrc_proj_filter	0.53
without_supporting_film	apofe_noGss	apofe_noGssFoilHole_25053978_Data_24016511_24016513_20200226_0315_Fractions_mrc_proj_filter	3.44
without_supporting_film	apofe_noGss	apofe_noGssFoilHole_24978226_Data_24016511_24016513_20200225_0716_Fractions_mrc_proj_filter	-2.73
without_supporting_film	apofe_noGss	apofe_noGssFoilHole_25052940_Data_24016511_24016513_20200226_0011_Fractions_mrc_proj_filter	2.84
without_supporting_film	apofe_noGss	apofe_noGssFoilHole_25053902_Data_24016401_24016403_20200226_0205_Fractions_mrc_proj_filter	-1.78
without_supporting_film	apofe_noGss	apofe_noGssFoilHole_24015474_Data_24016401_24016403_20200225_0153_Fractions_mrc_proj_filter	-3.56
without_supporting_film	apofe_noGss	apofe_noGssFoilHole_25054889_Data_24016511_24016513_20200226_0645_Fractions_mrc_proj_filter	-5.64
without_supporting_film	apofe_noGss	apofe_noGssFoilHole_25055840_Data_24016401_24016403_20200226_0823_Fractions_mrc_proj_filter	-4.79
without_supporting_film	apofe_noGss	apofe_noGssFoilHole_24980204_Data_24016511_24016513_20200225_1612_Fractions_mrc_proj_filter	-4.8
without_supporting_film	apofe_noGss	apofe_noGssFoilHole_25052817_Data_24016401_24016403_20200225_2258_Fractions_mrc_proj_filter	4.84
without_supporting_film	apofe_noGss	apofe_noGssFoilHole_24980115_Data_24016511_24016513_20200225_1514_Fractions_mrc_proj_filter	3.53
without_supporting_film	apofe_noGss	apofe_noGssFoilHole_25054011_Data_24016511_24016513_20200226_0334_Fractions_mrc_proj_filter	-4.84
without_supporting_film	apofe_noGss	apofe_noGssFoilHole_25052869_Data_24016511_24016513_20200225_2337_Fractions_mrc_proj_filter	4.07
without_supporting_film	apofe_noGss	apofe_noGssFoilHole_24015416_Data_24016401_24016403_20200225_0029_Fractions_mrc_proj_filter	0.41
without_supporting_film	apofe_noGss	apofe_noGssFoilHole_25052806_Data_24016401_24016403_20200225_2247_Fractions_mrc_proj_filter	5
without_supporting_film	apofe_noGss	apofe_noGssFoilHole_24978230_Data_24016401_24016403_20200225_0721_Fractions_mrc_proj_filter	-0.62
without_supporting_film	apofe_noGss	apofe_noGssFoilHole_24977992_Data_24016511_24016513_20200225_0404_Fractions_mrc_proj_filter	2.23
without_supporting_film	apofe_noGss	apofe_noGssFoilHole_25056916_Data_24016401_24016403_20200226_1015_Fractions_mrc_proj_filter	2.1
without_supporting_film	apofe_noGss	apofe_noGssFoilHole_25053871_Data_24016401_24016403_20200226_0131_Fractions_mrc_proj_filter	-2.7
without_supporting_film	apofe_noGss	apofe_noGssFoilHole_25053874_Data_24016401_24016403_20200226_0134_Fractions_mrc_proj_filter	3.59
without_supporting_film	apofe_noGss	apofe_noGssFoilHole_25054792_Data_24016511_24016513_20200226_0513_Fractions_mrc_proj_filter	-3.36
without_supporting_film	apofe_noGss	apofe_noGssFoilHole_24979335_Data_24016511_24016513_20200225_1258_Fractions_mrc_proj_filter	3.48
without_supporting_film	apofe_noGss	apofe_noGssFoilHole_25040882_Data_24016511_24016513_20200225_1936_Fractions_mrc_proj_filter	-1.87
without_supporting_film	apofe_noGss	apofe_noGssFoilHole_25052857_Data_24016401_24016403_20200225_2329_Fractions_mrc_proj_filter	4.34
without_supporting_film	apofe_noGss	apofe_noGssFoilHole_24015422_Data_24016401_24016403_20200225_0037_Fractions_mrc_proj_filter	2.1
without_supporting_film	apofe_noGss	apofe_noGssFoilHole_24978082_Data_24016401_24016403_20200225_0539_Fractions_mrc_proj_filter	4.35
without_supporting_film	apofe_noGss	apofe_noGssFoilHole_24980014_Data_24016511_24016513_20200225_1322_Fractions_mrc_proj_filter	-4.2
without_supporting_film	apofe_noGss	apofe_noGssFoilHole_24980034_Data_24016511_24016513_20200225_1346_Fractions_mrc_proj_filter	-3.97
without_supporting_film	apofe_noGss	apofe_noGssFoilHole_24979283_Data_24016511_24016513_20200225_1208_Fractions_mrc_proj_filter	1.06
without_supporting_film	apofe_noGss	apofe_noGssFoilHole_25052785_Data_24016511_24016513_20200225_2226_Fractions_mrc_proj_filter	-3.9
without_supporting_film	apofe_noGss	apofe_noGssFoilHole_24978076_Data_24016401_24016403_20200225_0533_Fractions_mrc_proj_filter	-2.47
without_supporting_film	apofe_noGss	apofe_noGssFoilHole_25057820_Data_24016511_24016513_20200226_1243_Fractions_mrc_proj_filter	0.47
without_supporting_film	apofe_noGss	apofe_noGssFoilHole_24015640_Data_24016511_24016513_20200225_0335_Fractions_mrc_proj_filter	-3.1
without_supporting_film	apofe_noGss	apofe_noGssFoilHole_25040876_Data_24016511_24016513_20200225_1930_Fractions_mrc_proj_filter	2.06
without_supporting_film	apofe_noGss	apofe_noGssFoilHole_25053962_Data_24016511_24016513_20200226_0303_Fractions_mrc_proj_filter	3.74
without_supporting_film	apofe_noGss	apofe_noGssFoilHole_25054885_Data_24016511_24016513_20200226_0641_Fractions_mrc_proj_filter	4.07
without_supporting_film	apofe_noGss	apofe_noGssFoilHole_25054023_Data_24016401_24016403_20200226_0338_Fractions_mrc_proj_filter	-3.98
without_supporting_film	apofe_noGss	apofe_noGssFoilHole_24979230_Data_24016401_24016403_20200225_1132_Fractions_mrc_proj_filter	0.48
without_supporting_film	apofe_noGss	apofe_noGssFoilHole_24980089_Data_24016511_24016513_20200225_1449_Fractions_mrc_proj_filter	2.15
without_supporting_film	apofe_noGss	apofe_noGssFoilHole_24015423_Data_24016511_24016513_20200225_0039_Fractions_mrc_proj_filter	-3.23
without_supporting_film	apofe_noGss	apofe_noGssFoilHole_25053926_Data_24016511_24016513_20200226_0230_Fractions_mrc_proj_filter	-3.24
without_supporting_film	apofe_noGss	apofe_noGssFoilHole_24979369_Data_24016401_24016403_20200225_1314_Fractions_mrc_proj_filter	-5.6
without_supporting_film	apofe_noGss	apofe_noGssFoilHole_24979158_Data_24016511_24016513_20200225_1037_Fractions_mrc_proj_filter	1.86
without_supporting_film	apofe_noGss	apofe_noGssFoilHole_24980073_Data_24016401_24016403_20200225_1433_Fractions_mrc_proj_filter	3.07
without_supporting_film	apofe_noGss	apofe_noGssFoilHole_25054153_Data_24016401_24016403_20200226_0358_Fractions_mrc_proj_filter	-3.9
without_supporting_film	apofe_noGss	apofe_noGssFoilHole_24015535_Data_24016511_24016513_20200225_0248_Fractions_mrc_proj_filter	3.23
without_supporting_film	apofe_noGss	apofe_noGssFoilHole_25052742_Data_24016401_24016403_20200225_2145_Fractions_mrc_proj_filter	1.29
without_supporting_film	apofe_noGss	apofe_noGssFoilHole_25055159_Data_24016401_24016403_20200226_0747_Fractions_mrc_proj_filter	-3.72
without_supporting_film	apofe_noGss	apofe_noGssFoilHole_24979109_Data_24016511_24016513_20200225_0857_Fractions_mrc_proj_filter	3.81
without_supporting_film	apofe_noGss	apofe_noGssFoilHole_25054796_Data_24016401_24016403_20200226_0518_Fractions_mrc_proj_filter	-2.34
without_supporting_film	apofe_noGss	apofe_noGssFoilHole_24978019_Data_24016401_24016403_20200225_0435_Fractions_mrc_proj_filter	3.47
without_supporting_film	apofe_noGss	apofe_noGssFoilHole_24978058_Data_24016401_24016403_20200225_0513_Fractions_mrc_proj_filter	4.69
without_supporting_film	apofe_noGss	apofe_noGssFoilHole_25054762_Data_24016401_24016403_20200226_0443_Fractions_mrc_proj_filter	3.36
without_supporting_film	apofe_noGss	apofe_noGssFoilHole_25056906_Data_24016401_24016403_20200226_1004_Fractions_mrc_proj_filter	2.71
without_supporting_film	apofe_noGss	apofe_noGssFoilHole_25057866_Data_24016511_24016513_20200226_1318_Fractions_mrc_proj_filter	-0.31
without_supporting_film	apofe_noGss	apofe_noGssFoilHole_25054083_Data_24016401_24016403_20200226_0350_Fractions_mrc_proj_filter	-1.66
without_supporting_film	apofe_noGss	apofe_noGssFoilHole_24015595_Data_24016401_24016403_20200225_0325_Fractions_mrc_proj_filter	-4.01
without_supporting_film	apofe_noGss	apofe_noGssFoilHole_24980050_Data_24016401_24016403_20200225_1411_Fractions_mrc_proj_filter	-4.53
without_supporting_film	apofe_noGss	apofe_noGssFoilHole_24978067_Data_24016511_24016513_20200225_0523_Fractions_mrc_proj_filter	-4.44
without_supporting_film	apofe_noGss	apofe_noGssFoilHole_25056851_Data_24016511_24016513_20200226_0905_Fractions_mrc_proj_filter	-0.05
without_supporting_film	apofe_noGss	apofe_noGssFoilHole_25056907_Data_24016401_24016403_20200226_1005_Fractions_mrc_proj_filter	-2.77
without_supporting_film	apofe_noGss	apofe_noGssFoilHole_24978044_Data_24016401_24016403_20200225_0503_Fractions_mrc_proj_filter	-1.73
without_supporting_film	apofe_noGss	apofe_noGssFoilHole_25040880_Data_24016401_24016403_20200225_1935_Fractions_mrc_proj_filter	3.02
without_supporting_film	apofe_noGss	apofe_noGssFoilHole_25057748_Data_24016401_24016403_20200226_1130_Fractions_mrc_proj_filter	-0.09
without_supporting_film	apofe_noGss	apofe_noGssFoilHole_24979070_Data_24016511_24016513_20200225_0817_Fractions_mrc_proj_filter	-2.67
without_supporting_film	apofe_noGss	apofe_noGssFoilHole_25040842_Data_24016401_24016403_20200225_1723_Fractions_mrc_proj_filter	4.96
without_supporting_film	apofe_noGss	apofe_noGssFoilHole_24978147_Data_24016511_24016513_20200225_0618_Fractions_mrc_proj_filter	-3.2
without_supporting_film	apofe_noGss	apofe_noGssFoilHole_24015500_Data_24016401_24016403_20200225_0221_Fractions_mrc_proj_filter	3.03
without_supporting_film	apofe_noGss	apofe_noGssFoilHole_24979135_Data_24016511_24016513_20200225_0954_Fractions_mrc_proj_filter	3.95
without_supporting_film	apofe_noGss	apofe_noGssFoilHole_24015454_Data_24016401_24016403_20200225_0116_Fractions_mrc_proj_filter	2.7
without_supporting_film	apofe_noGss	apofe_noGssFoilHole_25052801_Data_24016401_24016403_20200225_2241_Fractions_mrc_proj_filter	-2.74
without_supporting_film	apofe_noGss	apofe_noGssFoilHole_25040868_Data_24016401_24016403_20200225_1922_Fractions_mrc_proj_filter	4.22
without_supporting_film	apofe_noGss	apofe_noGssFoilHole_24979112_Data_24016511_24016513_20200225_0900_Fractions_mrc_proj_filter	-3.51
without_supporting_film	apofe_noGss	apofe_noGssFoilHole_25057759_Data_24016401_24016403_20200226_1141_Fractions_mrc_proj_filter	3.77
without_supporting_film	apofe_noGss	apofe_noGssFoilHole_25054010_Data_24016401_24016403_20200226_0333_Fractions_mrc_proj_filter	2.65
without_supporting_film	apofe_noGss	apofe_noGssFoilHole_25040825_Data_24016511_24016513_20200225_1705_Fractions_mrc_proj_filter	-3.62
without_supporting_film	apofe_noGss	apofe_noGssFoilHole_25052842_Data_24016511_24016513_20200225_2315_Fractions_mrc_proj_filter	4.52
without_supporting_film	apofe_noGss	apofe_noGssFoilHole_25053868_Data_24016401_24016403_20200226_0127_Fractions_mrc_proj_filter	4.36
without_supporting_film	apofe_noGss	apofe_noGssFoilHole_24980189_Data_24016401_24016403_20200225_1605_Fractions_mrc_proj_filter	4.01
without_supporting_film	apofe_noGss	apofe_noGssFoilHole_24015720_Data_24016401_24016403_20200225_0349_Fractions_mrc_proj_filter	3.05
without_supporting_film	apofe_noGss	apofe_noGssFoilHole_25053960_Data_24016401_24016403_20200226_0301_Fractions_mrc_proj_filter	5.5
without_supporting_film	apofe_noGss	apofe_noGssFoilHole_24979052_Data_24016401_24016403_20200225_0757_Fractions_mrc_proj_filter	-4.56
without_supporting_film	apofe_noGss	apofe_noGssFoilHole_24015479_Data_24016511_24016513_20200225_0157_Fractions_mrc_proj_filter	5.54
without_supporting_film	apofe_noGss	apofe_noGssFoilHole_25056905_Data_24016401_24016403_20200226_1003_Fractions_mrc_proj_filter	3.3
without_supporting_film	apofe_noGss	apofe_noGssFoilHole_25052843_Data_24016401_24016403_20200225_2317_Fractions_mrc_proj_filter	-4.29
without_supporting_film	apofe_noGss	apofe_noGssFoilHole_25040853_Data_24016511_24016513_20200225_1734_Fractions_mrc_proj_filter	3.64
without_supporting_film	apofe_noGss	apofe_noGssFoilHole_25057802_Data_24016401_24016403_20200226_1225_Fractions_mrc_proj_filter	0.24
without_supporting_film	apofe_noGss	apofe_noGssFoilHole_24980101_Data_24016511_24016513_20200225_1504_Fractions_mrc_proj_filter	3.03
without_supporting_film	apofe_noGss	apofe_noGssFoilHole_25055805_Data_24016401_24016403_20200226_0753_Fractions_mrc_proj_filter	-2.49
without_supporting_film	apofe_noGss	apofe_noGssFoilHole_25052777_Data_24016401_24016403_20200225_2222_Fractions_mrc_proj_filter	-3.59
without_supporting_film	apofe_noGss	apofe_noGssFoilHole_25054052_Data_24016511_24016513_20200226_0349_Fractions_mrc_proj_filter	3.45
without_supporting_film	apofe_noGss	apofe_noGssFoilHole_25053905_Data_24016401_24016403_20200226_0208_Fractions_mrc_proj_filter	3.62
without_supporting_film	apofe_noGss	apofe_noGssFoilHole_24978280_Data_24016511_24016513_20200225_0725_Fractions_mrc_proj_filter	4.24
without_supporting_film	apofe_noGss	apofe_noGssFoilHole_24978101_Data_24016401_24016403_20200225_0550_Fractions_mrc_proj_filter	-4.65
without_supporting_film	apofe_noGss	apofe_noGssFoilHole_25054773_Data_24016401_24016403_20200226_0455_Fractions_mrc_proj_filter	-2.33
without_supporting_film	apofe_noGss	apofe_noGssFoilHole_25052955_Data_24016511_24016513_20200226_0022_Fractions_mrc_proj_filter	-2.5
without_supporting_film	apofe_noGss	apofe_noGssFoilHole_25057746_Data_24016401_24016403_20200226_1128_Fractions_mrc_proj_filter	0.19
without_supporting_film	apofe_noGss	apofe_noGssFoilHole_25056911_Data_24016511_24016513_20200226_1009_Fractions_mrc_proj_filter	2.5
without_supporting_film	apofe_noGss	apofe_noGssFoilHole_25053924_Data_24016511_24016513_20200226_0228_Fractions_mrc_proj_filter	2.91
without_supporting_film	apofe_noGss	apofe_noGssFoilHole_25052756_Data_24016401_24016403_20200225_2159_Fractions_mrc_proj_filter	3.29
without_supporting_film	apofe_noGss	apofe_noGssFoilHole_24979367_Data_24016401_24016403_20200225_1312_Fractions_mrc_proj_filter	4.81
without_supporting_film	apofe_noGss	apofe_noGssFoilHole_25054791_Data_24016401_24016403_20200226_0512_Fractions_mrc_proj_filter	3.24
without_supporting_film	apofe_noGss	apofe_noGssFoilHole_24979064_Data_24016511_24016513_20200225_0812_Fractions_mrc_proj_filter	-3.67
without_supporting_film	apofe_noGss	apofe_noGssFoilHole_25057808_Data_24016401_24016403_20200226_1230_Fractions_mrc_proj_filter	-4.18
without_supporting_film	apofe_noGss	apofe_noGssFoilHole_25055852_Data_24016511_24016513_20200226_0835_Fractions_mrc_proj_filter	1.52
without_supporting_film	apofe_noGss	apofe_noGssFoilHole_25056870_Data_24016511_24016513_20200226_0926_Fractions_mrc_proj_filter	-2.36
without_supporting_film	apofe_noGss	apofe_noGssFoilHole_24980202_Data_24016511_24016513_20200225_1610_Fractions_mrc_proj_filter	-3.5
without_supporting_film	apofe_noGss	apofe_noGssFoilHole_24015460_Data_24016401_24016403_20200225_0138_Fractions_mrc_proj_filter	-4.35
without_supporting_film	apofe_noGss	apofe_noGssFoilHole_24015471_Data_24016401_24016403_20200225_0150_Fractions_mrc_proj_filter	3.59
without_supporting_film	apofe_noGss	apofe_noGssFoilHole_25057843_Data_24016511_24016513_20200226_1258_Fractions_mrc_proj_filter	2.87
without_supporting_film	apofe_noGss	apofe_noGssFoilHole_25053034_Data_24016511_24016513_20200226_0034_Fractions_mrc_proj_filter	3.38
without_supporting_film	apofe_noGss	apofe_noGssFoilHole_24979183_Data_24016511_24016513_20200225_1059_Fractions_mrc_proj_filter	4.2
without_supporting_film	apofe_noGss	apofe_noGssFoilHole_24979128_Data_24016511_24016513_20200225_0924_Fractions_mrc_proj_filter	-3.19
without_supporting_film	apofe_noGss	apofe_noGssFoilHole_25054009_Data_24016401_24016403_20200226_0331_Fractions_mrc_proj_filter	4.65
without_supporting_film	apofe_noGss	apofe_noGssFoilHole_25056899_Data_24016401_24016403_20200226_0956_Fractions_mrc_proj_filter	2.86
without_supporting_film	apofe_noGss	apofe_noGssFoilHole_24015580_Data_24016511_24016513_20200225_0311_Fractions_mrc_proj_filter	3.51
without_supporting_film	apofe_noGss	apofe_noGssFoilHole_25057804_Data_24016401_24016403_20200226_1227_Fractions_mrc_proj_filter	4.72
without_supporting_film	apofe_noGss	apofe_noGssFoilHole_25054878_Data_24016511_24016513_20200226_0634_Fractions_mrc_proj_filter	3.32
without_supporting_film	apofe_noGss	apofe_noGssFoilHole_25057878_Data_24016401_24016403_20200226_1321_Fractions_mrc_proj_filter	-5.18
without_supporting_film	apofe_noGss	apofe_noGssFoilHole_25057813_Data_24016511_24016513_20200226_1236_Fractions_mrc_proj_filter	1.16
without_supporting_film	apofe_noGss	apofe_noGssFoilHole_24980126_Data_24016401_24016403_20200225_1525_Fractions_mrc_proj_filter	3.74
without_supporting_film	apofe_noGss	apofe_noGssFoilHole_24980136_Data_24016401_24016403_20200225_1535_Fractions_mrc_proj_filter	1.56
without_supporting_film	apofe_noGss	apofe_noGssFoilHole_25052937_Data_24016511_24016513_20200226_0008_Fractions_mrc_proj_filter	-3.6
without_supporting_film	apofe_noGss	apofe_noGssFoilHole_25057778_Data_24016401_24016403_20200226_1201_Fractions_mrc_proj_filter	1.69
without_supporting_film	apofe_noGss	apofe_noGssFoilHole_25056901_Data_24016511_24016513_20200226_0958_Fractions_mrc_proj_filter	-0.91
without_supporting_film	apofe_noGss	apofe_noGssFoilHole_25056867_Data_24016401_24016403_20200226_0923_Fractions_mrc_proj_filter	-0.59
without_supporting_film	apofe_noGss	apofe_noGssFoilHole_25056865_Data_24016401_24016403_20200226_0921_Fractions_mrc_proj_filter	1.28
without_supporting_film	apofe_noGss	apofe_noGssFoilHole_24978156_Data_24016401_24016403_20200225_0624_Fractions_mrc_proj_filter	3.27
without_supporting_film	apofe_noGss	apofe_noGssFoilHole_24979218_Data_24016511_24016513_20200225_1123_Fractions_mrc_proj_filter	2.94
without_supporting_film	apofe_noGss	apofe_noGssFoilHole_25054877_Data_24016511_24016513_20200226_0632_Fractions_mrc_proj_filter	2.5
without_supporting_film	apofe_noGss	apofe_noGssFoilHole_25057760_Data_24016401_24016403_20200226_1142_Fractions_mrc_proj_filter	1.1
without_supporting_film	apofe_noGss	apofe_noGssFoilHole_25052854_Data_24016401_24016403_20200225_2326_Fractions_mrc_proj_filter	-4.88
without_supporting_film	apofe_noGss	apofe_noGssFoilHole_24015411_Data_24016511_24016513_20200225_0020_Fractions_mrc_proj_filter	1.59
without_supporting_film	apofe_noGss	apofe_noGssFoilHole_25053943_Data_24016401_24016403_20200226_0248_Fractions_mrc_proj_filter	-4.7
without_supporting_film	apofe_noGss	apofe_noGssFoilHole_25057797_Data_24016401_24016403_20200226_1220_Fractions_mrc_proj_filter	-0.54
without_supporting_film	apofe_noGss	apofe_noGssFoilHole_25052920_Data_24016401_24016403_20200226_0004_Fractions_mrc_proj_filter	6.08
without_supporting_film	apofe_noGss	apofe_noGssFoilHole_25041024_Data_24016401_24016403_20200225_2115_Fractions_mrc_proj_filter	-4.2
without_supporting_film	apofe_noGss	apofe_noGssFoilHole_25053926_Data_24016401_24016403_20200226_0230_Fractions_mrc_proj_filter	-1.82
without_supporting_film	apofe_noGss	apofe_noGssFoilHole_24979091_Data_24016511_24016513_20200225_0837_Fractions_mrc_proj_filter	2.93
without_supporting_film	apofe_noGss	apofe_noGssFoilHole_25056851_Data_24016401_24016403_20200226_0905_Fractions_mrc_proj_filter	-1.16
without_supporting_film	apofe_noGss	apofe_noGssFoilHole_24978003_Data_24016511_24016513_20200225_0417_Fractions_mrc_proj_filter	-1.97
without_supporting_film	apofe_noGss	apofe_noGssFoilHole_25056844_Data_24016401_24016403_20200226_0858_Fractions_mrc_proj_filter	3.67
without_supporting_film	apofe_noGss	apofe_noGssFoilHole_25053091_Data_24016511_24016513_20200226_0037_Fractions_mrc_proj_filter	-4.31
without_supporting_film	apofe_noGss	apofe_noGssFoilHole_24980018_Data_24016511_24016513_20200225_1329_Fractions_mrc_proj_filter	5.68
without_supporting_film	apofe_noGss	apofe_noGssFoilHole_25053985_Data_24016511_24016513_20200226_0323_Fractions_mrc_proj_filter	2.05
without_supporting_film	apofe_noGss	apofe_noGssFoilHole_25054100_Data_24016401_24016403_20200226_0355_Fractions_mrc_proj_filter	3.1
without_supporting_film	apofe_noGss	apofe_noGssFoilHole_25053915_Data_24016511_24016513_20200226_0218_Fractions_mrc_proj_filter	-2.73
without_supporting_film	apofe_noGss	apofe_noGssFoilHole_25040848_Data_24016511_24016513_20200225_1729_Fractions_mrc_proj_filter	3.89
without_supporting_film	apofe_noGss	apofe_noGssFoilHole_24978145_Data_24016401_24016403_20200225_0616_Fractions_mrc_proj_filter	4.65
without_supporting_film	apofe_noGss	apofe_noGssFoilHole_25055854_Data_24016401_24016403_20200226_0838_Fractions_mrc_proj_filter	2.69
without_supporting_film	apofe_noGss	apofe_noGssFoilHole_24979115_Data_24016511_24016513_20200225_0903_Fractions_mrc_proj_filter	1.81
without_supporting_film	apofe_noGss	apofe_noGssFoilHole_25040967_Data_24016401_24016403_20200225_2047_Fractions_mrc_proj_filter	-3.08
without_supporting_film	apofe_noGss	apofe_noGssFoilHole_24980245_Data_24016401_24016403_20200225_1631_Fractions_mrc_proj_filter	5.58
without_supporting_film	apofe_noGss	apofe_noGssFoilHole_25053879_Data_24016511_24016513_20200226_0140_Fractions_mrc_proj_filter	-4.61
without_supporting_film	apofe_noGss	apofe_noGssFoilHole_25054880_Data_24016511_24016513_20200226_0636_Fractions_mrc_proj_filter	3.33
without_supporting_film	apofe_noGss	apofe_noGssFoilHole_25040911_Data_24016401_24016403_20200225_2003_Fractions_mrc_proj_filter	-3.63
without_supporting_film	apofe_noGss	apofe_noGssFoilHole_25052847_Data_24016511_24016513_20200225_2321_Fractions_mrc_proj_filter	4.41
without_supporting_film	apofe_noGss	apofe_noGssFoilHole_25054807_Data_24016511_24016513_20200226_0534_Fractions_mrc_proj_filter	-1.58
without_supporting_film	apofe_noGss	apofe_noGssFoilHole_25054743_Data_24016511_24016513_20200226_0424_Fractions_mrc_proj_filter	3.9
without_supporting_film	apofe_noGss	apofe_noGssFoilHole_24979082_Data_24016511_24016513_20200225_0831_Fractions_mrc_proj_filter	0.24
without_supporting_film	apofe_noGss	apofe_noGssFoilHole_24979137_Data_24016511_24016513_20200225_0957_Fractions_mrc_proj_filter	4.58
without_supporting_film	apofe_noGss	apofe_noGssFoilHole_25053909_Data_24016511_24016513_20200226_0213_Fractions_mrc_proj_filter	-2.44
without_supporting_film	apofe_noGss	apofe_noGssFoilHole_24980086_Data_24016401_24016403_20200225_1446_Fractions_mrc_proj_filter	2.93
without_supporting_film	apofe_noGss	apofe_noGssFoilHole_25057739_Data_24016511_24016513_20200226_1121_Fractions_mrc_proj_filter	-2.07
without_supporting_film	apofe_noGss	apofe_noGssFoilHole_25052775_Data_24016401_24016403_20200225_2219_Fractions_mrc_proj_filter	2.95
without_supporting_film	apofe_noGss	apofe_noGssFoilHole_24015543_Data_24016401_24016403_20200225_0257_Fractions_mrc_proj_filter	-2.8
without_supporting_film	apofe_noGss	apofe_noGssFoilHole_24980066_Data_24016511_24016513_20200225_1428_Fractions_mrc_proj_filter	4.07
without_supporting_film	apofe_noGss	apofe_noGssFoilHole_25057822_Data_24016511_24016513_20200226_1245_Fractions_mrc_proj_filter	2.69
without_supporting_film	apofe_noGss	apofe_noGssFoilHole_25057763_Data_24016511_24016513_20200226_1145_Fractions_mrc_proj_filter	2.03
without_supporting_film	apofe_noGss	apofe_noGssFoilHole_25040951_Data_24016401_24016403_20200225_2033_Fractions_mrc_proj_filter	-4.12
without_supporting_film	apofe_noGss	apofe_noGssFoilHole_25053909_Data_24016401_24016403_20200226_0213_Fractions_mrc_proj_filter	3.13
without_supporting_film	apofe_noGss	apofe_noGssFoilHole_25054038_Data_24016511_24016513_20200226_0345_Fractions_mrc_proj_filter	3.59
without_supporting_film	apofe_noGss	apofe_noGssFoilHole_25040964_Data_24016401_24016403_20200225_2043_Fractions_mrc_proj_filter	3.48
without_supporting_film	apofe_noGss	apofe_noGssFoilHole_25057842_Data_24016401_24016403_20200226_1257_Fractions_mrc_proj_filter	3.01
without_supporting_film	apofe_noGss	apofe_noGssFoilHole_24980021_Data_24016511_24016513_20200225_1332_Fractions_mrc_proj_filter	2.81
without_supporting_film	apofe_noGss	apofe_noGssFoilHole_24979184_Data_24016511_24016513_20200225_1100_Fractions_mrc_proj_filter	4.57
without_supporting_film	apofe_noGss	apofe_noGssFoilHole_25040934_Data_24016511_24016513_20200225_2022_Fractions_mrc_proj_filter	4.34
without_supporting_film	apofe_noGss	apofe_noGssFoilHole_25057748_Data_24016511_24016513_20200226_1130_Fractions_mrc_proj_filter	0.08
without_supporting_film	apofe_noGss	apofe_noGssFoilHole_25056923_Data_24016511_24016513_20200226_1022_Fractions_mrc_proj_filter	-2.72
without_supporting_film	apofe_noGss	apofe_noGssFoilHole_25053974_Data_24016511_24016513_20200226_0314_Fractions_mrc_proj_filter	-4.19
without_supporting_film	apofe_noGss	apofe_noGssFoilHole_24980030_Data_24016401_24016403_20200225_1342_Fractions_mrc_proj_filter	4.32
without_supporting_film	apofe_noGss	apofe_noGssFoilHole_24980100_Data_24016511_24016513_20200225_1501_Fractions_mrc_proj_filter	3.3
without_supporting_film	apofe_noGss	apofe_noGssFoilHole_25057865_Data_24016401_24016403_20200226_1317_Fractions_mrc_proj_filter	0.67
without_supporting_film	apofe_noGss	apofe_noGssFoilHole_25054794_Data_24016511_24016513_20200226_0515_Fractions_mrc_proj_filter	-3.6
without_supporting_film	apofe_noGss	apofe_noGssFoilHole_25053823_Data_24016401_24016403_20200226_0043_Fractions_mrc_proj_filter	-4.77
without_supporting_film	apofe_noGss	apofe_noGssFoilHole_25057795_Data_24016401_24016403_20200226_1217_Fractions_mrc_proj_filter	2.61
without_supporting_film	apofe_noGss	apofe_noGssFoilHole_25057720_Data_24016511_24016513_20200226_1053_Fractions_mrc_proj_filter	0.14
without_supporting_film	apofe_noGss	apofe_noGssFoilHole_25056898_Data_24016401_24016403_20200226_0955_Fractions_mrc_proj_filter	3.59
without_supporting_film	apofe_noGss	apofe_noGssFoilHole_25052792_Data_24016511_24016513_20200225_2231_Fractions_mrc_proj_filter	-3.97
without_supporting_film	apofe_noGss	apofe_noGssFoilHole_25057737_Data_24016511_24016513_20200226_1118_Fractions_mrc_proj_filter	-0.28
without_supporting_film	apofe_noGss	apofe_noGssFoilHole_24015555_Data_24016511_24016513_20200225_0301_Fractions_mrc_proj_filter	3.13
without_supporting_film	apofe_noGss	apofe_noGssFoilHole_25052856_Data_24016401_24016403_20200225_2328_Fractions_mrc_proj_filter	3.79
without_supporting_film	apofe_noGss	apofe_noGssFoilHole_24015429_Data_24016401_24016403_20200225_0049_Fractions_mrc_proj_filter	5.54
without_supporting_film	apofe_noGss	apofe_noGssFoilHole_25040833_Data_24016511_24016513_20200225_1714_Fractions_mrc_proj_filter	2.33
without_supporting_film	apofe_noGss	apofe_noGssFoilHole_25054037_Data_24016511_24016513_20200226_0344_Fractions_mrc_proj_filter	-3.34
without_supporting_film	apofe_noGss	apofe_noGssFoilHole_24980312_Data_24016401_24016403_20200225_1641_Fractions_mrc_proj_filter	5.69
without_supporting_film	apofe_noGss	apofe_noGssFoilHole_25041139_Data_24016401_24016403_20200225_2123_Fractions_mrc_proj_filter	3.44
without_supporting_film	apofe_noGss	apofe_noGssFoilHole_25040883_Data_24016511_24016513_20200225_1938_Fractions_mrc_proj_filter	-3.02
without_supporting_film	apofe_noGss	apofe_noGssFoilHole_24979175_Data_24016511_24016513_20200225_1050_Fractions_mrc_proj_filter	3.75
without_supporting_film	apofe_noGss	apofe_noGssFoilHole_24978078_Data_24016401_24016403_20200225_0535_Fractions_mrc_proj_filter	4.3
without_supporting_film	apofe_noGss	apofe_noGssFoilHole_24979300_Data_24016401_24016403_20200225_1241_Fractions_mrc_proj_filter	2.66
without_supporting_film	apofe_noGss	apofe_noGssFoilHole_25053983_Data_24016401_24016403_20200226_0321_Fractions_mrc_proj_filter	2.67
without_supporting_film	apofe_noGss	apofe_noGssFoilHole_24979063_Data_24016511_24016513_20200225_0811_Fractions_mrc_proj_filter	1
without_supporting_film	apofe_noGss	apofe_noGssFoilHole_24979180_Data_24016511_24016513_20200225_1056_Fractions_mrc_proj_filter	4.16
without_supporting_film	apofe_noGss	apofe_noGssFoilHole_25057721_Data_24016401_24016403_20200226_1054_Fractions_mrc_proj_filter	1.48
without_supporting_film	apofe_noGss	apofe_noGssFoilHole_24979058_Data_24016401_24016403_20200225_0805_Fractions_mrc_proj_filter	-2.83
without_supporting_film	apofe_noGss	apofe_noGssFoilHole_24979067_Data_24016511_24016513_20200225_0815_Fractions_mrc_proj_filter	1.29
without_supporting_film	apofe_noGss	apofe_noGssFoilHole_24015583_Data_24016401_24016403_20200225_0314_Fractions_mrc_proj_filter	4.11
without_supporting_film	apofe_noGss	apofe_noGssFoilHole_25052906_Data_24016401_24016403_20200225_2358_Fractions_mrc_proj_filter	4.73
without_supporting_film	apofe_noGss	apofe_noGssFoilHole_24978219_Data_24016511_24016513_20200225_0709_Fractions_mrc_proj_filter	3.49
without_supporting_film	apofe_noGss	apofe_noGssFoilHole_24978168_Data_24016511_24016513_20200225_0643_Fractions_mrc_proj_filter	2.49
without_supporting_film	apofe_noGss	apofe_noGssFoilHole_25054037_Data_24016401_24016403_20200226_0344_Fractions_mrc_proj_filter	-4.6
without_supporting_film	apofe_noGss	apofe_noGssFoilHole_24015477_Data_24016511_24016513_20200225_0156_Fractions_mrc_proj_filter	-4.2
without_supporting_film	apofe_noGss	apofe_noGssFoilHole_24015540_Data_24016511_24016513_20200225_0254_Fractions_mrc_proj_filter	3.05
without_supporting_film	apofe_noGss	apofe_noGssFoilHole_24980027_Data_24016401_24016403_20200225_1338_Fractions_mrc_proj_filter	-2.23
without_supporting_film	apofe_noGss	apofe_noGssFoilHole_25056855_Data_24016401_24016403_20200226_0910_Fractions_mrc_proj_filter	0.11
without_supporting_film	apofe_noGss	apofe_noGssFoilHole_25054763_Data_24016401_24016403_20200226_0444_Fractions_mrc_proj_filter	3.96
without_supporting_film	apofe_noGss	apofe_noGssFoilHole_24978035_Data_24016401_24016403_20200225_0453_Fractions_mrc_proj_filter	2.27
without_supporting_film	apofe_noGss	apofe_noGssFoilHole_25040821_Data_24016401_24016403_20200225_1701_Fractions_mrc_proj_filter	-1.52
without_supporting_film	apofe_noGss	apofe_noGssFoilHole_24979116_Data_24016401_24016403_20200225_0904_Fractions_mrc_proj_filter	3.59
without_supporting_film	apofe_noGss	apofe_noGssFoilHole_24979071_Data_24016401_24016403_20200225_0819_Fractions_mrc_proj_filter	1.34
without_supporting_film	apofe_noGss	apofe_noGssFoilHole_24979090_Data_24016401_24016403_20200225_0837_Fractions_mrc_proj_filter	3.85
without_supporting_film	apofe_noGss	apofe_noGssFoilHole_25052906_Data_24016511_24016513_20200225_2358_Fractions_mrc_proj_filter	4.2
without_supporting_film	apofe_noGss	apofe_noGssFoilHole_24980187_Data_24016401_24016403_20200225_1603_Fractions_mrc_proj_filter	-4.35
without_supporting_film	apofe_noGss	apofe_noGssFoilHole_25041007_Data_24016401_24016403_20200225_2059_Fractions_mrc_proj_filter	2.52
without_supporting_film	apofe_noGss	apofe_noGssFoilHole_24978352_Data_24016401_24016403_20200225_0739_Fractions_mrc_proj_filter	6.2
without_supporting_film	apofe_noGss	apofe_noGssFoilHole_25056911_Data_24016401_24016403_20200226_1009_Fractions_mrc_proj_filter	-2.28
without_supporting_film	apofe_noGss	apofe_noGssFoilHole_24979079_Data_24016401_24016403_20200225_0828_Fractions_mrc_proj_filter	1.84
without_supporting_film	apofe_noGss	apofe_noGssFoilHole_24979055_Data_24016511_24016513_20200225_0800_Fractions_mrc_proj_filter	-3.49
without_supporting_film	apofe_noGss	apofe_noGssFoilHole_25057854_Data_24016511_24016513_20200226_1307_Fractions_mrc_proj_filter	3.67
without_supporting_film	apofe_noGss	apofe_noGssFoilHole_25054899_Data_24016401_24016403_20200226_0653_Fractions_mrc_proj_filter	-1.06
without_supporting_film	apofe_noGss	apofe_noGssFoilHole_24978219_Data_24016401_24016403_20200225_0709_Fractions_mrc_proj_filter	-1.33
without_supporting_film	apofe_noGss	apofe_noGssFoilHole_24980111_Data_24016511_24016513_20200225_1512_Fractions_mrc_proj_filter	-2.81
without_supporting_film	apofe_noGss	apofe_noGssFoilHole_24979189_Data_24016511_24016513_20200225_1105_Fractions_mrc_proj_filter	-3.58
without_supporting_film	apofe_noGss	apofe_noGssFoilHole_24980189_Data_24016511_24016513_20200225_1605_Fractions_mrc_proj_filter	4.21
without_supporting_film	apofe_noGss	apofe_noGssFoilHole_24015540_Data_24016401_24016403_20200225_0254_Fractions_mrc_proj_filter	-4.35
without_supporting_film	apofe_noGss	apofe_noGssFoilHole_25054930_Data_24016401_24016403_20200226_0704_Fractions_mrc_proj_filter	2.69
without_supporting_film	apofe_noGss	apofe_noGssFoilHole_25052896_Data_24016511_24016513_20200225_2353_Fractions_mrc_proj_filter	-2.05
without_supporting_film	apofe_noGss	apofe_noGssFoilHole_25057783_Data_24016511_24016513_20200226_1207_Fractions_mrc_proj_filter	1
without_supporting_film	apofe_noGss	apofe_noGssFoilHole_25057798_Data_24016511_24016513_20200226_1221_Fractions_mrc_proj_filter	-1.05
without_supporting_film	apofe_noGss	apofe_noGssFoilHole_25040851_Data_24016401_24016403_20200225_1732_Fractions_mrc_proj_filter	1.36
without_supporting_film	apofe_noGss	apofe_noGssFoilHole_24015495_Data_24016511_24016513_20200225_0216_Fractions_mrc_proj_filter	-3.28
without_supporting_film	apofe_noGss	apofe_noGssFoilHole_25040931_Data_24016401_24016403_20200225_2019_Fractions_mrc_proj_filter	-3.7
without_supporting_film	apofe_noGss	apofe_noGssFoilHole_24978046_Data_24016401_24016403_20200225_0505_Fractions_mrc_proj_filter	-3.29
without_supporting_film	apofe_noGss	apofe_noGssFoilHole_25040930_Data_24016401_24016403_20200225_2018_Fractions_mrc_proj_filter	3.8
without_supporting_film	apofe_noGss	apofe_noGssFoilHole_25056863_Data_24016401_24016403_20200226_0918_Fractions_mrc_proj_filter	2.55
without_supporting_film	apofe_noGss	apofe_noGssFoilHole_24978293_Data_24016511_24016513_20200225_0734_Fractions_mrc_proj_filter	-2.29
without_supporting_film	apofe_noGss	apofe_noGssFoilHole_25053846_Data_24016511_24016513_20200226_0104_Fractions_mrc_proj_filter	-3.17
without_supporting_film	apofe_noGss	apofe_noGssFoilHole_25057840_Data_24016511_24016513_20200226_1255_Fractions_mrc_proj_filter	2.48
without_supporting_film	apofe_noGss	apofe_noGssFoilHole_24015705_Data_24016401_24016403_20200225_0346_Fractions_mrc_proj_filter	3.54
without_supporting_film	apofe_noGss	apofe_noGssFoilHole_24978165_Data_24016401_24016403_20200225_0635_Fractions_mrc_proj_filter	3.47
without_supporting_film	apofe_noGss	apofe_noGssFoilHole_24978018_Data_24016401_24016403_20200225_0433_Fractions_mrc_proj_filter	2.71
without_supporting_film	apofe_noGss	apofe_noGssFoilHole_24015511_Data_24016511_24016513_20200225_0228_Fractions_mrc_proj_filter	4.23
without_supporting_film	apofe_noGss	apofe_noGssFoilHole_25053872_Data_24016511_24016513_20200226_0132_Fractions_mrc_proj_filter	-4.54
without_supporting_film	apofe_noGss	apofe_noGssFoilHole_25052734_Data_24016511_24016513_20200225_2138_Fractions_mrc_proj_filter	-3.78
without_supporting_film	apofe_noGss	apofe_noGssFoilHole_25057903_Data_24016401_24016403_20200226_1328_Fractions_mrc_proj_filter	-0.39
without_supporting_film	apofe_noGss	apofe_noGssFoilHole_24978295_Data_24016511_24016513_20200225_0736_Fractions_mrc_proj_filter	4.39
without_supporting_film	apofe_noGss	apofe_noGssFoilHole_25052819_Data_24016511_24016513_20200225_2300_Fractions_mrc_proj_filter	3.43
without_supporting_film	apofe_noGss	apofe_noGssFoilHole_25052951_Data_24016511_24016513_20200226_0012_Fractions_mrc_proj_filter	3.66
without_supporting_film	apofe_noGss	apofe_noGssFoilHole_25057714_Data_24016511_24016513_20200226_1047_Fractions_mrc_proj_filter	3.03
without_supporting_film	apofe_noGss	apofe_noGssFoilHole_25052969_Data_24016511_24016513_20200226_0027_Fractions_mrc_proj_filter	3.87
without_supporting_film	apofe_noGss	apofe_noGssFoilHole_24978030_Data_24016511_24016513_20200225_0447_Fractions_mrc_proj_filter	-1.58
without_supporting_film	apofe_noGss	apofe_noGssFoilHole_24015545_Data_24016401_24016403_20200225_0259_Fractions_mrc_proj_filter	5.99
without_supporting_film	apofe_noGss	apofe_noGssFoilHole_25053857_Data_24016511_24016513_20200226_0116_Fractions_mrc_proj_filter	-3.22
without_supporting_film	apofe_noGss	apofe_noGssFoilHole_24979148_Data_24016511_24016513_20200225_1020_Fractions_mrc_proj_filter	2.18
without_supporting_film	apofe_noGss	apofe_noGssFoilHole_24979200_Data_24016401_24016403_20200225_1111_Fractions_mrc_proj_filter	4.53
without_supporting_film	apofe_noGss	apofe_noGssFoilHole_24979085_Data_24016401_24016403_20200225_0834_Fractions_mrc_proj_filter	1.02
without_supporting_film	apofe_noGss	apofe_noGssFoilHole_25040964_Data_24016511_24016513_20200225_2043_Fractions_mrc_proj_filter	3.66
without_supporting_film	apofe_noGss	apofe_noGssFoilHole_24978035_Data_24016511_24016513_20200225_0453_Fractions_mrc_proj_filter	-3.6
without_supporting_film	apofe_noGss	apofe_noGssFoilHole_25040870_Data_24016401_24016403_20200225_1924_Fractions_mrc_proj_filter	-2.83
without_supporting_film	apofe_noGss	apofe_noGssFoilHole_25052983_Data_24016511_24016513_20200226_0028_Fractions_mrc_proj_filter	-4.05
without_supporting_film	apofe_noGss	apofe_noGssFoilHole_25052817_Data_24016511_24016513_20200225_2258_Fractions_mrc_proj_filter	-3.52
without_supporting_film	apofe_noGss	apofe_noGssFoilHole_24979147_Data_24016511_24016513_20200225_1019_Fractions_mrc_proj_filter	-1.33
without_supporting_film	apofe_noGss	apofe_noGssFoilHole_24978045_Data_24016401_24016403_20200225_0504_Fractions_mrc_proj_filter	3.97
without_supporting_film	apofe_noGss	apofe_noGssFoilHole_25057855_Data_24016511_24016513_20200226_1309_Fractions_mrc_proj_filter	2.44
without_supporting_film	apofe_noGss	apofe_noGssFoilHole_25055804_Data_24016401_24016403_20200226_0752_Fractions_mrc_proj_filter	2.54
without_supporting_film	apofe_noGss	apofe_noGssFoilHole_24980249_Data_24016511_24016513_20200225_1635_Fractions_mrc_proj_filter	5.31
without_supporting_film	apofe_noGss	apofe_noGssFoilHole_25053916_Data_24016511_24016513_20200226_0219_Fractions_mrc_proj_filter	-0.98
without_supporting_film	apofe_noGss	apofe_noGssFoilHole_25057750_Data_24016511_24016513_20200226_1132_Fractions_mrc_proj_filter	0.16
without_supporting_film	apofe_noGss	apofe_noGssFoilHole_25054823_Data_24016511_24016513_20200226_0547_Fractions_mrc_proj_filter	1.95
without_supporting_film	apofe_noGss	apofe_noGssFoilHole_24978155_Data_24016511_24016513_20200225_0623_Fractions_mrc_proj_filter	3.91
without_supporting_film	apofe_noGss	apofe_noGssFoilHole_25052847_Data_24016401_24016403_20200225_2321_Fractions_mrc_proj_filter	3.69
without_supporting_film	apofe_noGss	apofe_noGssFoilHole_25040942_Data_24016401_24016403_20200225_2023_Fractions_mrc_proj_filter	-3.54
without_supporting_film	apofe_noGss	apofe_noGssFoilHole_24980035_Data_24016401_24016403_20200225_1348_Fractions_mrc_proj_filter	3.37
without_supporting_film	apofe_noGss	apofe_noGssFoilHole_24978169_Data_24016401_24016403_20200225_0644_Fractions_mrc_proj_filter	0.4
without_supporting_film	apofe_noGss	apofe_noGssFoilHole_24978040_Data_24016511_24016513_20200225_0458_Fractions_mrc_proj_filter	-3.76
without_supporting_film	apofe_noGss	apofe_noGssFoilHole_25041055_Data_24016401_24016403_20200225_2116_Fractions_mrc_proj_filter	-2.64
without_supporting_film	apofe_noGss	apofe_noGssFoilHole_25054732_Data_24016511_24016513_20200226_0406_Fractions_mrc_proj_filter	3.09
without_supporting_film	apofe_noGss	apofe_noGssFoilHole_25052792_Data_24016401_24016403_20200225_2231_Fractions_mrc_proj_filter	-5.61
without_supporting_film	apofe_noGss	apofe_noGssFoilHole_24979301_Data_24016511_24016513_20200225_1244_Fractions_mrc_proj_filter	3.26
without_supporting_film	apofe_noGss	apofe_noGssFoilHole_24015706_Data_24016511_24016513_20200225_0347_Fractions_mrc_proj_filter	-3.68
without_supporting_film	apofe_noGss	apofe_noGssFoilHole_25040967_Data_24016511_24016513_20200225_2047_Fractions_mrc_proj_filter	3.28
without_supporting_film	apofe_noGss	apofe_noGssFoilHole_25054820_Data_24016401_24016403_20200226_0544_Fractions_mrc_proj_filter	-2.1
without_supporting_film	apofe_noGss	apofe_noGssFoilHole_25054827_Data_24016401_24016403_20200226_0552_Fractions_mrc_proj_filter	-3.72
without_supporting_film	apofe_noGss	apofe_noGssFoilHole_25055860_Data_24016511_24016513_20200226_0844_Fractions_mrc_proj_filter	-3.62
without_supporting_film	apofe_noGss	apofe_noGssFoilHole_24015476_Data_24016511_24016513_20200225_0155_Fractions_mrc_proj_filter	-3.46
without_supporting_film	apofe_noGss	apofe_noGssFoilHole_25040958_Data_24016401_24016403_20200225_2040_Fractions_mrc_proj_filter	5.07
without_supporting_film	apofe_noGss	apofe_noGssFoilHole_24980019_Data_24016511_24016513_20200225_1330_Fractions_mrc_proj_filter	-5.1
without_supporting_film	apofe_noGss	apofe_noGssFoilHole_24978157_Data_24016511_24016513_20200225_0625_Fractions_mrc_proj_filter	1.92
without_supporting_film	apofe_noGss	apofe_noGssFoilHole_25056916_Data_24016511_24016513_20200226_1014_Fractions_mrc_proj_filter	-0.25
without_supporting_film	apofe_noGss	apofe_noGssFoilHole_25054034_Data_24016401_24016403_20200226_0342_Fractions_mrc_proj_filter	3.25
without_supporting_film	apofe_noGss	apofe_noGssFoilHole_25052747_Data_24016401_24016403_20200225_2150_Fractions_mrc_proj_filter	3.8
without_supporting_film	apofe_noGss	apofe_noGssFoilHole_24978083_Data_24016401_24016403_20200225_0540_Fractions_mrc_proj_filter	4.93
without_supporting_film	apofe_noGss	apofe_noGssFoilHole_24980107_Data_24016401_24016403_20200225_1508_Fractions_mrc_proj_filter	3.13
without_supporting_film	apofe_noGss	apofe_noGssFoilHole_24979169_Data_24016511_24016513_20200225_1045_Fractions_mrc_proj_filter	5.41
without_supporting_film	apofe_noGss	apofe_noGssFoilHole_25056879_Data_24016401_24016403_20200226_0936_Fractions_mrc_proj_filter	-2.78
without_supporting_film	apofe_noGss	apofe_noGssFoilHole_24980143_Data_24016511_24016513_20200225_1538_Fractions_mrc_proj_filter	3.94
without_supporting_film	apofe_noGss	apofe_noGssFoilHole_25057800_Data_24016401_24016403_20200226_1223_Fractions_mrc_proj_filter	-0.71
without_supporting_film	apofe_noGss	apofe_noGssFoilHole_24978120_Data_24016401_24016403_20200225_0611_Fractions_mrc_proj_filter	3.6
without_supporting_film	apofe_noGss	apofe_noGssFoilHole_25056843_Data_24016401_24016403_20200226_0857_Fractions_mrc_proj_filter	0.17
without_supporting_film	apofe_noGss	apofe_noGssFoilHole_24980151_Data_24016511_24016513_20200225_1540_Fractions_mrc_proj_filter	-3.35
without_supporting_film	apofe_noGss	apofe_noGssFoilHole_25055861_Data_24016511_24016513_20200226_0845_Fractions_mrc_proj_filter	1.96
without_supporting_film	apofe_noGss	apofe_noGssFoilHole_25057804_Data_24016511_24016513_20200226_1227_Fractions_mrc_proj_filter	-3.17
without_supporting_film	apofe_noGss	apofe_noGssFoilHole_24980119_Data_24016401_24016403_20200225_1519_Fractions_mrc_proj_filter	3.47
without_supporting_film	apofe_noGss	apofe_noGssFoilHole_25053881_Data_24016401_24016403_20200226_0142_Fractions_mrc_proj_filter	0.4
without_supporting_film	apofe_noGss	apofe_noGssFoilHole_24978436_Data_24016401_24016403_20200225_0752_Fractions_mrc_proj_filter	4.69
without_supporting_film	apofe_noGss	apofe_noGssFoilHole_24980152_Data_24016511_24016513_20200225_1541_Fractions_mrc_proj_filter	3
without_supporting_film	apofe_noGss	apofe_noGssFoilHole_24978084_Data_24016511_24016513_20200225_0541_Fractions_mrc_proj_filter	5.02
without_supporting_film	apofe_noGss	apofe_noGssFoilHole_25054779_Data_24016401_24016403_20200226_0502_Fractions_mrc_proj_filter	-3.07
without_supporting_film	apofe_noGss	apofe_noGssFoilHole_25040953_Data_24016401_24016403_20200225_2035_Fractions_mrc_proj_filter	2.69
without_supporting_film	apofe_noGss	apofe_noGssFoilHole_24978048_Data_24016511_24016513_20200225_0507_Fractions_mrc_proj_filter	-3.57
without_supporting_film	apofe_noGss	apofe_noGssFoilHole_24979269_Data_24016511_24016513_20200225_1150_Fractions_mrc_proj_filter	2.33
without_supporting_film	apofe_noGss	apofe_noGssFoilHole_25055803_Data_24016511_24016513_20200226_0751_Fractions_mrc_proj_filter	3.93
without_supporting_film	apofe_noGss	apofe_noGssFoilHole_24978158_Data_24016401_24016403_20200225_0626_Fractions_mrc_proj_filter	-4.7
without_supporting_film	apofe_noGss	apofe_noGssFoilHole_24979178_Data_24016401_24016403_20200225_1054_Fractions_mrc_proj_filter	4.21
without_supporting_film	apofe_noGss	apofe_noGssFoilHole_24978170_Data_24016511_24016513_20200225_0645_Fractions_mrc_proj_filter	4.3
without_supporting_film	apofe_noGss	apofe_noGssFoilHole_24980108_Data_24016401_24016403_20200225_1509_Fractions_mrc_proj_filter	2.17
without_supporting_film	apofe_noGss	apofe_noGssFoilHole_25057823_Data_24016401_24016403_20200226_1246_Fractions_mrc_proj_filter	2.33
without_supporting_film	apofe_noGss	apofe_noGssFoilHole_25053852_Data_24016511_24016513_20200226_0110_Fractions_mrc_proj_filter	2.16
without_supporting_film	apofe_noGss	apofe_noGssFoilHole_24978212_Data_24016511_24016513_20200225_0653_Fractions_mrc_proj_filter	-3.36
without_supporting_film	apofe_noGss	apofe_noGssFoilHole_25053933_Data_24016511_24016513_20200226_0238_Fractions_mrc_proj_filter	-0.83
without_supporting_film	apofe_noGss	apofe_noGssFoilHole_24015424_Data_24016401_24016403_20200225_0040_Fractions_mrc_proj_filter	0.87
without_supporting_film	apofe_noGss	apofe_noGssFoilHole_25054739_Data_24016511_24016513_20200226_0421_Fractions_mrc_proj_filter	4.54
without_supporting_film	apofe_noGss	apofe_noGssFoilHole_25055061_Data_24016511_24016513_20200226_0738_Fractions_mrc_proj_filter	2.33
without_supporting_film	apofe_noGss	apofe_noGssFoilHole_24979111_Data_24016401_24016403_20200225_0859_Fractions_mrc_proj_filter	3
without_supporting_film	apofe_noGss	apofe_noGssFoilHole_24980086_Data_24016511_24016513_20200225_1446_Fractions_mrc_proj_filter	2.4
without_supporting_film	apofe_noGss	apofe_noGssFoilHole_25054795_Data_24016511_24016513_20200226_0517_Fractions_mrc_proj_filter	-5.25
without_supporting_film	apofe_noGss	apofe_noGssFoilHole_25055857_Data_24016511_24016513_20200226_0841_Fractions_mrc_proj_filter	-1.41
without_supporting_film	apofe_noGss	apofe_noGssFoilHole_24978167_Data_24016511_24016513_20200225_0642_Fractions_mrc_proj_filter	-3.49
without_supporting_film	apofe_noGss	apofe_noGssFoilHole_24978048_Data_24016401_24016403_20200225_0507_Fractions_mrc_proj_filter	-5.38
without_supporting_film	apofe_noGss	apofe_noGssFoilHole_25056932_Data_24016511_24016513_20200226_1037_Fractions_mrc_proj_filter	4.3
without_supporting_film	apofe_noGss	apofe_noGssFoilHole_25057764_Data_24016511_24016513_20200226_1146_Fractions_mrc_proj_filter	0.07
without_supporting_film	apofe_noGss	apofe_noGssFoilHole_25040846_Data_24016401_24016403_20200225_1727_Fractions_mrc_proj_filter	6.26
without_supporting_film	apofe_noGss	apofe_noGssFoilHole_24980077_Data_24016511_24016513_20200225_1436_Fractions_mrc_proj_filter	4.69
without_supporting_film	apofe_noGss	apofe_noGssFoilHole_25053970_Data_24016401_24016403_20200226_0309_Fractions_mrc_proj_filter	5.46
without_supporting_film	apofe_noGss	apofe_noGssFoilHole_25052805_Data_24016401_24016403_20200225_2246_Fractions_mrc_proj_filter	3.92
without_supporting_film	apofe_noGss	apofe_noGssFoilHole_25055846_Data_24016511_24016513_20200226_0829_Fractions_mrc_proj_filter	3.93
without_supporting_film	apofe_noGss	apofe_noGssFoilHole_24979070_Data_24016401_24016403_20200225_0818_Fractions_mrc_proj_filter	3.01
without_supporting_film	apofe_noGss	apofe_noGssFoilHole_25040862_Data_24016511_24016513_20200225_1744_Fractions_mrc_proj_filter	5.52
without_supporting_film	apofe_noGss	apofe_noGssFoilHole_24978015_Data_24016511_24016513_20200225_0430_Fractions_mrc_proj_filter	0.72
without_supporting_film	apofe_noGss	apofe_noGssFoilHole_25057818_Data_24016401_24016403_20200226_1241_Fractions_mrc_proj_filter	-1.43
without_supporting_film	apofe_noGss	apofe_noGssFoilHole_24015579_Data_24016401_24016403_20200225_0310_Fractions_mrc_proj_filter	2.82
without_supporting_film	apofe_noGss	apofe_noGssFoilHole_25053846_Data_24016401_24016403_20200226_0104_Fractions_mrc_proj_filter	-5.81
without_supporting_film	apofe_noGss	apofe_noGssFoilHole_24979170_Data_24016401_24016403_20200225_1046_Fractions_mrc_proj_filter	2.7
without_supporting_film	apofe_noGss	apofe_noGssFoilHole_25052785_Data_24016401_24016403_20200225_2226_Fractions_mrc_proj_filter	-4.35
without_supporting_film	apofe_noGss	apofe_noGssFoilHole_25055821_Data_24016401_24016403_20200226_0805_Fractions_mrc_proj_filter	-1.21
without_supporting_film	apofe_noGss	apofe_noGssFoilHole_25055007_Data_24016401_24016403_20200226_0731_Fractions_mrc_proj_filter	3.02
without_supporting_film	apofe_noGss	apofe_noGssFoilHole_25057821_Data_24016511_24016513_20200226_1244_Fractions_mrc_proj_filter	0.89
without_supporting_film	apofe_noGss	apofe_noGssFoilHole_25057776_Data_24016401_24016403_20200226_1159_Fractions_mrc_proj_filter	-4.58
without_supporting_film	apofe_noGss	apofe_noGssFoilHole_24980032_Data_24016511_24016513_20200225_1343_Fractions_mrc_proj_filter	1.28
without_supporting_film	apofe_noGss	apofe_noGssFoilHole_25054829_Data_24016401_24016403_20200226_0553_Fractions_mrc_proj_filter	0.21
without_supporting_film	apofe_noGss	apofe_noGssFoilHole_25053886_Data_24016511_24016513_20200226_0148_Fractions_mrc_proj_filter	2.98
without_supporting_film	apofe_noGss	apofe_noGssFoilHole_24980096_Data_24016401_24016403_20200225_1457_Fractions_mrc_proj_filter	4.64
without_supporting_film	apofe_noGss	apofe_noGssFoilHole_24979240_Data_24016511_24016513_20200225_1139_Fractions_mrc_proj_filter	-3.4
without_supporting_film	apofe_noGss	apofe_noGssFoilHole_24978036_Data_24016511_24016513_20200225_0453_Fractions_mrc_proj_filter	2.85
without_supporting_film	apofe_noGss	apofe_noGssFoilHole_25040869_Data_24016511_24016513_20200225_1922_Fractions_mrc_proj_filter	-0.55
without_supporting_film	apofe_noGss	apofe_noGssFoilHole_24978226_Data_24016401_24016403_20200225_0716_Fractions_mrc_proj_filter	4.24
without_supporting_film	apofe_noGss	apofe_noGssFoilHole_25055080_Data_24016401_24016403_20200226_0744_Fractions_mrc_proj_filter	-3.66
without_supporting_film	apofe_noGss	apofe_noGssFoilHole_25054843_Data_24016401_24016403_20200226_0609_Fractions_mrc_proj_filter	3.73
without_supporting_film	apofe_noGss	apofe_noGssFoilHole_24979086_Data_24016511_24016513_20200225_0835_Fractions_mrc_proj_filter	0.7
without_supporting_film	apofe_noGss	apofe_noGssFoilHole_25057719_Data_24016511_24016513_20200226_1052_Fractions_mrc_proj_filter	-2.93
without_supporting_film	apofe_noGss	apofe_noGssFoilHole_25040957_Data_24016511_24016513_20200225_2039_Fractions_mrc_proj_filter	2.21
without_supporting_film	apofe_noGss	apofe_noGssFoilHole_25055823_Data_24016401_24016403_20200226_0807_Fractions_mrc_proj_filter	2.49
without_supporting_film	apofe_noGss	apofe_noGssFoilHole_24979241_Data_24016401_24016403_20200225_1141_Fractions_mrc_proj_filter	-4.29
without_supporting_film	apofe_noGss	apofe_noGssFoilHole_25053921_Data_24016401_24016403_20200226_0224_Fractions_mrc_proj_filter	-5.16
without_supporting_film	apofe_noGss	apofe_noGssFoilHole_24979061_Data_24016401_24016403_20200225_0809_Fractions_mrc_proj_filter	3.17
without_supporting_film	apofe_noGss	apofe_noGssFoilHole_24015539_Data_24016511_24016513_20200225_0252_Fractions_mrc_proj_filter	3.42
without_supporting_film	apofe_noGss	apofe_noGssFoilHole_25055836_Data_24016511_24016513_20200226_0819_Fractions_mrc_proj_filter	1.77
without_supporting_film	apofe_noGss	apofe_noGssFoilHole_24979052_Data_24016511_24016513_20200225_0757_Fractions_mrc_proj_filter	3.19
without_supporting_film	apofe_noGss	apofe_noGssFoilHole_25056938_Data_24016401_24016403_20200226_1044_Fractions_mrc_proj_filter	-3.16
without_supporting_film	apofe_noGss	apofe_noGssFoilHole_24978076_Data_24016511_24016513_20200225_0533_Fractions_mrc_proj_filter	-2.87
without_supporting_film	apofe_noGss	apofe_noGssFoilHole_25052725_Data_24016401_24016403_20200225_2133_Fractions_mrc_proj_filter	-4.77
without_supporting_film	apofe_noGss	apofe_noGssFoilHole_25055820_Data_24016401_24016403_20200226_0805_Fractions_mrc_proj_filter	3.01
without_supporting_film	apofe_noGss	apofe_noGssFoilHole_24978128_Data_24016511_24016513_20200225_0613_Fractions_mrc_proj_filter	-4.63
without_supporting_film	apofe_noGss	apofe_noGssFoilHole_24015582_Data_24016511_24016513_20200225_0313_Fractions_mrc_proj_filter	2.89
without_supporting_film	apofe_noGss	apofe_noGssFoilHole_25055867_Data_24016401_24016403_20200226_0851_Fractions_mrc_proj_filter	2.3
without_supporting_film	apofe_noGss	apofe_noGssFoilHole_25054843_Data_24016511_24016513_20200226_0609_Fractions_mrc_proj_filter	-3.62
without_supporting_film	apofe_noGss	apofe_noGssFoilHole_24979187_Data_24016511_24016513_20200225_1102_Fractions_mrc_proj_filter	4.78
without_supporting_film	apofe_noGss	apofe_noGssFoilHole_24979231_Data_24016511_24016513_20200225_1134_Fractions_mrc_proj_filter	-5.74
without_supporting_film	apofe_noGss	apofe_noGssFoilHole_25052782_Data_24016511_24016513_20200225_2225_Fractions_mrc_proj_filter	3.28
without_supporting_film	apofe_noGss	apofe_noGssFoilHole_25055061_Data_24016401_24016403_20200226_0738_Fractions_mrc_proj_filter	2.94
without_supporting_film	apofe_noGss	apofe_noGssFoilHole_24979134_Data_24016511_24016513_20200225_0952_Fractions_mrc_proj_filter	2.67
without_supporting_film	apofe_noGss	apofe_noGssFoilHole_25053930_Data_24016401_24016403_20200226_0235_Fractions_mrc_proj_filter	3.95
without_supporting_film	apofe_noGss	apofe_noGssFoilHole_24977987_Data_24016511_24016513_20200225_0400_Fractions_mrc_proj_filter	-3.32
without_supporting_film	apofe_noGss	apofe_noGssFoilHole_24979225_Data_24016401_24016403_20200225_1126_Fractions_mrc_proj_filter	-4.3
without_supporting_film	apofe_noGss	apofe_noGssFoilHole_25040880_Data_24016511_24016513_20200225_1934_Fractions_mrc_proj_filter	1.69
without_supporting_film	apofe_noGss	apofe_noGssFoilHole_25052886_Data_24016511_24016513_20200225_2347_Fractions_mrc_proj_filter	1.69
without_supporting_film	apofe_noGss	apofe_noGssFoilHole_25054933_Data_24016401_24016403_20200226_0707_Fractions_mrc_proj_filter	2.01
without_supporting_film	apofe_noGss	apofe_noGssFoilHole_24015409_Data_24016511_24016513_20200225_0018_Fractions_mrc_proj_filter	3.58
without_supporting_film	apofe_noGss	apofe_noGssFoilHole_25052870_Data_24016511_24016513_20200225_2338_Fractions_mrc_proj_filter	2.54
without_supporting_film	apofe_noGss	apofe_noGssFoilHole_24979071_Data_24016511_24016513_20200225_0819_Fractions_mrc_proj_filter	-5.92
without_supporting_film	apofe_noGss	apofe_noGssFoilHole_25057901_Data_24016401_24016403_20200226_1326_Fractions_mrc_proj_filter	3.8
without_supporting_film	apofe_noGss	apofe_noGssFoilHole_24980122_Data_24016511_24016513_20200225_1521_Fractions_mrc_proj_filter	-2.77
without_supporting_film	apofe_noGss	apofe_noGssFoilHole_24015503_Data_24016511_24016513_20200225_0225_Fractions_mrc_proj_filter	-4.81
without_supporting_film	apofe_noGss	apofe_noGssFoilHole_25052813_Data_24016511_24016513_20200225_2255_Fractions_mrc_proj_filter	-3.18
without_supporting_film	apofe_noGss	apofe_noGssFoilHole_24015580_Data_24016401_24016403_20200225_0311_Fractions_mrc_proj_filter	-0.27
without_supporting_film	apofe_noGss	apofe_noGssFoilHole_25054101_Data_24016401_24016403_20200226_0356_Fractions_mrc_proj_filter	5.15
without_supporting_film	apofe_noGss	apofe_noGssFoilHole_24015436_Data_24016401_24016403_20200225_0057_Fractions_mrc_proj_filter	3.44
without_supporting_film	apofe_noGss	apofe_noGssFoilHole_25040814_Data_24016401_24016403_20200225_1654_Fractions_mrc_proj_filter	-4.46
without_supporting_film	apofe_noGss	apofe_noGssFoilHole_24979254_Data_24016401_24016403_20200225_1147_Fractions_mrc_proj_filter	-3.64
without_supporting_film	apofe_noGss	apofe_noGssFoilHole_24978357_Data_24016511_24016513_20200225_0745_Fractions_mrc_proj_filter	-2.11
without_supporting_film	apofe_noGss	apofe_noGssFoilHole_25057750_Data_24016401_24016403_20200226_1132_Fractions_mrc_proj_filter	-0.13
without_supporting_film	apofe_noGss	apofe_noGssFoilHole_25057832_Data_24016511_24016513_20200226_1253_Fractions_mrc_proj_filter	-1.46
without_supporting_film	apofe_noGss	apofe_noGssFoilHole_24015652_Data_24016511_24016513_20200225_0341_Fractions_mrc_proj_filter	3.5
without_supporting_film	apofe_noGss	apofe_noGssFoilHole_24979272_Data_24016511_24016513_20200225_1204_Fractions_mrc_proj_filter	3.82
without_supporting_film	apofe_noGss	apofe_noGssFoilHole_25054944_Data_24016511_24016513_20200226_0713_Fractions_mrc_proj_filter	4.2
without_supporting_film	apofe_noGss	apofe_noGssFoilHole_25053974_Data_24016401_24016403_20200226_0314_Fractions_mrc_proj_filter	4.43
without_supporting_film	apofe_noGss	apofe_noGssFoilHole_24978292_Data_24016511_24016513_20200225_0733_Fractions_mrc_proj_filter	-4.24
without_supporting_film	apofe_noGss	apofe_noGssFoilHole_25053855_Data_24016511_24016513_20200226_0114_Fractions_mrc_proj_filter	3.96
without_supporting_film	apofe_noGss	apofe_noGssFoilHole_25040930_Data_24016511_24016513_20200225_2018_Fractions_mrc_proj_filter	4.71
without_supporting_film	apofe_noGss	apofe_noGssFoilHole_25057844_Data_24016511_24016513_20200226_1300_Fractions_mrc_proj_filter	-2.69
without_supporting_film	apofe_noGss	apofe_noGssFoilHole_25052751_Data_24016511_24016513_20200225_2153_Fractions_mrc_proj_filter	3.17
without_supporting_film	apofe_noGss	apofe_noGssFoilHole_25052840_Data_24016401_24016403_20200225_2314_Fractions_mrc_proj_filter	4.31
without_supporting_film	apofe_noGss	apofe_noGssFoilHole_25040954_Data_24016401_24016403_20200225_2036_Fractions_mrc_proj_filter	-4.99
without_supporting_film	apofe_noGss	apofe_noGssFoilHole_25054101_Data_24016511_24016513_20200226_0356_Fractions_mrc_proj_filter	3.02
without_supporting_film	apofe_noGss	apofe_noGssFoilHole_24978285_Data_24016511_24016513_20200225_0730_Fractions_mrc_proj_filter	-3.94
without_supporting_film	apofe_noGss	apofe_noGssFoilHole_24015419_Data_24016511_24016513_20200225_0031_Fractions_mrc_proj_filter	2.9
without_supporting_film	apofe_noGss	apofe_noGssFoilHole_25040913_Data_24016401_24016403_20200225_2005_Fractions_mrc_proj_filter	3.42
without_supporting_film	apofe_noGss	apofe_noGssFoilHole_25052771_Data_24016511_24016513_20200225_2214_Fractions_mrc_proj_filter	3.85
without_supporting_film	apofe_noGss	apofe_noGssFoilHole_25053927_Data_24016511_24016513_20200226_0231_Fractions_mrc_proj_filter	4.1
without_supporting_film	apofe_noGss	apofe_noGssFoilHole_25054763_Data_24016511_24016513_20200226_0444_Fractions_mrc_proj_filter	3.98
without_supporting_film	apofe_noGss	apofe_noGssFoilHole_25040840_Data_24016511_24016513_20200225_1721_Fractions_mrc_proj_filter	-2.33
without_supporting_film	apofe_noGss	apofe_noGssFoilHole_25056854_Data_24016511_24016513_20200226_0909_Fractions_mrc_proj_filter	2.35
without_supporting_film	apofe_noGss	apofe_noGssFoilHole_25054866_Data_24016401_24016403_20200226_0625_Fractions_mrc_proj_filter	-3.54
without_supporting_film	apofe_noGss	apofe_noGssFoilHole_25052846_Data_24016401_24016403_20200225_2320_Fractions_mrc_proj_filter	-4.27
without_supporting_film	apofe_noGss	apofe_noGssFoilHole_25055858_Data_24016401_24016403_20200226_0842_Fractions_mrc_proj_filter	3.16
without_supporting_film	apofe_noGss	apofe_noGssFoilHole_25054836_Data_24016511_24016513_20200226_0601_Fractions_mrc_proj_filter	2.26
without_supporting_film	apofe_noGss	apofe_noGssFoilHole_24980220_Data_24016401_24016403_20200225_1627_Fractions_mrc_proj_filter	-5.95
without_supporting_film	apofe_noGss	apofe_noGssFoilHole_25053908_Data_24016511_24016513_20200226_0212_Fractions_mrc_proj_filter	2.71
without_supporting_film	apofe_noGss	apofe_noGssFoilHole_25057732_Data_24016511_24016513_20200226_1106_Fractions_mrc_proj_filter	-0.83
without_supporting_film	apofe_noGss	apofe_noGssFoilHole_25054881_Data_24016401_24016403_20200226_0637_Fractions_mrc_proj_filter	2.38
without_supporting_film	apofe_noGss	apofe_noGssFoilHole_24015460_Data_24016511_24016513_20200225_0138_Fractions_mrc_proj_filter	4.17
without_supporting_film	apofe_noGss	apofe_noGssFoilHole_25057842_Data_24016511_24016513_20200226_1257_Fractions_mrc_proj_filter	-2.06
without_supporting_film	apofe_noGss	apofe_noGssFoilHole_25052811_Data_24016401_24016403_20200225_2252_Fractions_mrc_proj_filter	-3.67
without_supporting_film	apofe_noGss	apofe_noGssFoilHole_24979285_Data_24016511_24016513_20200225_1215_Fractions_mrc_proj_filter	3.96
without_supporting_film	apofe_noGss	apofe_noGssFoilHole_25055862_Data_24016401_24016403_20200226_0847_Fractions_mrc_proj_filter	-3.61
without_supporting_film	apofe_noGss	apofe_noGssFoilHole_25053919_Data_24016401_24016403_20200226_0223_Fractions_mrc_proj_filter	3.43
without_supporting_film	apofe_noGss	apofe_noGssFoilHole_25053857_Data_24016401_24016403_20200226_0116_Fractions_mrc_proj_filter	1.92
without_supporting_film	apofe_noGss	apofe_noGssFoilHole_24979182_Data_24016401_24016403_20200225_1057_Fractions_mrc_proj_filter	-5.84
without_supporting_film	apofe_noGss	apofe_noGssFoilHole_24015545_Data_24016511_24016513_20200225_0259_Fractions_mrc_proj_filter	4.27
without_supporting_film	apofe_noGss	apofe_noGssFoilHole_25054738_Data_24016511_24016513_20200226_0420_Fractions_mrc_proj_filter	4.04
without_supporting_film	apofe_noGss	apofe_noGssFoilHole_24978012_Data_24016401_24016403_20200225_0427_Fractions_mrc_proj_filter	0.18
without_supporting_film	apofe_noGss	apofe_noGssFoilHole_25053887_Data_24016511_24016513_20200226_0149_Fractions_mrc_proj_filter	4.3
without_supporting_film	apofe_noGss	apofe_noGssFoilHole_24015411_Data_24016401_24016403_20200225_0020_Fractions_mrc_proj_filter	-1.61
without_supporting_film	apofe_noGss	apofe_noGssFoilHole_25055159_Data_24016511_24016513_20200226_0747_Fractions_mrc_proj_filter	4.37
without_supporting_film	apofe_noGss	apofe_noGssFoilHole_24980118_Data_24016511_24016513_20200225_1518_Fractions_mrc_proj_filter	1.62
without_supporting_film	apofe_noGss	apofe_noGssFoilHole_25054934_Data_24016511_24016513_20200226_0708_Fractions_mrc_proj_filter	5.06
without_supporting_film	apofe_noGss	apofe_noGssFoilHole_25053939_Data_24016511_24016513_20200226_0245_Fractions_mrc_proj_filter	2.51
without_supporting_film	apofe_noGss	apofe_noGssFoilHole_25052778_Data_24016401_24016403_20200225_2223_Fractions_mrc_proj_filter	-4.08
without_supporting_film	apofe_noGss	apofe_noGssFoilHole_24980279_Data_24016511_24016513_20200225_1638_Fractions_mrc_proj_filter	-0.28
without_supporting_film	apofe_noGss	apofe_noGssFoilHole_25040914_Data_24016401_24016403_20200225_2006_Fractions_mrc_proj_filter	-1.62
without_supporting_film	apofe_noGss	apofe_noGssFoilHole_25052849_Data_24016401_24016403_20200225_2324_Fractions_mrc_proj_filter	-3.91
without_supporting_film	apofe_noGss	apofe_noGssFoilHole_24978358_Data_24016511_24016513_20200225_0746_Fractions_mrc_proj_filter	3.26
without_supporting_film	apofe_noGss	apofe_noGssFoilHole_24978009_Data_24016401_24016403_20200225_0423_Fractions_mrc_proj_filter	-5.68
without_supporting_film	apofe_noGss	apofe_noGssFoilHole_24978223_Data_24016401_24016403_20200225_0712_Fractions_mrc_proj_filter	4.92
without_supporting_film	apofe_noGss	apofe_noGssFoilHole_24979255_Data_24016401_24016403_20200225_1148_Fractions_mrc_proj_filter	2.39
without_supporting_film	apofe_noGss	apofe_noGssFoilHole_25040878_Data_24016511_24016513_20200225_1932_Fractions_mrc_proj_filter	3.57
without_supporting_film	apofe_noGss	apofe_noGssFoilHole_25053881_Data_24016511_24016513_20200226_0142_Fractions_mrc_proj_filter	-3.64
without_supporting_film	apofe_noGss	apofe_noGssFoilHole_25057812_Data_24016401_24016403_20200226_1235_Fractions_mrc_proj_filter	0.35
without_supporting_film	apofe_noGss	apofe_noGssFoilHole_25052883_Data_24016401_24016403_20200225_2344_Fractions_mrc_proj_filter	4.21
without_supporting_film	apofe_noGss	apofe_noGssFoilHole_25054744_Data_24016511_24016513_20200226_0425_Fractions_mrc_proj_filter	2.56
without_supporting_film	apofe_noGss	apofe_noGssFoilHole_24015477_Data_24016401_24016403_20200225_0156_Fractions_mrc_proj_filter	5.74
without_supporting_film	apofe_noGss	apofe_noGssFoilHole_25040864_Data_24016511_24016513_20200225_1746_Fractions_mrc_proj_filter	-4.72
without_supporting_film	apofe_noGss	apofe_noGssFoilHole_24979123_Data_24016401_24016403_20200225_0912_Fractions_mrc_proj_filter	3.99
without_supporting_film	apofe_noGss	apofe_noGssFoilHole_24979143_Data_24016511_24016513_20200225_1014_Fractions_mrc_proj_filter	4.69
without_supporting_film	apofe_noGss	apofe_noGssFoilHole_25040912_Data_24016511_24016513_20200225_2004_Fractions_mrc_proj_filter	3.1
without_supporting_film	apofe_noGss	apofe_noGssFoilHole_25057761_Data_24016401_24016403_20200226_1143_Fractions_mrc_proj_filter	-3.73
without_supporting_film	apofe_noGss	apofe_noGssFoilHole_24980178_Data_24016401_24016403_20200225_1559_Fractions_mrc_proj_filter	4.33
without_supporting_film	apofe_noGss	apofe_noGssFoilHole_24980118_Data_24016401_24016403_20200225_1518_Fractions_mrc_proj_filter	3.55
without_supporting_film	apofe_noGss	apofe_noGssFoilHole_24980133_Data_24016401_24016403_20200225_1531_Fractions_mrc_proj_filter	4.43
without_supporting_film	apofe_noGss	apofe_noGssFoilHole_24978107_Data_24016511_24016513_20200225_0556_Fractions_mrc_proj_filter	4.52
without_supporting_film	apofe_noGss	apofe_noGssFoilHole_24015452_Data_24016401_24016403_20200225_0114_Fractions_mrc_proj_filter	3.4
without_supporting_film	apofe_noGss	apofe_noGssFoilHole_24015464_Data_24016511_24016513_20200225_0142_Fractions_mrc_proj_filter	2.91
without_supporting_film	apofe_noGss	apofe_noGssFoilHole_24015440_Data_24016401_24016403_20200225_0101_Fractions_mrc_proj_filter	0.88
without_supporting_film	apofe_noGss	apofe_noGssFoilHole_25040867_Data_24016511_24016513_20200225_1920_Fractions_mrc_proj_filter	0.39
without_supporting_film	apofe_noGss	apofe_noGssFoilHole_25057863_Data_24016401_24016403_20200226_1315_Fractions_mrc_proj_filter	1.33
without_supporting_film	apofe_noGss	apofe_noGssFoilHole_24979098_Data_24016511_24016513_20200225_0845_Fractions_mrc_proj_filter	4.09
without_supporting_film	apofe_noGss	apofe_noGssFoilHole_25040858_Data_24016401_24016403_20200225_1740_Fractions_mrc_proj_filter	5.06
without_supporting_film	apofe_noGss	apofe_noGssFoilHole_24980137_Data_24016511_24016513_20200225_1535_Fractions_mrc_proj_filter	1.42
without_supporting_film	apofe_noGss	apofe_noGssFoilHole_24980157_Data_24016511_24016513_20200225_1547_Fractions_mrc_proj_filter	4.09
without_supporting_film	apofe_noGss	apofe_noGssFoilHole_24015458_Data_24016401_24016403_20200225_0137_Fractions_mrc_proj_filter	2.07
without_supporting_film	apofe_noGss	apofe_noGssFoilHole_25052922_Data_24016401_24016403_20200226_0005_Fractions_mrc_proj_filter	2.39
without_supporting_film	apofe_noGss	apofe_noGssFoilHole_25055865_Data_24016511_24016513_20200226_0850_Fractions_mrc_proj_filter	0.78
without_supporting_film	apofe_noGss	apofe_noGssFoilHole_25053925_Data_24016511_24016513_20200226_0229_Fractions_mrc_proj_filter	4.24
without_supporting_film	apofe_noGss	apofe_noGssFoilHole_25052832_Data_24016401_24016403_20200225_2306_Fractions_mrc_proj_filter	3.92
without_supporting_film	apofe_noGss	apofe_noGssFoilHole_25057756_Data_24016511_24016513_20200226_1138_Fractions_mrc_proj_filter	-1.19
without_supporting_film	apofe_noGss	apofe_noGssFoilHole_25057814_Data_24016401_24016403_20200226_1237_Fractions_mrc_proj_filter	-5.19
without_supporting_film	apofe_noGss	apofe_noGssFoilHole_24979287_Data_24016511_24016513_20200225_1224_Fractions_mrc_proj_filter	-1.11
without_supporting_film	apofe_noGss	apofe_noGssFoilHole_25053849_Data_24016511_24016513_20200226_0107_Fractions_mrc_proj_filter	4.17
without_supporting_film	apofe_noGss	apofe_noGssFoilHole_24978161_Data_24016511_24016513_20200225_0630_Fractions_mrc_proj_filter	-3.54
without_supporting_film	apofe_noGss	apofe_noGssFoilHole_25057906_Data_24016401_24016403_20200226_1330_Fractions_mrc_proj_filter	4.82
without_supporting_film	apofe_noGss	apofe_noGssFoilHole_25054733_Data_24016401_24016403_20200226_0407_Fractions_mrc_proj_filter	4.48
without_supporting_film	apofe_noGss	apofe_noGssFoilHole_25053017_Data_24016401_24016403_20200226_0032_Fractions_mrc_proj_filter	-4.49
without_supporting_film	apofe_noGss	apofe_noGssFoilHole_25053819_Data_24016401_24016403_20200226_0039_Fractions_mrc_proj_filter	5.32
without_supporting_film	apofe_noGss	apofe_noGssFoilHole_24978006_Data_24016401_24016403_20200225_0420_Fractions_mrc_proj_filter	-5
without_supporting_film	apofe_noGss	apofe_noGssFoilHole_24980074_Data_24016401_24016403_20200225_1434_Fractions_mrc_proj_filter	-4.14
without_supporting_film	apofe_noGss	apofe_noGssFoilHole_25057889_Data_24016511_24016513_20200226_1324_Fractions_mrc_proj_filter	0.85
without_supporting_film	apofe_noGss	apofe_noGssFoilHole_24015707_Data_24016511_24016513_20200225_0348_Fractions_mrc_proj_filter	1.52
without_supporting_film	apofe_noGss	apofe_noGssFoilHole_25053821_Data_24016511_24016513_20200226_0041_Fractions_mrc_proj_filter	1.37
without_supporting_film	apofe_noGss	apofe_noGssFoilHole_25057830_Data_24016401_24016403_20200226_1251_Fractions_mrc_proj_filter	-1.72
without_supporting_film	apofe_noGss	apofe_noGssFoilHole_24977993_Data_24016511_24016513_20200225_0405_Fractions_mrc_proj_filter	3.08
without_supporting_film	apofe_noGss	apofe_noGssFoilHole_25057782_Data_24016401_24016403_20200226_1206_Fractions_mrc_proj_filter	0.56
without_supporting_film	apofe_noGss	apofe_noGssFoilHole_25057739_Data_24016401_24016403_20200226_1121_Fractions_mrc_proj_filter	2.49
without_supporting_film	apofe_noGss	apofe_noGssFoilHole_25054740_Data_24016401_24016403_20200226_0422_Fractions_mrc_proj_filter	-2.78
without_supporting_film	apofe_noGss	apofe_noGssFoilHole_24980082_Data_24016401_24016403_20200225_1441_Fractions_mrc_proj_filter	1.69
without_supporting_film	apofe_noGss	apofe_noGssFoilHole_25057877_Data_24016401_24016403_20200226_1320_Fractions_mrc_proj_filter	-4.34
without_supporting_film	apofe_noGss	apofe_noGssFoilHole_24979104_Data_24016401_24016403_20200225_0852_Fractions_mrc_proj_filter	-3.01
without_supporting_film	apofe_noGss	apofe_noGssFoilHole_25056931_Data_24016511_24016513_20200226_1036_Fractions_mrc_proj_filter	3.29
without_supporting_film	apofe_noGss	apofe_noGssFoilHole_25057833_Data_24016511_24016513_20200226_1254_Fractions_mrc_proj_filter	3.08
without_supporting_film	apofe_noGss	apofe_noGssFoilHole_24979283_Data_24016401_24016403_20200225_1208_Fractions_mrc_proj_filter	2.77
without_supporting_film	apofe_noGss	apofe_noGssFoilHole_25040835_Data_24016401_24016403_20200225_1716_Fractions_mrc_proj_filter	2.16
without_supporting_film	apofe_noGss	apofe_noGssFoilHole_24980122_Data_24016401_24016403_20200225_1522_Fractions_mrc_proj_filter	2.67
without_supporting_film	apofe_noGss	apofe_noGssFoilHole_25055009_Data_24016511_24016513_20200226_0734_Fractions_mrc_proj_filter	2.06
without_supporting_film	apofe_noGss	apofe_noGssFoilHole_24015556_Data_24016511_24016513_20200225_0303_Fractions_mrc_proj_filter	-3.42
without_supporting_film	apofe_noGss	apofe_noGssFoilHole_25052740_Data_24016401_24016403_20200225_2143_Fractions_mrc_proj_filter	3.3
without_supporting_film	apofe_noGss	apofe_noGssFoilHole_25041068_Data_24016511_24016513_20200225_2119_Fractions_mrc_proj_filter	3.89
without_supporting_film	apofe_noGss	apofe_noGssFoilHole_25040877_Data_24016511_24016513_20200225_1931_Fractions_mrc_proj_filter	-3.09
without_supporting_film	apofe_noGss	apofe_noGssFoilHole_25040893_Data_24016401_24016403_20200225_1948_Fractions_mrc_proj_filter	3.53
without_supporting_film	apofe_noGss	apofe_noGssFoilHole_25056886_Data_24016401_24016403_20200226_0943_Fractions_mrc_proj_filter	1.21
without_supporting_film	apofe_noGss	apofe_noGssFoilHole_24980150_Data_24016401_24016403_20200225_1539_Fractions_mrc_proj_filter	3.38
without_supporting_film	apofe_noGss	apofe_noGssFoilHole_25054958_Data_24016511_24016513_20200226_0720_Fractions_mrc_proj_filter	2.37
without_supporting_film	apofe_noGss	apofe_noGssFoilHole_24980123_Data_24016511_24016513_20200225_1523_Fractions_mrc_proj_filter	3.62
without_supporting_film	apofe_noGss	apofe_noGssFoilHole_24978161_Data_24016401_24016403_20200225_0630_Fractions_mrc_proj_filter	3.88
without_supporting_film	apofe_noGss	apofe_noGssFoilHole_25040923_Data_24016401_24016403_20200225_2016_Fractions_mrc_proj_filter	-1.86
without_supporting_film	apofe_noGss	apofe_noGssFoilHole_24980098_Data_24016401_24016403_20200225_1459_Fractions_mrc_proj_filter	-4.43
without_supporting_film	apofe_noGss	apofe_noGssFoilHole_25053944_Data_24016401_24016403_20200226_0249_Fractions_mrc_proj_filter	-3.4
without_supporting_film	apofe_noGss	apofe_noGssFoilHole_25055852_Data_24016401_24016403_20200226_0835_Fractions_mrc_proj_filter	3.75
without_supporting_film	apofe_noGss	apofe_noGssFoilHole_25057741_Data_24016511_24016513_20200226_1123_Fractions_mrc_proj_filter	-1.67
without_supporting_film	apofe_noGss	apofe_noGssFoilHole_24979144_Data_24016401_24016403_20200225_1015_Fractions_mrc_proj_filter	4.12
without_supporting_film	apofe_noGss	apofe_noGssFoilHole_25057728_Data_24016401_24016403_20200226_1101_Fractions_mrc_proj_filter	5.37
without_supporting_film	apofe_noGss	apofe_noGssFoilHole_25056858_Data_24016401_24016403_20200226_0913_Fractions_mrc_proj_filter	2.29
without_supporting_film	apofe_noGss	apofe_noGssFoilHole_25054799_Data_24016401_24016403_20200226_0521_Fractions_mrc_proj_filter	-3.64
without_supporting_film	apofe_noGss	apofe_noGssFoilHole_25053874_Data_24016511_24016513_20200226_0134_Fractions_mrc_proj_filter	4.31
without_supporting_film	apofe_noGss	apofe_noGssFoilHole_24979269_Data_24016401_24016403_20200225_1150_Fractions_mrc_proj_filter	4.72
without_supporting_film	apofe_noGss	apofe_noGssFoilHole_24980202_Data_24016401_24016403_20200225_1610_Fractions_mrc_proj_filter	-5.4
without_supporting_film	apofe_noGss	apofe_noGssFoilHole_24977999_Data_24016511_24016513_20200225_0412_Fractions_mrc_proj_filter	0.8
without_supporting_film	apofe_noGss	apofe_noGssFoilHole_25053899_Data_24016511_24016513_20200226_0201_Fractions_mrc_proj_filter	2.29
without_supporting_film	apofe_noGss	apofe_noGssFoilHole_24015472_Data_24016511_24016513_20200225_0151_Fractions_mrc_proj_filter	2.39
without_supporting_film	apofe_noGss	apofe_noGssFoilHole_25054034_Data_24016511_24016513_20200226_0342_Fractions_mrc_proj_filter	3.76
without_supporting_film	apofe_noGss	apofe_noGssFoilHole_24980206_Data_24016511_24016513_20200225_1614_Fractions_mrc_proj_filter	4.64
without_supporting_film	apofe_noGss	apofe_noGssFoilHole_24015461_Data_24016511_24016513_20200225_0139_Fractions_mrc_proj_filter	-3.6
without_supporting_film	apofe_noGss	apofe_noGssFoilHole_24979335_Data_24016401_24016403_20200225_1258_Fractions_mrc_proj_filter	2.38
without_supporting_film	apofe_noGss	apofe_noGssFoilHole_25040958_Data_24016511_24016513_20200225_2040_Fractions_mrc_proj_filter	3.96
without_supporting_film	apofe_noGss	apofe_noGssFoilHole_24978045_Data_24016511_24016513_20200225_0504_Fractions_mrc_proj_filter	4.81
without_supporting_film	apofe_noGss	apofe_noGssFoilHole_24979203_Data_24016511_24016513_20200225_1114_Fractions_mrc_proj_filter	2.48
without_supporting_film	apofe_noGss	apofe_noGssFoilHole_24979202_Data_24016511_24016513_20200225_1113_Fractions_mrc_proj_filter	4.04
without_supporting_film	apofe_noGss	apofe_noGssFoilHole_25040891_Data_24016401_24016403_20200225_1946_Fractions_mrc_proj_filter	5.13
without_supporting_film	apofe_noGss	apofe_noGssFoilHole_24979287_Data_24016401_24016403_20200225_1225_Fractions_mrc_proj_filter	-2.03
without_supporting_film	apofe_noGss	apofe_noGssFoilHole_25056919_Data_24016401_24016403_20200226_1018_Fractions_mrc_proj_filter	-0.28
without_supporting_film	apofe_noGss	apofe_noGssFoilHole_25057749_Data_24016401_24016403_20200226_1131_Fractions_mrc_proj_filter	0.27
without_supporting_film	apofe_noGss	apofe_noGssFoilHole_24978014_Data_24016401_24016403_20200225_0429_Fractions_mrc_proj_filter	4.46
without_supporting_film	apofe_noGss	apofe_noGssFoilHole_24979239_Data_24016401_24016403_20200225_1138_Fractions_mrc_proj_filter	6.32
without_supporting_film	apofe_noGss	apofe_noGssFoilHole_25057789_Data_24016401_24016403_20200226_1212_Fractions_mrc_proj_filter	2.63
without_supporting_film	apofe_noGss	apofe_noGssFoilHole_25052812_Data_24016401_24016403_20200225_2254_Fractions_mrc_proj_filter	3.19
without_supporting_film	apofe_noGss	apofe_noGssFoilHole_24015419_Data_24016401_24016403_20200225_0031_Fractions_mrc_proj_filter	0.59
without_supporting_film	apofe_noGss	apofe_noGssFoilHole_24980138_Data_24016511_24016513_20200225_1537_Fractions_mrc_proj_filter	2.81
without_supporting_film	apofe_noGss	apofe_noGssFoilHole_24980067_Data_24016401_24016403_20200225_1430_Fractions_mrc_proj_filter	4.14
without_supporting_film	apofe_noGss	apofe_noGssFoilHole_25053936_Data_24016401_24016403_20200226_0241_Fractions_mrc_proj_filter	2.9
without_supporting_film	apofe_noGss	apofe_noGssFoilHole_25052742_Data_24016511_24016513_20200225_2145_Fractions_mrc_proj_filter	4.44
without_supporting_film	apofe_noGss	apofe_noGssFoilHole_25054755_Data_24016511_24016513_20200226_0437_Fractions_mrc_proj_filter	2.15
without_supporting_film	apofe_noGss	apofe_noGssFoilHole_25057849_Data_24016511_24016513_20200226_1302_Fractions_mrc_proj_filter	4.96
without_supporting_film	apofe_noGss	apofe_noGssFoilHole_25054866_Data_24016511_24016513_20200226_0625_Fractions_mrc_proj_filter	-2.88
without_supporting_film	apofe_noGss	apofe_noGssFoilHole_25055010_Data_24016401_24016403_20200226_0735_Fractions_mrc_proj_filter	-2.3
without_supporting_film	apofe_noGss	apofe_noGssFoilHole_25054772_Data_24016511_24016513_20200226_0454_Fractions_mrc_proj_filter	2.99
without_supporting_film	apofe_noGss	apofe_noGssFoilHole_24979075_Data_24016511_24016513_20200225_0823_Fractions_mrc_proj_filter	2.63
without_supporting_film	apofe_noGss	apofe_noGssFoilHole_24978066_Data_24016401_24016403_20200225_0522_Fractions_mrc_proj_filter	-4.33
without_supporting_film	apofe_noGss	apofe_noGssFoilHole_24015594_Data_24016511_24016513_20200225_0324_Fractions_mrc_proj_filter	-2.93
without_supporting_film	apofe_noGss	apofe_noGssFoilHole_25054022_Data_24016511_24016513_20200226_0337_Fractions_mrc_proj_filter	4.75
without_supporting_film	apofe_noGss	apofe_noGssFoilHole_25054802_Data_24016511_24016513_20200226_0530_Fractions_mrc_proj_filter	-3.03
without_supporting_film	apofe_noGss	apofe_noGssFoilHole_25054813_Data_24016511_24016513_20200226_0540_Fractions_mrc_proj_filter	2
without_supporting_film	apofe_noGss	apofe_noGssFoilHole_24979062_Data_24016401_24016403_20200225_0810_Fractions_mrc_proj_filter	4.62
without_supporting_film	apofe_noGss	apofe_noGssFoilHole_25056880_Data_24016511_24016513_20200226_0937_Fractions_mrc_proj_filter	1.65
without_supporting_film	apofe_noGss	apofe_noGssFoilHole_25055140_Data_24016401_24016403_20200226_0746_Fractions_mrc_proj_filter	-2.88
without_supporting_film	apofe_noGss	apofe_noGssFoilHole_24980057_Data_24016511_24016513_20200225_1418_Fractions_mrc_proj_filter	2.29
without_supporting_film	apofe_noGss	apofe_noGssFoilHole_25052983_Data_24016401_24016403_20200226_0028_Fractions_mrc_proj_filter	-5.06
without_supporting_film	apofe_noGss	apofe_noGssFoilHole_25053948_Data_24016401_24016403_20200226_0254_Fractions_mrc_proj_filter	2.94
without_supporting_film	apofe_noGss	apofe_noGssFoilHole_24015529_Data_24016511_24016513_20200225_0241_Fractions_mrc_proj_filter	4.15
without_supporting_film	apofe_noGss	apofe_noGssFoilHole_25053851_Data_24016511_24016513_20200226_0109_Fractions_mrc_proj_filter	3.44
without_supporting_film	apofe_noGss	apofe_noGssFoilHole_24979149_Data_24016401_24016403_20200225_1022_Fractions_mrc_proj_filter	1.54
without_supporting_film	apofe_noGss	apofe_noGssFoilHole_25052869_Data_24016401_24016403_20200225_2337_Fractions_mrc_proj_filter	3.98
without_supporting_film	apofe_noGss	apofe_noGssFoilHole_25052816_Data_24016511_24016513_20200225_2257_Fractions_mrc_proj_filter	3.45
without_supporting_film	apofe_noGss	apofe_noGssFoilHole_25054812_Data_24016401_24016403_20200226_0539_Fractions_mrc_proj_filter	-0.97
without_supporting_film	apofe_noGss	apofe_noGssFoilHole_24980165_Data_24016401_24016403_20200225_1553_Fractions_mrc_proj_filter	4.26
without_supporting_film	apofe_noGss	apofe_noGssFoilHole_25054085_Data_24016401_24016403_20200226_0352_Fractions_mrc_proj_filter	-3.92
without_supporting_film	apofe_noGss	apofe_noGssFoilHole_24979217_Data_24016401_24016403_20200225_1122_Fractions_mrc_proj_filter	-3.95
without_supporting_film	apofe_noGss	apofe_noGssFoilHole_25053822_Data_24016511_24016513_20200226_0042_Fractions_mrc_proj_filter	1.77
without_supporting_film	apofe_noGss	apofe_noGssFoilHole_25057727_Data_24016401_24016403_20200226_1100_Fractions_mrc_proj_filter	0.87
without_supporting_film	apofe_noGss	apofe_noGssFoilHole_24978278_Data_24016401_24016403_20200225_0722_Fractions_mrc_proj_filter	3.37
without_supporting_film	apofe_noGss	apofe_noGssFoilHole_24979064_Data_24016401_24016403_20200225_0812_Fractions_mrc_proj_filter	3.47
without_supporting_film	apofe_noGss	apofe_noGssFoilHole_24015541_Data_24016401_24016403_20200225_0255_Fractions_mrc_proj_filter	3.63
without_supporting_film	apofe_noGss	apofe_noGssFoilHole_24978041_Data_24016401_24016403_20200225_0459_Fractions_mrc_proj_filter	4.47
without_supporting_film	apofe_noGss	apofe_noGssFoilHole_25041217_Data_24016401_24016403_20200225_2126_Fractions_mrc_proj_filter	-2.33
without_supporting_film	apofe_noGss	apofe_noGssFoilHole_25057729_Data_24016511_24016513_20200226_1102_Fractions_mrc_proj_filter	2.22
without_supporting_film	apofe_noGss	apofe_noGssFoilHole_24978103_Data_24016511_24016513_20200225_0551_Fractions_mrc_proj_filter	6.44
without_supporting_film	apofe_noGss	apofe_noGssFoilHole_25040906_Data_24016511_24016513_20200225_1958_Fractions_mrc_proj_filter	0.35
without_supporting_film	apofe_noGss	apofe_noGssFoilHole_24979106_Data_24016401_24016403_20200225_0854_Fractions_mrc_proj_filter	2.01
without_supporting_film	apofe_noGss	apofe_noGssFoilHole_25055836_Data_24016401_24016403_20200226_0819_Fractions_mrc_proj_filter	3.28
without_supporting_film	apofe_noGss	apofe_noGssFoilHole_24015418_Data_24016401_24016403_20200225_0030_Fractions_mrc_proj_filter	-3.9
without_supporting_film	apofe_noGss	apofe_noGssFoilHole_25040850_Data_24016511_24016513_20200225_1731_Fractions_mrc_proj_filter	-1.63
without_supporting_film	apofe_noGss	apofe_noGssFoilHole_24015554_Data_24016401_24016403_20200225_0300_Fractions_mrc_proj_filter	-3.99
without_supporting_film	apofe_noGss	apofe_noGssFoilHole_24980156_Data_24016511_24016513_20200225_1546_Fractions_mrc_proj_filter	2.67
without_supporting_film	apofe_noGss	apofe_noGssFoilHole_24978069_Data_24016511_24016513_20200225_0524_Fractions_mrc_proj_filter	-2.7
without_supporting_film	apofe_noGss	apofe_noGssFoilHole_24978062_Data_24016401_24016403_20200225_0518_Fractions_mrc_proj_filter	5.88
without_supporting_film	apofe_noGss	apofe_noGssFoilHole_25052896_Data_24016401_24016403_20200225_2353_Fractions_mrc_proj_filter	3.35
without_supporting_film	apofe_noGss	apofe_noGssFoilHole_24980187_Data_24016511_24016513_20200225_1603_Fractions_mrc_proj_filter	4.15
without_supporting_film	apofe_noGss	apofe_noGssFoilHole_25055849_Data_24016401_24016403_20200226_0832_Fractions_mrc_proj_filter	2.37
without_supporting_film	apofe_noGss	apofe_noGssFoilHole_25053946_Data_24016401_24016403_20200226_0251_Fractions_mrc_proj_filter	-4.5
without_supporting_film	apofe_noGss	apofe_noGssFoilHole_24979145_Data_24016401_24016403_20200225_1016_Fractions_mrc_proj_filter	-3.21
without_supporting_film	apofe_noGss	apofe_noGssFoilHole_25056865_Data_24016511_24016513_20200226_0920_Fractions_mrc_proj_filter	0.03
without_supporting_film	apofe_noGss	apofe_noGssFoilHole_24978353_Data_24016511_24016513_20200225_0740_Fractions_mrc_proj_filter	4.31
without_supporting_film	apofe_noGss	apofe_noGssFoilHole_24979213_Data_24016401_24016403_20200225_1117_Fractions_mrc_proj_filter	2.09
without_supporting_film	apofe_noGss	apofe_noGssFoilHole_25056854_Data_24016401_24016403_20200226_0909_Fractions_mrc_proj_filter	1.71
without_supporting_film	apofe_noGss	apofe_noGssFoilHole_25057715_Data_24016401_24016403_20200226_1048_Fractions_mrc_proj_filter	0.86
without_supporting_film	apofe_noGss	apofe_noGssFoilHole_25057734_Data_24016401_24016403_20200226_1108_Fractions_mrc_proj_filter	3.35
without_supporting_film	apofe_noGss	apofe_noGssFoilHole_25053091_Data_24016401_24016403_20200226_0037_Fractions_mrc_proj_filter	2.39
without_supporting_film	apofe_noGss	apofe_noGssFoilHole_24978096_Data_24016401_24016403_20200225_0545_Fractions_mrc_proj_filter	2.83
without_supporting_film	apofe_noGss	apofe_noGssFoilHole_24980046_Data_24016401_24016403_20200225_1406_Fractions_mrc_proj_filter	-3.84
without_supporting_film	apofe_noGss	apofe_noGssFoilHole_24015429_Data_24016511_24016513_20200225_0049_Fractions_mrc_proj_filter	3.36
without_supporting_film	apofe_noGss	apofe_noGssFoilHole_24979240_Data_24016401_24016403_20200225_1139_Fractions_mrc_proj_filter	4.83
without_supporting_film	apofe_noGss	apofe_noGssFoilHole_25057752_Data_24016401_24016403_20200226_1134_Fractions_mrc_proj_filter	4.58
without_supporting_film	apofe_noGss	apofe_noGssFoilHole_24979061_Data_24016511_24016513_20200225_0809_Fractions_mrc_proj_filter	5.61
without_supporting_film	apofe_noGss	apofe_noGssFoilHole_25056904_Data_24016401_24016403_20200226_1002_Fractions_mrc_proj_filter	2.17
without_supporting_film	apofe_noGss	apofe_noGssFoilHole_24978223_Data_24016511_24016513_20200225_0712_Fractions_mrc_proj_filter	-4.56
without_supporting_film	apofe_noGss	apofe_noGssFoilHole_25041217_Data_24016511_24016513_20200225_2126_Fractions_mrc_proj_filter	3.25
without_supporting_film	apofe_noGss	apofe_noGssFoilHole_25057753_Data_24016511_24016513_20200226_1135_Fractions_mrc_proj_filter	-0.48
without_supporting_film	apofe_noGss	apofe_noGssFoilHole_25054917_Data_24016401_24016403_20200226_0700_Fractions_mrc_proj_filter	1.97
without_supporting_film	apofe_noGss	apofe_noGssFoilHole_25052832_Data_24016511_24016513_20200225_2306_Fractions_mrc_proj_filter	4.13
without_supporting_film	apofe_noGss	apofe_noGssFoilHole_24978007_Data_24016401_24016403_20200225_0421_Fractions_mrc_proj_filter	3.04
without_supporting_film	apofe_noGss	apofe_noGssFoilHole_25052810_Data_24016511_24016513_20200225_2251_Fractions_mrc_proj_filter	3.3
without_supporting_film	apofe_noGss	apofe_noGssFoilHole_24980263_Data_24016511_24016513_20200225_1636_Fractions_mrc_proj_filter	-3.13
without_supporting_film	apofe_noGss	apofe_noGssFoilHole_25056925_Data_24016401_24016403_20200226_1025_Fractions_mrc_proj_filter	0.93
without_supporting_film	apofe_noGss	apofe_noGssFoilHole_25057772_Data_24016511_24016513_20200226_1155_Fractions_mrc_proj_filter	1.68
without_supporting_film	apofe_noGss	apofe_noGssFoilHole_24978043_Data_24016511_24016513_20200225_0502_Fractions_mrc_proj_filter	-3.55
without_supporting_film	apofe_noGss	apofe_noGssFoilHole_24979136_Data_24016401_24016403_20200225_0955_Fractions_mrc_proj_filter	-0.16
without_supporting_film	apofe_noGss	apofe_noGssFoilHole_25052857_Data_24016511_24016513_20200225_2329_Fractions_mrc_proj_filter	-3.47
without_supporting_film	apofe_noGss	apofe_noGssFoilHole_25052749_Data_24016511_24016513_20200225_2152_Fractions_mrc_proj_filter	5.14
without_supporting_film	apofe_noGss	apofe_noGssFoilHole_24980192_Data_24016511_24016513_20200225_1607_Fractions_mrc_proj_filter	-0.52
without_supporting_film	apofe_noGss	apofe_noGssFoilHole_25040862_Data_24016401_24016403_20200225_1744_Fractions_mrc_proj_filter	-4.93
without_supporting_film	apofe_noGss	apofe_noGssFoilHole_25057843_Data_24016401_24016403_20200226_1258_Fractions_mrc_proj_filter	-3.37
without_supporting_film	apofe_noGss	apofe_noGssFoilHole_25057809_Data_24016511_24016513_20200226_1232_Fractions_mrc_proj_filter	0.29
without_supporting_film	apofe_noGss	apofe_noGssFoilHole_25041138_Data_24016511_24016513_20200225_2122_Fractions_mrc_proj_filter	4.65
without_supporting_film	apofe_noGss	apofe_noGssFoilHole_24978369_Data_24016511_24016513_20200225_0748_Fractions_mrc_proj_filter	4.8
without_supporting_film	apofe_noGss	apofe_noGssFoilHole_24978355_Data_24016511_24016513_20200225_0742_Fractions_mrc_proj_filter	2.86
without_supporting_film	apofe_noGss	apofe_noGssFoilHole_24979169_Data_24016401_24016403_20200225_1045_Fractions_mrc_proj_filter	-4.25
without_supporting_film	apofe_noGss	apofe_noGssFoilHole_25054765_Data_24016511_24016513_20200226_0446_Fractions_mrc_proj_filter	-3.52
without_supporting_film	apofe_noGss	apofe_noGssFoilHole_24980067_Data_24016511_24016513_20200225_1429_Fractions_mrc_proj_filter	-4.18
without_supporting_film	apofe_noGss	apofe_noGssFoilHole_24015472_Data_24016401_24016403_20200225_0151_Fractions_mrc_proj_filter	-2.46
without_supporting_film	apofe_noGss	apofe_noGssFoilHole_25053883_Data_24016401_24016403_20200226_0145_Fractions_mrc_proj_filter	3.95
without_supporting_film	apofe_noGss	apofe_noGssFoilHole_25053844_Data_24016401_24016403_20200226_0103_Fractions_mrc_proj_filter	-2.82
without_supporting_film	apofe_noGss	apofe_noGssFoilHole_25054756_Data_24016401_24016403_20200226_0438_Fractions_mrc_proj_filter	1.99
without_supporting_film	apofe_noGss	apofe_noGssFoilHole_25052749_Data_24016401_24016403_20200225_2152_Fractions_mrc_proj_filter	2.17
without_supporting_film	apofe_noGss	apofe_noGssFoilHole_24015409_Data_24016401_24016403_20200225_0018_Fractions_mrc_proj_filter	-3.2
without_supporting_film	apofe_noGss	apofe_noGssFoilHole_25052842_Data_24016401_24016403_20200225_2315_Fractions_mrc_proj_filter	4.11
without_supporting_film	apofe_noGss	apofe_noGssFoilHole_24978221_Data_24016511_24016513_20200225_0711_Fractions_mrc_proj_filter	4.27
without_supporting_film	apofe_noGss	apofe_noGssFoilHole_25053851_Data_24016401_24016403_20200226_0109_Fractions_mrc_proj_filter	3.48
without_supporting_film	apofe_noGss	apofe_noGssFoilHole_24015463_Data_24016401_24016403_20200225_0141_Fractions_mrc_proj_filter	-1.3
without_supporting_film	apofe_noGss	apofe_noGssFoilHole_24979272_Data_24016401_24016403_20200225_1204_Fractions_mrc_proj_filter	4.05
without_supporting_film	apofe_noGss	apofe_noGssFoilHole_25053837_Data_24016511_24016513_20200226_0055_Fractions_mrc_proj_filter	2.84
without_supporting_film	apofe_noGss	apofe_noGssFoilHole_25056890_Data_24016511_24016513_20200226_0947_Fractions_mrc_proj_filter	2.26
without_supporting_film	apofe_noGss	apofe_noGssFoilHole_24980312_Data_24016511_24016513_20200225_1641_Fractions_mrc_proj_filter	-5.79
without_supporting_film	apofe_noGss	apofe_noGssFoilHole_24980036_Data_24016401_24016403_20200225_1350_Fractions_mrc_proj_filter	3.35
without_supporting_film	apofe_noGss	apofe_noGssFoilHole_25052767_Data_24016511_24016513_20200225_2210_Fractions_mrc_proj_filter	4.18
without_supporting_film	apofe_noGss	apofe_noGssFoilHole_24978227_Data_24016511_24016513_20200225_0717_Fractions_mrc_proj_filter	2.19
without_supporting_film	apofe_noGss	apofe_noGssFoilHole_24978280_Data_24016401_24016403_20200225_0725_Fractions_mrc_proj_filter	-2.72
without_supporting_film	apofe_noGss	apofe_noGssFoilHole_25054803_Data_24016511_24016513_20200226_0530_Fractions_mrc_proj_filter	3.19
without_supporting_film	apofe_noGss	apofe_noGssFoilHole_24978286_Data_24016511_24016513_20200225_0732_Fractions_mrc_proj_filter	4.37
without_supporting_film	apofe_noGss	apofe_noGssFoilHole_25052816_Data_24016401_24016403_20200225_2257_Fractions_mrc_proj_filter	4.85
without_supporting_film	apofe_noGss	apofe_noGssFoilHole_25054821_Data_24016511_24016513_20200226_0545_Fractions_mrc_proj_filter	0.66
without_supporting_film	apofe_noGss	apofe_noGssFoilHole_24980042_Data_24016511_24016513_20200225_1356_Fractions_mrc_proj_filter	3.16
without_supporting_film	apofe_noGss	apofe_noGssFoilHole_24978057_Data_24016511_24016513_20200225_0512_Fractions_mrc_proj_filter	1.15
without_supporting_film	apofe_noGss	apofe_noGssFoilHole_25040834_Data_24016511_24016513_20200225_1715_Fractions_mrc_proj_filter	-4.83
without_supporting_film	apofe_noGss	apofe_noGssFoilHole_25040920_Data_24016401_24016403_20200225_2013_Fractions_mrc_proj_filter	5.01
without_supporting_film	apofe_noGss	apofe_noGssFoilHole_24978078_Data_24016511_24016513_20200225_0535_Fractions_mrc_proj_filter	3.16
without_supporting_film	apofe_noGss	apofe_noGssFoilHole_24015434_Data_24016401_24016403_20200225_0055_Fractions_mrc_proj_filter	-0.38
without_supporting_film	apofe_noGss	apofe_noGssFoilHole_25052726_Data_24016511_24016513_20200225_2134_Fractions_mrc_proj_filter	3.08
without_supporting_film	apofe_noGss	apofe_noGssFoilHole_24015490_Data_24016401_24016403_20200225_0209_Fractions_mrc_proj_filter	-4.19
without_supporting_film	apofe_noGss	apofe_noGssFoilHole_24977997_Data_24016511_24016513_20200225_0410_Fractions_mrc_proj_filter	2.24
without_supporting_film	apofe_noGss	apofe_noGssFoilHole_24978021_Data_24016401_24016403_20200225_0437_Fractions_mrc_proj_filter	-2.89
without_supporting_film	apofe_noGss	apofe_noGssFoilHole_24979301_Data_24016401_24016403_20200225_1244_Fractions_mrc_proj_filter	4.48
without_supporting_film	apofe_noGss	apofe_noGssFoilHole_25054024_Data_24016401_24016403_20200226_0340_Fractions_mrc_proj_filter	4.34
without_supporting_film	apofe_noGss	apofe_noGssFoilHole_24978227_Data_24016401_24016403_20200225_0717_Fractions_mrc_proj_filter	4.01
without_supporting_film	apofe_noGss	apofe_noGssFoilHole_25057754_Data_24016401_24016403_20200226_1136_Fractions_mrc_proj_filter	4.76
without_supporting_film	apofe_noGss	apofe_noGssFoilHole_24015596_Data_24016511_24016513_20200225_0326_Fractions_mrc_proj_filter	2.28
without_supporting_film	apofe_noGss	apofe_noGssFoilHole_24015491_Data_24016511_24016513_20200225_0210_Fractions_mrc_proj_filter	-2.56
without_supporting_film	apofe_noGss	apofe_noGssFoilHole_25054788_Data_24016511_24016513_20200226_0509_Fractions_mrc_proj_filter	-2.95
without_supporting_film	apofe_noGss	apofe_noGssFoilHole_25053993_Data_24016511_24016513_20200226_0325_Fractions_mrc_proj_filter	4.5
without_supporting_film	apofe_noGss	apofe_noGssFoilHole_24980248_Data_24016511_24016513_20200225_1633_Fractions_mrc_proj_filter	3.93
without_supporting_film	apofe_noGss	apofe_noGssFoilHole_24980129_Data_24016401_24016403_20200225_1527_Fractions_mrc_proj_filter	3.41
without_supporting_film	apofe_noGss	apofe_noGssFoilHole_25041008_Data_24016401_24016403_20200225_2100_Fractions_mrc_proj_filter	4.47
without_supporting_film	apofe_noGss	apofe_noGssFoilHole_25052743_Data_24016401_24016403_20200225_2146_Fractions_mrc_proj_filter	2.62
without_supporting_film	apofe_noGss	apofe_noGssFoilHole_24978038_Data_24016511_24016513_20200225_0456_Fractions_mrc_proj_filter	3.28
without_supporting_film	apofe_noGss	apofe_noGssFoilHole_24980033_Data_24016511_24016513_20200225_1345_Fractions_mrc_proj_filter	3.1
without_supporting_film	apofe_noGss	apofe_noGssFoilHole_25053927_Data_24016401_24016403_20200226_0231_Fractions_mrc_proj_filter	6.09
without_supporting_film	apofe_noGss	apofe_noGssFoilHole_24978283_Data_24016511_24016513_20200225_0728_Fractions_mrc_proj_filter	3.49
without_supporting_film	apofe_noGss	apofe_noGssFoilHole_24015439_Data_24016511_24016513_20200225_0100_Fractions_mrc_proj_filter	-0.03
without_supporting_film	apofe_noGss	apofe_noGssFoilHole_25054931_Data_24016511_24016513_20200226_0705_Fractions_mrc_proj_filter	1.44
without_supporting_film	apofe_noGss	apofe_noGssFoilHole_24978014_Data_24016511_24016513_20200225_0429_Fractions_mrc_proj_filter	-1.67
without_supporting_film	apofe_noGss	apofe_noGssFoilHole_24979153_Data_24016511_24016513_20200225_1026_Fractions_mrc_proj_filter	-4.46
without_supporting_film	apofe_noGss	apofe_noGssFoilHole_24015449_Data_24016511_24016513_20200225_0111_Fractions_mrc_proj_filter	5.2
without_supporting_film	apofe_noGss	apofe_noGssFoilHole_24978019_Data_24016511_24016513_20200225_0435_Fractions_mrc_proj_filter	4.26
without_supporting_film	apofe_noGss	apofe_noGssFoilHole_25053922_Data_24016401_24016403_20200226_0225_Fractions_mrc_proj_filter	-3.66
without_supporting_film	apofe_noGss	apofe_noGssFoilHole_25040846_Data_24016511_24016513_20200225_1727_Fractions_mrc_proj_filter	1.29
without_supporting_film	apofe_noGss	apofe_noGssFoilHole_25040837_Data_24016401_24016403_20200225_1718_Fractions_mrc_proj_filter	-4.44
without_supporting_film	apofe_noGss	apofe_noGssFoilHole_24015430_Data_24016511_24016513_20200225_0050_Fractions_mrc_proj_filter	4.15
without_supporting_film	apofe_noGss	apofe_noGssFoilHole_24978128_Data_24016401_24016403_20200225_0613_Fractions_mrc_proj_filter	6.09
without_supporting_film	apofe_noGss	apofe_noGssFoilHole_25053830_Data_24016511_24016513_20200226_0048_Fractions_mrc_proj_filter	2.44
without_supporting_film	apofe_noGss	apofe_noGssFoilHole_25055816_Data_24016401_24016403_20200226_0800_Fractions_mrc_proj_filter	5.17
without_supporting_film	apofe_noGss	apofe_noGssFoilHole_25052753_Data_24016401_24016403_20200225_2156_Fractions_mrc_proj_filter	4.32
without_supporting_film	apofe_noGss	apofe_noGssFoilHole_25052757_Data_24016511_24016513_20200225_2200_Fractions_mrc_proj_filter	5.04
without_supporting_film	apofe_noGss	apofe_noGssFoilHole_25041008_Data_24016511_24016513_20200225_2100_Fractions_mrc_proj_filter	4.12
without_supporting_film	apofe_noGss	apofe_noGssFoilHole_24979142_Data_24016401_24016403_20200225_1013_Fractions_mrc_proj_filter	-5.41
without_supporting_film	apofe_noGss	apofe_noGssFoilHole_25040968_Data_24016401_24016403_20200225_2048_Fractions_mrc_proj_filter	3.13
without_supporting_film	apofe_noGss	apofe_noGssFoilHole_25056852_Data_24016511_24016513_20200226_0906_Fractions_mrc_proj_filter	-0.13
without_supporting_film	apofe_noGss	apofe_noGssFoilHole_25052764_Data_24016511_24016513_20200225_2207_Fractions_mrc_proj_filter	-3.63
without_supporting_film	apofe_noGss	apofe_noGssFoilHole_25040841_Data_24016511_24016513_20200225_1722_Fractions_mrc_proj_filter	-0.25
without_supporting_film	apofe_noGss	apofe_noGssFoilHole_25057813_Data_24016401_24016403_20200226_1236_Fractions_mrc_proj_filter	4.6
without_supporting_film	apofe_noGss	apofe_noGssFoilHole_24979065_Data_24016401_24016403_20200225_0813_Fractions_mrc_proj_filter	4.32
without_supporting_film	apofe_noGss	apofe_noGssFoilHole_24015432_Data_24016401_24016403_20200225_0052_Fractions_mrc_proj_filter	-4.66
without_supporting_film	apofe_noGss	apofe_noGssFoilHole_25041022_Data_24016511_24016513_20200225_2112_Fractions_mrc_proj_filter	1.69
without_supporting_film	apofe_noGss	apofe_noGssFoilHole_25040807_Data_24016511_24016513_20200225_1647_Fractions_mrc_proj_filter	1.18
without_supporting_film	apofe_noGss	apofe_noGssFoilHole_25054768_Data_24016401_24016403_20200226_0449_Fractions_mrc_proj_filter	4.61
without_supporting_film	apofe_noGss	apofe_noGssFoilHole_25057867_Data_24016511_24016513_20200226_1319_Fractions_mrc_proj_filter	-3.8
without_supporting_film	apofe_noGss	apofe_noGssFoilHole_25054760_Data_24016511_24016513_20200226_0440_Fractions_mrc_proj_filter	4.58
without_supporting_film	apofe_noGss	apofe_noGssFoilHole_25053862_Data_24016511_24016513_20200226_0121_Fractions_mrc_proj_filter	0.9
without_supporting_film	apofe_noGss	apofe_noGssFoilHole_25052859_Data_24016401_24016403_20200225_2331_Fractions_mrc_proj_filter	2.79
without_supporting_film	apofe_noGss	apofe_noGssFoilHole_25040833_Data_24016401_24016403_20200225_1714_Fractions_mrc_proj_filter	-4.24
without_supporting_film	apofe_noGss	apofe_noGssFoilHole_25053894_Data_24016511_24016513_20200226_0157_Fractions_mrc_proj_filter	-2.96
without_supporting_film	apofe_noGss	apofe_noGssFoilHole_24977995_Data_24016511_24016513_20200225_0408_Fractions_mrc_proj_filter	-0.3
without_supporting_film	apofe_noGss	apofe_noGssFoilHole_25040825_Data_24016401_24016403_20200225_1705_Fractions_mrc_proj_filter	-3.17
without_supporting_film	apofe_noGss	apofe_noGssFoilHole_24978278_Data_24016511_24016513_20200225_0722_Fractions_mrc_proj_filter	5.31
without_supporting_film	apofe_noGss	apofe_noGssFoilHole_25056862_Data_24016401_24016403_20200226_0917_Fractions_mrc_proj_filter	-0.29
without_supporting_film	apofe_noGss	apofe_noGssFoilHole_25040826_Data_24016511_24016513_20200225_1706_Fractions_mrc_proj_filter	1.62
without_supporting_film	apofe_noGss	apofe_noGssFoilHole_24980056_Data_24016401_24016403_20200225_1417_Fractions_mrc_proj_filter	4.12
without_supporting_film	apofe_noGss	apofe_noGssFoilHole_25052859_Data_24016511_24016513_20200225_2331_Fractions_mrc_proj_filter	2.91
without_supporting_film	apofe_noGss	apofe_noGssFoilHole_24979075_Data_24016401_24016403_20200225_0823_Fractions_mrc_proj_filter	-1.69
without_supporting_film	apofe_noGss	apofe_noGssFoilHole_25055862_Data_24016511_24016513_20200226_0846_Fractions_mrc_proj_filter	2.71
without_supporting_film	apofe_noGss	apofe_noGssFoilHole_24015494_Data_24016511_24016513_20200225_0214_Fractions_mrc_proj_filter	4.51
without_supporting_film	apofe_noGss	apofe_noGssFoilHole_24978121_Data_24016401_24016403_20200225_0612_Fractions_mrc_proj_filter	5.83
without_supporting_film	apofe_noGss	apofe_noGssFoilHole_25052773_Data_24016511_24016513_20200225_2217_Fractions_mrc_proj_filter	2.94
without_supporting_film	apofe_noGss	apofe_noGssFoilHole_25053824_Data_24016401_24016403_20200226_0044_Fractions_mrc_proj_filter	2.77
without_supporting_film	apofe_noGss	apofe_noGssFoilHole_25041056_Data_24016401_24016403_20200225_2117_Fractions_mrc_proj_filter	5.55
without_supporting_film	apofe_noGss	apofe_noGssFoilHole_24015497_Data_24016511_24016513_20200225_0218_Fractions_mrc_proj_filter	3.68
without_supporting_film	apofe_noGss	apofe_noGssFoilHole_25053870_Data_24016401_24016403_20200226_0130_Fractions_mrc_proj_filter	3.37
without_supporting_film	apofe_noGss	apofe_noGssFoilHole_24979091_Data_24016401_24016403_20200225_0837_Fractions_mrc_proj_filter	-4.15
without_supporting_film	apofe_noGss	apofe_noGssFoilHole_25052769_Data_24016511_24016513_20200225_2212_Fractions_mrc_proj_filter	-3.35
without_supporting_film	apofe_noGss	apofe_noGssFoilHole_25057725_Data_24016401_24016403_20200226_1058_Fractions_mrc_proj_filter	0.83
without_supporting_film	apofe_noGss	apofe_noGssFoilHole_25041021_Data_24016511_24016513_20200225_2111_Fractions_mrc_proj_filter	-0.56
without_supporting_film	apofe_noGss	apofe_noGssFoilHole_25052729_Data_24016401_24016403_20200225_2137_Fractions_mrc_proj_filter	4.32
without_supporting_film	apofe_noGss	apofe_noGssFoilHole_25056888_Data_24016511_24016513_20200226_0945_Fractions_mrc_proj_filter	-1.78
without_supporting_film	apofe_noGss	apofe_noGssFoilHole_24980119_Data_24016511_24016513_20200225_1519_Fractions_mrc_proj_filter	-2.1
without_supporting_film	apofe_noGss	apofe_noGssFoilHole_25057905_Data_24016511_24016513_20200226_1329_Fractions_mrc_proj_filter	-3.02
without_supporting_film	apofe_noGss	apofe_noGssFoilHole_25053885_Data_24016401_24016403_20200226_0147_Fractions_mrc_proj_filter	4.31
without_supporting_film	apofe_noGss	apofe_noGssFoilHole_24015406_Data_24016401_24016403_20200225_0015_Fractions_mrc_proj_filter	3.31
without_supporting_film	apofe_noGss	apofe_noGssFoilHole_25057822_Data_24016401_24016403_20200226_1245_Fractions_mrc_proj_filter	-1.07
without_supporting_film	apofe_noGss	apofe_noGssFoilHole_24978002_Data_24016401_24016403_20200225_0415_Fractions_mrc_proj_filter	4.23
without_supporting_film	apofe_noGss	apofe_noGssFoilHole_25053888_Data_24016511_24016513_20200226_0150_Fractions_mrc_proj_filter	2.39
without_supporting_film	apofe_noGss	apofe_noGssFoilHole_25054944_Data_24016401_24016403_20200226_0713_Fractions_mrc_proj_filter	4.59
without_supporting_film	apofe_noGss	apofe_noGssFoilHole_24979056_Data_24016511_24016513_20200225_0803_Fractions_mrc_proj_filter	-3.82
without_supporting_film	apofe_noGss	apofe_noGssFoilHole_25057877_Data_24016511_24016513_20200226_1320_Fractions_mrc_proj_filter	-3.45
without_supporting_film	apofe_noGss	apofe_noGssFoilHole_25054747_Data_24016401_24016403_20200226_0429_Fractions_mrc_proj_filter	-3.19
without_supporting_film	apofe_noGss	apofe_noGssFoilHole_25055832_Data_24016511_24016513_20200226_0816_Fractions_mrc_proj_filter	3.98
without_supporting_film	apofe_noGss	apofe_noGssFoilHole_25055835_Data_24016511_24016513_20200226_0818_Fractions_mrc_proj_filter	2.55
without_supporting_film	apofe_noGss	apofe_noGssFoilHole_24979182_Data_24016511_24016513_20200225_1057_Fractions_mrc_proj_filter	5.2
without_supporting_film	apofe_noGss	apofe_noGssFoilHole_24015466_Data_24016401_24016403_20200225_0144_Fractions_mrc_proj_filter	-0.65
without_supporting_film	apofe_noGss	apofe_noGssFoilHole_24978284_Data_24016511_24016513_20200225_0729_Fractions_mrc_proj_filter	3.18
without_supporting_film	apofe_noGss	apofe_noGssFoilHole_25054832_Data_24016401_24016403_20200226_0557_Fractions_mrc_proj_filter	1.26
without_supporting_film	apofe_noGss	apofe_noGssFoilHole_25040857_Data_24016401_24016403_20200225_1739_Fractions_mrc_proj_filter	3.49
without_supporting_film	apofe_noGss	apofe_noGssFoilHole_25052791_Data_24016511_24016513_20200225_2230_Fractions_mrc_proj_filter	3.38
without_supporting_film	apofe_noGss	apofe_noGssFoilHole_24980054_Data_24016401_24016403_20200225_1415_Fractions_mrc_proj_filter	-2.85
without_supporting_film	apofe_noGss	apofe_noGssFoilHole_25055863_Data_24016401_24016403_20200226_0848_Fractions_mrc_proj_filter	-4.67
without_supporting_film	apofe_noGss	apofe_noGssFoilHole_25052809_Data_24016401_24016403_20200225_2250_Fractions_mrc_proj_filter	4.46
without_supporting_film	apofe_noGss	apofe_noGssFoilHole_25057840_Data_24016401_24016403_20200226_1255_Fractions_mrc_proj_filter	5.39
without_supporting_film	apofe_noGss	apofe_noGssFoilHole_25056866_Data_24016511_24016513_20200226_0921_Fractions_mrc_proj_filter	-1.74
without_supporting_film	apofe_noGss	apofe_noGssFoilHole_25053864_Data_24016401_24016403_20200226_0123_Fractions_mrc_proj_filter	-4.89
without_supporting_film	apofe_noGss	apofe_noGssFoilHole_24978172_Data_24016401_24016403_20200225_0648_Fractions_mrc_proj_filter	-2.06
without_supporting_film	apofe_noGss	apofe_noGssFoilHole_25053848_Data_24016511_24016513_20200226_0106_Fractions_mrc_proj_filter	3.22
without_supporting_film	apofe_noGss	apofe_noGssFoilHole_24015465_Data_24016511_24016513_20200225_0143_Fractions_mrc_proj_filter	-0.3
without_supporting_film	apofe_noGss	apofe_noGssFoilHole_24015638_Data_24016401_24016403_20200225_0332_Fractions_mrc_proj_filter	4.35
without_supporting_film	apofe_noGss	apofe_noGssFoilHole_25056892_Data_24016511_24016513_20200226_0948_Fractions_mrc_proj_filter	-0.54
without_supporting_film	apofe_noGss	apofe_noGssFoilHole_24979066_Data_24016511_24016513_20200225_0814_Fractions_mrc_proj_filter	-4.65
without_supporting_film	apofe_noGss	apofe_noGssFoilHole_25057851_Data_24016511_24016513_20200226_1304_Fractions_mrc_proj_filter	-2.35
without_supporting_film	apofe_noGss	apofe_noGssFoilHole_25053831_Data_24016511_24016513_20200226_0049_Fractions_mrc_proj_filter	4.83
without_supporting_film	apofe_noGss	apofe_noGssFoilHole_25053849_Data_24016401_24016403_20200226_0107_Fractions_mrc_proj_filter	3.97
without_supporting_film	apofe_noGss	apofe_noGssFoilHole_25054891_Data_24016401_24016403_20200226_0647_Fractions_mrc_proj_filter	3.45
without_supporting_film	apofe_noGss	apofe_noGssFoilHole_24978153_Data_24016401_24016403_20200225_0621_Fractions_mrc_proj_filter	4.33
without_supporting_film	apofe_noGss	apofe_noGssFoilHole_24979193_Data_24016511_24016513_20200225_1109_Fractions_mrc_proj_filter	-2.16
without_supporting_film	apofe_noGss	apofe_noGssFoilHole_24978200_Data_24016511_24016513_20200225_0649_Fractions_mrc_proj_filter	3.49
without_supporting_film	apofe_noGss	apofe_noGssFoilHole_25056850_Data_24016511_24016513_20200226_0904_Fractions_mrc_proj_filter	-1.64
without_supporting_film	apofe_noGss	apofe_noGssFoilHole_25056918_Data_24016511_24016513_20200226_1017_Fractions_mrc_proj_filter	1.06
without_supporting_film	apofe_noGss	apofe_noGssFoilHole_25056871_Data_24016511_24016513_20200226_0927_Fractions_mrc_proj_filter	5.11
without_supporting_film	apofe_noGss	apofe_noGssFoilHole_24015512_Data_24016511_24016513_20200225_0229_Fractions_mrc_proj_filter	-4.51
without_supporting_film	apofe_noGss	apofe_noGssFoilHole_24979225_Data_24016511_24016513_20200225_1125_Fractions_mrc_proj_filter	5.36
without_supporting_film	apofe_noGss	apofe_noGssFoilHole_24979177_Data_24016511_24016513_20200225_1053_Fractions_mrc_proj_filter	2.08
without_supporting_film	apofe_noGss	apofe_noGssFoilHole_25040998_Data_24016511_24016513_20200225_2057_Fractions_mrc_proj_filter	4.57
without_supporting_film	apofe_noGss	apofe_noGssFoilHole_24979063_Data_24016401_24016403_20200225_0811_Fractions_mrc_proj_filter	1.55
without_supporting_film	apofe_noGss	apofe_noGssFoilHole_24980054_Data_24016511_24016513_20200225_1415_Fractions_mrc_proj_filter	3.5
without_supporting_film	apofe_noGss	apofe_noGssFoilHole_25053917_Data_24016401_24016403_20200226_0221_Fractions_mrc_proj_filter	-4.24
without_supporting_film	apofe_noGss	apofe_noGssFoilHole_25054844_Data_24016511_24016513_20200226_0610_Fractions_mrc_proj_filter	3.27
without_supporting_film	apofe_noGss	apofe_noGssFoilHole_24979217_Data_24016511_24016513_20200225_1122_Fractions_mrc_proj_filter	-2.8
without_supporting_film	apofe_noGss	apofe_noGssFoilHole_24980176_Data_24016511_24016513_20200225_1557_Fractions_mrc_proj_filter	1.33
without_supporting_film	apofe_noGss	apofe_noGssFoilHole_24979201_Data_24016401_24016403_20200225_1112_Fractions_mrc_proj_filter	-3.05
without_supporting_film	apofe_noGss	apofe_noGssFoilHole_24978353_Data_24016401_24016403_20200225_0740_Fractions_mrc_proj_filter	-3.71
without_supporting_film	apofe_noGss	apofe_noGssFoilHole_24979134_Data_24016401_24016403_20200225_0952_Fractions_mrc_proj_filter	-1.33
without_supporting_film	apofe_noGss	apofe_noGssFoilHole_24979230_Data_24016511_24016513_20200225_1132_Fractions_mrc_proj_filter	-3.02
without_supporting_film	apofe_noGss	apofe_noGssFoilHole_24979232_Data_24016511_24016513_20200225_1135_Fractions_mrc_proj_filter	-3.73
without_supporting_film	apofe_noGss	apofe_noGssFoilHole_24979299_Data_24016511_24016513_20200225_1235_Fractions_mrc_proj_filter	3.97
without_supporting_film	apofe_noGss	apofe_noGssFoilHole_25057864_Data_24016401_24016403_20200226_1316_Fractions_mrc_proj_filter	-3.89
without_supporting_film	apofe_noGss	apofe_noGssFoilHole_24978065_Data_24016401_24016403_20200225_0521_Fractions_mrc_proj_filter	4.33
without_supporting_film	apofe_noGss	apofe_noGssFoilHole_24980048_Data_24016401_24016403_20200225_1408_Fractions_mrc_proj_filter	2.57
without_supporting_film	apofe_noGss	apofe_noGssFoilHole_25040898_Data_24016401_24016403_20200225_1949_Fractions_mrc_proj_filter	4.62
without_supporting_film	apofe_noGss	apofe_noGssFoilHole_25053903_Data_24016401_24016403_20200226_0206_Fractions_mrc_proj_filter	-4.3
without_supporting_film	apofe_noGss	apofe_noGssFoilHole_24980020_Data_24016401_24016403_20200225_1331_Fractions_mrc_proj_filter	-3.86
without_supporting_film	apofe_noGss	apofe_noGssFoilHole_25040852_Data_24016511_24016513_20200225_1733_Fractions_mrc_proj_filter	2.65
without_supporting_film	apofe_noGss	apofe_noGssFoilHole_24015444_Data_24016401_24016403_20200225_0106_Fractions_mrc_proj_filter	-3.89
without_supporting_film	apofe_noGss	apofe_noGssFoilHole_24978148_Data_24016511_24016513_20200225_0619_Fractions_mrc_proj_filter	-3.03
without_supporting_film	apofe_noGss	apofe_noGssFoilHole_24980110_Data_24016511_24016513_20200225_1511_Fractions_mrc_proj_filter	2.02
without_supporting_film	apofe_noGss	apofe_noGssFoilHole_24979084_Data_24016401_24016403_20200225_0833_Fractions_mrc_proj_filter	-4.78
without_supporting_film	apofe_noGss	apofe_noGssFoilHole_25057818_Data_24016511_24016513_20200226_1241_Fractions_mrc_proj_filter	-1.07
without_supporting_film	apofe_noGss	apofe_noGssFoilHole_24015457_Data_24016511_24016513_20200225_0120_Fractions_mrc_proj_filter	2.72
without_supporting_film	apofe_noGss	apofe_noGssFoilHole_24979166_Data_24016511_24016513_20200225_1041_Fractions_mrc_proj_filter	3.67
without_supporting_film	apofe_noGss	apofe_noGssFoilHole_24015453_Data_24016511_24016513_20200225_0115_Fractions_mrc_proj_filter	2.83
without_supporting_film	apofe_noGss	apofe_noGssFoilHole_25054100_Data_24016511_24016513_20200226_0355_Fractions_mrc_proj_filter	3.79
without_supporting_film	apofe_noGss	apofe_noGssFoilHole_24980065_Data_24016511_24016513_20200225_1427_Fractions_mrc_proj_filter	3.08
without_supporting_film	apofe_noGss	apofe_noGssFoilHole_25054766_Data_24016401_24016403_20200226_0447_Fractions_mrc_proj_filter	0.97
without_supporting_film	apofe_noGss	apofe_noGssFoilHole_25056900_Data_24016511_24016513_20200226_0957_Fractions_mrc_proj_filter	1.86
without_supporting_film	apofe_noGss	apofe_noGssFoilHole_24980077_Data_24016401_24016403_20200225_1436_Fractions_mrc_proj_filter	2.67
without_supporting_film	apofe_noGss	apofe_noGssFoilHole_24979219_Data_24016401_24016403_20200225_1124_Fractions_mrc_proj_filter	3.31
without_supporting_film	apofe_noGss	apofe_noGssFoilHole_25053886_Data_24016401_24016403_20200226_0148_Fractions_mrc_proj_filter	4.27
without_supporting_film	apofe_noGss	apofe_noGssFoilHole_25053902_Data_24016511_24016513_20200226_0205_Fractions_mrc_proj_filter	-4.02
without_supporting_film	apofe_noGss	apofe_noGssFoilHole_25040905_Data_24016401_24016403_20200225_1956_Fractions_mrc_proj_filter	-1.02
without_supporting_film	apofe_noGss	apofe_noGssFoilHole_25057853_Data_24016401_24016403_20200226_1307_Fractions_mrc_proj_filter	-2.11
without_supporting_film	apofe_noGss	apofe_noGssFoilHole_24978369_Data_24016401_24016403_20200225_0748_Fractions_mrc_proj_filter	-2.87
without_supporting_film	apofe_noGss	apofe_noGssFoilHole_25054051_Data_24016511_24016513_20200226_0348_Fractions_mrc_proj_filter	-4.36
without_supporting_film	apofe_noGss	apofe_noGssFoilHole_24015464_Data_24016401_24016403_20200225_0142_Fractions_mrc_proj_filter	-4.79
without_supporting_film	apofe_noGss	apofe_noGssFoilHole_25054038_Data_24016401_24016403_20200226_0345_Fractions_mrc_proj_filter	3.22
without_supporting_film	apofe_noGss	apofe_noGssFoilHole_24978370_Data_24016401_24016403_20200225_0749_Fractions_mrc_proj_filter	4.82
without_supporting_film	apofe_noGss	apofe_noGssFoilHole_25057764_Data_24016401_24016403_20200226_1146_Fractions_mrc_proj_filter	-1.65
without_supporting_film	apofe_noGss	apofe_noGssFoilHole_25054831_Data_24016401_24016403_20200226_0556_Fractions_mrc_proj_filter	4.09
without_supporting_film	apofe_noGss	apofe_noGssFoilHole_24978073_Data_24016511_24016513_20200225_0529_Fractions_mrc_proj_filter	5.65
without_supporting_film	apofe_noGss	apofe_noGssFoilHole_24978006_Data_24016511_24016513_20200225_0420_Fractions_mrc_proj_filter	3.54
without_supporting_film	apofe_noGss	apofe_noGssFoilHole_25057721_Data_24016511_24016513_20200226_1053_Fractions_mrc_proj_filter	2.59
without_supporting_film	apofe_noGss	apofe_noGssFoilHole_25056910_Data_24016401_24016403_20200226_1008_Fractions_mrc_proj_filter	0.09
without_supporting_film	apofe_noGss	apofe_noGssFoilHole_25057807_Data_24016401_24016403_20200226_1229_Fractions_mrc_proj_filter	5.67
without_supporting_film	apofe_noGss	apofe_noGssFoilHole_25040907_Data_24016401_24016403_20200225_1959_Fractions_mrc_proj_filter	4.92
without_supporting_film	apofe_noGss	apofe_noGssFoilHole_24980078_Data_24016401_24016403_20200225_1437_Fractions_mrc_proj_filter	3.78
without_supporting_film	apofe_noGss	apofe_noGssFoilHole_24978018_Data_24016511_24016513_20200225_0433_Fractions_mrc_proj_filter	2.64
without_supporting_film	apofe_noGss	apofe_noGssFoilHole_24015450_Data_24016511_24016513_20200225_0112_Fractions_mrc_proj_filter	-2.49
without_supporting_film	apofe_noGss	apofe_noGssFoilHole_25040813_Data_24016511_24016513_20200225_1653_Fractions_mrc_proj_filter	-3.42
without_supporting_film	apofe_noGss	apofe_noGssFoilHole_25054811_Data_24016401_24016403_20200226_0538_Fractions_mrc_proj_filter	3.67
without_supporting_film	apofe_noGss	apofe_noGssFoilHole_24980138_Data_24016401_24016403_20200225_1537_Fractions_mrc_proj_filter	4.37
without_supporting_film	apofe_noGss	apofe_noGssFoilHole_25054941_Data_24016401_24016403_20200226_0710_Fractions_mrc_proj_filter	5.34
without_supporting_film	apofe_noGss	apofe_noGssFoilHole_25053853_Data_24016511_24016513_20200226_0112_Fractions_mrc_proj_filter	-3.22
without_supporting_film	apofe_noGss	apofe_noGssFoilHole_25055827_Data_24016511_24016513_20200226_0810_Fractions_mrc_proj_filter	3.23
without_supporting_film	apofe_noGss	apofe_noGssFoilHole_25053958_Data_24016401_24016403_20200226_0258_Fractions_mrc_proj_filter	1.83
without_supporting_film	apofe_noGss	apofe_noGssFoilHole_25040888_Data_24016511_24016513_20200225_1942_Fractions_mrc_proj_filter	3.34
without_supporting_film	apofe_noGss	apofe_noGssFoilHole_24979120_Data_24016511_24016513_20200225_0909_Fractions_mrc_proj_filter	-4.74
without_supporting_film	apofe_noGss	apofe_noGssFoilHole_25056885_Data_24016401_24016403_20200226_0942_Fractions_mrc_proj_filter	1.09
without_supporting_film	apofe_noGss	apofe_noGssFoilHole_25056857_Data_24016511_24016513_20200226_0912_Fractions_mrc_proj_filter	-4.81
without_supporting_film	apofe_noGss	apofe_noGssFoilHole_25052835_Data_24016511_24016513_20200225_2309_Fractions_mrc_proj_filter	5.14
without_supporting_film	apofe_noGss	apofe_noGssFoilHole_25055831_Data_24016511_24016513_20200226_0815_Fractions_mrc_proj_filter	3.89
without_supporting_film	apofe_noGss	apofe_noGssFoilHole_24978172_Data_24016511_24016513_20200225_0647_Fractions_mrc_proj_filter	-2.4
without_supporting_film	apofe_noGss	apofe_noGssFoilHole_24977999_Data_24016401_24016403_20200225_0412_Fractions_mrc_proj_filter	3
without_supporting_film	apofe_noGss	apofe_noGssFoilHole_25054874_Data_24016511_24016513_20200226_0629_Fractions_mrc_proj_filter	-0.97
without_supporting_film	apofe_noGss	apofe_noGssFoilHole_25052770_Data_24016401_24016403_20200225_2213_Fractions_mrc_proj_filter	2.19
without_supporting_film	apofe_noGss	apofe_noGssFoilHole_25053925_Data_24016401_24016403_20200226_0229_Fractions_mrc_proj_filter	4.01
without_supporting_film	apofe_noGss	apofe_noGssFoilHole_25052955_Data_24016401_24016403_20200226_0022_Fractions_mrc_proj_filter	3.69
without_supporting_film	apofe_noGss	apofe_noGssFoilHole_25052759_Data_24016401_24016403_20200225_2201_Fractions_mrc_proj_filter	-3.78
without_supporting_film	apofe_noGss	apofe_noGssFoilHole_24978075_Data_24016511_24016513_20200225_0531_Fractions_mrc_proj_filter	0.26
without_supporting_film	apofe_noGss	apofe_noGssFoilHole_25055847_Data_24016401_24016403_20200226_0830_Fractions_mrc_proj_filter	-0.15
without_supporting_film	apofe_noGss	apofe_noGssFoilHole_24015557_Data_24016511_24016513_20200225_0304_Fractions_mrc_proj_filter	3.17
without_supporting_film	apofe_noGss	apofe_noGssFoilHole_25054804_Data_24016401_24016403_20200226_0532_Fractions_mrc_proj_filter	2.38
without_supporting_film	apofe_noGss	apofe_noGssFoilHole_25057817_Data_24016511_24016513_20200226_1239_Fractions_mrc_proj_filter	-1.34
without_supporting_film	apofe_noGss	apofe_noGssFoilHole_25040840_Data_24016401_24016403_20200225_1722_Fractions_mrc_proj_filter	-1.7
without_supporting_film	apofe_noGss	apofe_noGssFoilHole_25052724_Data_24016401_24016403_20200225_2132_Fractions_mrc_proj_filter	-2.47
without_supporting_film	apofe_noGss	apofe_noGssFoilHole_25054766_Data_24016511_24016513_20200226_0447_Fractions_mrc_proj_filter	1.67
without_supporting_film	apofe_noGss	apofe_noGssFoilHole_25040857_Data_24016511_24016513_20200225_1738_Fractions_mrc_proj_filter	2.66
without_supporting_film	apofe_noGss	apofe_noGssFoilHole_24979112_Data_24016401_24016403_20200225_0900_Fractions_mrc_proj_filter	2.7
without_supporting_film	apofe_noGss	apofe_noGssFoilHole_25053839_Data_24016511_24016513_20200226_0057_Fractions_mrc_proj_filter	-3.17
without_supporting_film	apofe_noGss	apofe_noGssFoilHole_24978105_Data_24016401_24016403_20200225_0554_Fractions_mrc_proj_filter	2.25
without_supporting_film	apofe_noGss	apofe_noGssFoilHole_25052871_Data_24016401_24016403_20200225_2339_Fractions_mrc_proj_filter	3.51
without_supporting_film	apofe_noGss	apofe_noGssFoilHole_24979192_Data_24016401_24016403_20200225_1108_Fractions_mrc_proj_filter	5.29
without_supporting_film	apofe_noGss	apofe_noGssFoilHole_24980024_Data_24016401_24016403_20200225_1337_Fractions_mrc_proj_filter	2.97
without_supporting_film	apofe_noGss	apofe_noGssFoilHole_25057855_Data_24016401_24016403_20200226_1309_Fractions_mrc_proj_filter	3.31
without_supporting_film	apofe_noGss	apofe_noGssFoilHole_24015446_Data_24016401_24016403_20200225_0108_Fractions_mrc_proj_filter	4.19
without_supporting_film	apofe_noGss	apofe_noGssFoilHole_24978113_Data_24016511_24016513_20200225_0603_Fractions_mrc_proj_filter	4.21
without_supporting_film	apofe_noGss	apofe_noGssFoilHole_24978370_Data_24016511_24016513_20200225_0749_Fractions_mrc_proj_filter	4.67
without_supporting_film	apofe_noGss	apofe_noGssFoilHole_25057774_Data_24016511_24016513_20200226_1156_Fractions_mrc_proj_filter	-2.79
without_supporting_film	apofe_noGss	apofe_noGssFoilHole_24015531_Data_24016401_24016403_20200225_0243_Fractions_mrc_proj_filter	-5.2
without_supporting_film	apofe_noGss	apofe_noGssFoilHole_25054875_Data_24016401_24016403_20200226_0630_Fractions_mrc_proj_filter	1.31
without_supporting_film	apofe_noGss	apofe_noGssFoilHole_25057815_Data_24016511_24016513_20200226_1238_Fractions_mrc_proj_filter	1.27
without_supporting_film	apofe_noGss	apofe_noGssFoilHole_24978020_Data_24016511_24016513_20200225_0436_Fractions_mrc_proj_filter	4.18
without_supporting_film	apofe_noGss	apofe_noGssFoilHole_25053854_Data_24016401_24016403_20200226_0113_Fractions_mrc_proj_filter	-3.85
without_supporting_film	apofe_noGss	apofe_noGssFoilHole_25057805_Data_24016511_24016513_20200226_1228_Fractions_mrc_proj_filter	3.71
without_supporting_film	apofe_noGss	apofe_noGssFoilHole_25052822_Data_24016511_24016513_20200225_2301_Fractions_mrc_proj_filter	3.05
without_supporting_film	apofe_noGss	apofe_noGssFoilHole_25057832_Data_24016401_24016403_20200226_1253_Fractions_mrc_proj_filter	-0.05
without_supporting_film	apofe_noGss	apofe_noGssFoilHole_25041023_Data_24016511_24016513_20200225_2113_Fractions_mrc_proj_filter	-4.84
without_supporting_film	apofe_noGss	apofe_noGssFoilHole_24978082_Data_24016511_24016513_20200225_0539_Fractions_mrc_proj_filter	4.89
without_supporting_film	apofe_noGss	apofe_noGssFoilHole_24980097_Data_24016401_24016403_20200225_1458_Fractions_mrc_proj_filter	-4.44
without_supporting_film	apofe_noGss	apofe_noGssFoilHole_24980154_Data_24016401_24016403_20200225_1544_Fractions_mrc_proj_filter	3.72
without_supporting_film	apofe_noGss	apofe_noGssFoilHole_25057770_Data_24016511_24016513_20200226_1153_Fractions_mrc_proj_filter	-3.47
without_supporting_film	apofe_noGss	apofe_noGssFoilHole_24979137_Data_24016401_24016403_20200225_0957_Fractions_mrc_proj_filter	-3.19
without_supporting_film	apofe_noGss	apofe_noGssFoilHole_24978077_Data_24016401_24016403_20200225_0534_Fractions_mrc_proj_filter	-0.57
without_supporting_film	apofe_noGss	apofe_noGssFoilHole_24979286_Data_24016401_24016403_20200225_1220_Fractions_mrc_proj_filter	4.16
without_supporting_film	apofe_noGss	apofe_noGssFoilHole_25053862_Data_24016401_24016403_20200226_0121_Fractions_mrc_proj_filter	1.13
without_supporting_film	apofe_noGss	apofe_noGssFoilHole_25040863_Data_24016511_24016513_20200225_1745_Fractions_mrc_proj_filter	6.25
without_supporting_film	apofe_noGss	apofe_noGssFoilHole_25055854_Data_24016511_24016513_20200226_0838_Fractions_mrc_proj_filter	3.52
without_supporting_film	apofe_noGss	apofe_noGssFoilHole_24980231_Data_24016401_24016403_20200225_1629_Fractions_mrc_proj_filter	4.66
without_supporting_film	apofe_noGss	apofe_noGssFoilHole_25053915_Data_24016401_24016403_20200226_0219_Fractions_mrc_proj_filter	3.14
without_supporting_film	apofe_noGss	apofe_noGssFoilHole_24980121_Data_24016401_24016403_20200225_1521_Fractions_mrc_proj_filter	-4.17
without_supporting_film	apofe_noGss	apofe_noGssFoilHole_25052849_Data_24016511_24016513_20200225_2323_Fractions_mrc_proj_filter	2.56
without_supporting_film	apofe_noGss	apofe_noGssFoilHole_24015587_Data_24016511_24016513_20200225_0319_Fractions_mrc_proj_filter	2.82
without_supporting_film	apofe_noGss	apofe_noGssFoilHole_24015442_Data_24016401_24016403_20200225_0104_Fractions_mrc_proj_filter	5.33
without_supporting_film	apofe_noGss	apofe_noGssFoilHole_25054729_Data_24016401_24016403_20200226_0403_Fractions_mrc_proj_filter	-1.76
without_supporting_film	apofe_noGss	apofe_noGssFoilHole_25054777_Data_24016401_24016403_20200226_0459_Fractions_mrc_proj_filter	3.92
without_supporting_film	apofe_noGss	apofe_noGssFoilHole_25055849_Data_24016511_24016513_20200226_0832_Fractions_mrc_proj_filter	-3.6
without_supporting_film	apofe_noGss	apofe_noGssFoilHole_25054787_Data_24016401_24016403_20200226_0508_Fractions_mrc_proj_filter	2.28
without_supporting_film	apofe_noGss	apofe_noGssFoilHole_24980023_Data_24016401_24016403_20200225_1335_Fractions_mrc_proj_filter	-4.68
without_supporting_film	apofe_noGss	apofe_noGssFoilHole_25041140_Data_24016401_24016403_20200225_2124_Fractions_mrc_proj_filter	3.52
without_supporting_film	apofe_noGss	apofe_noGssFoilHole_25053939_Data_24016401_24016403_20200226_0245_Fractions_mrc_proj_filter	-1.97
without_supporting_film	apofe_noGss	apofe_noGssFoilHole_25052804_Data_24016511_24016513_20200225_2244_Fractions_mrc_proj_filter	-4.14
without_supporting_film	apofe_noGss	apofe_noGssFoilHole_25052940_Data_24016401_24016403_20200226_0011_Fractions_mrc_proj_filter	-3.62
without_supporting_film	apofe_noGss	apofe_noGssFoilHole_25053873_Data_24016511_24016513_20200226_0133_Fractions_mrc_proj_filter	3.75
without_supporting_film	apofe_noGss	apofe_noGssFoilHole_25040844_Data_24016511_24016513_20200225_1726_Fractions_mrc_proj_filter	3.02
without_supporting_film	apofe_noGss	apofe_noGssFoilHole_25054833_Data_24016511_24016513_20200226_0558_Fractions_mrc_proj_filter	-3.99
without_supporting_film	apofe_noGss	apofe_noGssFoilHole_25040875_Data_24016511_24016513_20200225_1929_Fractions_mrc_proj_filter	-1.12
without_supporting_film	apofe_noGss	apofe_noGssFoilHole_24978220_Data_24016511_24016513_20200225_0710_Fractions_mrc_proj_filter	3.93
without_supporting_film	apofe_noGss	apofe_noGssFoilHole_24980249_Data_24016401_24016403_20200225_1635_Fractions_mrc_proj_filter	5.07
without_supporting_film	apofe_noGss	apofe_noGssFoilHole_25057722_Data_24016511_24016513_20200226_1054_Fractions_mrc_proj_filter	3.8
without_supporting_film	apofe_noGss	apofe_noGssFoilHole_24978211_Data_24016401_24016403_20200225_0652_Fractions_mrc_proj_filter	3.81
without_supporting_film	apofe_noGss	apofe_noGssFoilHole_25054958_Data_24016401_24016403_20200226_0720_Fractions_mrc_proj_filter	2.62
without_supporting_film	apofe_noGss	apofe_noGssFoilHole_25040910_Data_24016511_24016513_20200225_2002_Fractions_mrc_proj_filter	-4.17
without_supporting_film	apofe_noGss	apofe_noGssFoilHole_25056912_Data_24016511_24016513_20200226_1010_Fractions_mrc_proj_filter	-1.25
without_supporting_film	apofe_noGss	apofe_noGssFoilHole_25054868_Data_24016511_24016513_20200226_0628_Fractions_mrc_proj_filter	1.03
without_supporting_film	apofe_noGss	apofe_noGssFoilHole_25054864_Data_24016401_24016403_20200226_0623_Fractions_mrc_proj_filter	1.41
without_supporting_film	apofe_noGss	apofe_noGssFoilHole_25057795_Data_24016511_24016513_20200226_1217_Fractions_mrc_proj_filter	-2.71
without_supporting_film	apofe_noGss	apofe_noGssFoilHole_25056926_Data_24016401_24016403_20200226_1026_Fractions_mrc_proj_filter	-1.63
without_supporting_film	apofe_noGss	apofe_noGssFoilHole_24978166_Data_24016511_24016513_20200225_0636_Fractions_mrc_proj_filter	4.92
without_supporting_film	apofe_noGss	apofe_noGssFoilHole_25055829_Data_24016511_24016513_20200226_0812_Fractions_mrc_proj_filter	-4.15
without_supporting_film	apofe_noGss	apofe_noGssFoilHole_25055006_Data_24016511_24016513_20200226_0730_Fractions_mrc_proj_filter	4.5
without_supporting_film	apofe_noGss	apofe_noGssFoilHole_25057733_Data_24016511_24016513_20200226_1107_Fractions_mrc_proj_filter	4.61
without_supporting_film	apofe_noGss	apofe_noGssFoilHole_25052866_Data_24016401_24016403_20200225_2333_Fractions_mrc_proj_filter	4.12
without_supporting_film	apofe_noGss	apofe_noGssFoilHole_24978074_Data_24016511_24016513_20200225_0530_Fractions_mrc_proj_filter	5.24
without_supporting_film	apofe_noGss	apofe_noGssFoilHole_25054830_Data_24016511_24016513_20200226_0554_Fractions_mrc_proj_filter	0.58
without_supporting_film	apofe_noGss	apofe_noGssFoilHole_24979213_Data_24016511_24016513_20200225_1117_Fractions_mrc_proj_filter	3.59
without_supporting_film	apofe_noGss	apofe_noGssFoilHole_25041007_Data_24016511_24016513_20200225_2059_Fractions_mrc_proj_filter	2.27
without_supporting_film	apofe_noGss	apofe_noGssFoilHole_25052968_Data_24016511_24016513_20200226_0025_Fractions_mrc_proj_filter	-2.89
without_supporting_film	apofe_noGss	apofe_noGssFoilHole_25053917_Data_24016511_24016513_20200226_0221_Fractions_mrc_proj_filter	-5.6
without_supporting_film	apofe_noGss	apofe_noGssFoilHole_25053994_Data_24016511_24016513_20200226_0326_Fractions_mrc_proj_filter	5.41
without_supporting_film	apofe_noGss	apofe_noGssFoilHole_25053956_Data_24016401_24016403_20200226_0256_Fractions_mrc_proj_filter	5.35
without_supporting_film	apofe_noGss	apofe_noGssFoilHole_24015408_Data_24016401_24016403_20200225_0017_Fractions_mrc_proj_filter	-2.25
without_supporting_film	apofe_noGss	apofe_noGssFoilHole_25054809_Data_24016511_24016513_20200226_0536_Fractions_mrc_proj_filter	-1.8
without_supporting_film	apofe_noGss	apofe_noGssFoilHole_25040956_Data_24016401_24016403_20200225_2038_Fractions_mrc_proj_filter	2.36
without_supporting_film	apofe_noGss	apofe_noGssFoilHole_25052855_Data_24016401_24016403_20200225_2327_Fractions_mrc_proj_filter	-3.96
without_supporting_film	apofe_noGss	apofe_noGssFoilHole_25057827_Data_24016511_24016513_20200226_1247_Fractions_mrc_proj_filter	4.1
without_supporting_film	apofe_noGss	apofe_noGssFoilHole_24979298_Data_24016511_24016513_20200225_1233_Fractions_mrc_proj_filter	2.65
without_supporting_film	apofe_noGss	apofe_noGssFoilHole_25054786_Data_24016511_24016513_20200226_0506_Fractions_mrc_proj_filter	2.11
without_supporting_film	apofe_noGss	apofe_noGssFoilHole_25040955_Data_24016511_24016513_20200225_2037_Fractions_mrc_proj_filter	3.29
without_supporting_film	apofe_noGss	apofe_noGssFoilHole_24980052_Data_24016511_24016513_20200225_1413_Fractions_mrc_proj_filter	4.85
without_supporting_film	apofe_noGss	apofe_noGssFoilHole_25052811_Data_24016511_24016513_20200225_2252_Fractions_mrc_proj_filter	3.97
without_supporting_film	apofe_noGss	apofe_noGssFoilHole_25053929_Data_24016511_24016513_20200226_0234_Fractions_mrc_proj_filter	2.55
without_supporting_film	apofe_noGss	apofe_noGssFoilHole_25056920_Data_24016511_24016513_20200226_1019_Fractions_mrc_proj_filter	4.77
without_supporting_film	apofe_noGss	apofe_noGssFoilHole_24978070_Data_24016401_24016403_20200225_0526_Fractions_mrc_proj_filter	4.71
without_supporting_film	apofe_noGss	apofe_noGssFoilHole_24979165_Data_24016511_24016513_20200225_1040_Fractions_mrc_proj_filter	3.91
without_supporting_film	apofe_noGss	apofe_noGssFoilHole_24977980_Data_24016511_24016513_20200225_0355_Fractions_mrc_proj_filter	-3.92
without_supporting_film	apofe_noGss	apofe_noGssFoilHole_25040933_Data_24016401_24016403_20200225_2021_Fractions_mrc_proj_filter	-1.47
without_supporting_film	apofe_noGss	apofe_noGssFoilHole_25054886_Data_24016401_24016403_20200226_0642_Fractions_mrc_proj_filter	2.19
without_supporting_film	apofe_noGss	apofe_noGssFoilHole_25041021_Data_24016401_24016403_20200225_2112_Fractions_mrc_proj_filter	4.14
without_supporting_film	apofe_noGss	apofe_noGssFoilHole_25054880_Data_24016401_24016403_20200226_0636_Fractions_mrc_proj_filter	2.9
without_supporting_film	apofe_noGss	apofe_noGssFoilHole_25040871_Data_24016401_24016403_20200225_1925_Fractions_mrc_proj_filter	3.21
without_supporting_film	apofe_noGss	apofe_noGssFoilHole_25052848_Data_24016511_24016513_20200225_2322_Fractions_mrc_proj_filter	4.38
without_supporting_film	apofe_noGss	apofe_noGssFoilHole_24979302_Data_24016401_24016403_20200225_1249_Fractions_mrc_proj_filter	2.95
without_supporting_film	apofe_noGss	apofe_noGssFoilHole_25052848_Data_24016401_24016403_20200225_2322_Fractions_mrc_proj_filter	-4.69
without_supporting_film	apofe_noGss	apofe_noGssFoilHole_25057738_Data_24016511_24016513_20200226_1120_Fractions_mrc_proj_filter	-4.42
without_supporting_film	apofe_noGss	apofe_noGssFoilHole_24015538_Data_24016511_24016513_20200225_0251_Fractions_mrc_proj_filter	-1.64
without_supporting_film	apofe_noGss	apofe_noGssFoilHole_24015462_Data_24016401_24016403_20200225_0140_Fractions_mrc_proj_filter	-1.32
without_supporting_film	apofe_noGss	apofe_noGssFoilHole_24015641_Data_24016511_24016513_20200225_0336_Fractions_mrc_proj_filter	4.84
without_supporting_film	apofe_noGss	apofe_noGssFoilHole_25054748_Data_24016401_24016403_20200226_0429_Fractions_mrc_proj_filter	2.48
without_supporting_film	apofe_noGss	apofe_noGssFoilHole_24015501_Data_24016511_24016513_20200225_0223_Fractions_mrc_proj_filter	3.93
without_supporting_film	apofe_noGss	apofe_noGssFoilHole_25057716_Data_24016511_24016513_20200226_1049_Fractions_mrc_proj_filter	-3.01
without_supporting_film	apofe_noGss	apofe_noGssFoilHole_25054744_Data_24016401_24016403_20200226_0425_Fractions_mrc_proj_filter	5.07
without_supporting_film	apofe_noGss	apofe_noGssFoilHole_25054784_Data_24016511_24016513_20200226_0504_Fractions_mrc_proj_filter	-2.4
without_supporting_film	apofe_noGss	apofe_noGssFoilHole_24979153_Data_24016401_24016403_20200225_1026_Fractions_mrc_proj_filter	0.65
without_supporting_film	apofe_noGss	apofe_noGssFoilHole_24979188_Data_24016511_24016513_20200225_1103_Fractions_mrc_proj_filter	4.79
without_supporting_film	apofe_noGss	apofe_noGssFoilHole_25052845_Data_24016401_24016403_20200225_2319_Fractions_mrc_proj_filter	-5
without_supporting_film	apofe_noGss	apofe_noGssFoilHole_24980203_Data_24016401_24016403_20200225_1611_Fractions_mrc_proj_filter	3.33
without_supporting_film	apofe_noGss	apofe_noGssFoilHole_24979231_Data_24016401_24016403_20200225_1134_Fractions_mrc_proj_filter	-3.94
without_supporting_film	apofe_noGss	apofe_noGssFoilHole_25056930_Data_24016401_24016403_20200226_1035_Fractions_mrc_proj_filter	5.55
without_supporting_film	apofe_noGss	apofe_noGssFoilHole_25054742_Data_24016401_24016403_20200226_0423_Fractions_mrc_proj_filter	5.87
without_supporting_film	apofe_noGss	apofe_noGssFoilHole_24977984_Data_24016511_24016513_20200225_0357_Fractions_mrc_proj_filter	1.38
without_supporting_film	apofe_noGss	apofe_noGssFoilHole_24978062_Data_24016511_24016513_20200225_0517_Fractions_mrc_proj_filter	3.64
without_supporting_film	apofe_noGss	apofe_noGssFoilHole_24980311_Data_24016511_24016513_20200225_1640_Fractions_mrc_proj_filter	2.52
without_supporting_film	apofe_noGss	apofe_noGssFoilHole_25040997_Data_24016511_24016513_20200225_2056_Fractions_mrc_proj_filter	4.22
without_supporting_film	apofe_noGss	apofe_noGssFoilHole_25054888_Data_24016401_24016403_20200226_0644_Fractions_mrc_proj_filter	4.77
without_supporting_film	apofe_noGss	apofe_noGssFoilHole_24015444_Data_24016511_24016513_20200225_0106_Fractions_mrc_proj_filter	4.64
without_supporting_film	apofe_noGss	apofe_noGssFoilHole_24978162_Data_24016511_24016513_20200225_0631_Fractions_mrc_proj_filter	-2.7
without_supporting_film	apofe_noGss	apofe_noGssFoilHole_25053945_Data_24016511_24016513_20200226_0250_Fractions_mrc_proj_filter	3.15
without_supporting_film	apofe_noGss	apofe_noGssFoilHole_24978034_Data_24016511_24016513_20200225_0451_Fractions_mrc_proj_filter	-3.89
without_supporting_film	apofe_noGss	apofe_noGssFoilHole_24978160_Data_24016401_24016403_20200225_0629_Fractions_mrc_proj_filter	-3.54
without_supporting_film	apofe_noGss	apofe_noGssFoilHole_25052737_Data_24016511_24016513_20200225_2140_Fractions_mrc_proj_filter	1.44
without_supporting_film	apofe_noGss	apofe_noGssFoilHole_25055859_Data_24016401_24016403_20200226_0843_Fractions_mrc_proj_filter	-4.57
without_supporting_film	apofe_noGss	apofe_noGssFoilHole_25056933_Data_24016511_24016513_20200226_1038_Fractions_mrc_proj_filter	3.37
without_supporting_film	apofe_noGss	apofe_noGssFoilHole_24015436_Data_24016511_24016513_20200225_0057_Fractions_mrc_proj_filter	-3.84
without_supporting_film	apofe_noGss	apofe_noGssFoilHole_24979082_Data_24016401_24016403_20200225_0831_Fractions_mrc_proj_filter	-2.71
without_supporting_film	apofe_noGss	apofe_noGssFoilHole_25041141_Data_24016401_24016403_20200225_2125_Fractions_mrc_proj_filter	4.34
without_supporting_film	apofe_noGss	apofe_noGssFoilHole_24979174_Data_24016511_24016513_20200225_1049_Fractions_mrc_proj_filter	-3.67
without_supporting_film	apofe_noGss	apofe_noGssFoilHole_25053889_Data_24016401_24016403_20200226_0152_Fractions_mrc_proj_filter	-3.92
without_supporting_film	apofe_noGss	apofe_noGssFoilHole_24979139_Data_24016401_24016403_20200225_1005_Fractions_mrc_proj_filter	3.43
without_supporting_film	apofe_noGss	apofe_noGssFoilHole_25054786_Data_24016401_24016403_20200226_0507_Fractions_mrc_proj_filter	2.15
without_supporting_film	apofe_noGss	apofe_noGssFoilHole_24979242_Data_24016401_24016403_20200225_1142_Fractions_mrc_proj_filter	4.9
without_supporting_film	apofe_noGss	apofe_noGssFoilHole_24978101_Data_24016511_24016513_20200225_0550_Fractions_mrc_proj_filter	-3.17
without_supporting_film	apofe_noGss	apofe_noGssFoilHole_24978117_Data_24016401_24016403_20200225_0608_Fractions_mrc_proj_filter	-4.43
without_supporting_film	apofe_noGss	apofe_noGssFoilHole_24978296_Data_24016401_24016403_20200225_0737_Fractions_mrc_proj_filter	5.82
without_supporting_film	apofe_noGss	apofe_noGssFoilHole_24980153_Data_24016401_24016403_20200225_1543_Fractions_mrc_proj_filter	1.19
without_supporting_film	apofe_noGss	apofe_noGssFoilHole_24978215_Data_24016511_24016513_20200225_0703_Fractions_mrc_proj_filter	3.36
without_supporting_film	apofe_noGss	apofe_noGssFoilHole_24015467_Data_24016511_24016513_20200225_0145_Fractions_mrc_proj_filter	-4.85
without_supporting_film	apofe_noGss	apofe_noGssFoilHole_24979226_Data_24016511_24016513_20200225_1127_Fractions_mrc_proj_filter	3.97
without_supporting_film	apofe_noGss	apofe_noGssFoilHole_24978071_Data_24016511_24016513_20200225_0527_Fractions_mrc_proj_filter	3.7
without_supporting_film	apofe_noGss	apofe_noGssFoilHole_25054835_Data_24016511_24016513_20200226_0600_Fractions_mrc_proj_filter	3.81
without_supporting_film	apofe_noGss	apofe_noGssFoilHole_25056874_Data_24016511_24016513_20200226_0930_Fractions_mrc_proj_filter	-3.84
without_supporting_film	apofe_noGss	apofe_noGssFoilHole_25054785_Data_24016511_24016513_20200226_0505_Fractions_mrc_proj_filter	2.13
without_supporting_film	apofe_noGss	apofe_noGssFoilHole_25054785_Data_24016401_24016403_20200226_0505_Fractions_mrc_proj_filter	2.41
without_supporting_film	apofe_noGss	apofe_noGssFoilHole_25056849_Data_24016511_24016513_20200226_0903_Fractions_mrc_proj_filter	-1.19
without_supporting_film	apofe_noGss	apofe_noGssFoilHole_25053843_Data_24016401_24016403_20200226_0102_Fractions_mrc_proj_filter	1.8
without_supporting_film	apofe_noGss	apofe_noGssFoilHole_25052898_Data_24016511_24016513_20200225_2356_Fractions_mrc_proj_filter	1.62
without_supporting_film	apofe_noGss	apofe_noGssFoilHole_25057753_Data_24016401_24016403_20200226_1135_Fractions_mrc_proj_filter	-0.55
without_supporting_film	apofe_noGss	apofe_noGssFoilHole_25053985_Data_24016401_24016403_20200226_0323_Fractions_mrc_proj_filter	2.38
without_supporting_film	apofe_noGss	apofe_noGssFoilHole_25040865_Data_24016511_24016513_20200225_1918_Fractions_mrc_proj_filter	1.44
without_supporting_film	apofe_noGss	apofe_noGssFoilHole_24015405_Data_24016401_24016403_20200225_0014_Fractions_mrc_proj_filter	-3.57
without_supporting_film	apofe_noGss	apofe_noGssFoilHole_24979243_Data_24016401_24016403_20200225_1143_Fractions_mrc_proj_filter	-3.45
without_supporting_film	apofe_noGss	apofe_noGssFoilHole_25052773_Data_24016401_24016403_20200225_2217_Fractions_mrc_proj_filter	-1.63
without_supporting_film	apofe_noGss	apofe_noGssFoilHole_24015443_Data_24016511_24016513_20200225_0104_Fractions_mrc_proj_filter	4.75
without_supporting_film	apofe_noGss	apofe_noGssFoilHole_25053929_Data_24016401_24016403_20200226_0234_Fractions_mrc_proj_filter	-4.35
without_supporting_film	apofe_noGss	apofe_noGssFoilHole_25054947_Data_24016401_24016403_20200226_0716_Fractions_mrc_proj_filter	-4.19
without_supporting_film	apofe_noGss	apofe_noGssFoilHole_24978080_Data_24016401_24016403_20200225_0537_Fractions_mrc_proj_filter	-5.58
without_supporting_film	apofe_noGss	apofe_noGssFoilHole_25055860_Data_24016401_24016403_20200226_0844_Fractions_mrc_proj_filter	3.87
without_supporting_film	apofe_noGss	apofe_noGssFoilHole_25055858_Data_24016511_24016513_20200226_0842_Fractions_mrc_proj_filter	-2.43
without_supporting_film	apofe_noGss	apofe_noGssFoilHole_25057789_Data_24016511_24016513_20200226_1212_Fractions_mrc_proj_filter	-2.11
without_supporting_film	apofe_noGss	apofe_noGssFoilHole_24015449_Data_24016401_24016403_20200225_0111_Fractions_mrc_proj_filter	4.13
without_supporting_film	apofe_noGss	apofe_noGssFoilHole_25055839_Data_24016511_24016513_20200226_0821_Fractions_mrc_proj_filter	-0.17
without_supporting_film	apofe_noGss	apofe_noGssFoilHole_25057772_Data_24016401_24016403_20200226_1155_Fractions_mrc_proj_filter	0.13
without_supporting_film	apofe_noGss	apofe_noGssFoilHole_24979351_Data_24016401_24016403_20200225_1308_Fractions_mrc_proj_filter	-2.84
without_supporting_film	apofe_noGss	apofe_noGssFoilHole_24015706_Data_24016401_24016403_20200225_0347_Fractions_mrc_proj_filter	5.31
without_supporting_film	apofe_noGss	apofe_noGssFoilHole_24978165_Data_24016511_24016513_20200225_0634_Fractions_mrc_proj_filter	4.92
without_supporting_film	apofe_noGss	apofe_noGssFoilHole_25055011_Data_24016401_24016403_20200226_0736_Fractions_mrc_proj_filter	5.2
without_supporting_film	apofe_noGss	apofe_noGssFoilHole_25056847_Data_24016511_24016513_20200226_0901_Fractions_mrc_proj_filter	-1.55
without_supporting_film	apofe_noGss	apofe_noGssFoilHole_24980203_Data_24016511_24016513_20200225_1611_Fractions_mrc_proj_filter	-5.06
without_supporting_film	apofe_noGss	apofe_noGssFoilHole_24978117_Data_24016511_24016513_20200225_0607_Fractions_mrc_proj_filter	5.01
without_supporting_film	apofe_noGss	apofe_noGssFoilHole_24015539_Data_24016401_24016403_20200225_0252_Fractions_mrc_proj_filter	-5.41
without_supporting_film	apofe_noGss	apofe_noGssFoilHole_24980129_Data_24016511_24016513_20200225_1527_Fractions_mrc_proj_filter	4.78
without_supporting_film	apofe_noGss	apofe_noGssFoilHole_25056859_Data_24016511_24016513_20200226_0914_Fractions_mrc_proj_filter	-1.27
without_supporting_film	apofe_noGss	apofe_noGssFoilHole_25052822_Data_24016401_24016403_20200225_2301_Fractions_mrc_proj_filter	4.79
without_supporting_film	apofe_noGss	apofe_noGssFoilHole_24015458_Data_24016511_24016513_20200225_0136_Fractions_mrc_proj_filter	3
without_supporting_film	apofe_noGss	apofe_noGssFoilHole_25052778_Data_24016511_24016513_20200225_2222_Fractions_mrc_proj_filter	1.13
without_supporting_film	apofe_noGss	apofe_noGssFoilHole_24979108_Data_24016401_24016403_20200225_0856_Fractions_mrc_proj_filter	-1.69
without_supporting_film	apofe_noGss	apofe_noGssFoilHole_25040819_Data_24016511_24016513_20200225_1659_Fractions_mrc_proj_filter	4.81
without_supporting_film	apofe_noGss	apofe_noGssFoilHole_25057815_Data_24016401_24016403_20200226_1238_Fractions_mrc_proj_filter	2.92
without_supporting_film	apofe_noGss	apofe_noGssFoilHole_25055838_Data_24016401_24016403_20200226_0820_Fractions_mrc_proj_filter	-1.35
without_supporting_film	apofe_noGss	apofe_noGssFoilHole_24980049_Data_24016511_24016513_20200225_1410_Fractions_mrc_proj_filter	3.95
without_supporting_film	apofe_noGss	apofe_noGssFoilHole_24015446_Data_24016511_24016513_20200225_0108_Fractions_mrc_proj_filter	3.34
without_supporting_film	apofe_noGss	apofe_noGssFoilHole_24979102_Data_24016401_24016403_20200225_0849_Fractions_mrc_proj_filter	1.79
without_supporting_film	apofe_noGss	apofe_noGssFoilHole_25040899_Data_24016511_24016513_20200225_1950_Fractions_mrc_proj_filter	4.5
without_supporting_film	apofe_noGss	apofe_noGssFoilHole_25055806_Data_24016401_24016403_20200226_0754_Fractions_mrc_proj_filter	3.83
without_supporting_film	apofe_noGss	apofe_noGssFoilHole_25057752_Data_24016511_24016513_20200226_1134_Fractions_mrc_proj_filter	-3.04
without_supporting_film	apofe_noGss	apofe_noGssFoilHole_25054960_Data_24016511_24016513_20200226_0722_Fractions_mrc_proj_filter	2.34
without_supporting_film	apofe_noGss	apofe_noGssFoilHole_24980090_Data_24016401_24016403_20200225_1450_Fractions_mrc_proj_filter	2.25
without_supporting_film	apofe_noGss	apofe_noGssFoilHole_25054740_Data_24016511_24016513_20200226_0422_Fractions_mrc_proj_filter	3.49
without_supporting_film	apofe_noGss	apofe_noGssFoilHole_25057803_Data_24016401_24016403_20200226_1226_Fractions_mrc_proj_filter	2.54
without_supporting_film	apofe_noGss	apofe_noGssFoilHole_24978218_Data_24016401_24016403_20200225_0707_Fractions_mrc_proj_filter	-4.53
without_supporting_film	apofe_noGss	apofe_noGssFoilHole_24979151_Data_24016401_24016403_20200225_1024_Fractions_mrc_proj_filter	-5.7
without_supporting_film	apofe_noGss	apofe_noGssFoilHole_25054735_Data_24016401_24016403_20200226_0416_Fractions_mrc_proj_filter	-4.83
without_supporting_film	apofe_noGss	apofe_noGssFoilHole_24015509_Data_24016401_24016403_20200225_0226_Fractions_mrc_proj_filter	2.07
without_supporting_film	apofe_noGss	apofe_noGssFoilHole_24980178_Data_24016511_24016513_20200225_1559_Fractions_mrc_proj_filter	3.78
without_supporting_film	apofe_noGss	apofe_noGssFoilHole_24978116_Data_24016401_24016403_20200225_0606_Fractions_mrc_proj_filter	-5.73
without_supporting_film	apofe_noGss	apofe_noGssFoilHole_25055863_Data_24016511_24016513_20200226_0847_Fractions_mrc_proj_filter	3.15
without_supporting_film	apofe_noGss	apofe_noGssFoilHole_25054762_Data_24016511_24016513_20200226_0443_Fractions_mrc_proj_filter	4.17
without_supporting_film	apofe_noGss	apofe_noGssFoilHole_25056885_Data_24016511_24016513_20200226_0942_Fractions_mrc_proj_filter	1.61
without_supporting_film	apofe_noGss	apofe_noGssFoilHole_25054738_Data_24016401_24016403_20200226_0420_Fractions_mrc_proj_filter	4.55
without_supporting_film	apofe_noGss	apofe_noGssFoilHole_25040841_Data_24016401_24016403_20200225_1722_Fractions_mrc_proj_filter	-0.02
without_supporting_film	apofe_noGss	apofe_noGssFoilHole_25056910_Data_24016511_24016513_20200226_1008_Fractions_mrc_proj_filter	0.6
without_supporting_film	apofe_noGss	apofe_noGssFoilHole_24980027_Data_24016511_24016513_20200225_1338_Fractions_mrc_proj_filter	3.33
without_supporting_film	apofe_noGss	apofe_noGssFoilHole_25040873_Data_24016511_24016513_20200225_1927_Fractions_mrc_proj_filter	3.08
without_supporting_film	apofe_noGss	apofe_noGssFoilHole_25053842_Data_24016401_24016403_20200226_0101_Fractions_mrc_proj_filter	4.96
without_supporting_film	apofe_noGss	apofe_noGssFoilHole_25053842_Data_24016511_24016513_20200226_0101_Fractions_mrc_proj_filter	2.81
without_supporting_film	apofe_noGss	apofe_noGssFoilHole_25040898_Data_24016511_24016513_20200225_1949_Fractions_mrc_proj_filter	3.33
without_supporting_film	apofe_noGss	apofe_noGssFoilHole_24977991_Data_24016511_24016513_20200225_0403_Fractions_mrc_proj_filter	-0.1
without_supporting_film	apofe_noGss	apofe_noGssFoilHole_24980036_Data_24016511_24016513_20200225_1349_Fractions_mrc_proj_filter	2.12
without_supporting_film	apofe_noGss	apofe_noGssFoilHole_24978033_Data_24016511_24016513_20200225_0450_Fractions_mrc_proj_filter	3.71
without_supporting_film	apofe_noGss	apofe_noGssFoilHole_24980099_Data_24016401_24016403_20200225_1500_Fractions_mrc_proj_filter	3.78
without_supporting_film	apofe_noGss	apofe_noGssFoilHole_25053848_Data_24016401_24016403_20200226_0106_Fractions_mrc_proj_filter	4.84
without_supporting_film	apofe_noGss	apofe_noGssFoilHole_24015641_Data_24016401_24016403_20200225_0336_Fractions_mrc_proj_filter	5.51
without_supporting_film	apofe_noGss	apofe_noGssFoilHole_25057716_Data_24016401_24016403_20200226_1049_Fractions_mrc_proj_filter	-2.51
without_supporting_film	apofe_noGss	apofe_noGssFoilHole_25040868_Data_24016511_24016513_20200225_1921_Fractions_mrc_proj_filter	3.59
without_supporting_film	apofe_noGss	apofe_noGssFoilHole_24015437_Data_24016401_24016403_20200225_0058_Fractions_mrc_proj_filter	-3.25
without_supporting_film	apofe_noGss	apofe_noGssFoilHole_24015543_Data_24016511_24016513_20200225_0257_Fractions_mrc_proj_filter	-3.17
without_supporting_film	apofe_noGss	apofe_noGssFoilHole_25040824_Data_24016401_24016403_20200225_1704_Fractions_mrc_proj_filter	-3.94
without_supporting_film	apofe_noGss	apofe_noGssFoilHole_25056864_Data_24016401_24016403_20200226_0920_Fractions_mrc_proj_filter	-0.1
without_supporting_film	apofe_noGss	apofe_noGssFoilHole_25040814_Data_24016511_24016513_20200225_1654_Fractions_mrc_proj_filter	-3.25
without_supporting_film	apofe_noGss	apofe_noGssFoilHole_24979074_Data_24016511_24016513_20200225_0822_Fractions_mrc_proj_filter	3.24
without_supporting_film	apofe_noGss	apofe_noGssFoilHole_24978109_Data_24016511_24016513_20200225_0558_Fractions_mrc_proj_filter	-4.15
without_supporting_film	apofe_noGss	apofe_noGssFoilHole_25054008_Data_24016401_24016403_20200226_0330_Fractions_mrc_proj_filter	4.27
without_supporting_film	apofe_noGss	apofe_noGssFoilHole_25056844_Data_24016511_24016513_20200226_0858_Fractions_mrc_proj_filter	-1.01
without_supporting_film	apofe_noGss	apofe_noGssFoilHole_25057742_Data_24016401_24016403_20200226_1124_Fractions_mrc_proj_filter	4.34
without_supporting_film	apofe_noGss	apofe_noGssFoilHole_25053831_Data_24016401_24016403_20200226_0049_Fractions_mrc_proj_filter	5.32
without_supporting_film	apofe_noGss	apofe_noGssFoilHole_25054768_Data_24016511_24016513_20200226_0449_Fractions_mrc_proj_filter	-2.25
without_supporting_film	apofe_noGss	apofe_noGssFoilHole_25052810_Data_24016401_24016403_20200225_2251_Fractions_mrc_proj_filter	3.62
without_supporting_film	apofe_noGss	apofe_noGssFoilHole_25053972_Data_24016511_24016513_20200226_0311_Fractions_mrc_proj_filter	2.94
without_supporting_film	apofe_noGss	apofe_noGssFoilHole_25053969_Data_24016401_24016403_20200226_0308_Fractions_mrc_proj_filter	3.23
without_supporting_film	apofe_noGss	apofe_noGssFoilHole_25040997_Data_24016401_24016403_20200225_2056_Fractions_mrc_proj_filter	4.06
without_supporting_film	apofe_noGss	apofe_noGssFoilHole_25056845_Data_24016511_24016513_20200226_0859_Fractions_mrc_proj_filter	0.43
without_supporting_film	apofe_noGss	apofe_noGssFoilHole_24015569_Data_24016401_24016403_20200225_0306_Fractions_mrc_proj_filter	-2.4
without_supporting_film	apofe_noGss	apofe_noGssFoilHole_25057810_Data_24016401_24016403_20200226_1233_Fractions_mrc_proj_filter	-1.94
without_supporting_film	apofe_noGss	apofe_noGssFoilHole_24979077_Data_24016401_24016403_20200225_0825_Fractions_mrc_proj_filter	1.65
without_supporting_film	apofe_noGss	apofe_noGssFoilHole_25040945_Data_24016511_24016513_20200225_2027_Fractions_mrc_proj_filter	2.7
without_supporting_film	apofe_noGss	apofe_noGssFoilHole_25057759_Data_24016511_24016513_20200226_1141_Fractions_mrc_proj_filter	2.39
without_supporting_film	apofe_noGss	apofe_noGssFoilHole_24980068_Data_24016511_24016513_20200225_1430_Fractions_mrc_proj_filter	-3.34
without_supporting_film	apofe_noGss	apofe_noGssFoilHole_24015569_Data_24016511_24016513_20200225_0306_Fractions_mrc_proj_filter	-1.88
without_supporting_film	apofe_noGss	apofe_noGssFoilHole_25053918_Data_24016511_24016513_20200226_0222_Fractions_mrc_proj_filter	-1.89
without_supporting_film	apofe_noGss	apofe_noGssFoilHole_25052855_Data_24016511_24016513_20200225_2327_Fractions_mrc_proj_filter	4.46
without_supporting_film	apofe_noGss	apofe_noGssFoilHole_25040899_Data_24016401_24016403_20200225_1950_Fractions_mrc_proj_filter	3.16
without_supporting_film	apofe_noGss	apofe_noGssFoilHole_24979069_Data_24016401_24016403_20200225_0817_Fractions_mrc_proj_filter	0.3
without_supporting_film	apofe_noGss	apofe_noGssFoilHole_24980113_Data_24016511_24016513_20200225_1513_Fractions_mrc_proj_filter	3.42
without_supporting_film	apofe_noGss	apofe_noGssFoilHole_24980102_Data_24016401_24016403_20200225_1506_Fractions_mrc_proj_filter	-2.71
without_supporting_film	apofe_noGss	apofe_noGssFoilHole_25056870_Data_24016401_24016403_20200226_0926_Fractions_mrc_proj_filter	1.88
without_supporting_film	apofe_noGss	apofe_noGssFoilHole_24015542_Data_24016401_24016403_20200225_0256_Fractions_mrc_proj_filter	3.11
without_supporting_film	apofe_noGss	apofe_noGssFoilHole_25053907_Data_24016511_24016513_20200226_0211_Fractions_mrc_proj_filter	5.18
without_supporting_film	apofe_noGss	apofe_noGssFoilHole_24978057_Data_24016401_24016403_20200225_0512_Fractions_mrc_proj_filter	-1.65
without_supporting_film	apofe_noGss	apofe_noGssFoilHole_24978296_Data_24016511_24016513_20200225_0737_Fractions_mrc_proj_filter	3.23
without_supporting_film	apofe_noGss	apofe_noGssFoilHole_25052894_Data_24016511_24016513_20200225_2351_Fractions_mrc_proj_filter	-4.5
without_supporting_film	apofe_noGss	apofe_noGssFoilHole_25040883_Data_24016401_24016403_20200225_1938_Fractions_mrc_proj_filter	3.53
without_supporting_film	apofe_noGss	apofe_noGssFoilHole_24980136_Data_24016511_24016513_20200225_1534_Fractions_mrc_proj_filter	2.05
without_supporting_film	apofe_noGss	apofe_noGssFoilHole_25052907_Data_24016401_24016403_20200225_2359_Fractions_mrc_proj_filter	-3.33
without_supporting_film	apofe_noGss	apofe_noGssFoilHole_24980175_Data_24016511_24016513_20200225_1556_Fractions_mrc_proj_filter	3.81
without_supporting_film	apofe_noGss	apofe_noGssFoilHole_25053959_Data_24016401_24016403_20200226_0300_Fractions_mrc_proj_filter	-5.61
without_supporting_film	apofe_noGss	apofe_noGssFoilHole_25053984_Data_24016401_24016403_20200226_0322_Fractions_mrc_proj_filter	3.65
without_supporting_film	apofe_noGss	apofe_noGssFoilHole_25054023_Data_24016511_24016513_20200226_0338_Fractions_mrc_proj_filter	3.05
without_supporting_film	apofe_noGss	apofe_noGssFoilHole_25040944_Data_24016511_24016513_20200225_2026_Fractions_mrc_proj_filter	3.29
without_supporting_film	apofe_noGss	apofe_noGssFoilHole_25057888_Data_24016401_24016403_20200226_1323_Fractions_mrc_proj_filter	5.85
without_supporting_film	apofe_noGss	apofe_noGssFoilHole_24979062_Data_24016511_24016513_20200225_0810_Fractions_mrc_proj_filter	3.24
without_supporting_film	apofe_noGss	apofe_noGssFoilHole_25040815_Data_24016511_24016513_20200225_1655_Fractions_mrc_proj_filter	3.46
without_supporting_film	apofe_noGss	apofe_noGssFoilHole_25052720_Data_24016401_24016403_20200225_2129_Fractions_mrc_proj_filter	-1.25
without_supporting_film	apofe_noGss	apofe_noGssFoilHole_25053834_Data_24016401_24016403_20200226_0052_Fractions_mrc_proj_filter	-3.38
without_supporting_film	apofe_noGss	apofe_noGssFoilHole_25054736_Data_24016401_24016403_20200226_0417_Fractions_mrc_proj_filter	-4.28
without_supporting_film	apofe_noGss	apofe_noGssFoilHole_25056857_Data_24016401_24016403_20200226_0912_Fractions_mrc_proj_filter	4.94
without_supporting_film	apofe_noGss	apofe_noGssFoilHole_25053892_Data_24016401_24016403_20200226_0155_Fractions_mrc_proj_filter	1.93
without_supporting_film	apofe_noGss	apofe_noGssFoilHole_25040892_Data_24016511_24016513_20200225_1947_Fractions_mrc_proj_filter	2.69
without_supporting_film	apofe_noGss	apofe_noGssFoilHole_25057794_Data_24016401_24016403_20200226_1217_Fractions_mrc_proj_filter	-3.57
without_supporting_film	apofe_noGss	apofe_noGssFoilHole_25054959_Data_24016401_24016403_20200226_0721_Fractions_mrc_proj_filter	-1.98
without_supporting_film	apofe_noGss	apofe_noGssFoilHole_25057856_Data_24016511_24016513_20200226_1310_Fractions_mrc_proj_filter	1.77
without_supporting_film	apofe_noGss	apofe_noGssFoilHole_24978058_Data_24016511_24016513_20200225_0513_Fractions_mrc_proj_filter	-3.98
without_supporting_film	apofe_noGss	apofe_noGssFoilHole_24978159_Data_24016511_24016513_20200225_0627_Fractions_mrc_proj_filter	-5.28
without_supporting_film	apofe_noGss	apofe_noGssFoilHole_25040916_Data_24016511_24016513_20200225_2008_Fractions_mrc_proj_filter	3.94
without_supporting_film	apofe_noGss	apofe_noGssFoilHole_24015502_Data_24016401_24016403_20200225_0224_Fractions_mrc_proj_filter	-4.91
without_supporting_film	apofe_noGss	apofe_noGssFoilHole_25055850_Data_24016511_24016513_20200226_0833_Fractions_mrc_proj_filter	-5.3
without_supporting_film	apofe_noGss	apofe_noGssFoilHole_24979124_Data_24016511_24016513_20200225_0914_Fractions_mrc_proj_filter	-0.84
without_supporting_film	apofe_noGss	apofe_noGssFoilHole_25056881_Data_24016511_24016513_20200226_0938_Fractions_mrc_proj_filter	-0.26
without_supporting_film	apofe_noGss	apofe_noGssFoilHole_24978023_Data_24016511_24016513_20200225_0439_Fractions_mrc_proj_filter	2.01
without_supporting_film	apofe_noGss	apofe_noGssFoilHole_24015541_Data_24016511_24016513_20200225_0255_Fractions_mrc_proj_filter	3.6
without_supporting_film	apofe_noGss	apofe_noGssFoilHole_24015530_Data_24016401_24016403_20200225_0242_Fractions_mrc_proj_filter	-3.56
without_supporting_film	apofe_noGss	apofe_noGssFoilHole_25057725_Data_24016511_24016513_20200226_1058_Fractions_mrc_proj_filter	2.04
without_supporting_film	apofe_noGss	apofe_noGssFoilHole_25054948_Data_24016511_24016513_20200226_0718_Fractions_mrc_proj_filter	-3.39
without_supporting_film	apofe_noGss	apofe_noGssFoilHole_25040900_Data_24016511_24016513_20200225_1951_Fractions_mrc_proj_filter	1.74
without_supporting_film	apofe_noGss	apofe_noGssFoilHole_25052727_Data_24016511_24016513_20200225_2135_Fractions_mrc_proj_filter	1.19
without_supporting_film	apofe_noGss	apofe_noGssFoilHole_25057741_Data_24016401_24016403_20200226_1123_Fractions_mrc_proj_filter	5.2
without_supporting_film	apofe_noGss	apofe_noGssFoilHole_25053821_Data_24016401_24016403_20200226_0041_Fractions_mrc_proj_filter	2.27
without_supporting_film	apofe_noGss	apofe_noGssFoilHole_24979104_Data_24016511_24016513_20200225_0852_Fractions_mrc_proj_filter	-3.04
without_supporting_film	apofe_noGss	apofe_noGssFoilHole_25040951_Data_24016511_24016513_20200225_2032_Fractions_mrc_proj_filter	3.63
without_supporting_film	apofe_noGss	apofe_noGssFoilHole_24979072_Data_24016511_24016513_20200225_0820_Fractions_mrc_proj_filter	3.36
without_supporting_film	apofe_noGss	apofe_noGssFoilHole_24979123_Data_24016511_24016513_20200225_0912_Fractions_mrc_proj_filter	4.36
without_supporting_film	apofe_noGss	apofe_noGssFoilHole_25056845_Data_24016401_24016403_20200226_0859_Fractions_mrc_proj_filter	0.27
without_supporting_film	apofe_noGss	apofe_noGssFoilHole_24977984_Data_24016401_24016403_20200225_0357_Fractions_mrc_proj_filter	-4.28
without_supporting_film	apofe_noGss	apofe_noGssFoilHole_25040878_Data_24016401_24016403_20200225_1932_Fractions_mrc_proj_filter	-0.25
without_supporting_film	apofe_noGss	apofe_noGssFoilHole_24015430_Data_24016401_24016403_20200225_0050_Fractions_mrc_proj_filter	-3.78
without_supporting_film	apofe_noGss	apofe_noGssFoilHole_24015441_Data_24016401_24016403_20200225_0103_Fractions_mrc_proj_filter	3.12
without_supporting_film	apofe_noGss	apofe_noGssFoilHole_25055835_Data_24016401_24016403_20200226_0818_Fractions_mrc_proj_filter	2.6
without_supporting_film	apofe_noGss	apofe_noGssFoilHole_24977998_Data_24016511_24016513_20200225_0411_Fractions_mrc_proj_filter	3.98
without_supporting_film	apofe_noGss	apofe_noGssFoilHole_25052910_Data_24016511_24016513_20200226_0003_Fractions_mrc_proj_filter	-3.76
without_supporting_film	apofe_noGss	apofe_noGssFoilHole_25057888_Data_24016511_24016513_20200226_1323_Fractions_mrc_proj_filter	5.42
without_supporting_film	apofe_noGss	apofe_noGssFoilHole_24978114_Data_24016401_24016403_20200225_0604_Fractions_mrc_proj_filter	1.55
without_supporting_film	apofe_noGss	apofe_noGssFoilHole_25040944_Data_24016401_24016403_20200225_2026_Fractions_mrc_proj_filter	2.9
without_supporting_film	apofe_noGss	apofe_noGssFoilHole_24015586_Data_24016401_24016403_20200225_0318_Fractions_mrc_proj_filter	-2.93
without_supporting_film	apofe_noGss	apofe_noGssFoilHole_24979285_Data_24016401_24016403_20200225_1215_Fractions_mrc_proj_filter	4.06
without_supporting_film	apofe_noGss	apofe_noGssFoilHole_24978163_Data_24016511_24016513_20200225_0632_Fractions_mrc_proj_filter	6.19
without_supporting_film	apofe_noGss	apofe_noGssFoilHole_25057715_Data_24016511_24016513_20200226_1048_Fractions_mrc_proj_filter	-1.62
without_supporting_film	apofe_noGss	apofe_noGssFoilHole_24015531_Data_24016511_24016513_20200225_0243_Fractions_mrc_proj_filter	-4.79
without_supporting_film	apofe_noGss	apofe_noGssFoilHole_25040948_Data_24016511_24016513_20200225_2030_Fractions_mrc_proj_filter	-5.25
without_supporting_film	apofe_noGss	apofe_noGssFoilHole_25052938_Data_24016511_24016513_20200226_0009_Fractions_mrc_proj_filter	-3.14
without_supporting_film	apofe_noGss	apofe_noGssFoilHole_25041056_Data_24016511_24016513_20200225_2117_Fractions_mrc_proj_filter	0
without_supporting_film	apofe_noGss	apofe_noGssFoilHole_24980052_Data_24016401_24016403_20200225_1413_Fractions_mrc_proj_filter	3.71
without_supporting_film	apofe_noGss	apofe_noGssFoilHole_24978010_Data_24016401_24016403_20200225_0425_Fractions_mrc_proj_filter	4.9
without_supporting_film	apofe_noGss	apofe_noGssFoilHole_25055850_Data_24016401_24016403_20200226_0833_Fractions_mrc_proj_filter	4.21
without_supporting_film	apofe_noGss	apofe_noGssFoilHole_25053850_Data_24016511_24016513_20200226_0108_Fractions_mrc_proj_filter	3.33
without_supporting_film	apofe_noGss	apofe_noGssFoilHole_25054916_Data_24016511_24016513_20200226_0659_Fractions_mrc_proj_filter	-2.91
without_supporting_film	apofe_noGss	apofe_noGssFoilHole_24980018_Data_24016401_24016403_20200225_1329_Fractions_mrc_proj_filter	-3.19
without_supporting_film	apofe_noGss	apofe_noGssFoilHole_25055821_Data_24016511_24016513_20200226_0805_Fractions_mrc_proj_filter	1.65
without_supporting_film	apofe_noGss	apofe_noGssFoilHole_25040907_Data_24016511_24016513_20200225_1959_Fractions_mrc_proj_filter	2.89
without_supporting_film	apofe_noGss	apofe_noGssFoilHole_24979055_Data_24016401_24016403_20200225_0800_Fractions_mrc_proj_filter	-0.73
without_supporting_film	apofe_noGss	apofe_noGssFoilHole_25054728_Data_24016401_24016403_20200226_0402_Fractions_mrc_proj_filter	4.07
without_supporting_film	apofe_noGss	apofe_noGssFoilHole_24979186_Data_24016511_24016513_20200225_1101_Fractions_mrc_proj_filter	3.46
without_supporting_film	apofe_noGss	apofe_noGssFoilHole_25055828_Data_24016401_24016403_20200226_0811_Fractions_mrc_proj_filter	2.7
without_supporting_film	apofe_noGss	apofe_noGssFoilHole_25054798_Data_24016511_24016513_20200226_0520_Fractions_mrc_proj_filter	3.81
without_supporting_film	apofe_noGss	apofe_noGssFoilHole_25053875_Data_24016401_24016403_20200226_0135_Fractions_mrc_proj_filter	4.64
without_supporting_film	apofe_noGss	apofe_noGssFoilHole_25054840_Data_24016511_24016513_20200226_0606_Fractions_mrc_proj_filter	-3.48
without_supporting_film	apofe_noGss	apofe_noGssFoilHole_24979286_Data_24016511_24016513_20200225_1220_Fractions_mrc_proj_filter	3.65
without_supporting_film	apofe_noGss	apofe_noGssFoilHole_24015493_Data_24016511_24016513_20200225_0213_Fractions_mrc_proj_filter	3.86
without_supporting_film	apofe_noGss	apofe_noGssFoilHole_24979157_Data_24016511_24016513_20200225_1036_Fractions_mrc_proj_filter	4.47
without_supporting_film	apofe_noGss	apofe_noGssFoilHole_25055867_Data_24016511_24016513_20200226_0851_Fractions_mrc_proj_filter	-2.56
without_supporting_film	apofe_noGss	apofe_noGssFoilHole_25057866_Data_24016401_24016403_20200226_1318_Fractions_mrc_proj_filter	-1.58
without_supporting_film	apofe_noGss	apofe_noGssFoilHole_24978284_Data_24016401_24016403_20200225_0729_Fractions_mrc_proj_filter	3.59
without_supporting_film	apofe_noGss	apofe_noGssFoilHole_25041141_Data_24016511_24016513_20200225_2125_Fractions_mrc_proj_filter	-4.06
without_supporting_film	apofe_noGss	apofe_noGssFoilHole_25057731_Data_24016511_24016513_20200226_1105_Fractions_mrc_proj_filter	0.02
without_supporting_film	apofe_noGss	apofe_noGssFoilHole_24979200_Data_24016511_24016513_20200225_1111_Fractions_mrc_proj_filter	3.73
without_supporting_film	apofe_noGss	apofe_noGssFoilHole_24980058_Data_24016401_24016403_20200225_1419_Fractions_mrc_proj_filter	3.26
without_supporting_film	apofe_noGss	apofe_noGssFoilHole_25053907_Data_24016401_24016403_20200226_0211_Fractions_mrc_proj_filter	2.67
without_supporting_film	apofe_noGss	apofe_noGssFoilHole_24978017_Data_24016401_24016403_20200225_0432_Fractions_mrc_proj_filter	2.64
without_supporting_film	apofe_noGss	apofe_noGssFoilHole_24015470_Data_24016401_24016403_20200225_0148_Fractions_mrc_proj_filter	-1.89
without_supporting_film	apofe_noGss	apofe_noGssFoilHole_25054085_Data_24016511_24016513_20200226_0352_Fractions_mrc_proj_filter	5.24
without_supporting_film	apofe_noGss	apofe_noGssFoilHole_25055800_Data_24016511_24016513_20200226_0748_Fractions_mrc_proj_filter	3.61
without_supporting_film	apofe_noGss	apofe_noGssFoilHole_25056850_Data_24016401_24016403_20200226_0904_Fractions_mrc_proj_filter	-1.25
without_supporting_film	apofe_noGss	apofe_noGssFoilHole_25056892_Data_24016401_24016403_20200226_0948_Fractions_mrc_proj_filter	-0.11
without_supporting_film	apofe_noGss	apofe_noGssFoilHole_24979178_Data_24016511_24016513_20200225_1054_Fractions_mrc_proj_filter	-3.19
without_supporting_film	apofe_noGss	apofe_noGssFoilHole_25040908_Data_24016401_24016403_20200225_2000_Fractions_mrc_proj_filter	4.63
without_supporting_film	apofe_noGss	apofe_noGssFoilHole_25053892_Data_24016511_24016513_20200226_0155_Fractions_mrc_proj_filter	1.81
without_supporting_film	apofe_noGss	apofe_noGssFoilHole_24979081_Data_24016511_24016513_20200225_0830_Fractions_mrc_proj_filter	4.65
without_supporting_film	apofe_noGss	apofe_noGssFoilHole_25054794_Data_24016401_24016403_20200226_0515_Fractions_mrc_proj_filter	3
without_supporting_film	apofe_noGss	apofe_noGssFoilHole_25040902_Data_24016511_24016513_20200225_1953_Fractions_mrc_proj_filter	-4.9
without_supporting_film	apofe_noGss	apofe_noGssFoilHole_25053983_Data_24016511_24016513_20200226_0320_Fractions_mrc_proj_filter	2.52
without_supporting_film	apofe_noGss	apofe_noGssFoilHole_25052803_Data_24016401_24016403_20200225_2243_Fractions_mrc_proj_filter	-3.99
without_supporting_film	apofe_noGss	apofe_noGssFoilHole_25056871_Data_24016401_24016403_20200226_0927_Fractions_mrc_proj_filter	-1.11
without_supporting_film	apofe_noGss	apofe_noGssFoilHole_25055831_Data_24016401_24016403_20200226_0815_Fractions_mrc_proj_filter	-3.34
[truncated: 13,781 more rows]

## Sheet: Extended_Data_Fig_5c
pro_name	highly_skewed	moderately_skewed	approximately_symmetric
apofe_noGss	2595	102	124
apofe_con	2162	488	625
ACE2_con	568	991	631
apo_strep	136	94	61
ribo_ESI	11	129	1466
20S_ESI	13	171	1617
apofeb_ESI	10	71	1086
ACE2_ESI	1	110	1682
SA_ESI	0	35	793
