# Supplementary material for: Electrospray-assisted cryo-EM sample preparation to mitigate interfacial effects
Source: Nat Methods. 2024 Apr 25;21(6):1023–32. doi: 10.1038/s41592-024-02247-0 (PMC11166575; doi:10.1038/s41592-024-02247-0)
Supplement: Supplementary file 7 — Statistical source data of Extended Data Fig. 1b. [file 41592_2024_2247_MOESM7_ESM.xlsx]

## Sheet: Flow_rates
type	mic_name	count_all	count_intact
B2	B2_50nL_apofe_50x_23s_2.mrcs	1157	862
B2	B2_50nL_apofe_50x_23s_4.mrcs	1268	404
B2	B2_50nL_apofe_50x_23s_5.mrcs	1270	440
B2	B2_50nL_apofe_50x_23s_6.mrcs	1260	771
B2	B2_50nL_apofe_50x_23s_7.mrcs	1229	790
B1	B1_100nL_apofe_50x_30s_1.mrcs	1664	1535
B1	B1_100nL_apofe_50x_30s_2.mrcs	1753	1651
B1	B1_100nL_apofe_50x_30s_3.mrcs	1681	1511
B1	B1_100nL_apofe_50x_30s_4.mrcs	1751	1575
B1	B1_100nL_apofe_50x_30s_5.mrcs	1755	1684
B1	B1_100nL_apofe_50x_30s_6.mrcs	1726	1612
A3	A3_500nL_apofe_50x_20s_drop1+_4.mrcs	1491	1345
A3	A3_500nL_apofe_50x_20s_drop1+_5.mrcs	1275	1135
A3	A3_500nL_apofe_50x_20s_drop1+_6.mrcs	1477	1242
A3	A3_500nL_apofe_50x_20s_drop1_3.mrcs	1378	57
A3	A3_500nL_apofe_50x_20s_drop5_1.mrcs	1347	1234
A3	A3_500nL_apofe_50x_20s_drop5_2.mrcs	1386	1246
A3	A3_500nL_apofe_50x_20s_drop5_3.mrcs	1383	1243
A3	A3_500nL_apofe_50x_20s_drop6+_1.mrcs	668	495
A3	A3_500nL_apofe_50x_20s_drop6+_2.mrcs	927	342
A3	A3_500nL_apofe_50x_20s_drop6+_3.mrcs	732	408
A3	A3_500nL_apofe_50x_20s_drop6+_4.mrcs	741	441
A3	A3_500nL_apofe_50x_20s_drop6+_5.mrcs	908	375
A3	A3_500nL_apofe_50x_20s_drop6_1.mrcs	1215	870
A3	A3_500nL_apofe_50x_20s_drop6_2.mrcs	1519	1348
A3	A3_500nL_apofe_50x_20s_drop6_3.mrcs	1486	1306
A2	A2_700nL_apofe_50x_20s_1.mrcs	1028	426
A2	A2_700nL_apofe_50x_20s_2.mrcs	862	449
A2	A2_700nL_apofe_50x_20s_3.mrcs	949	490
A2	A2_700nL_apofe_50x_20s_4.mrcs	932	418
A2	A2_700nL_apofe_50x_20s_5.mrcs	883	479

## Sheet: High_voltage
type	mic_name	count_all	count_intact
3kV	F1_3kV_0.01ug-uL_2.mrcs	1045	935
3kV	F1_3kV_0.01ug-uL_3.mrcs	1163	1037
3kV	F1_3kV_0.01ug-uL_4.mrcs	1108	977
3kV	F1_3kV_0.01ug-uL_5.mrcs	1122	996
3kV	F1_3kV_0.01ug-uL_6.mrcs	1165	1047
3kV	F1_3kV_0.01ug-uL_7.mrcs	1168	1031
3kV	F1_3kV_0.01ug-uL_8.mrcs	1164	1021
3kV	F1_3kV_0.01ug-uL_9.mrcs	1190	1065
5kV	G3_5kV_1.mrcs	1465	379
5kV	G3_5kV_10.mrcs	1478	365
5kV	G3_5kV_11.mrcs	1531	366
5kV	G3_5kV_12.mrcs	1478	397
5kV	G3_5kV_13.mrcs	1541	359
5kV	G3_5kV_14.mrcs	1306	392
5kV	G3_5kV_15.mrcs	1317	432
5kV	G3_5kV_16.mrcs	1306	402
5kV	G3_5kV_17.mrcs	1468	379
5kV	G3_5kV_2.mrcs	1464	391
5kV	G3_5kV_3.mrcs	1454	360
5kV	G3_5kV_4.mrcs	1527	294
5kV	G3_5kV_5.mrcs	1413	457
5kV	G3_5kV_6.mrcs	1509	330
5kV	G3_5kV_7.mrcs	1442	359
5kV	G3_5kV_8.mrcs	1279	511
5kV	G3_5kV_9.mrcs	1341	467
7kV	G4_7kV_1.mrcs	928	199
7kV	G4_7kV_10.mrcs	1355	210
7kV	G4_7kV_11.mrcs	1376	240
7kV	G4_7kV_12.mrcs	1259	219
7kV	G4_7kV_13.mrcs	1396	215
7kV	G4_7kV_14.mrcs	1418	230
7kV	G4_7kV_15.mrcs	1417	222
7kV	G4_7kV_16.mrcs	1459	206
7kV	G4_7kV_17.mrcs	1305	214
7kV	G4_7kV_2.mrcs	1010	213
7kV	G4_7kV_3.mrcs	977	189
7kV	G4_7kV_4.mrcs	1233	202
7kV	G4_7kV_5.mrcs	1352	194
7kV	G4_7kV_6.mrcs	1040	207
7kV	G4_7kV_7.mrcs	1216	183
7kV	G4_7kV_8.mrcs	1305	204
7kV	G4_7kV_9.mrcs	1378	223

## Sheet: Conductive_materials_nano-ESI
type	mic_name	count_all	count_intact
J2	1126_J2_Pt_x100_apoferritin_1m30_1.mrcs	1124	883
J2	1126_J2_Pt_x100_apoferritin_1m30_2.mrcs	1093	763
J2	1126_J2_Pt_x100_apoferritin_1m30_3.mrcs	1071	652
J2	1126_J2_Pt_x100_apoferritin_1m30_4.mrcs	1371	811
J2	1126_J2_Pt_x100_apoferritin_1m30_5.mrcs	1404	852
J2	1126_J2_Pt_x100_apoferritin_1m30_6.mrcs	1373	853
I5	1126_I5_304SS_x100_apoferritin_1m30_1.mrcs	983	387
I5	1126_I5_304SS_x100_apoferritin_1m30_10.mrcs	1031	389
I5	1126_I5_304SS_x100_apoferritin_1m30_11.mrcs	849	444
I5	1126_I5_304SS_x100_apoferritin_1m30_12.mrcs	1110	391
I5	1126_I5_304SS_x100_apoferritin_1m30_2.mrcs	1225	160
I5	1126_I5_304SS_x100_apoferritin_1m30_3.mrcs	1266	98
I5	1126_I5_304SS_x100_apoferritin_1m30_4.mrcs	1261	122
I5	1126_I5_304SS_x100_apoferritin_1m30_5.mrcs	1308	195
I5	1126_I5_304SS_x100_apoferritin_1m30_6.mrcs	1116	267
I5	1126_I5_304SS_x100_apoferritin_1m30_7.mrcs	1109	275
I5	1126_I5_304SS_x100_apoferritin_1m30_8.mrcs	1020	303
I5	1126_I5_304SS_x100_apoferritin_1m30_9.mrcs	987	446
J4	1126_J4_Au_x100_apoferritin_1m30_1.mrcs	1525	189
J4	1126_J4_Au_x100_apoferritin_1m30_10.mrcs	1198	492
J4	1126_J4_Au_x100_apoferritin_1m30_11.mrcs	1177	456
J4	1126_J4_Au_x100_apoferritin_1m30_12.mrcs	1231	438
J4	1126_J4_Au_x100_apoferritin_1m30_13.mrcs	1333	527
J4	1126_J4_Au_x100_apoferritin_1m30_14.mrcs	1161	465
J4	1126_J4_Au_x100_apoferritin_1m30_2.mrcs	1316	193
J4	1126_J4_Au_x100_apoferritin_1m30_3.mrcs	1330	256
J4	1126_J4_Au_x100_apoferritin_1m30_4.mrcs	1377	244
J4	1126_J4_Au_x100_apoferritin_1m30_5.mrcs	1011	503
J4	1126_J4_Au_x100_apoferritin_1m30_6.mrcs	989	569
J4	1126_J4_Au_x100_apoferritin_1m30_7.mrcs	914	575
J4	1126_J4_Au_x100_apoferritin_1m30_8.mrcs	1025	552
J4	1126_J4_Au_x100_apoferritin_1m30_9.mrcs	1395	205
K2	1126_K2_ESI_x100_apoferritin_500nL_15s_1.mrcs	848	134
K2	1126_K2_ESI_x100_apoferritin_500nL_15s_2.mrcs	750	514
K2	1126_K2_ESI_x100_apoferritin_500nL_15s_3.mrcs	856	581
K2	1126_K2_ESI_x100_apoferritin_500nL_15s_4.mrcs	1154	863
K2	1126_K2_ESI_x100_apoferritin_500nL_15s_5.mrcs	1165	867
K2	1126_K2_ESI_x100_apoferritin_500nL_15s_6.mrcs	1102	805

## Sheet: Protein_concentration
type	mic_name	count_all	count_intact
100x	F1_100x_0.01ug-uL_1.mrcs	940	757
100x	F1_100x_0.01ug-uL_10.mrcs	1148	978
100x	F1_100x_0.01ug-uL_11.mrcs	1109	912
100x	F1_100x_0.01ug-uL_12.mrcs	1209	985
100x	F1_100x_0.01ug-uL_13.mrcs	1228	989
100x	F1_100x_0.01ug-uL_14.mrcs	1254	1038
100x	F1_100x_0.01ug-uL_15.mrcs	1197	939
100x	F1_100x_0.01ug-uL_2.mrcs	1045	890
100x	F1_100x_0.01ug-uL_3.mrcs	1163	977
100x	F1_100x_0.01ug-uL_4.mrcs	1108	925
100x	F1_100x_0.01ug-uL_5.mrcs	1122	948
100x	F1_100x_0.01ug-uL_6.mrcs	1165	988
100x	F1_100x_0.01ug-uL_7.mrcs	1168	982
100x	F1_100x_0.01ug-uL_8.mrcs	1164	963
100x	F1_100x_0.01ug-uL_9.mrcs	1190	1019
200x	F2_200x_0.005ug-uL_1.mrcs	1412	683
200x	F2_200x_0.005ug-uL_10.mrcs	1557	545
200x	F2_200x_0.005ug-uL_11.mrcs	1463	758
200x	F2_200x_0.005ug-uL_12.mrcs	1478	482
200x	F2_200x_0.005ug-uL_13.mrcs	1430	649
200x	F2_200x_0.005ug-uL_14.mrcs	1458	594
200x	F2_200x_0.005ug-uL_15.mrcs	1515	587
200x	F2_200x_0.005ug-uL_17.mrcs	1497	552
200x	F2_200x_0.005ug-uL_18.mrcs	1553	538
200x	F2_200x_0.005ug-uL_2.mrcs	1276	716
200x	F2_200x_0.005ug-uL_3.mrcs	1297	624
200x	F2_200x_0.005ug-uL_4.mrcs	1380	630
200x	F2_200x_0.005ug-uL_5.mrcs	1294	538
200x	F2_200x_0.005ug-uL_6.mrcs	1338	543
200x	F2_200x_0.005ug-uL_7.mrcs	1261	539
200x	F2_200x_0.005ug-uL_8.mrcs	1372	771
200x	F2_200x_0.005ug-uL_9.mrcs	1468	852
400x	F3_400x_0.0025ug-uL_1.mrcs	1268	413
400x	F3_400x_0.0025ug-uL_10.mrcs	1210	276
400x	F3_400x_0.0025ug-uL_11.mrcs	1271	202
400x	F3_400x_0.0025ug-uL_2.mrcs	1267	160
400x	F3_400x_0.0025ug-uL_3.mrcs	1227	266
400x	F3_400x_0.0025ug-uL_31.mrcs	1248	373
400x	F3_400x_0.0025ug-uL_32.mrcs	1263	228
400x	F3_400x_0.0025ug-uL_33.mrcs	1135	357
400x	F3_400x_0.0025ug-uL_34.mrcs	1084	156
400x	F3_400x_0.0025ug-uL_35.mrcs	1183	227
400x	F3_400x_0.0025ug-uL_36.mrcs	1125	590
400x	F3_400x_0.0025ug-uL_37.mrcs	1201	633
400x	F3_400x_0.0025ug-uL_38.mrcs	1188	586
400x	F3_400x_0.0025ug-uL_39.mrcs	1086	592
400x	F3_400x_0.0025ug-uL_4.mrcs	1270	218
400x	F3_400x_0.0025ug-uL_5.mrcs	1246	308
400x	F3_400x_0.0025ug-uL_6.mrcs	1252	321
400x	F3_400x_0.0025ug-uL_7.mrcs	1229	239
400x	F3_400x_0.0025ug-uL_8.mrcs	1269	193
400x	F3_400x_0.0025ug-uL_9.mrcs	1247	315
