# Supplementary material for: Electrospray-assisted cryo-EM sample preparation to mitigate interfacial effects
Source: Nat Methods. 2024 Apr 25;21(6):1023–32. doi: 10.1038/s41592-024-02247-0 (PMC11166575; doi:10.1038/s41592-024-02247-0)
Supplement: Supplementary file 8 — Statistical source data of Extended Data Fig. 2a–f. [file 41592_2024_2247_MOESM8_ESM.xlsx]

## Sheet: SampleFlowRate
0.2ul/min			0.5ul/min			1ul/min			2ul/min			3ul/min			5ul/min
m/z	Intensity		m/z	Intensity		m/z	Intensity		m/z	Intensity		m/z	Intensity		m/z	Intensity
994.99	1		994.993	1.6		995.09	1.5		995.47	1.7		995.674	2		995.188	2.1
995.803	0.9		995.489	1.3		995.99	1.2		997.126	2.3		996.651	2		996.058	1.4
996.905	0.9		996.641	1.8		996.572	1.5		998.578	1.6		997.207	1.8		996.516	1.6
998.151	0.9		997.728	1.7		997.538	1.4		999.422	1.4		997.73	1.6		997.14	1.7
998.89	1		998.141	1.4		998.588	1.6		1000.01	1.7		998.718	1.9		997.874	2.6
999.484	0.8		999.19	1.6		999.066	1.5		1001.39	2.4		999.528	1.7		998.422	2
1000.77	0.8		1000.39	1.6		1000.15	1.5		1002.03	1.6		1000.61	1.8		999.224	1.9
1001.6	0.8		1001.41	1.5		1000.84	1.5		1002.89	1.5		1001.18	2.5		1000.44	1.8
1002.36	0.9		1002.35	1.3		1001.77	1.4		1003.58	1.7		1002.18	1.9		1000.76	1.7
1003.17	0.9		1003.23	1.2		1002.2	1.5		1004.47	1.7		1002.66	2		1001.66	1.7
1003.72	1		1003.96	1.6		1002.64	1.6		1005.41	2		1003.36	1.9		1002.68	1.4
1004.54	1.2		1004.64	1.5		1003.48	1.5		1006.59	1.6		1003.98	1.8		1003.1	1.4
1005.31	1.1		1005.09	1.4		1004.37	1.7		1007.38	2.1		1005.84	2.2		1003.49	1.5
1005.77	0.8		1005.76	1.6		1004.79	1.8		1007.86	1.8		1006.87	1.7		1004.15	1.8
1006.98	1.1		1007.16	1.5		1005.75	1.8		1009.14	1.9		1007.45	2.2		1005.21	1.9
1007.96	0.9		1008.09	1.3		1007.04	1.5		1009.81	1.9		1008.34	1.7		1006.18	2.2
1008.65	0.9		1008.67	1.5		1007.67	1.6		1011.01	2		1009.55	1.9		1006.75	1.9
1010.05	0.9		1009.25	1.5		1008.38	1.4		1011.76	2.1		1011.25	1.9		1007.32	1.9
1010.93	1.1		1011.15	1.9		1009	1.4		1012.96	2		1012.03	1.8		1008.78	2
1011.96	1		1011.86	1.4		1009.59	1.4		1013.78	1.7		1012.45	1.8		1009.73	2.4
1012.46	1		1012.31	1.4		1010.19	2.2		1014.7	1.7		1013.12	1.8		1010.88	2.2
1013.39	0.8		1013.45	1.7		1011.1	1.6		1015.04	1.8		1014.24	2.3		1011.64	1.7
1014.05	0.9		1014.76	1.5		1011.95	1.7		1016.28	1.7		1014.93	1.9		1012.63	2.9
1014.9	1.3		1016.25	1.6		1012.53	1.4		1017.12	2		1015.49	1.7		1013.68	1.9
1015.87	1.1		1016.92	1.5		1012.95	1.5		1017.51	1.8		1016.02	1.9		1014.28	2.2
1016.6	0.9		1017.63	1.6		1013.69	1.7		1018.01	1.9		1016.55	1.6		1014.8	2.2
1017.21	1.2		1018.71	1.5		1013.97	1.7		1019.18	1.8		1017.18	1.9		1016.37	2
1017.65	1.1		1019.4	1.7		1015.03	1.6		1020.32	1.6		1017.79	2		1016.96	1.4
1018.91	0.9		1020.49	1.5		1015.71	1.9		1021.12	1.8		1018.19	2.1		1017.76	2.3
1019.7	0.9		1020.93	1.5		1016.3	1.8		1021.97	2		1018.91	1.6		1019.01	1.9
1020.75	1.2		1021.34	1.6		1016.85	1.7		1022.34	2		1019.89	1.9		1020.02	1.5
1021.3	1.2		1022.24	1.7		1017.75	1.9		1023.7	1.5		1020.55	1.9		1021.05	2.2
1022.49	1		1023.44	1.5		1018.3	1.8		1024.73	1.9		1020.81	1.9		1022.05	1.7
1023.53	1		1024.07	1.6		1019.06	1.6		1025.39	2		1021.68	1.9		1022.61	2
1024.23	1.1		1024.91	1.6		1020.49	1.4		1026.03	1.9		1022.78	2.1		1023.23	2
1024.84	1		1025.64	1.4		1021.36	1.6		1026.77	1.9		1024.49	2.2		1024.18	2
1025.29	0.9		1025.98	1.5		1021.92	1.6		1027.23	1.9		1025.71	2.3		1024.48	2.1
1026.05	1.1		1027.55	1.5		1023.02	1.6		1028.58	1.7		1026.85	2		1025.17	2.4
1026.83	1.2		1028.27	1.8		1023.99	1.6		1029.96	1.8		1028.47	2.3		1026.67	1.7
1027.32	1.1		1029.53	1.5		1024.49	1.7		1031	1.8		1028.87	2.5		1027.95	2.2
1028.05	1		1030.44	1.4		1025.05	1.7		1032.57	2.3		1030.29	2.1		1028.88	2
1028.29	1		1030.99	1.4		1025.55	1.5		1033.24	1.6		1031.12	1.8		1029.17	1.9
1029.7	1.2		1031.75	1.5		1026.09	1.5		1033.89	1.6		1032.6	2.2		1030.15	1.2
1030.62	0.9		1032.82	1.7		1026.69	1.5		1034.83	1.8		1033.79	1.7		1030.92	1.9
1031.42	1.2		1033.22	1.6		1028	1.4		1035.73	1.7		1034.6	1.5		1031.97	2.3
1032.54	0.9		1033.77	1.6		1029.35	1.8		1036.25	2		1035.07	1.6		1032.43	1.9
1033.09	0.9		1034.53	1.4		1030.19	1.8		1037.09	1.9		1035.48	1.6		1033.22	1.9
1033.62	0.9		1035.37	1.5		1031.3	1.4		1037.81	1.8		1036.2	2.3		1034.39	2.1
1035.36	1.2		1035.99	1.4		1031.99	1.8		1039.15	1.9		1036.89	1.8		1035.45	1.9
1036.18	1.1		1036.63	1.6		1032.66	1.5		1039.72	2		1037.56	2		1035.9	2.2
1037.37	1		1037.73	1.9		1033.02	1.5		1040.18	2		1038.34	2.1		1036.81	2.1
1037.89	1.1		1038.67	1.9		1033.7	1.3		1040.85	2.2		1038.85	2		1038.08	2.5
1039.17	1.1		1039.3	1.6		1034.85	1.6		1041.78	2.1		1039.61	1.7		1038.7	2
1040.32	1.1		1040.31	1.7		1035.36	1.7		1042.78	2		1040.44	1.8		1039.97	1.8
1041.06	0.9		1041.17	1.6		1036.11	1.5		1043.54	2.3		1040.96	1.7		1041.07	2.2
1041.85	1.1		1041.86	1.3		1037.08	2.1		1044.4	2.3		1041.5	1.9		1041.53	2.1
1042.59	1		1042.32	1.4		1037.69	1.5		1045.11	1.9		1042.16	1.9		1042.35	2.6
1043.59	1.2		1042.93	1.4		1038.41	1.4		1045.72	2		1042.92	2.1		1043.63	2.3
1044.25	1.1		1043.89	1.5		1039.32	1.5		1046.43	1.6		1043.77	1.7		1044.34	2.1
1044.99	1.1		1045.16	1.6		1039.74	1.4		1047.26	2		1044.38	2		1044.84	2.3
1045.58	0.9		1045.77	1.8		1040.77	1.7		1048.42	1.7		1045.13	1.9		1045.43	2.5
1046.64	1.1		1046.88	1.2		1041.11	1.7		1048.85	1.8		1045.58	2		1046.88	2.2
1047.41	1.1		1047.81	1.5		1042.31	2		1049.58	2.1		1046.6	2.2		1047.62	2.1
1048.14	1.1		1048.29	1.6		1043.35	2.4		1051.23	2.4		1047.36	2		1048.42	2.2
1048.67	1.1		1048.97	1.6		1044.7	1.8		1052.39	1.6		1048.18	1.9		1049.1	1.8
1049.54	1.1		1049.71	1.9		1045.15	1.7		1052.98	1.8		1049.22	2.1		1049.86	1.8
1050.11	1.2		1050.72	1.5		1046.76	1.6		1053.39	1.9		1049.66	2.1		1051.04	2.3
1051.54	1.1		1051.4	1.5		1047.39	1.9		1054.1	1.9		1050.47	1.9		1051.8	2
1052.54	1		1051.69	1.5		1048.1	1.6		1054.58	2.1		1051.6	2.1		1052.38	2.1
1053.72	1.1		1052.14	1.5		1049.09	1.8		1055.46	2.2		1052.18	2.1		1052.95	2.2
1054.63	1.1		1053.14	1.8		1049.96	1.9		1055.75	2.3		1053.09	2.2		1053.89	1.9
1055.27	1.2		1053.8	1.9		1051.59	1.7		1056.7	2.5		1054.11	2.2		1055.17	2.3
1055.93	1.1		1054.45	1.9		1052.84	1.8		1058.23	2.3		1054.55	2.3		1055.9	2.1
1056.84	1.1		1055.69	1.9		1053.41	2		1060.19	2.3		1055.13	2.5		1056.55	2.3
1057.67	1		1056.73	2		1054.16	1.7		1060.75	2.1		1055.77	2.4		1057.4	1.6
1058.53	0.9		1057.69	1.8		1054.73	1.5		1061.45	2.1		1056.4	2.5		1058.07	1.8
1059.29	1.1		1058.16	1.9		1055.36	2.1		1061.99	1.9		1058.51	2.4		1058.47	1.8
1060.1	0.9		1059.23	1.5		1056.74	1.7		1062.98	1.9		1059.7	2.1		1059.39	2.1
1060.92	1.1		1059.82	1.5		1057.4	2		1063.55	1.9		1060.41	1.9		1060.19	1.5
1062.09	1.2		1060.27	1.6		1058.87	1.6		1064.14	2.1		1061.25	2		1061.02	1.4
1062.52	1.3		1061.02	1.9		1060.12	1.8		1064.42	2		1062.23	2.4		1061.82	2.2
1063.68	1.2		1062	1.7		1061.08	2		1064.98	1.7		1063.33	2		1062.72	2
1064.36	1		1063.03	1.6		1061.97	1.9		1065.52	1.9		1063.97	2.4		1064.09	2.1
1064.82	1		1063.71	1.8		1062.83	1.8		1065.95	2.5		1064.76	2		1064.54	1.6
1065.63	1		1064.34	2		1063.23	2		1066.47	1.8		1066.06	2		1065.65	2.1
1066.32	1.1		1065.97	2		1064.17	1.8		1067.44	1.9		1067.21	1.9		1066.39	1.4
1067.23	1.3		1067.24	1.8		1064.72	1.8		1068.22	2.3		1067.85	2.1		1067.19	1.7
1068.24	1		1067.72	1.7		1065.69	1.5		1069.21	1.8		1068.55	2.1		1067.73	2.1
1068.93	1.4		1068.52	1.5		1066.16	1.5		1069.86	1.9		1069.97	2.8		1068.27	1.9
1069.56	1.1		1069.38	2.2		1066.89	2.1		1071.58	2.4		1070.87	1.8		1069.23	2.1
1070.23	1.1		1070.6	1.9		1068.46	1.6		1072.6	2		1071.87	2.7		1069.63	2.2
1071.26	1.1		1071.22	1.8		1069.73	2.1		1073.71	2.3		1072.7	2.3		1070.11	1.9
1071.67	1.1		1072.9	1.8		1070.7	1.8		1074.2	2.1		1073.76	2.3		1070.7	1.6
1072.45	1.3		1073.54	1.8		1071.88	2.1		1074.88	2		1075.16	2.1		1071.62	2.1
1074	1.1		1074.12	2.2		1072.97	1.9		1075.48	2		1076.34	1.8		1072.72	1.8
1074.83	1.1		1074.84	1.9		1074.2	1.9		1076.3	2.3		1077.12	2.3		1073.18	1.9
1075.16	1.1		1075.57	1.7		1075.09	1.8		1076.87	2.3		1078.39	2		1074.29	2.1
1075.87	1		1076.45	2		1075.46	1.7		1077.37	2.6		1079.12	2		1075.16	1.8
1076.92	1.2		1077.3	1.5		1076.15	1.9		1078.87	2.8		1079.95	2.5		1076.01	1.9
1077.86	1.1		1078.57	1.6		1076.7	2		1079.82	2.3		1081.63	2.2		1076.56	2.2
1079.18	1.1		1079.25	2		1077.68	1.9		1080.89	2.3		1082.49	2.6		1077.47	2
1079.77	1		1080.42	2.1		1078.81	2		1081.35	2.2		1083.77	2		1078.01	2.2
1080.67	1.3		1081.34	1.9		1079.13	1.9		1082.29	2.3		1084.91	2.2		1078.85	1.9
1081.74	1.1		1082.09	2.3		1080.31	1.8		1083.75	2.2		1085.36	2.2		1079.71	1.7
1082.68	1		1083.25	1.9		1081.06	1.8		1085.53	2.1		1086.2	1.9		1081.09	2.4
1083.36	1.1		1084.22	2.1		1082.01	1.6		1086.36	2.1		1087.15	2.2		1082.26	2.8
1084.29	1.3		1085.22	2.1		1082.63	1.8		1087.24	2.1		1088.26	2.3		1083.7	2
1084.57	1.3		1085.71	1.7		1083.56	1.8		1088.66	2.1		1089.41	2.2		1084.15	2.1
1086.25	1.3		1086.75	1.7		1084.09	1.8		1089.82	2.3		1090.46	2.2		1085.12	2.3
1087.01	1		1087.63	1.6		1084.49	1.9		1090.19	2.3		1091.73	2		1086.58	2.3
1087.69	1.2		1088.09	1.5		1085.62	2		1091.18	2.2		1092.7	1.9		1087.63	2
1088.27	1.1		1089.08	1.8		1086.37	1.6		1091.82	2		1093.41	2.2		1088.22	2
1089.17	1.1		1089.7	1.7		1087.4	2		1092.46	1.9		1094.18	1.7		1089.07	1.6
1090.08	1.2		1090.93	2.1		1088.25	1.7		1093.85	2.7		1094.95	1.8		1090.65	2.5
1090.81	1		1092	1.7		1088.77	1.7		1094.77	2.3		1095.61	2.1		1091.26	2.3
1091.92	1.2		1092.47	1.8		1089.39	1.6		1095.23	2.5		1096.47	2.2		1092.21	2
1092.28	1.2		1093.06	1.7		1090.54	2.1		1096.07	2		1098.62	2.5		1093.06	1.9
1093.06	1.2		1093.59	1.7		1090.99	2.2		1096.59	1.8		1099.9	2.6		1093.54	1.8
1093.59	1.1		1093.9	1.7		1092.15	2.2		1097.39	1.9		1101.24	2.7		1094.34	1.6
1094.03	1.2		1094.76	1.7		1092.74	1.9		1098.21	2.4		1102.3	2		1094.9	1.5
1095.06	1		1095.32	2.1		1093.49	2.3		1098.89	2.2		1103.4	2.7		1095.85	2.3
1096.01	1.3		1096.23	2		1094.36	1.6		1099.46	2.9		1105.26	2.6		1096.7	1.8
1097.39	1.2		1097.54	1.7		1095.14	1.8		1100.75	2.4		1105.82	2.5		1097.41	1.9
1098.16	1.2		1098.22	1.9		1096.11	2.2		1101.7	1.9		1106.4	2.2		1098.53	2.5
1098.54	1.1		1098.85	2		1096.9	1.6		1102.16	1.9		1107.17	2.6		1099.22	1.9
1099.79	1.4		1099.87	2.3		1097.9	1.8		1102.82	2.2		1108.26	2.3		1100.41	2.2
1100.29	1.5		1100.24	2.2		1098.98	1.8		1104.27	2.5		1109.59	2.3		1101.72	2.4
1101.23	1.1		1101.1	2		1100.35	2.1		1105.05	2.2		1110.37	2.3		1103.1	2.2
1101.62	1.1		1102.04	1.5		1102.07	1.7		1106.26	1.6		1111.44	2.8		1103.72	2
1102.41	1.1		1102.87	2.1		1103.27	1.9		1107.5	2.4		1113.34	2.4		1104.22	2.3
1103.94	1.6		1103.8	1.8		1104.41	1.8		1108.01	2.2		1114.36	2.1		1104.9	1.8
1104.77	1.1		1104.75	1.8		1104.82	1.8		1108.84	1.9		1116.43	2.4		1106.14	2.3
1105.28	1.1		1105.56	1.6		1105.31	2		1109.4	1.9		1117.09	2.1		1106.95	1.6
1106.09	1.2		1106.4	1.6		1106.66	2		1110.09	2.1		1117.64	2.1		1107.85	2.1
1106.6	1.1		1107.67	2.2		1107.64	2.2		1110.98	2.1		1118.49	2.3		1108.51	2.2
1107.13	1.3		1108.42	2		1108.89	1.8		1111.59	2.2		1119.25	1.9		1109.31	2.1
1108.47	1.4		1109.62	2.2		1109.95	2.1		1112.14	2.1		1120.46	2.7		1110.52	1.7
1109.49	1.1		1110.11	2.1		1110.88	1.8		1112.71	2.2		1121.67	2.1		1111.42	2.4
1110.54	1.1		1110.87	1.9		1111.75	1.6		1113.4	2.2		1122.26	2.1		1112.31	2
1111.08	1.1		1111.79	1.9		1112.23	1.5		1114.05	2.1		1122.92	2.3		1113.18	2.2
1111.55	1		1112.9	2.1		1113.14	2.1		1114.73	2.2		1123.82	2.2		1114.43	1.9
1112.17	1.1		1113.87	1.7		1114.03	2.1		1115.1	2.1		1124.4	2.3		1114.92	2.1
1112.73	1		1114.74	2.1		1114.81	2		1115.68	1.9		1125.38	2.3		1115.38	2.2
1113.64	1.2		1115.84	2.2		1115.22	2.1		1117.27	2.2		1126.53	2		1116.37	2.1
1114.37	0.9		1116.92	1.9		1115.87	1.7		1118.13	2		1127.34	2.3		1117.55	2.3
1115.03	1.2		1117.53	2.3		1116.93	2.3		1118.68	2.3		1128.08	2.2		1118.51	1.7
1115.72	1.2		1118.18	1.8		1118.05	2.1		1119.55	2.5		1128.83	2.2		1119.26	2.1
1116.3	1		1118.61	1.9		1118.92	1.9		1120.84	2.1		1130.08	3.1		1119.77	2.2
1116.9	1		1119.42	1.8		1119.57	1.8		1121.4	2.2		1130.89	2.6		1120.1	2.2
1117.55	1.3		1120.92	1.9		1120.2	1.9		1123.51	2.1		1131.49	2.6		1120.92	2.8
1118.28	1.2		1121.94	2.1		1121.03	1.8		1124.02	2.1		1132.58	2.1		1122.03	2.5
1119.38	1.4		1123.06	2		1121.53	1.6		1124.91	2.2		1133.11	2.1		1123.96	2.3
1120.56	1.2		1124.28	1.9		1122.2	2.1		1125.74	2.3		1133.96	2.3		1124.38	2.4
1121.45	1.2		1124.52	1.9		1123.45	2.2		1126.37	2.2		1134.8	2.2		1125.36	2.6
1121.97	1.2		1125.26	1.7		1124.51	2.3		1127.46	2.4		1135.65	2.3		1126.4	1.8
1122.33	1.2		1125.76	1.6		1125.23	2.3		1128.46	2.7		1136.39	2.3		1127.93	2.2
1123.77	1.1		1126.33	1.8		1125.99	2.1		1129.65	2.4		1137.27	2.4		1128.6	2.2
1124.68	1.5		1127.28	2.2		1126.56	1.9		1131.08	3		1137.8	2.8		1129.92	2.2
1125.56	1.3		1128.28	1.9		1126.94	1.9		1132.6	2.6		1138.36	2.6		1130.42	2.2
1126.37	1.3		1129.02	2.1		1127.62	2.3		1133.83	2.3		1139.65	2.4		1131.15	2.4
1127.73	1.1		1130.08	2.3		1128.49	2.4		1134.65	2.1		1140.52	2.7		1131.5	2.4
1129.15	1.3		1130.79	1.8		1129.03	2.3		1135.32	2.3		1141.01	2.8		1132.81	2.1
1129.67	1.3		1131.42	1.9		1129.77	2.6		1136.7	2.3		1142.01	2.5		1133.64	2.1
1130.22	1.1		1131.9	2.1		1131.42	2.3		1137.8	2.5		1143.56	2.7		1134.95	2.5
1130.95	1.1		1132.54	2		1132.77	1.8		1138.17	2.3		1144.98	2.6		1135.58	2.2
1131.41	1.2		1133.55	2.6		1133.98	2.3		1139.23	2.2		1146.29	2.4		1136.48	2.9
1131.93	1.2		1134.31	2		1135.41	1.9		1139.68	2.3		1146.99	2.5		1137.71	2.1
1132.73	1		1135.13	1.9		1135.94	2		1140.46	2.7		1147.33	2.5		1138.67	1.9
1133.39	1.2		1135.74	2		1136.89	2.3		1141.46	2		1148.14	2.3		1139.48	1.6
1134.44	1.3		1136.56	1.8		1137.82	2		1142.35	2.2		1148.76	2.4		1140.16	2.2
1135.77	1.4		1137.18	1.9		1138.95	2.1		1142.87	2.2		1149.96	2.9		1140.89	2.4
1136.4	1.4		1138.03	1.8		1139.64	2		1144.26	2.5		1150.96	2.2		1142.21	2.2
1137.13	1.2		1139.27	2.2		1140.78	1.7		1145.43	2.7		1151.8	2.3		1142.99	1.6
1137.56	1.2		1140.04	1.9		1141.8	2.1		1146.25	2.1		1152.27	2.3		1143.74	2.3
1137.79	1.3		1140.79	2.6		1142.37	2		1146.93	2		1152.74	2.4		1144.8	2.4
1138.53	1.6		1142.43	2		1143.3	1.8		1147.5	2		1153.9	3.1		1146.97	2.3
1139.38	1.2		1142.95	1.8		1144.39	2		1148.57	2.2		1154.87	2.6		1148.38	2
1140.3	1.3		1143.77	2.2		1145	2		1149.74	2.3		1155.43	2.6		1149.31	2.3
1141.3	1.2		1144.27	1.9		1145.71	1.8		1150.46	3		1156.97	2.4		1149.78	2
1142.08	1.3		1145.62	1.6		1146.49	2.3		1151.77	2.5		1157.68	2.6		1150.59	2.6
1142.91	1.3		1146.57	1.8		1148.33	1.7		1152.9	2.8		1158.45	2.4		1151.45	2.7
1143.73	1.6		1147.48	2.1		1148.86	1.7		1154.05	2.2		1159.58	2.4		1152.74	2.9
1144.81	1.1		1148.31	2.1		1149.95	2.1		1155.12	2		1160.7	2.2		1155.14	2.5
1145.36	1.2		1149.92	2.4		1150.67	2		1155.91	2.4		1161.82	2.9		1156.74	2.7
1147.42	1.2		1151.12	2.1		1151.21	1.9		1156.82	2.4		1162.26	2.8		1158.02	2.1
1148.06	1.2		1152.85	2		1152.02	1.9		1157.8	2.4		1163.24	2.7		1159.04	1.8
1148.67	1.1		1153.38	2.4		1152.6	2		1159.14	2.4		1163.75	2.8		1160.02	2
1149.31	1.1		1154.44	2.3		1153.75	2		1159.7	2.4		1164.25	2.5		1160.72	1.9
1150.47	1.5		1155.24	2.4		1154.98	1.9		1160.66	2.6		1165.03	2.5		1161.18	1.9
1151.48	1.3		1156.27	1.8		1156.12	2.5		1161.41	2.5		1165.89	2.8		1161.84	2
1152.1	1.2		1157.27	2		1156.71	2.4		1162.39	2.1		1166.62	2.3		1162.57	2.4
1153.21	1.2		1158.34	2.2		1157.57	2.1		1163.03	2.4		1167.27	2.4		1163.66	2.2
1153.73	1.3		1159.74	1.9		1158.5	2.3		1164.9	2.8		1168.39	2.5		1165.21	2.6
1154.6	1.3		1160.11	1.9		1158.99	2.3		1165.82	3.1		1169.08	2.5		1166.58	2.1
1155.42	1.6		1160.98	1.7		1159.72	2.2		1166.7	1.9		1169.93	2.1		1167.18	2.1
1156.6	1.4		1161.98	2.3		1160.81	1.9		1167.98	2.4		1170.74	2.2		1168.44	2.3
1157.29	1.3		1162.63	2		1161.19	2		1168.58	2.3		1171.37	2.3		1169.18	1.7
1157.92	1.2		1163.39	2		1162.12	2.2		1169.48	3		1172.07	2.7		1170.18	2.2
1158.9	1.1		1163.73	2		1162.89	2.3		1171.35	1.8		1173.99	2.2		1171.62	2.1
1159.44	1.1		1164.5	1.9		1164.26	2.1		1171.89	2.2		1174.84	2.5		1172.45	1.9
1160.23	1.3		1165.12	2		1165.14	2.7		1173.07	2.4		1175.36	2.5		1173.75	2.1
1162.15	1.5		1166.17	2		1166.47	2.6		1173.57	2.1		1177.35	2.5		1174.21	1.9
1163.45	1.3		1167.37	2.3		1168.12	1.9		1174.45	2.4		1178.09	2.6		1174.88	1.6
1164.03	1.4		1168.08	1.7		1168.68	2		1175.49	2.2		1179.38	2.4		1176.5	2.6
1164.63	1.4		1169.07	1.8		1169.43	2.3		1175.86	2.2		1180.14	2.5		1177.21	2.2
1165.04	1.5		1169.71	2		1170.51	1.9		1177.11	2.9		1181.65	2.7		1177.69	2
1166.01	1.4		1170.77	2.1		1170.98	2.1		1177.65	2.7		1182.43	2.1		1178.54	2.4
1166.61	1.2		1172.05	2.1		1171.62	2.2		1178.99	2.2		1183.23	2.4		1179.61	2.4
1167.89	1.3		1173.41	2.5		1172.34	2.3		1180.25	3.4		1184.48	2.4		1180.48	2.8
1169.43	1.3		1174.14	2		1173.24	1.9		1182.14	2.5		1185.03	2.6		1181.7	2
1170.18	1.4		1176.09	2.2		1174.07	2		1183.1	2.4		1185.6	2.5		1182.58	2.2
1170.96	1.4		1177.16	2		1174.84	2.3		1184.32	2.5		1186.73	2.3		1183.03	2.4
1172.43	1.2		1178.23	2		1176.14	2.6		1185.14	2.1		1187.37	2.3		1183.58	2.4
1173.07	1.5		1179.3	1.7		1177.38	1.9		1186.02	2.4		1188.36	2.7		1184.58	2.1
1174.14	1.3		1180.34	2.1		1178.93	2.3		1186.97	2.1		1189.77	2.5		1185.71	2.4
1174.67	1.4		1181.28	1.8		1179.77	2.4		1187.86	2.2		1190.69	2.3		1186.55	2.5
1175.87	1.4		1182.2	1.8		1180.57	2		1188.84	2.1		1191.55	2.6		1187.16	2.1
1177.35	1.5		1183.04	2.6		1180.96	2.1		1189.68	2.3		1192.1	2.9		1188.21	2.6
1177.87	1.4		1183.45	2.6		1182.13	1.9		1190.14	2.3		1193.59	2.6		1188.86	2.5
1178.51	1.3		1184.72	2.3		1182.65	2.3		1191.41	2.6		1195.83	2.4		1189.48	2.1
1180.1	1.7		1186.85	2.3		1183.38	1.8		1192.67	2.4		1196.61	2		1189.99	1.7
1181.16	1.1		1187.58	2.1		1184.27	2.2		1193.31	2.6		1197.27	2.3		1190.86	2.2
1181.77	1.4		1187.94	2.2		1184.78	2.2		1194.6	2.1		1198.59	2.8		1191.17	2.1
1182.53	1.5		1188.89	1.9		1185.98	2.6		1196.1	2.2		1199.09	3		1192.68	2.3
1183.71	1.6		1189.69	1.9		1187.26	2.2		1197.41	2.8		1200.6	2.4		1193.35	2.3
1185.02	1.4		1190.51	1.8		1187.8	2.3		1198.28	2.5		1201.43	2.2		1194.43	2.4
1186.38	1.3		1191.48	2.2		1189.09	2.1		1199.23	2.3		1202.33	2.3		1195.6	1.9
1187.87	1.3		1192.64	1.7		1189.54	2.1		1200.51	3		1202.91	2.2		1196.59	2
1188.81	1.3		1193.99	2.5		1190.31	2.1		1201.11	3		1203.71	2.3		1197.74	2.1
1189.69	1.2		1195.81	2.2		1191.43	2.4		1201.99	2.2		1204.83	2.3		1199.15	2
1191.32	1.5		1196.88	2.2		1192.45	2.6		1202.61	2.5		1205.55	2.2		1199.69	1.7
1191.86	1.6		1198.31	2.1		1193.68	2.1		1204.2	2.3		1206.83	2.4		1200.48	1.6
1192.57	1.3		1199.04	2		1194.54	2.1		1205.74	2.8		1207.96	2.5		1202.01	1.7
1193.59	1.3		1199.8	2		1195.11	2.2		1206.96	2.4		1208.81	2.4		1202.5	2.2
1194.77	1.4		1201.07	2.1		1196.58	2.3		1208.49	2.3		1209.38	2.5		1203.91	2.9
1195.32	1.4		1201.92	2		1197.13	2.1		1209.96	2.4		1210.31	2.3		1205.61	2.2
1195.97	1.3		1202.44	1.9		1197.64	2.1		1210.84	2.5		1211.32	2.5		1206.86	2.5
1196.75	1.7		1203.45	2.8		1198.41	1.7		1211.39	2.2		1211.92	3		1207.42	2.5
1197.65	1.2		1204.25	2.1		1199.23	2.3		1211.96	2.4		1213.97	3		1208.14	1.9
1198.33	1.4		1205.32	2		1200.19	2		1212.43	2.2		1215.99	2.6		1208.93	2.3
1199.12	1.3		1205.93	2.1		1201.09	2.5		1212.89	2.2		1217.28	2.2		1209.71	2.4
1199.87	1.3		1206.56	2		1202.81	2.2		1213.51	2.1		1218.02	1.9		1211.77	2.3
1200.39	1.4		1208.01	2		1203.86	2.2		1214.72	3.3		1218.79	2.4		1212.74	2.3
1201.15	1.2		1209.26	1.7		1205.77	2.3		1216.35	2.4		1219.73	2.6		1213.5	1.7
1202.62	1.2		1210.06	2.1		1206.34	2.3		1217.57	2.5		1220.32	2.2		1214.34	2
1203.35	1.2		1210.62	2.3		1207.1	2.1		1218.99	2.4		1220.93	2.1		1214.8	2.2
1204.01	1.3		1211.16	2.2		1207.95	2		1219.34	2.4		1221.5	2.5		1215.72	2.2
1204.88	1.3		1211.88	1.9		1208.52	2.1		1220.21	2.3		1222.18	2.3		1217.47	2.7
1205.7	1.4		1212.62	2.1		1208.97	2.1		1221.08	2		1223	2.1		1218.9	1.9
1206.42	1.2		1214.45	2.6		1209.53	2.2		1221.81	1.9		1223.46	2.2		1219.83	2.3
1207.16	1.1		1215.58	2		1210.04	2.3		1222.5	2.4		1224.2	2.5		1220.94	3.4
1208.03	1.4		1216.3	2		1210.87	2		1223.42	2.3		1224.94	2.3		1222.71	2.3
1209.3	1.4		1217.53	2.5		1211.66	1.7		1224.33	2.6		1226.39	2.8		1223.46	2.1
1210.23	1.4		1219.1	1.9		1212.53	2		1226.46	1.9		1227.6	2.3		1224.55	2.2
1211.13	1.4		1219.86	2		1213.07	1.8		1227.07	2.7		1228.47	2		1225.97	2.6
1212.02	1.6		1220.46	1.7		1213.85	1.8		1227.84	2.2		1228.89	2.1		1226.72	2.4
1212.75	1.5		1221.69	2		1214.69	2.1		1228.34	2		1229.55	2.3		1227.96	1.9
1213.72	1.2		1222.22	2.1		1215.68	2.4		1229.43	2.5		1230.56	2.6		1228.82	2.1
1214.42	1.4		1223.46	2.4		1217.02	1.8		1230.53	2.4		1231.67	2.1		1230.64	2.6
1215.71	1.4		1224.29	2.3		1217.53	2		1231.24	2.7		1232.77	2.1		1231.19	2.8
1216.54	1.6		1225.6	2.1		1218.79	2.3		1231.71	2.5		1233.3	2.4		1233.14	3.2
1217.66	1.8		1226.34	2.3		1220.53	2.2		1232.29	2.5		1234.59	1.9		1233.95	1.9
1218.83	1.4		1227.09	2		1222.28	2.4		1233.06	2.3		1235.41	2.6		1234.69	1.9
1220.23	1.4		1227.39	2.1		1222.76	2.5		1233.76	2.4		1236.08	2.8		1235.51	2.8
1220.84	1.2		1229.08	2.3		1223.5	2.1		1235.21	2.5		1237.29	2.4		1236.54	2.6
1221.47	1.2		1229.51	2.4		1224.57	2.4		1236.34	2.2		1238.4	2.2		1237.63	2.5
1222.12	1.2		1230.86	1.6		1225.15	2.3		1237.13	2.6		1240.3	2.5		1238.86	2.5
1222.61	1.2		1231.54	1.8		1225.79	2.6		1238.26	2.5		1240.7	2.5		1240.14	2.2
1223.63	1.4		1232.8	2.6		1226.56	2.6		1239.51	2.5		1241.53	2.5		1240.57	2.1
1224.66	1.2		1234.35	2.1		1227.83	2.2		1240.13	2		1242.02	2.3		1241.96	2.2
1225.41	1.3		1234.93	2.1		1228.68	2.7		1241.06	2.4		1242.68	2.4		1242.76	1.8
1226.1	1		1235.75	2		1229.43	2.1		1241.9	2.6		1244.1	2.6		1243.47	2
1226.74	1.3		1236.56	1.9		1230.74	2		1242.44	2.8		1245.15	2.8		1244.54	2.3
1227.99	1.2		1238.14	2.4		1231.89	2.2		1243.44	2.2		1246.66	2		1245.65	2.1
1228.88	1.4		1238.85	1.7		1233.08	2		1244.36	2.5		1248.25	2.1		1247.05	2.3
1231.17	1.3		1239.64	1.9		1233.7	1.9		1245.15	2.3		1249.4	2.6		1247.84	2.7
1232.71	1.3		1240.41	2.2		1234.54	2		1246.25	2.4		1250.15	2.5		1248.58	2.3
1233.94	1.2		1241.16	2.1		1235.01	2		1247.12	2.8		1250.93	2.7		1249.62	2.2
1235.23	1.2		1242.31	1.8		1235.62	2.6		1248.12	2.8		1252.01	2.7		1250.73	2.3
1236.71	1.1		1243.19	1.7		1237.37	2.1		1248.85	2.4		1252.47	2.7		1251.8	2.4
1237.29	1.4		1244.01	2.5		1238.77	2.6		1249.34	2.4		1253.06	2.5		1252.66	2.3
1238.22	1.4		1245.43	1.9		1239.85	2.8		1250.62	2.7		1254.45	2.6		1253.28	2.4
1239.72	1.6		1246.37	1.9		1242.16	2.1		1251.74	2.4		1255.37	2.8		1253.81	2.6
1241.08	1.3		1247.56	2.1		1243.11	2.3		1253.11	2.6		1255.9	2.3		1254.68	2
1242.56	1.5		1248.73	2.2		1244.67	2.3		1254.05	2.8		1256.9	2.8		1256.21	2.2
1244.27	1.1		1249.44	2.3		1245.75	2.1		1254.94	2.2		1258.17	2.2		1258.07	2.6
1244.88	1.3		1250.39	2.3		1246.8	1.9		1255.6	2.2		1258.97	2		1258.7	2
1245.86	1.3		1251.72	2.4		1247.75	2		1256.07	2.3		1259.5	2.3		1260.39	2.1
1246.94	1.5		1252.69	2		1248.85	1.8		1256.8	2.3		1261.12	2.1		1261.09	2.2
1248.26	1.6		1253.76	2.1		1249.58	2.3		1257.88	2.5		1261.38	2.1		1262.62	2.1
1248.98	1.4		1254.29	2.2		1250.36	2.4		1259.02	2.5		1262.41	2.5		1263.53	1.9
1250.23	1.2		1255.32	2		1251.82	2.4		1259.88	2.7		1263.31	2.7		1264.52	2.2
1251.33	1.4		1256.46	1.7		1252.2	2.4		1260.64	2.1		1264.39	2.5		1264.84	2.2
1252.15	1.3		1257.01	1.8		1253.13	2.4		1261.29	2.7		1266.18	2.3		1265.4	2.1
1252.75	1.1		1258.12	2.2		1253.8	2.2		1262.26	1.9		1267.36	2.9		1266.27	1.9
1253.66	1.5		1259.52	1.6		1254.67	2.1		1263.08	2.2		1268.28	2.4		1267.26	2.1
1254.5	1.3		1260.1	2		1255.18	2.1		1263.74	2.1		1269.5	2.6		1268.04	2.1
1255.3	1.1		1260.72	2		1256.18	2.1		1264.8	2.3		1270.16	2.9		1269.45	2.5
1256.08	1.4		1261.49	2.1		1256.79	2.3		1265.87	2.2		1272.2	2.3		1270.93	1.6
1256.96	1.4		1262.38	2		1257.25	2.1		1266.8	2.3		1273.17	2.8		1272.02	2
1258.09	1.2		1262.79	2.1		1258.43	2.3		1267.35	2.4		1273.91	2.5		1272.73	2.5
1259.42	1.6		1263.95	2.4		1259.34	2.3		1268.95	2.7		1274.59	2.5		1273.45	1.8
1260.87	1.5		1265.35	2.5		1261.05	2.2		1270	3.6		1275.7	2.4		1274.48	2.4
1261.32	1.4		1266.35	2.5		1261.96	1.7		1271.15	2.5		1276.42	2.3		1275.3	2.1
1262.15	1.6		1267.46	1.8		1262.65	2		1272.41	2.5		1277.04	2.7		1276.83	2.8
1263.49	1.4		1268.84	2.4		1263.35	2.5		1274.55	2.7		1278.9	2.5		1277.55	2.2
1264.37	1.1		1269.42	2.3		1264.56	2.1		1275.94	2.1		1279.63	2.2		1278.89	2.1
1264.94	1.2		1270.37	2.1		1265.26	2.3		1276.39	2		1280.19	2.7		1280.16	3
1265.86	1.1		1271.11	2.1		1265.77	2.1		1277.47	2.3		1281.77	2.6		1280.99	2.2
1266.99	1.6		1272.14	2.6		1266.8	2.8		1279.04	2.8		1282.86	2.7		1281.82	1.9
1267.55	1.6		1272.97	1.9		1267.83	2.1		1280.36	2.5		1283.75	2.3		1282.32	1.8
1268.86	1.7		1274.3	2.6		1268.96	1.9		1280.9	2.7		1284.27	2.4		1283.5	2.7
1269.85	1.3		1275.59	2.1		1269.53	2.3		1281.77	2.5		1285.68	2.8		1283.72	2.7
1270.73	1.2		1276.67	1.9		1270.29	2.1		1282.41	2.5		1287.06	2.4		1284.62	1.8
1271.46	1.5		1277.36	3.5		1270.96	2.2		1283.28	2.3		1287.95	2.7		1285.32	1.8
1272.31	1.1		1279.13	2		1272.15	2		1284.1	2.1		1290.05	3.1		1286.32	2.2
1273.63	1.4		1280.78	2.6		1272.88	2.4		1285	2.3		1291.42	2.7		1286.71	2.1
1274.54	1.2		1282.02	2.1		1273.73	2.2		1285.95	2.6		1292.28	2.4		1288.08	2.7
1275.08	1.3		1283.22	2.1		1275.05	2.1		1287.63	2.8		1292.93	3.1		1289.2	2.2
1276.02	1.6		1285.47	2.3		1275.73	2.1		1288.94	2.9		1293.72	2.7		1290.49	2.6
1277.92	1.4		1286.2	2.4		1277.04	2		1289.44	2.8		1294.34	3.1		1291.59	2.6
1278.94	1.4		1287.63	2.3		1277.79	2.4		1289.95	2.8		1295.19	2.5		1293.06	3
1279.61	1.1		1288.1	2.2		1278.66	1.9		1291.23	2		1295.73	2.3		1294.22	2
1280.33	1.1		1288.73	2.1		1279.15	1.8		1292.02	2.5		1296.54	2.2		1294.63	1.8
1281.21	1.1		1289.53	2.3		1280.09	2.4		1292.81	2.4		1297.47	2.5		1295.28	1.9
1281.72	1.1		1290.8	2.2		1281.12	3		1294.08	2.8		1298.43	2.8		1296.04	2.6
1282.39	1.4		1292.39	2.5		1282.87	2.1		1294.72	2.2		1299.29	2.6		1298.1	2.4
1283.47	1.4		1293.22	2.1		1284.55	2.3		1295.28	2.7		1300.25	2.6		1298.59	2.3
1283.9	1.3		1294.04	2.4		1285.1	2.3		1296.01	2.3		1300.75	2.3		1299	2.1
1285.79	1.8		1294.53	1.9		1286.19	2.4		1296.97	3.4		1301.57	2.5		1300.21	2.4
1286.77	1.4		1295.58	2		1287.46	2.6		1298.06	2.8		1303.13	2.7		1301.33	2.7
1288.21	1.6		1296.46	2.3		1288.44	2.2		1298.97	2.5		1304.22	2.7		1302.01	2.5
1289.01	1.5		1297.23	1.7		1289.19	1.9		1300.36	2.5		1305.55	2.8		1302.74	2
1289.95	1.2		1298.01	2		1290.29	2.1		1301.03	2.5		1306.62	2.9		1303.72	2.2
1290.89	1.3		1298.49	2.1		1291.91	2.7		1301.86	2.3		1307.76	2.7		1304.45	2.5
1291.92	1.3		1299.14	2.1		1294.15	2.2		1303.03	2.2		1308.18	2.6		1305.37	2.5
1292.46	1.2		1299.79	2		1295.5	2.2		1303.65	2.7		1308.69	2.6		1306.21	1.9
1293.09	1.1		1300.47	1.8		1296.11	2.5		1305.38	2.8		1309.74	2.4		1307.36	2.3
1294.46	1.6		1301.15	2.3		1296.58	2.1		1306.34	2.3		1311.19	2.6		1307.89	2.6
1295.53	1.1		1302.13	2.2		1297.81	2.5		1306.89	2		1311.43	2.6		1308.97	2.2
1296.11	1.1		1303.3	1.9		1299.07	1.9		1307.6	2.2		1312.13	2.4		1309.72	2.2
1297.05	1.2		1303.75	1.9		1300.04	2.2		1308.92	3.2		1313.13	2.4		1310.41	3
1297.65	1.2		1304.07	1.9		1300.84	2.2		1309.64	2.4		1314.98	2.9		1311.28	2.2
1298.91	1.2		1304.97	1.9		1302.35	2.6		1311.15	2.6		1315.68	2.6		1312.27	2.4
1300.21	1.6		1306.08	2.7		1303.59	2.2		1312.01	2.5		1316.88	1.8		1313.2	2.5
1301.15	1.4		1306.77	2.2		1304.9	2.6		1312.94	2.1		1317.6	2.6		1313.77	2.2
1302.19	1.3		1307.64	1.8		1305.43	2.5		1313.99	2.8		1318.16	2.5		1314.53	2.6
1302.47	1.3		1308.39	2		1306.67	2.3		1314.71	2.8		1318.99	2.7		1315.52	2.4
1303.45	1.4		1309.07	2.7		1307.81	2.5		1315.91	2.3		1320.67	2.6		1317.61	2.3
1304.17	1.3		1309.87	1.9		1308.95	1.8		1316.4	2.4		1321.36	2.5		1318.65	2
1304.77	1.3		1311.04	2.5		1309.99	2.3		1317.23	2.5		1322.52	2.3		1320	2.6
1305.4	1.6		1312.58	2		1310.69	2.1		1318.72	2.8		1323.13	2.2		1320.72	2.7
1306.15	1.1		1313.39	2.3		1311.43	2		1319.29	3		1323.66	2.3		1322.18	1.9
1308.36	1.5		1314.91	1.7		1312.07	2.5		1320.09	2.3		1324.19	2.3		1323.25	2.3
1309.11	1.3		1316.42	2.2		1313.37	2.2		1320.81	2.9		1325.11	2.3		1324.25	2.6
1310.01	1.2		1317.41	2		1314.53	2.1		1321.64	3		1326.5	2.6		1325.45	2.5
1311.72	1.8		1318.76	1.8		1315.3	2.2		1322.92	2.4		1327.9	2.8		1326.49	2.1
1313.23	1.5		1319.39	2.4		1316.18	1.8		1324.78	3.2		1328.5	2.5		1327.43	3.3
1314.71	1.4		1320.54	2.7		1317.05	2.2		1325.86	3.3		1329.53	2.7		1328.1	2.7
1315.71	1.3		1321.48	1.8		1317.82	2.4		1327.34	2.7		1331.36	2.8		1328.66	2.5
1316.34	1.1		1322.14	1.8		1318.73	2.1		1329.47	2.5		1331.95	2.6		1329.88	2.2
1317.17	1.7		1322.9	1.9		1319.97	2.1		1330.13	2.6		1332.49	2.8		1330.65	2.6
1318.56	1.4		1323.56	1.6		1321.27	2.8		1330.65	3		1333.18	2.4		1331.89	2.2
1319.29	1.4		1324.83	2.8		1321.72	2.9		1331.43	3.6		1334.03	3		1332.91	2.6
1320.44	1.5		1325.43	2.6		1322.71	2.1		1332.15	2.6		1335.45	3		1333.55	2.2
1321.42	1.3		1326.89	2.4		1323.34	2.3		1333.27	2.6		1336.59	2.7		1334.71	2.5
1321.94	1.3		1328.51	3		1324.21	2.3		1333.88	2.3		1337.53	2.4		1335.64	2.4
1322.59	1.1		1329.57	2.6		1324.76	2.3		1334.68	2.2		1339.12	2.4		1336.23	2.5
1323.42	1		1330.6	1.8		1325.24	2.6		1335.39	2.5		1340.61	3.6		1337.3	1.9
1324.67	1.7		1331.35	2.1		1326.33	2.3		1336.51	2.5		1341.65	2.9		1337.82	2
1325.66	1.4		1332.23	1.9		1327.52	2.6		1338.17	2.1		1343.99	3.1		1338.77	2
1327	1.3		1333.63	3.1		1329.01	2.2		1339.66	2.7		1344.95	2.4		1339.88	2.9
1327.91	1.4		1334.58	2.2		1329.45	2.2		1340.44	2.9		1345.8	2.4		1341.09	2.3
1328.55	1.9		1335.86	2.4		1330.02	2.4		1342.38	3		1346.84	2.4		1342.28	2.6
1329.75	1.5		1336.74	2.4		1330.93	2.2		1343.44	2.6		1348.08	3.2		1343.82	2.2
1330.92	1.4		1338.66	2.1		1331.7	2.7		1344.88	3.1		1349.44	2.8		1344.41	2.3
1331.32	1.4		1339.14	1.9		1332.81	2.6		1345.64	2.9		1350.72	2.7		1344.95	2
1332.22	1.4		1340.13	1.7		1334	2		1346.93	3		1352.23	2.9		1346.17	2.4
1333.45	1.3		1340.89	2.2		1335.07	2.6		1348.08	2.5		1353.88	2.7		1347.85	2.4
1334.89	1.5		1341.94	2.3		1335.91	2.4		1349.4	3.3		1354.25	2.8		1348.31	2.4
1335.68	1.9		1343.6	2.8		1336.66	2.7		1350	3.2		1355.29	3.2		1349.16	2.5
1337.43	1.1		1344.68	2.5		1338.07	2		1350.77	2.2		1356.76	2.9		1349.98	2.5
1338.18	1.4		1345.92	1.8		1338.58	2.1		1352.39	2.5		1358.04	2.5		1350.73	2.4
1339.25	1.4		1346.79	2.4		1339.88	3.1		1353.29	3.3		1358.63	2.4		1351.87	2.7
1340.46	1.6		1347.97	2.5		1340.96	2.6		1355.07	3.2		1359.37	3.3		1353.43	3.1
1341.56	1.3		1348.77	1.9		1342.04	3.1		1355.97	2.5		1360.87	3.1		1354.5	2.7
1342.59	1.5		1350.47	2.7		1343.16	2.4		1356.6	2.5		1362.07	2.8		1355.35	2.4
1343.5	2		1351.18	2.2		1343.72	2.2		1357.05	2.5		1362.94	2.4		1356.77	3.5
1344.51	1.8		1351.65	2.4		1344.71	2.1		1358.46	2.1		1364.54	2.9		1357.78	3
1345.22	1.3		1352.63	2.4		1345.49	2.8		1358.98	2.4		1365.36	3.6		1359.46	2.8
1346.45	1.1		1353.58	2.1		1346.85	2.6		1359.82	3.1		1366.26	3.3		1360.05	2.6
1347.21	1.1		1354.73	2.4		1347.47	2.4		1360.6	2.8		1366.74	3		1360.9	2.3
1348.14	1.4		1355.35	2.8		1348.66	2.6		1361.44	3		1367.94	3.1		1361.8	2.7
1348.95	1		1356.2	2.2		1349.28	2.6		1362.51	2.6		1369.47	3.1		1362.73	2.4
1350.03	1.2		1356.56	2.3		1350.09	2.3		1363.69	3.7		1369.98	3.2		1364.02	2.5
1351.11	1.5		1357.74	2.6		1351.28	2		1364.78	2.8		1370.93	2.3		1364.85	2.5
1351.84	1.3		1358.51	2.7		1352.55	2.3		1365.45	2.6		1372.13	3.9		1365.96	2.9
1353.08	1.6		1358.97	2.5		1353.7	3.1		1367.26	2.9		1373.45	2.8		1366.8	2.2
1353.99	1.4		1360.9	2.3		1355.08	2.7		1368.24	2.8		1375.28	3		1367.49	2.2
1355.06	1.6		1362	2.4		1355.92	2.3		1370.21	2.7		1375.86	2.6		1368.18	2.5
1355.69	1.5		1362.7	2.7		1356.92	2.7		1371.05	2.9		1376.96	2.9		1368.67	2.3
1356.59	1.6		1364.23	2.6		1357.92	2.5		1371.88	2.8		1378.1	3.3		1369.45	1.7
1357.57	1.6		1365.62	2.4		1358.85	2.4		1372.35	3.1		1379.23	2.9		1370.14	2.1
1358.18	1.3		1366.28	3.1		1360.16	2.6		1373.15	2.8		1379.85	3.4		1370.53	2
1359.17	1.4		1367.38	2.4		1360.84	2.5		1373.98	3.3		1381.75	3.3		1371.63	2.9
1359.91	1.3		1367.89	2.1		1361.54	2.8		1374.82	2.9		1382.77	3.2		1372.31	3
1360.43	1.5		1368.96	2.1		1363.7	2.4		1375.51	2.4		1384.42	2.8		1373.71	2.9
1361.8	1.4		1370.33	2.4		1364.77	2.2		1376.58	3.1		1385.42	2.7		1374.61	2.5
1362.57	1.1		1372.28	2.8		1365.06	2.2		1377.38	2.9		1387.22	3.8		1375.54	2.9
1363.4	1.5		1372.94	2.7		1366.33	2.5		1378.68	2.5		1387.93	2.8		1376.19	2.7
1364.06	1.5		1374.01	2.3		1367.48	2.8		1380.03	3.3		1388.78	3		1377.81	2.7
1364.51	1.5		1374.62	2.1		1368.89	2.5		1381.34	2.6		1389.96	3.3		1378.62	3.1
1366.01	1.6		1375.53	2.7		1370.03	2.4		1382.65	3.1		1390.79	3.3		1380.08	3.3
1366.81	1.3		1377.06	2.3		1371.82	3.2		1383.21	3.4		1391.31	2.9		1381.16	3.1
1368.1	1.2		1378.07	2.5		1372.73	2.4		1384.8	2.5		1392.66	3.1		1381.8	2.4
1369	1.2		1379.8	2.5		1373.64	2.3		1385.42	2.9		1393.86	3.2		1382.67	3.4
1370.58	1.6		1380.94	1.9		1374.43	2.4		1386.56	2.5		1394.94	2.9		1383.03	3.2
1371.15	1.5		1381.62	2.2		1376.1	3.5		1387.43	3.3		1395.74	2.8		1384.46	3.2
1372.43	1.6		1382.24	2.5		1376.72	2.7		1388.29	3.1		1396.45	3.4		1385.41	2.7
1373.4	1.7		1383.04	2.2		1377.66	2.7		1389.55	2.3		1398.36	3.3		1385.87	2.7
1374.23	1.4		1383.91	2.4		1378.25	3.1		1390.23	2.6		1398.68	3.3		1386.8	2.6
1375.14	1.9		1384.47	2.7		1379.18	2.6		1391.33	2.7		1399.37	3.4		1387.07	2.6
1376.56	1.3		1385.25	2.4		1380.53	2.9		1392.14	3.4		1400.85	3.4		1387.81	3
1377.29	1.5		1386.58	2.9		1381.23	2.9		1393.11	2.8		1401.79	3.4		1389.81	3.2
1377.8	1.3		1387.85	2.2		1381.82	2.5		1394	2.8		1402.69	3.8		1390.31	3.1
1378.91	1.3		1388.95	1.7		1382.25	2.5		1394.42	2.9		1403.6	3.1		1391.73	3
1379.62	1.3		1389.92	2.4		1383.13	2.8		1395.34	3.1		1404.88	3.7		1392.4	2.9
1380.2	1.4		1391.02	2.3		1383.93	3.4		1396.05	3		1405.86	3.9		1393.44	3.1
1380.87	1.6		1392.47	2.9		1385.03	2.9		1396.75	2.2		1407.25	2.8		1394.1	3.3
1381.95	1.7		1393.15	3.6		1385.81	2.9		1398.18	2.7		1408.04	2.7		1395.66	2.1
1382.78	1.3		1394.78	2.5		1388.03	3.1		1399.76	3.1		1408.84	3.2		1396.65	2.6
1383.64	1.5		1395.56	2.3		1389	2.9		1401.73	4.2		1410.18	2.5		1397.37	3.2
1384.41	1.4		1396.58	2.8		1390.15	2.5		1402.89	2.7		1410.84	2.8		1398.31	2.7
1385.06	1.4		1398.16	2.6		1391.14	2.8		1404.56	2.3		1412.26	3.8		1399.15	2.7
1386.22	1.5		1398.67	2.6		1392.02	3		1405.21	2.5		1412.97	3.3		1399.72	3
1386.9	1.5		1399.58	2.6		1392.78	2.4		1406.11	2.3		1413.64	3		1400.7	3.1
1387.61	1.4		1400.37	2.5		1394.27	2.9		1407.23	3.1		1414.52	3.4		1401.38	2.6
1389.08	1.3		1401.63	2.3		1395.5	2.6		1408.07	3.5		1415.5	2.9		1402.68	3
1389.58	1.2		1402.08	2.4		1396.27	2.7		1409.6	2.8		1417.1	4.1		1404.22	3
1390.13	1.5		1402.86	2.9		1396.85	3		1410.32	2.5		1418.4	3.9		1405.39	3.5
1391.04	2.4		1404.6	2.7		1398.69	2.3		1410.75	2.4		1419.7	3.2		1405.98	3.7
1391.91	1.7		1405.65	2.3		1399.72	2		1411.65	3.2		1420.28	3.5		1406.78	2.6
1393.58	1.3		1406.56	2.7		1400.37	3		1411.97	3.1		1421.06	2.7		1407.33	2.8
1394.36	1.5		1407.61	2.2		1401.51	2.7		1413.22	2.9		1422.3	3.5		1408.18	2.6
1395.68	1.7		1408.75	2.8		1402.37	2.8		1414.25	3.5		1424.18	3.8		1409.77	3.4
1396.85	1.8		1409.83	2.6		1403.51	3.3		1415.05	2.9		1424.95	2.9		1410.62	3.1
1397.49	1.6		1410.33	2.6		1404.44	2.3		1415.77	3.1		1425.88	3.3		1411.51	2.9
1398.14	1.2		1411.1	2		1406.4	3.2		1416.49	3		1427.73	3.3		1411.97	2.9
1399.15	1.7		1411.86	2.3		1406.97	2.9		1417.83	3.5		1428.3	3.1		1413.36	3
1400.02	1.5		1412.74	2.5		1408.09	3.1		1418.91	3.3		1429.37	3.8		1414.9	2.8
1400.6	1.4		1413.94	2.3		1409.48	3.3		1419.26	3.2		1430.75	3.2		1415.88	2.9
1402.24	2		1415.41	2.4		1410.23	2.6		1420.53	2.6		1431.13	3.2		1416.93	2.6
1403.42	1.6		1416	2.5		1410.84	2.6		1422.09	3		1432.79	3.5		1417.52	2.9
1404.34	1.4		1418.31	2.9		1411.22	2.6		1423	2.8		1433.63	2.7		1418.32	3
1404.76	1.5		1419.58	1.9		1413.62	2.6		1424.45	3.6		1434.43	3.6		1418.95	3.2
1405.4	1.5		1420.51	2.4		1414.76	3.3		1425.97	3.2		1435.33	3.4		1420.31	3
1406.38	1.5		1421.66	2.5		1415.25	2.8		1426.58	2.7		1436.44	3.7		1421.08	3.3
1407.37	1.3		1423.24	2.4		1416.4	2.5		1427.54	2.8		1437.92	3.3		1421.93	2.9
1408.88	1.5		1424.06	2.2		1416.91	2.4		1428.46	3.8		1438.29	3.4		1424.07	4.3
1410.53	1.4		1424.82	2.4		1417.79	2.4		1429.46	2.7		1439.02	3.3		1425.6	3
1411.42	1.6		1425.58	2.1		1418.61	2.4		1430.01	3		1440.08	3.6		1426.47	3.1
1411.93	1.6		1426.24	2		1419.54	2.6		1431.25	3.5		1441.15	3.9		1427.91	3.1
1412.75	1.7		1427.82	2.4		1420.22	2.8		1431.96	3.2		1442.1	3.4		1428.62	2.5
1414.44	1.6		1428.94	2.9		1421.14	2.9		1433.03	3.5		1442.77	3.5		1429.76	3.5
1415.3	1.5		1430.23	2.7		1421.94	2.9		1433.93	2.8		1443.94	4.1		1431.64	3.5
1416.71	1.5		1431.08	2.3		1422.49	3.1		1434.53	3.5		1444.65	3.8		1432.99	2.8
1417.73	1.4		1432.44	2.5		1423.13	2.6		1435.22	3.5		1446.09	3.7		1433.93	2.5
1418.73	1.7		1433.8	3.2		1423.94	2.7		1436.43	3.2		1446.98	3.2		1435.3	3.6
1420.02	1.6		1435.48	2.9		1425.24	2.7		1438.46	4		1447.67	3.2		1436.38	2.8
1420.86	1.6		1437.16	2.4		1425.52	2.8		1439.12	3.1		1448.45	3.3		1436.87	2.9
1421.87	1.6		1437.7	2.4		1426.25	2.6		1439.93	3.3		1448.95	3.8		1437.78	3
1422.64	1.3		1438.53	2.7		1427.3	2.2		1440.61	3.3		1449.45	3.4		1438.37	3.1
1423.24	1.5		1438.95	2.6		1428.07	2.1		1441.29	2.8		1450.63	3.2		1439.65	4.2
1423.77	1.6		1440.07	2.9		1429.03	2.6		1442.84	4.3		1451.44	3.4		1440.66	3.6
1424.63	1.5		1440.97	2.2		1430.55	3.2		1444.27	3		1452.51	3.4		1441.58	3.2
1425.92	1.6		1441.78	2.3		1431.9	2.5		1445.17	2.8		1453.31	3.8		1442.03	3.2
1426.73	1.3		1442.49	2.6		1433.65	2.7		1445.98	3.1		1454.46	3.4		1443.12	3.7
1428.11	2.2		1443.85	2		1433.96	2.7		1447.48	2.7		1455.11	3.3		1444.39	3
1429.55	1.6		1445.05	2.5		1435.22	2		1448.13	3.2		1455.92	3.3		1445.34	3
1430.56	1.2		1445.54	2.5		1435.62	2		1449.35	3.3		1457.34	3.2		1446.61	3
1431.54	1.3		1446.22	2.7		1436.19	2		1449.71	3.4		1458.64	3.3		1446.99	3
1432.43	1.6		1448.07	2.2		1437.02	3.9		1451.12	3.6		1459.93	3.1		1447.8	3.2
1433.93	1.6		1448.99	2.4		1437.72	3.2		1452.35	3.3		1460.91	3.2		1448.76	3.1
1435.13	1.5		1449.73	2.6		1439.15	2.8		1453.68	3.3		1462.1	3.1		1450.31	3.7
1436.45	2		1450.35	2.6		1439.84	3		1454.6	3.6		1462.84	3.1		1451.64	3.8
1437.26	1.7		1450.93	2.6		1440.85	3.3		1455.71	3.1		1463.96	3.5		1452.26	3.3
1437.85	1.5		1451.59	2.6		1441.45	2.9		1456.27	2.5		1464.94	3.4		1453.29	4.4
1438.82	1.5		1452.32	2.3		1442.96	2.8		1457.06	3		1466.2	3.9		1454.22	3.8
1440.23	1.6		1453.17	2.2		1443.74	2.8		1458.08	3.4		1467	3.7		1455.9	2.4
1441.68	1.7		1454.01	2.9		1444.7	2.9		1459.33	4		1468.28	3.9		1457	2.9
1443.2	1.9		1455.09	3.1		1445.21	2.9		1460.46	3.9		1469.54	2.8		1458.16	2.9
1443.89	1.9		1456.13	3.1		1446.37	3.1		1461.53	3.3		1470.57	3.1		1459.38	3.1
1445.29	1.5		1456.96	2.3		1447.48	2.7		1462.16	3.5		1471.42	3.3		1460.01	3.6
1446.68	1.6		1457.88	2.4		1448.94	2.9		1463.02	3.8		1472.27	3.5		1460.67	3.6
1447.41	1.4		1458.69	2.5		1450.95	3.4		1463.63	3.4		1473.12	3.6		1461.64	2.6
1448.44	1.7		1459.84	2.2		1451.59	3.2		1464.23	3.2		1474.03	3.6		1462.28	3
1449.8	1.7		1461.36	3.2		1453.52	2.5		1464.54	3.2		1474.78	2.9		1462.71	3
1451.16	1.5		1462.97	2.9		1454.51	3.1		1466.1	3.3		1475.59	3		1463.8	3.3
1452.68	2		1463.41	3.3		1455.49	2.7		1466.77	3.2		1476.53	3.1		1464.94	3.7
1453.37	1.3		1464.29	2.4		1456.32	2.2		1467.91	3.2		1477.56	3.2		1466.03	3.6
1454.35	1.4		1465.07	2.2		1457.67	3		1468.82	3.6		1478.37	3.7		1466.51	3.4
1455.61	1.5		1465.97	2.4		1458.1	3		1469.54	4		1479.54	3.5		1467.09	2.7
1457.02	2.3		1466.61	2.4		1459.15	2.7		1471.25	3		1480.85	3.8		1467.91	3
1458	1.8		1467.94	2.5		1460.18	3.1		1471.84	3.5		1482.6	3.8		1468.64	3.5
1459.04	1.8		1469.52	2.6		1461.56	2.8		1473.1	3.8		1483.9	3.5		1470.46	3.8
1460.15	1.4		1469.97	2.5		1462.46	2.9		1473.76	3.2		1484.31	3.4		1471.36	3.5
1461.51	1.6		1472.21	4.1		1464.24	3.4		1474.53	3.6		1485.02	3.5		1472.05	4.2
1462.9	1.7		1473.32	3		1465.46	3.6		1475.71	3.3		1485.61	3.5		1473.66	3.5
1463.72	2		1474.23	2.9		1466.27	3.3		1476.55	3		1486.86	4.2		1474.61	3.3
1465.05	1.8		1475.67	2.9		1467.13	3		1478.41	3.3		1487.52	4		1475.43	3.3
1465.82	2.1		1476.65	3.2		1468.8	3.8		1479.21	3		1488.2	3.1		1476.03	3.3
1467	1.8		1477.44	3.1		1470	2.9		1480.26	3.6		1489.23	3.6		1476.57	3.6
1467.54	1.9		1478.02	2.9		1470.65	2.9		1481.48	3.7		1490.73	3.1		1478.19	3
1468.6	1.9		1478.93	2.5		1471.41	2.9		1482.69	3.4		1491.25	3.6		1479.28	3.8
1470.51	1.5		1480.03	3.1		1473.38	3.1		1483.73	2.8		1492.38	2.5		1480.34	3.6
1471.28	1.5		1482.65	3.5		1475.15	2.9		1485.28	4.1		1493.28	3		1482.47	3.5
1471.82	1.6		1485.16	2.7		1476.14	2.9		1486.59	3.6		1493.83	3.5		1483.37	3.5
1473.42	1.7		1486.24	3.1		1476.53	2.9		1486.94	3.6		1494.76	3.3		1484.22	3.4
1474.69	1.8		1487.26	2.7		1477.44	3.1		1487.95	3.5		1495.24	3.4		1485.22	3
1476.91	1.8		1488.62	2.1		1477.89	3.3		1489.34	3.8		1496.26	3.7		1485.87	2.9
1478.26	1.8		1489.24	2.4		1479.16	3.6		1490.56	3.7		1498.06	4.1		1486.94	3.4
1479.7	1.7		1489.78	2.7		1479.92	3.3		1491.65	3.6		1498.93	2.9		1488.06	3.7
1480.82	1.6		1491.41	3		1480.6	3.1		1493.36	4.8		1500.12	3.6		1489.22	3
1481.44	1.6		1492.08	2.4		1482.35	3.1		1494.16	3.9		1501.16	3.5		1490.07	3.8
1482.55	2.1		1492.66	2.8		1484.12	3.6		1494.91	3.4		1501.68	3.8		1490.45	3.8
1483.25	1.8		1493.85	2.8		1485.54	3.2		1495.44	3.1		1502.89	3.6		1491.13	3.5
1484.57	1.2		1495.39	2.6		1486.45	4.2		1496.25	3.4		1503.49	3.5		1491.78	3.3
1485.39	2		1496.03	2.7		1487.66	3.5		1496.74	3.3		1504.07	3.6		1492.58	5
1487.16	1.8		1497.35	3.1		1488.66	2.8		1497.17	3.4		1504.76	4.5		1493.97	2.9
1488.48	1.7		1499.72	2.2		1490.09	3.1		1498.62	4		1506.32	3.8		1495.37	3.9
1489.24	1.7		1501.17	2.9		1490.66	3.1		1499.95	3.2		1506.94	3.4		1496.06	3.2
1490.33	2		1502.36	3.3		1491.49	3.2		1500.98	4.1		1508	3.7		1496.99	3.1
1490.85	2.3		1503.06	3		1492.32	2.5		1502.23	3.8		1508.63	3.1		1498.39	3.2
1491.84	1.6		1504.61	3.7		1493.43	3.3		1504.25	3.2		1509.12	3		1498.8	3.1
1492.46	1.6		1505.68	2.8		1494.61	3.1		1505.96	3.9		1510.43	3.6		1499.78	3.5
1493.27	1.7		1506.35	2.7		1495.52	3.5		1506.76	4.3		1511.14	4.4		1500.44	3.2
1494.34	1.4		1507.12	2.4		1496.39	3		1508.03	2.9		1511.78	3.3		1501.56	4
1494.93	1.5		1508.42	2.5		1497.34	2.9		1508.87	3.3		1512.95	3.7		1502.7	2.9
1496.3	1.8		1509.26	2.8		1498.19	3.2		1510.16	3.2		1513.29	3.6		1503.81	3.2
1498.34	1.8		1509.76	2.9		1499.4	3.1		1511.22	3.4		1514.14	3.8		1504.33	3.2
1498.72	1.7		1510.58	3.4		1500.59	3.3		1512.8	4.3		1514.64	3.5		1504.97	3.2
1499.84	1.6		1511.39	3		1501.61	2.8		1513.79	3.7		1515.56	4.2		1505.85	3.6
1500.32	1.6		1512.94	3		1502.5	3.6		1514.9	3.3		1516.17	3.4		1506.52	3.3
1500.95	1.7		1513.89	3.4		1503.88	2.8		1516.66	3.5		1517.15	3.5		1507.32	3.6
1502.51	1.8		1515.63	3		1504.36	3		1518.38	3.3		1518	3.5		1508.04	3.7
1503.36	1.6		1516.38	2.8		1505.41	3.4		1519.2	2.9		1518.51	3.3		1509.65	4.2
1503.97	1.4		1517.26	2.9		1506.55	3		1519.77	3.5		1519.36	3.4		1510.34	3.7
1505.34	2		1517.91	2.4		1507.53	3.7		1520.41	3.7		1520.44	3.5		1511.18	3.2
1506.28	1.8		1519.02	3.2		1509.1	3.8		1521.23	3.7		1520.79	3.5		1512.05	3.7
1507.25	1.4		1519.85	3.4		1510.85	4.1		1521.78	3.8		1521.46	3.4		1513.89	3.7
1508.14	1.5		1521.35	2.8		1512.87	3.8		1522.45	3.5		1522.31	3.1		1514.64	4.1
1509.74	1.9		1522.45	3		1514.52	2.6		1523.88	4.1		1523.21	3.2		1515.21	3.4
1510.83	1.7		1523.63	2.6		1515.56	3.2		1525.36	3.8		1524.08	4.2		1515.92	3.3
1511.84	1.7		1524.64	3.5		1516.64	3.4		1525.72	3.8		1525.41	3.3		1516.8	3.2
1513.41	2		1525.23	3.2		1517.15	3		1526.59	3.9		1526.45	3.7		1517.05	3.2
1514.83	1.7		1526.64	2.4		1519.11	2.8		1528.16	3.8		1528.02	3.7		1518.32	4.2
1515.69	2		1527.74	3.6		1520.57	3.3		1528.74	3.7		1528.93	3.4		1519.2	4.4
1516.95	2		1529.45	3.7		1521.04	2.9		1529.61	3.6		1529.74	3.4		1520.91	3.6
1519.26	1.6		1530.87	2.3		1522.25	3.1		1530.55	3.5		1530.45	3.5		1521.92	3.8
1520.8	2.1		1531.68	2.6		1523.3	3.7		1531.61	4.1		1531	3.5		1522.82	4.7
1521.38	1.8		1532.65	3.2		1524.22	2.7		1532.15	4		1531.71	3.5		1524.71	4.3
1522.06	1.6		1533.71	3.3		1525.19	3.3		1532.93	4.5		1532.74	3.3		1525.55	3.6
1523.04	1.7		1534.54	2.9		1525.68	3.3		1533.75	3.2		1533.8	3.8		1526.31	3.2
1524.47	1.7		1535.67	3.1		1526.38	3		1534.93	3.2		1534.81	3.8		1527.62	3.7
1525.58	2.1		1536.02	3.2		1527.08	3.4		1536.7	3.8		1536.38	3.4		1529.04	4.1
1526.96	1.6		1537.59	2.6		1527.88	3.1		1537.49	3.2		1537.12	3.7		1529.87	4.2
1527.77	2		1538.79	4.2		1528.7	3		1538.48	3.6		1537.96	3.6		1531.47	3.7
1528.34	1.9		1539.7	2.9		1529.05	3		1539.41	3.8		1538.57	3.9		1532.34	3.1
1529.21	1.9		1541.46	3.6		1530.61	3.3		1540.84	4.1		1539.69	4.2		1533.31	3.7
1529.87	2.1		1542.74	2.8		1531.21	3.9		1541.69	3.8		1540.65	4.4		1534.54	3.8
1531.26	2		1543.77	3.5		1532.43	2.9		1542.64	3.7		1541.18	4.4		1536.06	4.1
1532.03	1.9		1544.92	2.7		1534.1	3.5		1543.33	3.9		1542.6	4.7		1536.29	4.1
1533.11	1.4		1546.33	3.8		1534.65	3.5		1543.98	3.9		1544.8	5		1537.77	3.4
1534.46	1.7		1547.28	2.4		1535.64	3.2		1544.53	3.9		1546.15	3.4		1538.26	3
1535.04	1.8		1548.7	3.4		1536.87	3.6		1545.03	3.8		1546.92	4.5		1539.17	3.6
1536.18	2.2		1549.65	2.7		1537.74	3.1		1546.2	4.3		1548.02	4.9		1540.46	4.4
1537.2	2.3		1551.2	3.4		1539.89	3.4		1548.56	4.4		1549.5	3.3		1541.07	3.5
1538.17	1.4		1553.38	3		1540.42	3.4		1550.43	4.1		1550.85	4		1542.8	3.6
1539.26	1.9		1554.03	3.1		1541	3.3		1551.39	3.8		1551.83	3.3		1543.38	3
1540.32	2.3		1554.78	2.6		1542.57	3.5		1552.22	4.5		1552.57	4.3		1544	3.6
1541.36	1.7		1555.92	2.7		1543.25	3.4		1553.26	3.1		1554.63	3.8		1546.16	4.2
1542.28	1.7		1556.94	2.6		1543.95	3.2		1553.98	3.7		1555.51	3.7		1546.6	4.1
1543.05	1.7		1557.6	2.5		1544.55	3.4		1555.04	3.5		1557.06	4.4		1547.56	3.1
1544.27	1.8		1558.6	3.1		1546.34	3.3		1555.71	3		1558.09	3.9		1548.47	3.4
1545.04	1.8		1560.31	3.4		1547.6	3.9		1556.35	3.6		1558.7	4.4		1549.24	3.8
1545.61	2		1561.7	2.6		1548.84	3.3		1557.69	2.7		1559.65	4		1550.48	3.2
1546.53	1.6		1562.95	3.7		1550.19	3.1		1558.79	4.5		1560.43	4.2		1551.56	3.8
1547.37	1.7		1563.72	3.2		1550.69	3.4		1559.59	4.4		1561.71	4.2		1552.16	3.4
1549.8	2.4		1564.89	2.9		1551.73	2.8		1560.42	4.3		1563.27	4.2		1553.17	3.7
1551.04	1.9		1565.71	2.6		1552.57	2.9		1561.63	3.8		1564.26	4.3		1554.25	3.5
1553.22	1.8		1566.52	2.6		1553.07	2.9		1562.86	3.7		1565.11	3.7		1555.38	3.8
1553.9	2.2		1567.01	2.7		1553.57	3.2		1564.86	4		1566.11	4.2		1556.06	4.2
1555.34	1.8		1568.35	3.3		1554.14	3.5		1566.28	3.6		1567.18	5.2		1557.27	3.2
1556.16	1.9		1569.53	2.9		1555.51	4.3		1567.37	3.5		1568.54	3.6		1558.51	4.1
1557.88	2.2		1571.11	3		1556.21	4.1		1568.79	4.1		1569.2	3.7		1559.24	4.5
1558.71	2		1571.74	3.2		1557.74	3.3		1570.69	4.2		1570.02	4.8		1560.46	3.9
1559.59	1.8		1572.81	3.1		1559.56	3.7		1571.36	4.2		1571.09	4.1		1560.91	4
1560.34	1.7		1573.87	3.4		1560.59	3.6		1571.8	4.1		1572.2	3.8		1561.69	5.1
1560.85	1.9		1574.75	3.4		1562.57	3.3		1572.58	3.6		1573.26	3.8		1562.88	4.2
1562.28	2.1		1575.74	3		1563.25	3.1		1574.59	4.8		1574.56	3.5		1563.87	4.4
1564.42	2.1		1576.25	3.3		1564.1	3.4		1575.86	4.3		1575.54	4.3		1564.94	3.3
1565.76	1.7		1578.14	3.8		1564.98	3.6		1576.75	3.7		1577.36	4.1		1565.61	3.7
1566.79	1.9		1579.27	3.5		1566.13	4.3		1578.03	4.5		1578.09	4.9		1566.41	3.3
1567.59	2		1580.41	3.3		1567.91	3.1		1578.73	4.3		1579	3.9		1567.54	3.7
1568.04	2.1		1581.52	3		1568.73	2.8		1580.63	3.7		1580.2	3.9		1568.2	4.5
1569.13	2.4		1582.33	2.8		1569.76	3.6		1581.55	3.9		1580.81	4.5		1568.75	4.5
1569.8	2		1584.03	3.3		1570.62	4		1582.26	4.3		1581.93	4.1		1569.9	4.2
1570.81	1.9		1585.72	3.6		1571.48	3.2		1583.92	4.7		1582.57	4.5		1570.35	4
1571.85	1.6		1586.77	3.8		1572.11	2.9		1585.59	4.9		1584.51	4.3		1571.18	4.1
1572.72	2.1		1588.27	3.8		1573.94	3.5		1587.5	4.5		1585.97	4		1572.69	4.3
1573.82	2.2		1589.19	3.9		1574.68	4.2		1588.47	4.8		1586.72	3.8		1573.24	4
1574.6	2.1		1590.31	3		1576.1	3.2		1589.26	4.2		1587.6	4.7		1574.85	4.4
1576.18	2.3		1591.26	3.7		1577.08	3.9		1590.05	3.6		1588.84	3.6		1576.18	3.3
1577.12	2.1		1593.02	4		1577.92	3.5		1591.39	4.1		1589.57	3.9		1577.34	4.9
1577.83	2.1		1594.76	2.9		1578.58	3.5		1592.77	3.4		1590.87	4.9		1578.39	4.6
1579.69	2		1596.24	3.7		1579.41	3.6		1593.82	4.6		1591.73	5.6		1579.44	5.2
1580.7	2.3		1596.93	2.8		1580.93	3.4		1595.64	3.9		1593.73	4.1		1580.38	4.9
1582	2		1598.3	3.1		1582.35	4.1		1597.03	4.4		1594.6	3.7		1580.98	4.1
1582.66	2.1		1598.74	3.1		1583.44	2.9		1598.35	4.4		1595.88	4		1581.91	4.8
1584.51	2.4		1599.35	3.5		1584.54	3		1598.89	3.9		1596.42	4.1		1582.7	4
1585.63	2.4		1600.26	2.7		1585.24	3.2		1599.65	4.4		1596.99	3.5		1584.18	5
1587.4	1.9		1601.16	3.2		1586.29	3.9		1600.72	4.7		1598	4.3		1585.46	4.5
1588.64	2.3		1602.07	2.6		1586.9	3.9		1601.62	4.5		1599.19	5.3		1586.49	5
1589.82	2.2		1603.53	3.7		1588.75	4.3		1602.52	4.7		1599.83	4.4		1587.77	3.9
1590.66	2		1604.62	3.5		1589.88	3.4		1603.45	4.1		1600.82	4.3		1589.56	4
1591.44	1.6		1605.21	3.5		1590.35	3.6		1604.51	3.8		1602.45	4.7		1590.13	3.9
1592.27	2		1605.93	3.4		1590.82	3.6		1605.99	4.5		1603.53	4.4		1591.3	3.9
1592.95	2		1607.04	3.1		1593.18	4.3		1606.59	4.8		1604.09	4.1		1592.63	3.6
1594.36	1.7		1607.96	3.4		1593.71	4.4		1608.16	5		1605.78	4.6		1593.05	3.9
1595.52	2.3		1608.66	3.4		1594.96	3.7		1609.88	4.4		1606.91	4.8		1593.56	3.6
1597.03	2.4		1609.32	3.4		1596.03	3.3		1610.99	4.3		1607.81	5.1		1593.88	3.6
1598.66	1.8		1610.29	2.7		1596.91	3.5		1611.67	5.1		1609.05	5.1		1595.11	4.3
1600.01	2.2		1611.59	3.7		1598.22	3.7		1613.15	4.8		1609.72	4.3		1596.27	5.1
1601.11	2.5		1612.7	3.1		1599.51	4.1		1614.28	4.3		1610.8	4.8		1597.64	6
1602.19	2.3		1613.45	3.4		1600.54	3.4		1615.2	5.3		1611.9	4.5		1598.11	5.3
1602.87	2.4		1614.55	4.3		1601.66	3.5		1616.35	4.8		1612.66	4		1599.56	4
1604.01	2.2		1615.82	4		1603.33	3.8		1617.06	4.6		1613.45	4.1		1600.35	5.4
1605.03	1.9		1617.44	3.9		1604.31	4.3		1617.91	5.1		1613.91	4.1		1601.47	3.9
1605.86	2.3		1618.62	3.2		1605.86	3.2		1618.72	5.1		1615.27	3.4		1602.31	4.7
1607.11	2.3		1619.29	3.8		1606.23	3.2		1619.86	5.8		1616.09	4.9		1603.24	4.1
1608.79	2		1620.19	4.7		1606.83	3		1621.37	4.3		1617.46	4.9		1604.07	4.3
1609.97	2.1		1621.45	3.7		1607.97	4.5		1622.16	4.1		1618.2	5.3		1605.01	4.3
1611.28	2.3		1623.09	4.6		1609.45	4.6		1623.13	4.3		1619.23	4.5		1605.75	5.2
1611.95	2.3		1624.53	3.6		1610.92	5.4		1623.87	4.1		1620	5.6		1606.84	3.8
1614.07	2.3		1626.3	4.3		1611.63	4.2		1625.08	4.5		1621.87	5		1608.25	5
1614.97	2.3		1627.31	3.1		1613.23	4.2		1625.91	4.8		1623.31	3.6		1609.39	4
1616.09	2.1		1628.22	3.4		1614.58	3.9		1626.73	4.6		1623.9	3.5		1609.93	4.1
1617.25	2.4		1629.41	4.1		1615.67	4		1628.03	4.5		1625.24	5.8		1610.58	4.2
1618.22	2.1		1630.11	5.2		1616.35	4.4		1628.62	4.5		1627.29	4.7		1611.53	4.4
1620	2.7		1630.81	3.7		1617.05	3.8		1629.42	4		1628.03	5.2		1612.51	4.9
1621.76	2.1		1632.23	4.2		1618.32	4.1		1630.49	5.6		1628.98	4.8		1613.32	4.4
1622.57	1.7		1633.9	4		1619.46	4.7		1631.01	5.7		1630.19	5.1		1614.32	4.1
1623.29	2.4		1634.75	3.4		1620.74	3.9		1631.69	5.5		1631.99	4.9		1615.33	4.3
1624.47	2		1635.35	3.3		1622.8	4.2		1633.34	5.6		1632.82	4.9		1616.15	3.9
1624.97	2		1636.87	3.9		1624.32	4.1		1634.19	4.9		1634.93	5.4		1617.09	4.8
1626.22	2.1		1638.07	3.6		1625.68	4.7		1636.15	3.7		1635.84	4.8		1618.04	5.5
1627.1	2.5		1638.88	3.4		1626.99	4.4		1636.82	4.4		1636.58	5.9		1618.76	4.8
1627.86	2.2		1640.17	3.4		1627.91	4.4		1637.99	5.5		1638.97	4.9		1620.17	5.3
1628.74	2.1		1641.33	3.2		1628.84	4.1		1640.09	4.9		1640.18	5.7		1621.19	4.4
1629.57	2.1		1642.03	3		1629.86	4.2		1641.75	5.3		1642.07	5.5		1622.03	4.8
1630.26	2.2		1643.29	3.4		1630.47	3.8		1643.3	5.7		1643.05	4.9		1622.75	4.2
1631.02	2.3		1644.11	4.4		1631.22	4.1		1644.7	6.1		1644.09	5.2		1623.9	5.7
1632.17	2.5		1644.77	3.6		1631.9	4.2		1646.05	5.3		1645.11	5		1624.97	4.1
1632.84	2.2		1645.72	3.8		1632.85	3.4		1646.85	4.7		1646.06	6		1626.02	4.9
1633.42	2.2		1647.29	4		1633.37	3.6		1647.39	5.1		1646.84	5.4		1627.09	5.2
1634.33	2.2		1648.14	3.7		1634.6	4.3		1648.22	5		1649.28	5.9		1628.22	5.3
1635.09	1.9		1649.33	3.6		1635.71	4		1649.37	5.5		1651	6.1		1629.04	4.5
1636.19	2.4		1650.4	3.9		1637.1	4.1		1650.79	6.3		1651.66	6.2		1630.06	6.2
1637.01	2.7		1651.5	5.2		1637.9	4		1651.65	4.9		1652.32	5.8		1630.78	5.8
1637.88	2.8		1652.55	3.8		1638.62	3.8		1652.53	5.3		1653.96	4.2		1631.72	5.6
1639.3	1.9		1653.81	3.9		1639.92	4.2		1653.38	5.9		1654.57	4.8		1632.58	5.2
1640.46	2.1		1655.14	4.1		1640.68	3.9		1655.04	4.9		1656.49	5.7		1633.27	5.2
1642.5	2.6		1656.15	4.4		1641.94	4.2		1655.93	4.9		1657.37	5.3		1635.51	5.2
1643.53	2.5		1657.41	4.1		1643.03	4.4		1656.79	5.7		1658.63	5.4		1636.38	5.8
1645.12	2.3		1658.46	4.4		1643.64	5		1658.27	5.6		1659.49	5.6		1637.95	6.4
1645.79	2.3		1659	4.2		1644.89	5.8		1659.08	4.5		1661.44	5.8		1638.61	6.3
1647.47	2.9		1659.75	4.8		1646.11	4		1660.18	4.7		1662.68	5.5		1639.54	6
1648.4	2.2		1660.45	4		1646.82	4.5		1661.92	5.6		1663.86	4.8		1640.21	4.7
1649.06	2.4		1661.12	4.2		1648.28	4.2		1663.08	6.3		1664.65	5.1		1640.92	4.5
1649.93	2.3		1663.04	3.7		1649.62	5.4		1663.91	5.8		1665.55	4.9		1641.97	5.1
1650.61	2		1663.63	3.6		1651.01	4.8		1664.69	5.7		1666.19	5.7		1643.08	5.5
1651.25	2		1664.62	4.4		1652.15	5.1		1665.52	4.9		1667.64	6.3		1644.14	5.8
1651.96	1.8		1665.09	4.7		1653.11	3.5		1666.74	5.2		1668.86	6.5		1644.77	5.1
1652.95	1.9		1666.82	5		1653.84	4.6		1667.65	4.8		1669.38	6.5		1645.48	5.9
1653.68	2		1667.66	3.5		1655.47	5.5		1668.33	5.9		1671.16	6.2		1646.73	5.4
1654.35	2		1668.52	3.9		1656.84	4.7		1668.86	5.6		1671.99	5.9		1647.68	6
1655.29	2.4		1670.53	4.3		1657.88	4.3		1669.77	4.4		1672.94	6.2		1648.91	5.7
1655.99	2.4		1671.88	4.5		1659.48	5.2		1670.54	4.8		1673.99	6.3		1649.94	6
1656.96	2.4		1672.74	4.7		1660.92	4		1671.17	4.9		1675.41	6.4		1650.64	5.5
1658.02	3		1674.46	3.5		1662.87	5.1		1672.32	5.5		1677.19	6.6		1652.66	6.7
1658.55	2.7		1675.97	4.9		1664.01	4.7		1673.25	5.6		1678.59	7.1		1653.74	5.8
1659.28	2.4		1677.02	4.7		1664.5	4.7		1674.02	6		1680.26	5.8		1654.43	5.9
1660.81	2.5		1677.63	4.5		1665.22	4.7		1675.1	5.6		1680.89	6		1656.06	5.9
1661.48	2.2		1678.46	4		1665.96	4.7		1675.67	5.6		1681.97	7.3		1656.83	5.8
1662.56	2.7		1679.77	4.6		1667.62	5.2		1676.65	5.8		1683.21	6.8		1657.76	5.2
1664.5	3.2		1681.35	4.1		1668.6	4.5		1677.2	5.6		1684.62	6.7		1659.24	6.4
1665.85	2.2		1683.01	5.5		1670.08	5.3		1677.87	6		1685.68	6.9		1660.89	7.2
1666.56	3.1		1683.89	5.7		1671.22	6.3		1679.42	6.7		1686.88	6.9		1661.62	5.6
1668.68	2.9		1685.6	4.2		1672.7	4.9		1680.25	7		1688.1	6.4		1663.21	5.5
1669.86	2.3		1685.99	4.3		1673.77	5.1		1683.05	5.7		1689.28	7.1		1663.7	5.9
1671.28	3.1		1686.66	4.9		1674.77	5.8		1685.17	6.3		1689.79	6.4		1664.45	6.2
1673.63	2.7		1687.77	4.9		1676.38	4.6		1685.94	6.9		1692.21	7.3		1665.53	4.5
1674.12	3		1688.46	4.6		1676.92	4.9		1686.74	6.7		1693.23	6.6		1667.01	7.4
1675.1	2.6		1689.73	4.9		1677.76	5.6		1688.07	6.1		1694.17	7.4		1668.55	7.2
1676.27	2.2		1690.83	4.8		1678.15	5.8		1689.05	6		1695.93	6.2		1669.15	7.3
1677.05	2.8		1691.85	4.3		1679.52	5.2		1689.68	6.2		1697.1	7.3		1669.77	6.4
1678.17	3		1692.68	4.7		1680.64	5.9		1690.17	6.2		1697.77	6.7		1671.12	6.3
1678.59	3		1693.42	5.1		1681.49	4.2		1691.2	6.6		1699.1	8.8		1673.27	7.3
1679.56	2.4		1694.34	5.2		1682.69	4.7		1692.85	6.7		1699.79	7.4		1674.27	8.2
1681.44	3.4		1695.9	4.5		1683.35	5.1		1694.09	6.9		1700.88	6.1		1675.64	7.6
1683.5	2.6		1697.83	5.5		1684.51	5.4		1695.63	8.1		1701.95	7.1		1676.98	6.6
1684.83	3.7		1698.88	5.1		1685.23	4.4		1696.11	8.1		1703.62	7		1677.82	6.8
1686.2	3.2		1699.62	4.9		1686.09	5.7		1696.98	6.5		1704.45	7.2		1678.99	8
1687.22	2.7		1700.26	5		1687.84	5.4		1697.46	6.6		1705.3	6.2		1680.59	8.2
1687.91	2.5		1701.05	6.1		1689.15	6.7		1699.21	6.3		1706.11	6.4		1681.64	8.3
1688.77	2.5		1702.05	4.1		1690.67	4.7		1700.01	6.2		1707.86	7.5		1682.99	8.3
1690.21	2.9		1703.18	4.5		1691.42	6.3		1701.08	7.4		1709.57	7.1		1683.87	9.5
1691.36	2.6		1703.62	4.7		1692.94	5.7		1702.49	6.4		1710.42	7		1684.71	7.5
1692.34	3.6		1704.39	4.7		1693.88	5.5		1703.88	6.8		1711.58	6.5		1685.97	9
1692.98	3.1		1705.55	3.7		1694.59	6.3		1704.57	6.4		1712.65	7		1687.06	9.3
1694.03	2.8		1706.18	4.7		1695.08	6.2		1705.3	6.3		1713.75	6.9		1688.26	9.7
1695.33	2.3		1707.08	4.9		1696.62	5.9		1707.14	6.9		1715.39	6.2		1690.5	10.1
1696.13	2.7		1707.75	4.2		1698.16	5.7		1708.07	6.7		1716.63	8.1		1692.42	9.6
1696.99	2.9		1709.35	4.8		1699.02	5.7		1709.11	6.9		1718.24	8.2		1693.58	9.5
1697.86	2.7		1710.76	5.9		1700.22	6.4		1710.81	6.5		1719.24	8.4		1694.5	10.1
1698.34	2.7		1712.36	5.9		1701.59	4.3		1711.75	7.3		1720.02	8.5		1695.61	12.1
1699.14	2.8		1714.45	4.7		1702.63	5.6		1713.02	6.9		1722	8.1		1696.89	7.9
1700.21	2.3		1715.54	5.1		1703.96	6.4		1713.69	5.9		1722.6	8.3		1697.9	10.6
1700.92	2.3		1716.18	4.7		1704.77	6.4		1715.07	7.6		1723.54	8.1		1698.96	9.2
1702.26	2.9		1717.58	5.2		1705.19	6.2		1716.4	7.6		1724.92	6.3		1699.57	8.2
1703.64	2.2		1718.96	5.2		1706.19	5.7		1717.15	7.1		1726	8.5		1700.85	11.3
1704.37	2.4		1719.96	4		1706.74	5.4		1718.13	6.1		1726.81	10.4		1702.2	11.7
1705.33	2.3		1720.98	4.5		1707.49	5.8		1718.83	5.8		1728.09	7.9		1703.33	9.9
1706.73	3		1722.3	4.5		1708.34	6.1		1720.1	6.7		1729.02	7.2		1704.47	10.8
1708.06	2.7		1723.18	5		1709.39	7.4		1721.08	7.4		1730.48	7.7		1705.35	10.8
1708.97	3		1723.99	4.7		1710.32	5.7		1722.06	7.7		1732.21	8		1706.14	11.2
1710.14	2.6		1724.61	4.4		1711.53	5.6		1724.18	6.4		1733.28	7.6		1706.92	9.8
1710.7	2.6		1725.67	4.8		1713.04	7.1		1725.5	6.6		1735.08	7.2		1707.66	10.5
1711.4	3		1726.95	5.3		1714.19	5		1726.56	7.3		1736.43	7.4		1708.84	11.6
1712.37	2.7		1728.18	4.7		1714.68	4.8		1728.05	7.5		1736.97	7.5		1710.56	10.9
1713.69	3.5		1729.23	5		1716.15	7.1		1728.69	7.7		1737.91	7.5		1712.22	10.9
1715.19	3.2		1730.04	3.9		1717.42	6		1729.78	6.4		1738.97	8.5		1713.41	11.8
1715.76	3		1731.2	5.3		1718.45	6.2		1731.48	8.7		1740.35	8.8		1714.33	12
1716.85	3.2		1732.1	4.6		1719.33	5.2		1733.77	6.9		1741.98	8.2		1716.44	9.4
1718	3		1732.98	4.2		1720.56	5.6		1735.02	6.8		1743.14	7.3		1716.9	9.2
1718.82	2.8		1734.59	5.8		1721.14	5.2		1736.15	7.7		1743.99	8.5		1717.63	9.6
1719.88	3.3		1735.56	4.5		1722.82	6.2		1737.26	6.9		1745.2	7		1718.92	12
1720.44	3		1737.1	4.5		1723.88	5.9		1738.18	6.5		1746.28	7.1		1720.38	10.4
1721.55	2.7		1738.37	4.1		1724.38	5.9		1738.73	6.6		1746.76	7.3		1721.52	13.3
1721.96	2.7		1740.19	5		1725.16	6.6		1739.72	7.8		1747.69	7.5		1723.74	10.9
1723.13	3.1		1740.88	3.9		1726.59	6		1741.17	7.2		1749.31	7.9		1725.2	12
1724.5	3.4		1741.73	4.4		1727.45	5.5		1742.59	6.8		1749.63	8		1726.42	12.4
1725.86	3.2		1742.68	5.1		1728.16	5.4		1743.96	6.7		1750.98	9.2		1727.12	13
1727.26	3.2		1743.85	5		1729.57	5.9		1744.65	6.5		1752.06	9.7		1727.83	11.9
1728.16	3.5		1744.83	5.1		1730.94	5.7		1745.75	7.7		1753.09	8.2		1728.46	11.6
1730.02	3.2		1745.84	5.4		1732.18	5.9		1747.43	7.1		1754.91	9		1729.05	12.8
1731.13	2.6		1746.98	5.4		1732.94	6.2		1748.98	7.1		1756.16	7.8		1730.06	13.2
1732.75	3.7		1748.16	5.8		1734.15	5.9		1749.85	6.7		1757.44	8.7		1730.79	11.6
1734.05	3.5		1748.97	5.7		1734.93	6.1		1751.17	8.2		1759.02	8.5		1731.48	12
1735.62	2.5		1751.58	5.3		1736.03	7.4		1752.36	7.4		1759.77	7.7		1732.67	11.5
1736.35	2.4		1752.41	4.9		1737.42	5.8		1752.95	7.2		1760.48	6.9		1733.82	14.8
1737.25	2.3		1753.74	5.8		1737.89	6		1754.24	7.6		1761.76	8.9		1735.46	12.4
1737.9	2.6		1755.39	5.2		1738.8	6.1		1756.02	7.2		1762.79	9		1736.71	14.1
1739.71	3.5		1757.26	5.7		1740.81	6.7		1757.63	8.2		1764.34	8.3		1738.02	14.5
1741.19	2.8		1758.6	5		1742.84	6.4		1759.3	7.6		1765.08	8.4		1739.38	14.3
1742.11	2.6		1759.61	5.1		1743.86	5.3		1760.8	7.3		1766.15	7.5		1740.7	12.5
1743.1	2.5		1760.75	5.5		1745.17	6.8		1761.52	6.5		1767	8.5		1741.87	12.6
1744.09	3.2		1762.52	4.8		1747.59	5.9		1762.4	8.7		1767.57	8.4		1743.69	13.2
1744.55	3		1763.54	5.9		1748.87	7.1		1763.59	8.1		1768.32	9		1744.67	12.3
1745.63	2.5		1765.46	5.9		1750.39	5.6		1764.84	7.7		1769.81	9.5		1745.48	11.6
1746.54	3.1		1766.73	4.1		1751.14	7		1765.39	8.4		1771.16	7.3		1746.72	15
1748.28	2.5		1768.08	5.8		1752.19	5.7		1765.89	8.1		1771.73	7.6		1748.2	14
1749.42	3.2		1769.85	6.1		1754.09	6.1		1767.42	8		1772.52	8.2		1749.08	14
1750.13	3		1771.32	5.1		1755.18	5.5		1767.97	7.5		1774.15	7.6		1750.95	13.3
1750.87	3		1771.89	4.8		1755.95	6.6		1769.18	9.1		1775.38	9.2		1752.45	14.8
1752.99	3.2		1773.08	5		1756.91	6.8		1770.38	9.4		1776.49	7.5		1753.31	15.1
1754.3	2.9		1773.44	5		1758.09	6		1771.84	7.2		1778.1	9.4		1754.69	13.5
1754.98	3.1		1775.38	6.6		1759.85	6.1		1774.22	8.3		1779.32	8.6		1756.12	14.1
1755.98	2.9		1776.34	4.7		1760.9	7.5		1774.95	9.2		1780	9.3		1757.54	14.4
1757.02	3.3		1777.13	5.9		1762.86	6.2		1775.92	8		1781.91	8.5		1759.02	13
1758.36	3.4		1778.22	5		1763.49	6.2		1777.01	8.5		1782.98	7.2		1759.78	14.9
1759.42	3		1779.44	4.8		1766.09	6.8		1778.14	6.2		1784.07	8		1760.55	13
1760.8	3.6		1779.88	4.9		1766.64	6.7		1779.17	7.2		1784.56	8.4		1761.85	13.8
1762.18	3.7		1780.99	5.1		1767.74	7.4		1780.11	8		1785.76	8.9		1762.48	13.8
1763.88	3		1781.97	4.7		1768.56	5.9		1782.48	8.9		1787.28	8.1		1763.82	14.3
1765.04	2.9		1782.67	5.6		1770.28	7.4		1784.05	8.1		1787.96	8.1		1765.08	14.7
1765.48	2.9		1783.56	5.1		1772.92	7		1785.66	7.9		1788.91	8.7		1766.08	14.1
1766.81	3.3		1784.28	5.2		1774.23	7.3		1786.6	8.3		1789.91	7.9		1766.57	14
1768.05	3.1		1785.24	5.7		1775.17	6.9		1787.66	7.2		1791.13	8.3		1767.83	14.4
1768.66	2.8		1785.94	4.9		1776.23	7.1		1788.84	7.9		1792.34	8.2		1768.85	12.3
1769.31	2.9		1786.83	6.1		1777.48	8.7		1789.65	7.7		1793.18	9.7		1769.66	12.6
1770.12	2.5		1787.5	5.2		1778.57	6.9		1791.48	7.2		1793.94	8.2		1770.48	15.6
1770.87	2.7		1789.24	5.6		1779.57	7.3		1792.9	8.5		1794.58	7.9		1771.74	16.3
1772.61	2.8		1790.09	5.7		1780.01	7.4		1795.06	8.5		1795.7	8.5		1772.73	14.9
1773.77	3.7		1791.46	5.2		1780.65	6.5		1795.87	8.2		1796.19	8.8		1773.72	15.3
1774.8	2.9		1792.02	5.6		1781.69	6.3		1797.34	8		1797.11	7.9		1774.32	14
1775.74	3.2		1793.36	5.6		1782.76	6.2		1798.61	7.2		1797.9	8.5		1774.99	14.4
1777.09	2.8		1794.99	5.8		1784.21	6		1799.26	6.1		1799.05	8.4		1776.86	14.4
1777.96	3.7		1797.07	6.1		1785.14	6.2		1800.51	8.3		1800.08	9.2		1778.97	18.2
1779	3.2		1797.82	5.6		1786.27	6.5		1801.47	7.5		1802.5	8.7		1780.45	16.5
1781.3	3.4		1799.95	5.5		1787.27	6.4		1801.86	7.5		1803.63	7.7		1781.07	17.2
1782.84	3.2		1801.08	7.1		1788.15	7.2		1803.11	7.8		1805.13	7.9		1782.25	16
1784.11	3		1801.54	7.4		1790.06	7.7		1804.2	7.1		1805.47	7.9		1783.28	17
1785.06	2.9		1802.46	6		1791.07	6.6		1805.46	9.4		1806.37	10.9		1784.8	15.1
1785.64	2.6		1803.7	5.8		1792.46	5.8		1806.14	8		1807.52	8.4		1785.78	17.9
1786.7	2.4		1804.47	5		1793.27	6.3		1807.31	8.2		1808.55	10.1		1787.18	17.9
1788.11	2.8		1805.98	4.6		1793.81	7		1807.94	9		1809.48	8.8		1788.86	14.7
1789.22	3.1		1807.07	5.7		1794.86	5.7		1809	8.8		1810.76	8.6		1789.81	16.6
1790.33	2.9		1808.19	5.2		1795.61	5.7		1810.11	7.8		1811.99	9.9		1791.22	15.4
1791.7	4.3		1809.63	5.7		1796.64	7.4		1811.35	7.8		1813.66	7.9		1792	15
1792.5	3.2		1810.47	4.6		1798.05	6.8		1812.07	7.5		1814.54	8.8		1792.79	16.6
1794.01	3.4		1811.82	5.4		1799.77	8.8		1813.96	8.1		1815.56	7.7		1794.05	15.3
1796.18	3.3		1812.67	5.4		1800.63	7		1815.08	6.9		1816.52	9.4		1795.5	15.7
1797.7	3.3		1813.44	5.3		1801.38	5.7		1815.52	6.9		1817.37	8.6		1796.15	14.7
1798.38	2.8		1814.1	4.9		1802.27	5.9		1816.59	8.2		1817.9	8.2		1797.09	18.5
1799.09	3.4		1814.84	5		1802.86	6.3		1817.65	7.4		1819.54	9.8		1798.23	15.5
1800.02	2.9		1815.98	5.4		1804.43	6.7		1818.4	6.5		1820.46	7.6		1798.92	17.1
1800.89	2.9		1816.63	5.3		1805.13	7		1819.55	9.5		1821.46	7.7		1800.09	14.7
1801.77	3.2		1819.08	5.2		1807.04	5.2		1820.14	9.5		1822.15	8.3		1801.27	15.9
1803.49	3		1819.77	5.7		1807.82	6.4		1822.16	7.8		1822.69	8.3		1802.01	15.6
1805.18	3.3		1821.01	6.2		1808.16	6.4		1823.33	7.4		1823.97	9.1		1803.29	14.9
1806.28	2.6		1821.61	6.1		1809.2	6.5		1825.2	8.4		1825.04	7.8		1804.15	16.3
1807.07	3.1		1822.88	6.5		1809.72	6.4		1825.64	8.5		1825.7	9.1		1805.65	17.1
1809.25	3.1		1824.08	4.1		1810.56	6.7		1826.79	8.8		1826.45	8.8		1806.46	17.6
1810.61	3.4		1825.23	5.6		1812.72	7.7		1827.6	8.8		1827.95	8.2		1809.05	17.8
1811.17	3.4		1826.53	6.1		1814.19	7.4		1828.86	7.3		1828.69	9.1		1809.87	15
1811.96	3.1		1827.1	5.4		1815.25	6.1		1829.67	7.7		1829.24	8.6		1811.14	18.8
1812.39	3		1828.65	4.9		1816.31	7		1830.23	7.6		1830.06	9.3		1812.08	17.8
1813.02	3.2		1829.26	5.1		1817.46	6.7		1832.15	9.5		1831.67	8.6		1812.77	17.7
1813.65	3		1830.18	4.7		1818.78	6.9		1832.99	7.3		1832.61	9.3		1813.88	18
1814.49	3.3		1831.35	5		1819.43	6.9		1833.51	7.3		1833.43	8.7		1814.49	18.2
1815.42	3		1831.99	5.9		1821.2	6.5		1834.58	7.4		1834.16	9.7		1816.03	17.3
1815.94	2.8		1833.42	5.7		1821.84	6.1		1835.6	9.7		1835.39	9.6		1817.18	16.5
1817.29	2.8		1835.05	6.1		1822.41	6.2		1836.9	8.9		1836.39	11		1818.5	18
1818.94	2.7		1836.22	5		1824.41	7		1838.67	7		1837.77	9.1		1819.19	15.9
1820.61	4.3		1837.34	6		1825.66	6.2		1839.55	8		1838.75	8.9		1819.85	16.1
1822.27	3.4		1839.41	5.4		1827.79	7.2		1840.62	8		1839.49	9.8		1820.96	18.2
1823.48	2.8		1841.16	5.6		1828.64	8.1		1841.38	8.4		1840.39	9		1822.2	17.5
1825.4	3.6		1843.06	5.9		1829.92	6.7		1842.18	8.5		1841.13	8		1823.28	21
1826.09	3.1		1844.32	5.2		1830.81	6.5		1843	8.3		1842.89	10.1		1824.95	18.6
1827.28	2.7		1845.35	5.2		1831.23	6.4		1844.37	7.5		1843.57	9.5		1825.74	21.9
1828.35	3.1		1846.03	6.5		1832.74	7.7		1845.04	7		1844.86	9.2		1826.92	18.4
1829.4	3.4		1846.93	5.5		1833.6	7.9		1846.59	9.2		1846.2	9.7		1828.43	16.7
1830.26	2.7		1848.12	4.7		1835.44	6.6		1847.92	9.2		1847.71	8.1		1829.66	18.5
1831.46	3.3		1848.95	5.3		1837.14	7		1849.44	8.3		1848.2	7.9		1830.94	20.2
1833.73	3.3		1849.69	5.3		1838.47	6.7		1850.01	8.3		1849.29	8.8		1832.34	21.7
1835.27	2.4		1850.4	5.3		1839.55	7.3		1851.01	8.6		1850.42	11.1		1833.92	21.3
1835.85	2.6		1851.35	5		1840.71	7.1		1852.51	8.7		1851.42	10.9		1835.19	16.6
1836.81	4.2		1852.16	5.7		1841.76	6.4		1853.44	8.6		1852.99	9.6		1836.4	20.5
1838.12	3.1		1853.19	6.7		1842.53	6.3		1855.65	8.2		1854.08	8.8		1837.36	19.3
1839.19	4.1		1854.67	5.9		1844.37	6.2		1856.52	9.3		1854.76	10.3		1838.97	19.2
1841.26	4.3		1855.63	4.8		1845.03	6.4		1857.6	7.9		1855.59	8.7		1839.67	17.4
1843.18	3.1		1856.54	6.1		1846.04	6.8		1858.65	8.6		1856.82	8.2		1841.92	20
1844.41	3		1857.37	6.2		1846.67	6		1860.09	9.1		1858.93	12.2		1843.26	19
1846.08	3.7		1858.53	6.2		1847.7	6.8		1860.84	8.7		1859.77	9.7		1844.08	22.7
1846.83	3.1		1859.69	6.3		1848.44	5.7		1861.96	9.3		1860.7	10.3		1845.41	18.8
1848.57	3.6		1861.96	5		1849.62	7.1		1863.29	9.5		1861.68	9		1846.41	19.6
1849.55	3.4		1863.77	6.3		1851.62	7.6		1864.97	8.1		1862.86	9.8		1847.73	19.7
1851.47	3		1865.61	5.9		1852.95	7		1865.7	8.1		1864.15	8.7		1848.37	21.8
1852.4	3.9		1866.68	5.4		1854.37	7.8		1866.95	8.6		1864.92	7.7		1850.05	23.5
1854.25	3.2		1867.98	6.6		1855.08	7.4		1867.95	9.3		1865.84	8		1851.33	22.3
1854.97	3.6		1870.63	6.2		1857.16	7.1		1869.21	9.5		1866.63	9.8		1852.49	20.6
1855.8	3.7		1873.12	5.4		1858.5	7.1		1870.35	7.4		1867.92	10		1853.66	21
1857.26	2.6		1874.9	5.5		1859.01	7.1		1871.21	8.3		1868.97	8.9		1855.08	19.6
1857.9	2.7		1876.34	4.8		1860.65	8.2		1872.16	8		1869.78	8.6		1855.86	19.6
1858.49	2.7		1877.3	5.9		1861.65	8.1		1873.4	8.3		1870.79	8.8		1857.44	21.9
1859.32	3.4		1878.58	5.8		1862.13	7.8		1874.68	8.3		1871.81	9.9		1859.07	17.3
1860.51	3.1		1880.29	5.5		1863.47	6.8		1875.65	7.8		1872.87	10.4		1859.91	18.9
1862.07	4		1881.27	5.1		1864.51	6.9		1876.47	9.5		1873.7	9.5		1860.94	22.1
1863.27	3.1		1882.78	5.6		1866.29	6.6		1877.9	7.9		1874.18	9.7		1861.89	22.2
1864.03	3.2		1884.77	5		1867.14	7.3		1879.13	8.7		1875.19	8.6		1863	20.5
1865.61	3.3		1885.72	5.6		1868.04	5.8		1880.62	7.9		1876.72	9.1		1864	20.9
1866.95	3.1		1886.62	4.1		1869.3	7.7		1881.92	9.2		1877.56	9.8		1864.77	22.4
1868.02	2.9		1887.43	5.6		1870.34	7.5		1883.08	9.2		1878.93	9.7		1865.81	23.4
1868.8	3.2		1888.63	5.8		1871.02	7.7		1883.62	9.5		1880.4	9.8		1866.82	24.4
1869.95	3.5		1889.86	4.8		1871.78	7.5		1885.22	8.6		1881.06	10.3		1868.05	21.5
1871.06	3.1		1890.37	5		1872.46	7.7		1886.46	9.5		1882.21	10		1869.4	21
1871.97	2		1891.23	4.8		1873.95	7.9		1888.08	8.3		1882.52	10.1		1870.89	23.4
1873.66	3.1		1892.81	5.7		1875.61	6.3		1889.45	8.6		1883.51	9		1872.61	22.1
1874.41	3.4		1894.16	7		1876.45	6.7		1890.08	8		1884.24	8.9		1873.05	22.5
1875.07	3.4		1895.35	6		1877.22	6.4		1891.02	6.7		1885.45	9.6		1873.99	21.2
1876.3	3		1896.13	6.9		1878.62	7.8		1892.04	7.9		1886.49	9.8		1875.16	21.8
1877.64	2.9		1897.23	7.1		1879.55	6.8		1893.16	7.5		1888.46	10.4		1876.16	21
1878.47	3.3		1898.42	5.3		1880.74	8.4		1893.87	8		1889.87	10.5		1876.91	24.6
1879.71	4.1		1899.4	4.8		1882.5	7.3		1894.55	7.8		1891.52	9		1878.11	20.6
1880.79	3.7		1899.97	5.1		1883.24	7		1895.93	8.7		1892.71	10.6		1878.95	19.3
1882.48	3		1900.91	6.3		1884.07	6.1		1897.07	8.5		1894.03	8.5		1880.02	18.7
1884.29	2.8		1902.34	5.9		1884.97	7.5		1898.26	8.1		1895.11	9.4		1881.54	22.5
1885.4	3.6		1903.71	6.3		1886.23	7.6		1899.35	9.1		1896.97	11.5		1882.45	23.7
1886.69	2.5		1905.83	5.7		1887.05	7		1900.12	8.1		1898.95	11.2		1883.48	21.4
1887.76	2.9		1907.55	6.1		1887.83	6.8		1902.3	9.8		1900.31	10.2		1885	22.8
1888.53	2.9		1909.14	5		1888.94	7.7		1903.4	7.6		1901.56	10.1		1885.92	24.3
1889.57	2.8		1910.4	6.9		1889.85	7.2		1904.09	8.2		1903.46	8.7		1887.05	23.7
1890.34	2.7		1911.23	6		1891.47	6.4		1904.64	9		1904.83	10.3		1887.76	22.9
1891.18	3.9		1912.26	5.8		1892.53	5.9		1906.18	9.3		1905.38	9.9		1889	24.8
1891.74	3.4		1912.89	6		1894.27	7.5		1907.13	7		1907	9		1889.86	23.4
1893.25	4		1913.81	5.3		1895.41	7.2		1908.42	8.4		1907.39	9		1890.42	23.1
1893.95	3.1		1914.63	5.8		1896.89	6.5		1908.89	8.7		1908.27	9.7		1891.93	22.6
1894.74	2.6		1915.35	5.3		1897.89	8.3		1909.84	9.4		1909.08	8.6		1893.48	25.3
1896.11	3.4		1916.21	5.8		1899.25	7		1910.83	10.5		1909.94	8.3		1894.85	25.2
1896.71	3.6		1917.32	5.2		1900.47	8		1912	7.5		1911.11	8.2		1895.77	21.6
1897.27	3.7		1918.27	5.5		1902.17	6.7		1912.99	8.2		1913.25	10.8		1896.27	22.1
1899.03	3.4		1919.56	6.6		1903.89	7.4		1914.17	8.3		1914.18	9.7		1897.11	24
1899.64	3.5		1921.19	6		1905.8	7.8		1914.77	8		1915.09	9.3		1899.14	28.9
1900.4	3.7		1923.23	5.4		1907.09	8.5		1915.87	8		1916.35	10		1900.06	26.9
1901.38	3.4		1924	5.6		1908.26	8.3		1917.09	10		1917.17	10		1902.06	23.5
1903.02	2.8		1924.68	5.7		1908.99	8.1		1918.19	8.1		1918.5	10.2		1903.77	24.1
1903.92	3.4		1927.37	6.6		1910.49	7.3		1920.79	9.7		1919.56	9.8		1904.6	24.3
1905.37	3.1		1929.02	5.4		1911.94	7.8		1922.3	7.8		1920.15	10.7		1905.13	22.8
1907.02	3.6		1930.44	5.8		1913	6.8		1923.22	10.1		1921.51	8.9		1905.97	26.7
1908.7	2.9		1931.53	5.9		1913.97	7.6		1924.05	7.6		1922.63	9.4		1906.64	25.3
1909.64	2.7		1933.22	6.6		1915.08	7.7		1924.84	7.4		1923.49	8.8		1907.27	25.2
1910.37	3.3		1934.8	6.6		1916.24	7.4		1925.56	9.3		1924.19	9.3		1908.38	24.9
1911.81	4.1		1936.08	5.5		1916.71	7.3		1926.31	8.3		1925.9	9		1910.49	24.9
1913.18	2.7		1936.9	6.4		1917.71	8		1927.29	9.7		1926.82	9.9		1912.12	23.3
1914.12	2.9		1938.62	5.8		1918.62	7.2		1928.96	8.4		1927.87	10.6		1913.88	25.1
1915.05	3		1939.47	5.4		1920.34	7.9		1930.19	8.5		1929.12	8.6		1914.88	24.7
1915.57	3		1940.42	6.1		1921.08	7.6		1932.02	9.4		1929.83	8.5		1916.2	27.7
1916.66	4.3		1941.98	5.5		1922.96	8.9		1932.88	9.9		1931.09	9.4		1917.69	27.5
1917.95	3.2		1942.92	6.2		1924.09	8.2		1934.31	8.2		1931.36	9.4		1919.46	26.3
1919.19	3.4		1943.68	5.6		1926.27	6.2		1935.68	7.8		1932.33	10.1		1921.01	30.3
1920.48	2.8		1945.31	6.6		1927.64	6.7		1937.01	8.7		1934.02	10.1		1922.25	26.9
1921.8	3		1947.97	7.5		1928.14	6.7		1938.28	7.8		1935.6	10		1923.24	26.5
1922.18	3		1949.86	5.8		1928.64	6.9		1939.43	8		1936.86	9.4		1924.71	26.3
1923.2	2.7		1951.01	5.9		1929.44	6.9		1940.34	10		1938.01	9.4		1925.95	27.3
1924.03	2.8		1952.7	7		1930.53	7.6		1940.96	9.5		1938.45	9.3		1927.28	28.9
1924.72	2.8		1953.4	4.6		1932.4	7.7		1942.74	8.3		1939.46	9.4		1928.39	29.9
1925.45	3		1954.65	6.5		1933.86	7.1		1943.2	8.5		1941.11	9.6		1929.81	25.6
1926.24	3.7		1956.53	5.5		1935.32	7.7		1944.1	9.2		1941.71	9.3		1931.79	28.2
1927.01	3.5		1957.6	5.7		1936.13	6.9		1944.65	9.8		1942.3	9.5		1933.08	22.8
1928.13	3.8		1958.99	5.4		1937.44	6.5		1945.83	9.5		1943.55	8.5		1934.54	26.2
1930.24	3.5		1960.71	6.5		1938.49	6.7		1947.82	8.6		1944.66	11		1935.54	29
1931.27	2.8		1962.02	5.9		1939.51	8.4		1949.79	8.6		1945.16	10.2		1937.23	30.4
1931.93	2.9		1962.95	5.2		1941.65	7.9		1951	9.1		1946.35	10.5		1938.75	27.1
1932.8	3.2		1963.98	6.5		1942.74	6.3		1951.36	9		1947.83	9		1939.41	30.5
1934.19	3.5		1965.01	5.1		1944.23	7.6		1953.1	9		1948.71	10.9		1941.41	30.8
1934.94	3.8		1965.72	5.6		1945.51	8.3		1953.92	10.1		1950.3	10.4		1942.95	31.3
1935.88	3.5		1967.58	6.1		1947.7	8.1		1955.24	10.6		1952.62	10.9		1944.17	28.1
1937.69	4.7		1968.36	6.7		1948.82	6		1956	9		1953.75	9.7		1944.98	26.1
1938.2	5.1		1969.02	6.4		1949.96	6.8		1958.19	11		1955.87	11		1946.02	29.7
1939.29	4		1970.15	5.8		1951.1	7.4		1958.38	11		1956.68	8.7		1947.02	31.1
1940.87	3.9		1971.39	4.4		1951.96	6.4		1959.79	9.9		1957.69	9.7		1948.86	30.9
1942.2	3		1971.79	4.5		1954.19	8.5		1960.73	9.2		1959.41	9.4		1950.24	33
1943.21	3.6		1973.31	6.2		1955.15	8.3		1961.89	9.3		1960.59	10.6		1951.44	28.6
1944.2	3		1974.64	5.9		1956.06	8.2		1963.57	8.6		1963.13	10.9		1952.86	31.6
1945.2	3.1		1975.62	4.1		1956.8	6.6		1965.23	9.5		1964.67	10.8		1954.46	27.8
1946.06	4		1976.78	5.6		1957.92	8		1966.09	9.7		1966.3	9.9		1956.06	30.6
1947.81	4.3		1978.52	5.9		1958.76	6.8		1967.4	7.9		1967.63	7.8		1956.56	30.5
1949.88	3.2		1979.93	7		1959.47	7		1968.42	10.2		1969.11	9.7		1958.08	30
1950.86	3.9		1981.66	7.6		1960	6.9		1968.98	9.1		1970.1	9.7		1959.21	29.9
1951.94	3.1		1984.17	5.3		1961.27	7.1		1970.24	9.2		1971.02	9.2		1960.38	33.7
1953.28	3.8		1985.43	7.3		1962.7	8		1971.53	7.9		1971.88	8.9		1962.18	30.9
1953.88	3.7		1987.04	6.7		1963.34	7.7		1972.58	10.4		1973.18	9.5		1963.06	30.2
1955.52	3.4		1987.97	8.9		1964.92	6.6		1973.41	9.6		1974.66	9.2		1963.58	30
1956.71	3.8		1989.84	6.1		1966.22	7.7		1974.49	8.8		1975.21	9.3		1964.67	34.3
1957.92	2.7		1990.99	7.4		1966.94	6.2		1976.34	10		1976.25	8.6		1965.66	32.5
1958.88	2.9		1992.86	5.3		1968.31	6.6		1977.72	8		1977.78	10.5		1967.42	32.9
1960.14	3.9		1993.94	7.3		1969.15	7.2		1978.68	9.8		1979.11	9.7		1968.88	35
1960.61	4.1		1995.41	6.6		1971.38	9.9		1979.37	10		1980.58	10.2		1970.47	31.4
1961.35	4.2		1996.01	6		1972.78	6.9		1980.94	7.6		1981.5	10.5		1973.2	36.6
1963.75	3.5		1997.23	5.2		1973.57	7.4		1981.9	9.3		1982.8	9.5		1975.1	33.1
1965	4.1		1998.49	5.7		1974.82	7.3		1983.59	10.3		1984.69	10.9		1976.07	32.3
1965.99	3.1		1999.76	5.4		1976.06	7.7		1984.73	8.7		1985.57	9.1		1976.37	32.4
1967.31	2.9		2000.33	5.5		1977.22	6.6		1985.47	9.3		1987.15	11.3		1977.6	30.2
1968.58	3.4		2001.58	5.4		1978.6	7.1		1986.98	12.5		1988.16	9.8		1978.48	30
1970.61	3.9		2002.24	4.9		1979.69	7		1988.49	10.5		1988.79	9.6		1979.74	33.2
1971.82	3.7		2003.65	6.1		1980.33	8		1990.05	8.5		1989.93	9.2		1981.06	29.6
1972.77	3.9		2004.36	5.8		1981.24	6.5		1991.16	11.5		1990.55	9.5		1982.16	30.6
1973.95	4.2		2005.42	6.2		1982.46	6.8		1991.84	10.5		1991.75	11		1983.5	35.9
1974.79	3.2		2006.91	6.4		1983.97	6.6		1994.25	10.2		1992.3	11.2		1984.31	36.2
1975.83	4.7		2007.12	6.4		1984.66	7.4		1995.88	10.2		1993.9	10.2		1984.85	35.9
1978.11	3.9		2008.18	5.9		1985.6	6.5		1997.44	10		1995.02	9.6		1986.87	36.8
1979.51	3.3		2009.85	7.6		1986.54	8.3		1998.21	10.1		1995.79	9.5		1988.71	32.7
1980.28	3.5		2011.56	6.6		1988.81	8		1999.71	9.7		1997.47	10.9		1989.38	34.5
1981.48	4.3		2012.68	6.4		1989.63	7.5		2000.63	8.8		1998.32	10.5		1990.25	31.5
1981.8	4.3		2013.96	7		1991.15	8.8		2001.51	7.7		2000.42	9.8		1991.47	33.4
1982.82	3.9		2015.49	6.9		1991.99	8.7		2002.17	8.6		2001.36	10.1		1992.92	33.8
1983.39	3.8		2017.33	5.6		1993.13	7.6		2003.45	10		2003.91	9.5		1993.34	33.9
1985.29	3.7		2018.93	6.9		1994.24	9.2		2005.03	10.8		2005.41	9.8		1994.39	31.7
1986.78	3.1		2020.41	5		1996.03	8.5		2006.33	8.3		2006.86	10.5		1994.77	31.9
1987.95	3.3		2021.4	5.4		1996.72	7.5		2007.53	9		2007.64	9		1995.57	31.6
1988.52	3.4		2022.61	5.4		1998.32	6.4		2009.25	10.3		2008.59	10.3		1997.97	38.7
1989.53	4.1		2023.63	6.6		1999.52	7.7		2010.25	9.1		2009.58	10.1		1999.76	37.1
1990.47	3.1		2024.95	7		2001.66	7.3		2011.33	9.3		2010.63	10.7		2001.04	37.7
1991.27	3		2025.97	5.7		2002.78	7.3		2011.91	9.4		2012.64	11.1		2002.08	38.6
1992.25	3.5		2027.33	6.5		2003.71	6.7		2012.8	8.8		2013.64	9.1		2002.76	37.8
1993.84	3.9		2028.09	7.1		2005.02	6.8		2014.2	9.9		2014.59	11.5		2004.57	40.6
1994.42	3.8		2029.7	7.7		2005.5	6.8		2015.72	8.7		2015.16	10.3		2005.48	35
1995.26	4.5		2031.01	6.6		2007.21	7.4		2017.26	8.4		2016.26	10		2006.69	37.6
1997.45	3.5		2032.42	6.8		2007.8	7.4		2018.18	8.4		2017.27	11.3		2007.75	36.1
1998.37	3.8		2033.63	7.4		2008.59	7		2019.74	9.7		2018.23	8.9		2008.48	34.6
1999.36	2.8		2035.2	8.2		2009.32	7.2		2020.86	9.7		2019.02	9.1		2009.66	36.3
2000.41	4.2		2037.24	5.5		2010.16	7.5		2021.81	8.6		2019.98	11.1		2010.71	38.7
2001.62	3.5		2038.25	6.5		2011.6	10.2		2022.78	10.7		2020.63	10.1		2012.39	41
2003.52	3.9		2039.69	6.1		2012.93	8.9		2024.82	8.1		2022.68	12		2014.7	36.7
2004.41	3.9		2040.55	8.1		2014	7.6		2027.15	10.6		2023.66	9.6		2015.64	41
2005.14	3.2		2041.13	6.8		2014.68	8.7		2028.05	10.7		2024.21	9.5		2016.49	35.9
2005.89	3.5		2042.43	7.9		2015.38	7.6		2029.21	9		2024.97	9.9		2018.06	36.9
2006.72	3.5		2044.32	6.9		2016.37	8.7		2030.57	11.9		2025.8	11.4		2019.05	35.6
2007.7	3.3		2045.61	6		2017.23	7.2		2031.94	9.3		2027.12	11.2		2020.57	41.2
2009.46	3.8		2046.76	5.9		2018.22	8.2		2032.51	10.2		2028.9	9.8		2022.74	37.1
2010.32	3.2		2047.49	5		2019.83	7.7		2033.15	11.4		2030.1	11.7		2024.34	40.7
2011	2.9		2048.47	5.3		2020.38	8.2		2035.02	9.9		2031.65	9.9		2026.73	40.2
2012.14	3.4		2050.29	6.9		2021.15	7.8		2036.28	11.1		2032.52	10.1		2027.82	41
2013.99	5.1		2051.57	5.6		2022.3	6.9		2039.01	11.2		2033.44	10.2		2029.44	43.7
2015.56	4		2053.07	6.7		2022.92	8.1		2039.55	11.2		2034.08	11		2031.02	41.9
2016.56	3.7		2054.3	7.5		2024.06	7.4		2041.02	8.4		2035.47	9		2033.12	39.6
2017.82	3.3		2055.45	5.9		2025.81	8		2041.78	9.5		2036.72	10.1		2034	43.1
2019.45	4.2		2056.48	5.9		2027.58	7.7		2042.22	9.2		2038.23	10.7		2034.95	39.6
2020.7	4.7		2057.28	5.3		2028.42	7.2		2043.83	9		2039.68	10.8		2035.79	39.2
2022.46	4.4		2058.1	5.9		2029.67	8.9		2045.04	11		2040.73	10.5		2036.82	44.7
2023.78	3.6		2059.32	7.5		2030.84	6.9		2045.75	11.7		2041.6	11.5		2037.59	43.5
2025.85	3.9		2060.58	5.9		2031.68	7.7		2048.07	11.8		2042.66	11.4		2038.86	41.6
2027.18	3.8		2061.07	5.9		2034	9.2		2050	10.7		2044.15	9.1		2039.91	39.1
2028.39	3.8		2062.08	7.4		2034.54	8.6		2052.33	9.6		2045.28	10.5		2040.72	39.5
2029.79	5		2064.21	7.4		2035.45	8.2		2053.36	12.1		2046.12	10.1		2041.29	38.8
2033.84	4.7		2065.14	6.6		2037.86	7.7		2055.06	9.6		2046.65	10.3		2042.08	40.5
2034.47	4.8		2066.31	7		2038.93	8.4		2056.32	8.4		2047.91	9.5		2043.78	46.5
2036.01	3.8		2067.56	7.2		2040.05	7.7		2057.66	9.5		2049.4	11		2044.7	44
2037.43	4.5		2068.6	8.3		2041.85	8.5		2059.08	10.7		2050.5	10.9		2046.67	42.8
2039.12	4.1		2069.73	7.5		2043.42	8.4		2060.27	8.1		2051.49	10		2047.95	42.4
2040.56	4.6		2070.44	7.8		2045.41	7.9		2062.18	10.4		2052.49	13.5		2049.04	44.5
2041.52	4.1		2071.88	7.8		2046.93	7.8		2063.53	9.6		2054.51	11.5		2051.45	44
2042.91	5.1		2073.54	7.3		2048.13	8.1		2064.75	11.7		2055.32	9.9		2052.29	41.8
2043.76	3.8		2074.85	7.3		2048.87	7.8		2066.17	11.6		2056.1	10.7		2052.94	43
2045.65	4.4		2075.75	6.8		2049.78	9.5		2067.8	10.3		2056.97	10.9		2053.58	42.9
2046.62	3.7		2076.59	7.8		2053.46	9.7		2068.92	11.5		2057.95	9.9		2055.74	49.5
2047.72	3.6		2077.8	8.9		2055.37	8.7		2069.83	8.8		2058.51	9.9		2056.03	49.4
2049.09	4.4		2078.43	7.8		2056.94	8.2		2070.87	9.2		2060.66	12.9		2056.86	47.4
2049.63	4.1		2079.74	7.5		2059.05	7.1		2071.46	10		2061.75	10.4		2057.68	45.2
2050.31	3.8		2081.25	7.3		2059.95	7.8		2072.17	11.2		2062.45	10.6		2058.98	42.2
2051.02	4.1		2083.23	6.4		2061.09	7.8		2073.01	10.7		2063.65	9.6		2059.71	42
2051.68	3.7		2084.81	7.9		2062.13	8		2074.19	10.6		2064.99	11		2060.58	42
2053.58	4.5		2085.79	7.1		2063.01	8.5		2075.69	7.6		2066.21	11.9		2061.43	44.3
2054.42	3.8		2086.56	6.7		2063.95	9.3		2076.99	10.7		2067.28	11.8		2061.9	43.2
2055.5	5.8		2087.87	9.1		2065.12	9.6		2078.08	9.1		2068.95	11.9		2064	48.6
2056.91	4.4		2089.26	8.7		2066.21	5.7		2079.16	9.8		2070.58	12.4		2066.01	47.3
2057.55	4		2090.1	7.2		2067.48	9.4		2080.32	10.8		2071.6	10.7		2067.79	44.8
2059.51	4.6		2091.49	7.1		2068.29	8.5		2081.69	14.8		2072.5	10.8		2069.43	46.8
2060.81	4.2		2092.93	8		2068.97	8		2083.57	10.2		2073.19	10.1		2070.42	45.6
2061.95	4.1		2093.83	8.3		2070.13	8		2084.29	10.4		2075	13.3		2071.53	45
2062.61	3.5		2094.19	8.2		2072.33	8.6		2086.68	11.8		2076.61	12.9		2072.64	46.1
2063.21	3.6		2095.26	6.9		2073.33	8.4		2088.54	12.9		2077.99	11.4		2073.54	47.8
2064.12	4.7		2096.01	6.8		2074.28	9.4		2090.11	10.7		2079.23	11.8		2074.73	46.2
2065.61	3.7		2097.61	7.2		2075.21	7.9		2090.98	10.1		2080.59	11.6		2075.18	46.4
2067.28	4.7		2098.49	6.7		2076.24	11		2091.72	10.8		2081.87	10.9		2076.63	46.3
2068.26	3.5		2099.18	7.6		2077.18	7.9		2092.77	10.7		2082.88	13.3		2077.23	44.5
2070.44	4.6		2100.07	8.3		2078.41	8.1		2093.93	10.5		2084.01	11.8		2077.94	47.1
2072.21	4.9		2101.49	6.8		2080.19	9.2		2095.08	11.5		2085.59	13.8		2078.8	45.2
2073.92	3.7		2101.98	7.1		2081.78	7.2		2095.86	12.8		2086.59	13		2079.62	46.7
2074.98	4.3		2102.76	7		2082.5	8.7		2097.78	12.2		2088.46	12.4		2080.7	48.2
2075.79	4.4		2103.97	8.5		2083.74	7.7		2098.14	12.1		2088.91	12.3		2082.7	49.8
2077.06	4.9		2105.29	8.4		2084.73	10		2099.96	12.4		2089.93	11.3		2084.74	44.9
2078.35	4.6		2106.88	6.6		2085.26	9.7		2101.15	9.6		2090.66	10.9		2085.45	45.7
2079.99	3.6		2107.87	7.8		2087.38	10.2		2102.82	11.9		2091.75	11.8		2086.84	51.1
2082.01	4.7		2110.28	9.3		2088.05	9.2		2104.17	11.7		2093.03	10		2087.77	47.7
2083.81	5		2111.1	7.4		2089.14	7.8		2105.77	11.3		2093.92	10.8		2089.08	45.9
2085.36	5.3		2111.78	7.7		2090.63	9.4		2107.01	9.9		2094.94	11.5		2090.37	49.6
2086.05	4.2		2112.92	8.4		2092.33	7.6		2107.99	10.5		2095.48	11.9		2092.33	48.3
2087.19	4.7		2113.71	7.7		2094.07	9		2109.35	12.2		2095.99	11.6		2093.34	51.9
2088.17	5.1		2115.02	7.4		2094.51	9.1		2110.31	11.7		2096.75	12.3		2094.37	52.1
2090.13	5.6		2116.21	8.7		2095.45	10.8		2111.49	12.1		2098.36	11.7		2095.75	46.3
2091.58	4.2		2118.4	7.6		2096.71	8		2112.2	13.4		2099.7	15.9		2096.88	49.3
2092.78	5.1		2119.7	8.8		2097.65	9.3		2113.94	11.8		2101.7	13.6		2097.93	50.1
2093.38	5.2		2120.37	7.5		2098.58	8.6		2114.78	12.5		2102.53	11.8		2098.79	49.6
2094.6	4.2		2121.7	6.9		2100.49	10.7		2115.44	11.7		2103.65	11.5		2099.66	52.4
2096.96	4.8		2122.81	9.7		2102.39	9		2116.21	10.8		2104.39	9.9		2100.63	50.6
2098.54	6		2125.28	9		2103.26	10.8		2117.14	12.4		2105.94	13.5		2101.23	51.6
2099.91	5.5		2126.69	9.9		2105.09	10		2117.84	13		2106.77	11.3		2102.4	50.7
2100.68	5		2128.87	8.2		2106.43	8.3		2119.17	11.1		2107.68	11.7		2103.6	50.1
2101.88	4.7		2129.99	6.7		2107.59	10.7		2119.79	10.5		2108.59	11.7		2104.16	50.7
2102.91	4.9		2131.03	8.4		2108.83	7.1		2120.72	10.7		2109.31	10.2		2104.76	53.8
2104.71	3.9		2132.54	10.7		2110.04	12.8		2121.6	11.7		2110	12.5		2106.11	47.7
2106.01	6.2		2133.47	7.9		2112.37	9.2		2123.2	12.1		2111.18	11.4		2107.62	54.5
2107.02	4.4		2134.74	7.6		2113.62	9.7		2124.24	12.5		2112	13.2		2108.53	49.2
2108.24	5.7		2135.53	8.8		2114.56	9.3		2125.62	14.4		2114.47	14.3		2109.56	51.2
2109.17	5.1		2136.86	7		2115.62	9.8		2127.07	11.5		2115.69	12.6		2110.5	51.8
2110.61	4.3		2137.65	7.8		2116.31	9.6		2128.36	11.1		2116.71	12.6		2111.4	54.3
2111.47	5.4		2138.4	7.8		2117.27	9.6		2130.33	13		2118.39	13.8		2113.05	55
2113.98	5		2139.18	8.5		2118.01	9.7		2131.2	11.1		2120.58	14.8		2114.04	55.1
2115.11	6.2		2140.44	8.6		2119.52	9.9		2131.73	11.3		2121.98	12.2		2114.89	54.3
2115.75	4.9		2141.36	12		2121.51	12.5		2133.44	12.8		2122.7	12.2		2115.73	53.1
2116.9	3.6		2143.43	9.2		2123.12	7.9		2135.09	14.2		2124.82	14.4		2116.48	50.6
2117.68	4		2144.95	9.3		2124.01	9.6		2135.75	12.3		2125.74	15.4		2117.11	50.7
2118.56	3.9		2145.85	9.6		2125.37	8.5		2136.73	12.4		2127.97	14.9		2118.16	55
2119.5	5.2		2147.24	7.9		2126.21	9.7		2137.97	13.7		2129.62	14.6		2119.51	52.2
2120.09	4.9		2148.63	8.7		2127.08	9.2		2140.15	11.8		2130.95	13.1		2120.94	51.6
2121.1	4.9		2150.14	8.7		2127.91	9		2141.83	14		2132.08	13.6		2122.14	56.3
2121.5	4.9		2151.6	8.1		2129.53	12.2		2143.07	12		2133.08	13.3		2124.21	56.8
2122.92	4.1		2152.53	9.3		2131.56	9.1		2143.77	14.3		2134.05	12.9		2125.2	52.7
2124.54	6.6		2154.98	8.9		2132.39	10.4		2144.76	14.7		2134.53	12.9		2125.86	52.1
2126.19	5.8		2156.11	9.4		2133.51	9.4		2146.35	12.8		2135.16	13.9		2126.54	54.8
2128.13	5.4		2156.75	9.1		2135.92	11.5		2147.96	12.7		2136.46	13.9		2127.16	53.8
2129.14	4.5		2157.64	10.1		2136.98	10.7		2149.4	13.5		2137.67	12.7		2128.9	61.2
2130.53	5.4		2159.1	11.6		2138.28	11.7		2150.18	12.1		2138.55	16.2		2130.8	58.3
2131.64	5.8		2160.33	10.1		2140.14	10		2150.85	12.8		2139.48	15.1		2131.79	56.9
2132.28	5.7		2161.63	8.5		2141.07	8.4		2152.06	12		2141.17	14.6		2132.93	54.3
2134.14	5.4		2162.5	9		2142.46	8.9		2153.21	13.4		2142.92	15.1		2134.23	58.1
2134.86	5.4		2163.48	9.2		2143.03	9.5		2155.26	15		2144.41	14		2136.62	57.1
2135.95	5.9		2164.19	9.6		2144.97	11.9		2157.5	13.5		2146.8	13.7		2137.29	59.4
2136.64	5.6		2166	10		2147	9.6		2158.3	14.1		2147.96	14.7		2138.74	66.5
2138.56	6.8		2167.02	9.2		2148.07	11.1		2159.1	14.8		2149.23	13.1		2140.79	62.3
2139.63	7.8		2167.9	9		2149.33	10		2159.93	11.9		2150.02	14.7		2142.77	59.7
2140.65	5.6		2169.93	12.1		2150.29	11.1		2160.97	15.1		2152.27	17.6		2144.63	58.4
2141.75	7.2		2171.71	11.1		2151.56	13.5		2161.92	12.2		2153.72	14.9		2145.95	59.4
2142.87	5		2173.15	10.4		2152.46	11.6		2163.21	13.9		2154.4	13.8		2147.12	53.9
2144.49	5.5		2174.1	9.9		2153.49	11.7		2164.15	15.8		2155.58	14.3		2148.87	55.1
2145.8	6.5		2176.44	12.1		2154.39	11.2		2165.34	13.6		2156.44	14.5		2150.18	54.1
2147.78	6.3		2177.89	11.2		2155.16	12		2166.83	13.8		2157.5	15.8		2151.19	60.7
2149.34	6.2		2179.08	10.8		2155.91	10.6		2168.08	16.1		2158.78	14.8		2152.8	61.9
2150.93	7.9		2180.44	9.5		2157.67	12		2170.35	13.8		2160.17	16.3		2154.11	64.6
2151.8	5.6		2181.81	12.7		2159.55	11.8		2171.82	13.1		2161.36	14.1		2155.1	59.2
2153.21	6		2183.08	14.5		2161.11	10.5		2173.24	15.4		2162.31	14.5		2156.27	58.5
2153.92	6.5		2183.72	12.3		2163.11	12.7		2173.96	13.6		2163.2	14.1		2157.44	59.7
2155.18	5.9		2184.92	11.6		2164.42	12.8		2174.87	16.6		2164.19	17.8		2157.82	59.8
2156.3	7.6		2186.59	10.8		2166.08	10.3		2176.48	16.7		2165.69	13.7		2158.79	62
2158.2	6.5		2187.14	10.7		2167.14	10		2177.48	12.1		2166.42	14.1		2159.91	61.6
2160.43	7		2188.72	13.8		2168.19	11.3		2179.04	18.2		2167.5	16		2161.21	62.7
2162.03	6.9		2190.64	14.5		2168.94	10.8		2179.98	19.1		2168.38	13.8		2163.23	62.4
2162.81	6.4		2192.69	12		2169.36	11		2181	14		2169.82	15.8		2164.69	60.9
2163.71	5.5		2193.7	10.7		2170.42	11.3		2182.15	17.3		2170.89	14.8		2165.85	63.3
2165.18	6.9		2194.64	9.9		2171.77	12.4		2183.05	14.3		2171.91	16		2167.49	68.7
2166.78	6.6		2195.72	11.2		2173.08	12.2		2184.26	15.7		2173.11	18.7		2168.96	67.7
2167.72	6.6		2196.91	15.1		2173.51	12		2185.15	16.1		2174.69	16.1		2170.15	60.3
2169.69	7.4		2198.77	16.3		2176.39	11.4		2186.3	16.8		2175.16	15.8		2170.77	59.9
2172.05	7.8		2200.36	11.7		2178.11	12.2		2187	16.9		2177	17.1		2172.48	64.3
2173.91	5.8		2201.6	14.6		2178.82	14.3		2187.86	16.8		2178.04	17.4		2174.06	60.8
2175.05	7.3		2202.66	12.8		2180.41	10.1		2189.64	13.1		2179.44	17		2175.11	65.8
2175.85	8.7		2204.18	13.2		2181.29	13.8		2192.34	15.8		2180.43	17.9		2176.12	63.4
2176.81	7		2205.71	14.1		2182.78	12.8		2193.73	15.5		2181.41	16.9		2177.07	66.8
2178.37	7.5		2206.94	15.2		2183.84	12.8		2195.32	13.9		2182.32	17.7		2178.53	67.9
2179.68	8.2		2208.02	12		2184.83	13.5		2196.07	15.5		2182.93	17.3		2179.8	62.9
2181.57	7.2		2209.48	11.8		2186.53	10.8		2197.1	16.5		2184.78	18		2181.25	60.4
2182.31	6.4		2210.8	13.3		2188.07	10.9		2198.55	17		2185.98	17.2		2182.84	69.4
2183.02	6.6		2211.89	12.4		2189.31	13.7		2200.14	18.1		2187.14	19.9		2184.75	68.2
2183.63	7.3		2212.68	11.2		2190.88	14.8		2202.04	13.7		2188.61	18.8		2185.96	67.7
2184.92	7.6		2213.84	10.1		2191.68	14.5		2203.46	18		2190.04	18.5		2187.19	65.8
2187.16	7.3		2214.72	10.3		2193.66	14.7		2204.72	18.7		2191.58	19		2188.17	69.4
2188.82	7.5		2216.04	15.3		2194.76	11.3		2205.72	18.5		2192.33	18.7		2189.68	69.9
2190.05	6.6		2216.81	13.2		2195.52	13.1		2206.22	17.9		2193.37	20		2191.04	66
2190.66	6		2217.71	12		2197.12	13.2		2206.96	19.3		2195.24	20.1		2192.12	59.9
2191.78	6.6		2218.86	11.3		2198.62	14.8		2207.68	18.5		2196.22	20.3		2193.61	67.8
2192.5	7.6		2219.95	13.4		2199.81	14.4		2208.94	19.8		2198.33	20.3		2194.39	72.3
2194.05	7.7		2220.43	13.4		2200.16	14.5		2209.9	18.7		2199.87	20.2		2195.07	69.6
2195.72	8.2		2221.12	12.4		2200.99	13.6		2211.11	20.3		2201.51	16.5		2196.05	65.7
2197.38	7.1		2222.74	14.3		2201.83	14.8		2212.61	21.2		2202.86	18.1		2196.99	69.1
2198.27	8.2		2223.53	13.5		2203.58	16.3		2213.75	18.5		2204.08	20		2197.88	67.9
2199.55	6.8		2224.46	12.8		2203.94	16.4		2214.8	20.1		2204.79	20.5		2199.84	76.4
2201.31	8.7		2225.39	13		2205.38	15.9		2216.44	20.1		2206.13	17.9		2200.66	72.3
2202.29	7.8		2226.15	15.3		2206.4	14.3		2217.38	20		2207.57	21.2		2201.99	63.7
2202.9	8.2		2226.9	13.4		2207.8	13.6		2219.11	22.1		2208.8	20.3		2203.26	67.2
2204.22	7		2228.55	16.3		2208.98	12.7		2221.01	24.2		2210.1	18.9		2204.22	72.8
2205.16	8.8		2230.28	15.3		2210.22	14.5		2221.71	21.6		2211.11	22		2206.76	72.7
2206.04	9		2231.44	13.9		2211.72	14.5		2222.63	20.4		2212.59	19.3		2207.56	74.1
2207.22	8.2		2231.9	13.6		2212.8	15.2		2223.24	20.6		2213.71	21.2		2208.44	71.5
2208.07	6.8		2232.86	14.9		2213.65	16.5		2225.11	21.4		2214.92	19.4		2209.83	70.7
2209.27	8.4		2233.41	15.3		2215.78	15		2227.64	24.1		2216.07	19.1		2210.98	74.7
2209.88	9.2		2234.94	17.5		2218.08	16.8		2228.92	21.4		2217.11	22.5		2211.94	69.9
2211.13	8.1		2236.05	14.2		2218.94	19		2229.07	21.4		2217.92	20.7		2212.98	66
2212.07	9.6		2236.88	16.3		2220.57	16		2230.64	25		2219.09	22.7		2214.51	69.1
2213.29	9.1		2238.93	14.6		2222.7	18.7		2232.93	18.9		2222.39	22.3		2215.17	71.7
2214.09	8		2240.35	15.9		2224.01	19.3		2233.72	21.8		2223.23	24.5		2216.61	71.7
2215.01	10.5		2240.89	16.3		2225.74	16.4		2235.02	23		2224.47	19.2		2217.69	75.1
2216.3	9		2242.58	16.1		2226.95	14.2		2236.14	23.3		2225.83	25.8		2219.13	77
2217.58	8.5		2243.68	19.8		2227.77	17		2238	21		2226.81	24.4		2220.27	77.5
2218.57	8.4		2245.28	16		2229.01	17.1		2239.81	21.7		2228.46	24.2		2221.24	78.2
2220.31	8.8		2246.83	15.9		2230.11	16.4		2241.3	23		2230.55	24.2		2223.34	74.9
2221.2	9.2		2248.55	17.1		2231.67	20		2243.51	24		2232.21	26		2224.55	71.3
2221.8	8.5		2249.6	19		2233.32	17.2		2244.33	28		2233.38	28.6		2226.55	78.2
2223.2	9		2251.31	19.9		2234.46	20.7		2245.19	22.7		2234.75	22.5		2228.07	75.4
2223.48	9		2252.56	17.2		2235.82	16.4		2247.32	25.5		2235.48	24.8		2229.71	73.5
2225.34	9.7		2253.88	20.2		2236.92	16.1		2249.2	24.1		2237.22	26.6		2230.3	73.7
2225.95	11.5		2255.86	20.1		2238.05	18		2250.15	24.6		2238.81	25		2232.44	72.9
2227.32	9.1		2256.84	17.7		2238.7	17.5		2251.52	21.2		2241.27	25.4		2233.58	84.1
2228.89	9.8		2257.94	15.2		2239.77	19.5		2252.69	21		2242.17	21.6		2234.82	79.5
2229.47	9.2		2258.86	17.4		2240.6	19.1		2253.43	22.7		2244.08	26.7		2236.12	78.6
2230.37	9.2		2260.9	18.4		2241.75	20		2254.11	21.1		2245.85	24.8		2236.8	77.6
2231.58	8.5		2262.63	18.8		2244.16	20.5		2254.98	21.4		2246.86	26.3		2237.93	72.4
2233.21	12.3		2263.97	17.6		2245.55	20.2		2256.34	26.4		2248.18	29.5		2238.85	77.5
2234.5	10.9		2265.29	17.6		2246.97	20.6		2257.08	26.5		2248.9	26.3		2240.27	66.2
2235.77	10.6		2266.6	19.7		2247.83	18.8		2258.88	29.9		2249.69	27.3		2241.34	74.3
2236.99	9.6		2267.77	24.3		2249.21	18.6		2260.33	23.6		2250.95	30		2242.03	79.3
2237.76	10.4		2269.73	21.5		2250.3	23		2261.4	28		2252.11	27.3		2242.95	74
2239.86	11.5		2270.79	17.8		2251.29	21.4		2262.97	33.8		2253.17	31		2244.13	86.4
2241.53	10.4		2272.21	20.9		2253.37	19.7		2264.4	30.9		2254.64	30.1		2245.21	85.7
2242.86	11.3		2273.6	20.1		2255.54	22		2266.4	29.8		2255.94	28.5		2246.1	74.6
2243.67	10.7		2275.01	23.2		2256.04	21		2269.09	29.3		2258.21	26.5		2247.4	77.8
2245.02	9.5		2276.19	19.6		2257.1	24.5		2269.93	27.5		2258.79	27.2		2249.19	80
2246.61	10.8		2277.88	19.8		2259.3	21.8		2271.01	28.9		2259.68	30.4		2251.7	84.5
2248.87	13.3		2279.02	20.8		2260.33	21.7		2273.36	30.8		2260.6	30.2		2253.77	81.2
2250.13	11.6		2279.61	20.8		2261.12	21.2		2274.34	30.8		2262.14	32.6		2254.84	77.2
2250.36	11.6		2281.16	27		2263.42	21.3		2276.02	31.9		2263.49	26.5		2255.43	78.6
2252.64	13.6		2284.12	26		2263.68	21.3		2277.3	33		2264.98	29.5		2256.79	87.2
2255.66	14.1		2285.59	25.1		2264.53	24.8		2278.59	35.6		2266.64	32.1		2258.14	83.7
2256.72	12.4		2286.69	22.2		2266.35	23.4		2279.86	32.9		2267.14	32.6		2259.14	83
2258.08	13.8		2288.24	22		2267.59	22.5		2281.43	35.7		2269.39	36.2		2260.14	83.9
2259.2	12.9		2289.78	25.7		2269.89	24.9		2282.57	31.7		2270.31	31.7		2261.4	84.2
2260.64	11.6		2290.63	27.3		2271.32	24.8		2283.34	32.8		2272.58	33.1		2262.89	88.5
2261.59	12.5		2292.29	22.5		2272.75	26.2		2284.41	36.4		2273.24	33.4		2265.43	94.5
2263.39	14.9		2293.47	24.5		2274.96	27.1		2285.19	38		2274.99	34.7		2266.89	83.2
2265.51	14.9		2294.34	29.2		2276.62	22.7		2286.2	30.8		2276.37	34.4		2267.56	84.6
2266.59	17		2295.71	28.1		2277.98	28.7		2287.03	36.6		2277.87	36		2269.01	86.5
2268.46	14.6		2297.28	30.3		2279.27	26		2288.43	34.1		2278.65	39.7		2269.99	86.8
2269.39	14.3		2297.97	27.1		2279.97	26.2		2289.57	38.9		2279.49	34.3		2271.44	93.6
2270.71	12.3		2299.14	23.9		2280.9	29.3		2292.13	41.4		2280	34.7		2272.65	96.7
2271.68	12.8		2300.18	29.8		2281.67	24.3		2293.44	40.8		2280.93	35.9		2274.68	96.9
2273.11	15.2		2300.98	26		2282.58	25		2295.6	38.8		2282.48	35.8		2277.31	94.7
2274.64	16.9		2302.17	26.1		2283.74	27		2296.07	40		2283.12	36		2278.43	89.4
2275.74	14.9		2302.96	27.7		2285.52	26.9		2297.87	43		2284.2	42.9		2279.27	88.4
2277.14	17.4		2304.08	29.4		2287.54	27.5		2299.15	37		2285.51	35.9		2280.47	92.6
2278.11	15.6		2306.17	29.5		2288.48	29.1		2300.72	47.4		2286.67	40.2		2281.89	101
2279	15.9		2307.24	29.5		2290.04	29.6		2302.87	38.7		2287.87	38.1		2283.75	96.7
2280	15.9		2308.92	35.6		2290.79	30.3		2303.82	40.9		2289.06	39.7		2286.75	97.1
2280.64	16.5		2309.86	33.7		2292.02	31.3		2304.45	39.1		2290.77	42.7		2287.83	103.3
2281.35	17		2311.63	32.1		2293.17	31.1		2305.25	37.8		2291.54	39.8		2289.75	92
2282.29	16.5		2312.97	32.4		2294.99	28.1		2306.44	43		2292.29	42.1		2291.44	97.3
2283.97	17.7		2313.73	34		2296.01	33.1		2307.6	46.7		2293.28	39.2		2292.54	95.4
2284.86	15.7		2315.37	29		2296.74	35.1		2309.82	49.2		2294.32	35		2293.33	98.6
2285.68	16.2		2317.46	37.7		2298.12	31.7		2311.05	49.1		2295.77	38.7		2296.16	102
2286.98	17.5		2318.43	36.6		2299.42	33.8		2312.22	45.7		2297.94	41.1		2297.15	108.6
2288.06	20		2320.15	37.4		2300.3	34.9		2314.02	47.6		2300.15	45.7		2298.57	98.3
2288.8	19.7		2321.6	40.7		2301.5	28.9		2316.1	53		2301.72	43.2		2300.84	105.8
2290.17	20.8		2322.9	35.5		2302.57	30.4		2317.38	47.7		2302.52	46.4		2301.84	98.4
2291.26	19.7		2323.88	36.1		2303.82	38.9		2318.27	53.6		2305.08	47.7		2304.03	109.1
2291.96	18.4		2325.04	36.8		2305.03	33.8		2319.71	51.7		2305.97	46.4		2305.52	111.6
2293.43	20.9		2325.86	37.6		2306.55	36.9		2320.59	49.6		2306.84	47.2		2307.34	107.7
2295.01	20.5		2327.52	34.9		2308.47	39.4		2321.13	48.9		2308.23	54.7		2308.97	102.7
2296.74	23.5		2328.89	34.2		2309.68	33.1		2323.09	51.3		2310.23	46.5		2310.15	107
2298.94	23.8		2330.91	48.7		2310.45	36.1		2323.95	53.7		2311.3	48.5		2311.23	109.7
2299.53	23		2332.37	47.4		2311.36	37.9		2325.33	50.8		2312.47	48.4		2311.97	109.3
2300.34	24.1		2333.75	46.6		2312.17	37.3		2326.41	55.6		2313.43	47.8		2312.72	111.1
2301.69	23.6		2335.67	46		2313.84	37.6		2327.68	59.8		2314.34	51.6		2314.12	121.6
2303.32	23		2337.22	37.1		2314.99	35.2		2328.85	50.4		2314.98	51.8		2315.75	116.3
2304.35	22.6		2337.9	36.8		2316.76	46		2330.42	57		2316.42	61.1		2316.75	110.7
2305.52	26.4		2339.07	46.6		2318.87	37.4		2332.97	58.8		2318.81	57.7		2317.55	112.5
2306.36	25.7		2340.13	39.5		2320.1	39.1		2334.01	57.3		2319.77	58.3		2318.53	110.6
2307.29	24.9		2341.61	48.1		2321.57	39.8		2335	59.5		2320.39	55.5		2319.57	112.9
2308.69	27.3		2342.8	48.2		2323.66	42.9		2337.03	59.8		2320.92	55.5		2320.27	110.3
2309.56	27.5		2343.96	42		2325.64	37.8		2337.73	57		2321.81	55.7		2321.23	117.6
2310.59	28.9		2345.53	43.9		2326.83	42.6		2338.95	57.4		2322.75	60.5		2322.4	121.6
2312.08	29.6		2346.52	38.1		2328.65	41.3		2339.82	60.3		2324.37	59.7		2323.78	112
2313.17	28.6		2348.91	42.6		2330.01	48.1		2341.44	64.6		2325.83	63.9		2324.55	108
2314.26	30.4		2350.29	40.8		2330.88	48.2		2343.53	56.5		2327.98	62.3		2325.11	109.2
2315.74	32.1		2352.41	43.1		2331.91	45.5		2344.38	62		2329.02	60.4		2326.29	108.9
2317.33	32.3		2352.84	42.4		2333.95	53.4		2345.31	66.2		2330.96	68.3		2327.62	112.9
2317.79	32.7		2354.37	44.4		2335.91	51.8		2347.09	69.2		2333.63	66.3		2329.03	115.9
2319.35	29.5		2356.31	44.8		2337.29	45.9		2348.75	65.9		2334.81	66.5		2330.63	127.4
2320.29	29.3		2357.14	44.1		2338.25	45.7		2350.99	61.7		2337.07	66.8		2332.1	124.4
2321.22	33.2		2358.67	42.4		2339.67	49.1		2352.2	63.6		2339.59	67.1		2333.92	125
2322.92	30.9		2360.36	40.3		2341.39	49.3		2353.63	55.4		2341.32	63.3		2335.14	124.1
2323.92	32.7		2361.11	46.2		2342.74	54.1		2354.59	58.4		2342.28	64.3		2336.98	125.1
2324.79	31.4		2362.7	46.4		2343.92	43.9		2355.27	60		2343.88	64.5		2337.98	119.3
2325.96	32.7		2363.58	47.1		2344.91	45.1		2356.32	54.5		2345.13	65.8		2340.41	123.9
2327.55	35.1		2365.01	51		2345.47	47		2357.2	63.4		2346.18	64.1		2341.87	130.3
2328.66	36.5		2367.22	45		2346.66	47.2		2359.59	61.1		2346.83	65.6		2343.29	126.5
2329.76	42.9		2367.77	44.6		2347.63	52.4		2360.74	67.1		2347.93	64.9		2343.83	122.8
2331.43	38.5		2370.53	44.9		2349.37	50.4		2361.56	59.4		2350.81	66.1		2344.67	117.5
2332.4	40.6		2371.77	46.3		2350.47	52.9		2362.77	60.2		2351.77	61.4		2346.12	123.2
2333.86	44.3		2372.41	49.6		2351.69	50.4		2363.68	58.6		2352.48	61.2		2347.16	128.3
2334.73	42.9		2373.32	45.5		2352.91	49.3		2364.41	58.9		2353.29	66.3		2348.74	125.4
2336.11	40		2374.64	52.7		2354.53	57.6		2367.76	69.8		2354.26	69.1		2350.65	131.1
2337.75	38.9		2376.39	47.5		2355.25	52.8		2370.34	64.2		2355.83	69.3		2351.94	124.6
2338.32	39.9		2377.21	41.3		2356.64	47.6		2371.76	59.3		2356.8	69.2		2353.06	126.8
2339.26	43.3		2378.13	45.7		2359.88	51.8		2372.84	61.9		2357.51	64.5		2354.43	124.5
2340.18	38.5		2379.63	45.1		2360.45	55		2374.05	62.4		2358.81	66.8		2355.24	127.1
2340.96	41.4		2381.19	41.2		2361.62	52.8		2374.79	69.4		2359.46	68.5		2357.68	124.4
2342.36	40.2		2382.26	46.4		2362.59	52.6		2376.23	57.3		2361.23	66.2		2359.2	122.2
2344.1	41.6		2383.69	42.2		2364.13	57.8		2377.89	63.2		2361.85	64.2		2360.3	124.3
2345.27	42		2385.04	42.2		2365.07	53.5		2379.12	57.1		2362.93	63.4		2362.58	136.3
2345.97	42.5		2385.94	49.8		2365.74	55.6		2380.25	61.3		2363.7	68.2		2363.95	130.6
2347.07	46.6		2387.33	42.5		2366.89	55.2		2380.88	66.3		2364.88	65.3		2365.29	131
2347.86	43.8		2388.17	44.8		2368.13	49.4		2382.47	66.7		2365.88	57.3		2366.69	135.8
2349.35	41		2388.89	44.2		2368.71	48.9		2384.1	77.1		2366.63	66.7		2367.61	129.4
2350.86	42.9		2389.88	41.5		2370.57	58.3		2386.16	68.1		2367.58	63		2368.84	129.2
2351.7	40.5		2391.14	51.6		2371.66	57.5		2387.47	63.8		2368.7	63.3		2369.38	128.2
2352.32	41.3		2392.15	52.8		2372.58	51.4		2388.61	66.9		2369.79	69.6		2370.9	129.4
2353.48	43.1		2393.59	41.6		2373.64	56		2390.01	61.8		2371.54	69.8		2371.49	125
2354.63	40.6		2394.26	39.2		2374.81	50.2		2391.24	68		2372.9	73.8		2372.52	130.3
2356.31	47.2		2395.57	43.9		2376.07	54.4		2392.27	63.8		2375.09	63.1		2373.92	132.2
2358.14	46.5		2396.88	45		2376.78	51.5		2392.99	67.9		2376.66	64.8		2374.31	132.9
2359.87	40		2398.75	52.4		2377.57	53.9		2395.31	66		2377.86	65.5		2375.55	134.2
2361.02	44.7		2399.65	46		2379.2	58.9		2397.58	68.9		2379.23	64.5		2375.97	134
2362.85	44.9		2400.35	45.5		2380.03	57.9		2399.01	68		2379.9	64.5		2376.9	130.5
2363.9	44.6		2401.26	45.1		2381.42	55.3		2399.91	64.1		2382.35	72.1		2378.79	129.6
2365.87	44.9		2401.58	45.3		2383.41	55.4		2401.04	62.4		2384.18	72.4		2380.4	133.1
2366.82	48.9		2402.72	46.4		2384.02	54.5		2402.78	61.2		2385.2	67.8		2381.07	133.2
2367.83	46.2		2403.54	47.5		2384.85	52		2404.06	61.7		2386.13	65.5		2381.84	135.2
2369.2	43.2		2404.26	48.2		2385.77	49.6		2405.78	68.1		2387.01	63.6		2383.8	142.5
2370.52	42		2405.61	49.6		2386.84	52.7		2407.83	68.1		2387.79	65.6		2385.2	124.5
2372.12	42.1		2407.04	49		2388.2	58.7		2409.29	62.3		2388.82	66.2		2386.41	130.2
2374.08	47.6		2408.71	41.5		2388.88	56.7		2411.83	70.7		2389.71	68.8		2387.7	127.2
2375.18	41.6		2409.77	41.8		2389.75	57		2413.21	68		2390.73	66		2388.57	126.7
2376.4	43.8		2411.37	50.4		2390.43	56.1		2413.76	68.7		2391.51	68		2390.04	137.3
2377.35	44.9		2412.84	49.1		2392.03	54.1		2414.62	72.4		2392.11	70.8		2391.55	138.2
2377.94	43.9		2413.72	47.5		2393.65	55.4		2415.6	68.9		2393.61	64.4		2392.4	132.7
2379.09	40.7		2414.98	50.7		2394.16	56.2		2416.46	76		2394.5	75.1		2394.28	137.1
2380.81	46.1		2415.92	49.9		2395.1	53.4		2418.76	75.7		2395.36	69.7		2395.92	138
2381.86	39.5		2417.65	49.2		2396.21	52.6		2420.41	76.4		2396.22	66.9		2397.19	131.9
2382.86	41.8		2418.81	54.6		2396.87	54.8		2421.68	61.3		2396.87	69		2399.01	140.6
2384.1	43.3		2420.06	50.6		2397.92	53.1		2422.59	62.3		2397.63	70.2		2400.38	147
2385.57	46.1		2421.23	46.2		2398.66	57.8		2423.34	62.8		2399.27	72.1		2402.07	135
2386.52	47.8		2423	59.2		2399.96	55.4		2424.6	63.7		2400.21	70.3		2402.71	135.4
2388.07	41.4		2424.38	49.4		2400.92	55.9		2426.09	67.4		2401.49	68.6		2403.56	136.4
2388.85	39.2		2425.5	51.6		2402.22	53.8		2428.6	64.8		2402.71	68.6		2404.63	129.8
2390.24	43.7		2428.64	50.1		2403.51	60.2		2429.81	73.4		2403.46	70.3		2405.24	130.1
2390.8	43.2		2430.8	43.7		2406.02	53.8		2431.18	66		2404.54	71.1		2406.74	133.3
2391.68	43.1		2431.94	45.8		2406.99	52.2		2433.19	74.1		2405.58	68.5		2407.55	138.6
2392.19	43.7		2434.56	51.7		2408.32	54.3		2435.87	67.2		2406.38	62.5		2409.25	149.7
2393.65	43.9		2435.55	43.2		2409.65	52.3		2436.6	69.1		2407.79	74		2410.61	141.5
2395.26	39.6		2436.6	50.3		2411.34	58.9		2438.53	74.6		2408.93	72.8		2412.72	140.2
2396.64	47.5		2437.92	48.6		2413.55	54.7		2440.85	66.2		2410.41	64.6		2415.02	143.4
2397.45	47.9		2439.06	45.5		2414.28	52.5		2442.27	70.5		2411.57	68.9		2416.12	135.5
2398.9	45.4		2439.89	45		2414.84	52.8		2443.68	66.4		2412.37	76.3		2416.91	140.5
2399.47	45.6		2440.96	46.7		2415.71	58.5		2444.87	73.1		2413.61	75.4		2418	139.9
2400.85	43.5		2442.7	49.7		2416.84	55.3		2446.73	75.1		2414.71	77.7		2418.78	135.9
2401.86	46.6		2443.4	47.4		2417.91	59.5		2448.01	69.5		2415.82	70.7		2419.73	126.3
2403.59	47.6		2444.46	44.4		2419.53	52.5		2450.13	66.5		2418.73	71.2		2421	140
2404.59	46.1		2446	51		2420.35	50.6		2450.99	74.3		2419.54	70.1		2422.38	142.3
2405.28	43.8		2447.5	45.6		2421.73	53.7		2451.91	74.4		2420.95	70.7		2423.82	133.2
2406.33	46.9		2448.92	43.7		2423	51.4		2454.92	68.5		2422.38	74.8		2425.23	148.2
2407.06	47.3		2449.25	43.6		2424.68	55.3		2457.23	74.6		2423.81	71.1		2426.52	141.8
2408.59	42.7		2450.89	48.4		2425.39	56.1		2459.94	66.5		2425.49	74.1		2428.3	143.3
2409.82	46.7		2452.6	50		2426.23	53.6		2461.2	77.5		2426.1	74.1		2429.4	144
2410.44	48.1		2454.11	46.9		2427.45	57.8		2463.06	68.6		2427	73.5		2431.41	137.8
2411.26	49.5		2454.76	45.7		2429.71	54.7		2464.95	68.4		2427.91	75.9		2433.45	145.2
2413.34	43.6		2455.73	50.4		2431.4	58.1		2466.2	70.8		2428.52	73.7		2434.41	145.7
2414.52	45		2456.74	49.7		2433.16	56.4		2467.04	71.5		2429.91	69.3		2436.36	146
2416.36	45.9		2458.28	42.4		2434.28	58		2467.8	68.5		2431.07	77.6		2437.94	140.9
2417.2	47.1		2459.35	49.9		2436.22	53.4		2469	69.9		2431.84	74.4		2438.84	140.5
2418.89	47.2		2461.5	45.8		2437.75	58.9		2470.97	75		2433.35	70.1		2439.98	138.7
2420.42	45.5		2462.47	51.9		2439.29	54.1		2472.55	67.5		2434.56	72.5		2440.78	147
2420.99	45.6		2464.47	52.7		2440.3	54.2		2473.56	64.4		2436.06	77.6		2442.45	145.6
2422.03	43		2466.49	46.9		2442.2	57.1		2474.74	60.6		2437.52	69.5		2443.57	155.9
2423.06	46.4		2467.02	48.5		2443.51	58.7		2476.16	76.8		2439.74	76.5		2445.49	145.4
2424.08	47.4		2468	46.5		2443.98	58.9		2477.84	64.1		2441.52	62.4		2446.29	147.4
2426.28	47.9		2470.1	56		2445.03	54.7		2479.46	68.7		2442.71	72.9		2446.76	147.4
2427.45	44.5		2471.61	50.2		2446.48	56.7		2480.66	71.9		2444.13	78.8		2448.37	141.2
2428.01	44.8		2473.23	49.5		2447.33	52.7		2481.49	73.4		2445.6	77.6		2449.07	144.3
2428.92	44.7		2474.06	51.8		2449	54.1		2482.65	67.9		2446.75	68.1		2449.74	145.1
2430.06	42.9		2475.97	50.7		2449.73	55.6		2484.15	73.8		2448.18	77.8		2452.15	143.1
2431.22	50.1		2477.69	47.8		2450.76	56.2		2485.21	68.2		2450.14	75.1		2453.33	141.7
2432.79	50.7		2478.45	47.3		2452.89	55.4		2486.78	68.2		2451.56	73.7		2454.18	134.5
2434.92	48.2		2479.15	44.8		2453.58	55.9		2487.75	75.4		2452.67	65.2		2455.35	137.4
2436	47		2482.03	56.1		2454.72	52.9		2488.95	70.2		2454.08	78		2455.97	138.1
2438.46	45		2484.01	55.5		2456.17	55.7		2489.77	69.3		2456.41	70.4		2457.54	145.8
2439.07	46.1		2485.64	49.1		2458.86	57.1		2491.09	67.7		2457.73	77		2458.4	145.9
2439.89	46.6		2486.48	50		2460.2	53.6		2492.91	73.4		2459.6	69		2459.9	144.8
2440.9	47.9		2488.36	50.6		2462.36	63		2495.51	69.6		2460.87	73		2461.33	152.4
2442.62	47.3		2489.68	52.1		2463.97	54.5		2496.95	64.3		2462.01	71.4		2463.96	156.7
2445.02	47.8		2491.04	48.4		2464.75	58.2		2497.66	66.7		2462.81	70.1		2465.41	142.7
2446.61	48.4		2491.81	50.8		2465.86	51		2498.58	69.5		2464.15	72.3		2465.92	142.1
2447.65	43.1		2493.56	52.2		2467.35	59.2		2499.88	68.4		2465.36	73.7		2466.82	149.6
2449.04	48.7		2494.51	51.6		2468.19	56.9		2500.58	68		2466.71	69.8		2468.23	151.2
2450.23	45.7		2495.97	50.9		2469.46	61.3		2503.16	65.7		2467.79	68		2469.16	157
2451.42	47.5		2498.14	54.5		2470.95	57.7		2504.89	71.1		2469.35	78.6		2472.11	147
2452.71	50.2		2499.55	50.9		2472.08	56.9		2506.95	76.5		2470.88	71.7		2473.19	149.4
2454.42	51		2501.85	54.9		2472.78	56.7		2508.18	65		2472.66	76.9		2475.3	146.8
2457.61	53.4		2502.99	55.6		2474.07	54.9		2509.99	67.5		2473.81	73.7		2476.56	142.3
2459.49	50.3		2503.96	52		2475.59	56.2		2512.49	73		2475.18	74.9		2477.42	148.9
2460.96	46.3		2505.34	55.2		2476.32	58.6		2513.4	65.3		2477.58	75.1		2478.45	156.1
2461.78	43.8		2506.5	47		2476.99	57.8		2514.7	71.2		2478.43	72.6		2479.96	147.4
2462.62	47.7		2507.37	47.9		2479.3	59.1		2515.86	67.8		2479.49	76.4		2481.17	150.9
2464.45	48.8		2508.62	48.4		2480.92	59.7		2516.76	78.3		2481.53	75.8		2482.03	147.3
2466.33	57.4		2510.06	48		2482.53	60.6		2518.05	67.6		2482.13	78		2483.88	150.4
2467.94	46.2		2510.88	49.2		2483.08	59.4		2519.21	77		2483.1	69.8		2484.97	150.8
2468.7	50.8		2512.1	51.4		2483.85	59.3		2521.14	67.3		2484.58	78		2488.01	152.6
2469.83	51.8		2513.28	47.8		2485.14	52.4		2522.27	65.1		2485.67	76.7		2488.75	147.4
2470.9	44.3		2514.51	51.1		2486.23	57.7		2522.86	65.4		2486.28	78.4		2489.84	153.4
2472.55	51.3		2515.86	42.9		2486.98	60.1		2523.37	65.7		2487.21	69.2		2490.72	158.9
2473.4	47.6		2516.73	48.5		2488.71	65.3		2524.96	79.6		2488.15	77.1		2492.68	156.6
2476.02	46		2518.12	51.8		2490.25	60.7		2525.81	69.9		2488.93	73.1		2493.61	146.4
2477.34	50.2		2519.48	52		2491.26	54.6		2527.02	70.1		2490.77	74.9		2494.61	150
2478.3	47		2522.34	53.2		2492.14	55		2527.85	67.5		2491.94	72.9		2496.57	147.7
2479.81	46.8		2523.71	50.7		2493.25	64.9		2529.02	67.9		2492.95	69.8		2498.1	151.6
2481.93	48.9		2525.26	55.7		2494.66	59.3		2529.53	68.8		2493.8	72.8		2499.99	161.1
2484.03	54.6		2526.94	46.3		2496.23	56.5		2530.43	73.7		2494.91	77.2		2501.18	153.3
2484.81	50.5		2527.86	45		2498.03	62.5		2531.96	69		2496.16	75.7		2501.82	150.7
2485.7	49.5		2528.48	45.5		2498.47	62.8		2533	67.1		2497	80.4		2505.26	167.5
2486.78	47.5		2529.53	47		2498.93	63.1		2535.5	77.8		2497.51	81.3		2507.2	148
2487.93	46.1		2530.34	49.6		2499.78	62.2		2536.65	63.8		2498.43	74.1		2508.38	142.5
2490.03	50.2		2531.78	54.7		2500.91	63.2		2538.21	68.1		2499.96	75.8		2509.34	147.6
2491.61	50.2		2532.75	47.9		2503.39	56.6		2539.3	74.5		2501.64	71.5		2510.4	147.2
2492.8	53.1		2534.63	50.9		2504.44	60.3		2541.19	76.9		2502.83	78		2511.89	146.7
2493.78	53.1		2536.47	53.7		2506.57	63.4		2542.51	70.1		2504.04	68.1		2513.22	147.1
2494.9	51.3		2538.27	46.2		2507.33	64.4		2544.25	76.8		2505.18	73.5		2514.51	147.5
2496.89	51.9		2539.22	52.2		2508.9	62.9		2544.95	71.8		2506.17	76.4		2515.96	155.5
2497.3	51.8		2540.59	59		2510.28	57.9		2546.27	66.9		2506.96	85		2518.08	150
2498.39	45.2		2542.33	48		2511.79	63		2547.45	65.7		2508.37	73		2519.09	146.4
2499.28	47.3		2543.2	47.3		2513.07	56		2548.53	66		2510.28	78.7		2520.55	156
2500.54	46.6		2544.27	50.2		2514.26	54.4		2549.65	70.9		2511.81	79.6		2521.99	149.7
2501.72	44.8		2546.21	46.7		2515.95	58.2		2550.55	66.2		2513.49	75.5		2523.08	160.2
2502.33	45		2547.23	56.4		2517.71	61.5		2551.57	69.4		2514.28	74.1		2525.28	147.6
2504.15	51.4		2549.04	49.7		2518.7	61.1		2552.52	73.9		2515.83	76.4		2526.38	155.1
2505.3	46.9		2550.4	48.2		2519.86	60.4		2553.45	72.2		2516.53	77.5		2527.89	152.3
2506.81	50.3		2551.55	52.5		2520.36	60.7		2554.66	73.8		2517.8	76.3		2528.89	146.3
2508.68	50.3		2552.26	47.4		2521.8	59.9		2556.43	68.9		2518.76	74.8		2530.25	144
2509.58	51.2		2554.24	54.7		2523.59	57.7		2557.2	70.3		2519.77	78.3		2531.32	167
2510.53	50		2555.78	55.2		2524.87	49.7		2558.39	76.3		2522	73.8		2533.35	160.7
2511.23	50.2		2558.15	52.8		2525.97	56.4		2560.25	71.5		2522.96	72.2		2535.14	148.6
2512.39	53.2		2559.24	41.7		2528.14	64.8		2561.53	64.2		2524.12	79.6		2536.02	156.4
2513.53	52.4		2561.32	52.2		2529.44	55.9		2563.38	76		2525.24	79.7		2536.78	157.2
2515.02	51.3		2563.2	50.1		2530.54	49.4		2564.85	69		2527.17	75.9		2539.2	158.6
2516.36	49		2564.08	52		2531.45	55.5		2565.53	79.5		2528.96	78		2540.64	157.5
2516.95	49.3		2565.02	52.5		2532.79	61.2		2567.13	67.9		2529.85	72.5		2541.81	151.4
2518.68	51		2566.05	48.5		2535.16	60		2568.23	73.8		2531.56	75.6		2543.19	148.2
2520.68	52.7		2567.17	49.4		2536.16	61.7		2569.37	63.6		2533.23	77		2544.13	142.3
2522.03	49.6		2567.93	49.5		2537.12	60.7		2569.97	66.2		2535.89	82.2		2545.64	157
2524.12	48.7		2569.48	50.6		2538.06	59.2		2570.81	72.9		2537.3	71.5		2548.11	157.1
2525.74	52.4		2570.87	49.8		2538.69	59.7		2571.94	64.9		2538.71	77.3		2549.39	159.6
2526.63	52.5		2572.03	52.7		2539.91	54.8		2573.2	69.6		2540.11	74.3		2550.96	153
2528.47	51.2		2573.98	47.3		2540.96	58.3		2574.74	71.7		2541.42	78.8		2552.97	156.1
2530.01	56.1		2575.04	51.3		2542.29	61.4		2576.66	74.9		2542.72	76.6		2554.24	163.9
2531.1	53.2		2576.03	51.6		2543.73	61.1		2577.51	68.1		2543.88	80.1		2557.58	152.3
2532.66	53.4		2577.15	51.5		2545.29	59.1		2579.02	75.5		2544.57	76.1		2559.41	154.2
2533.59	47.2		2577.93	53.8		2546.65	60.6		2581.14	67		2545.58	79.8		2560.59	144.4
2534.19	46.9		2579.11	49		2547.85	58.7		2582.32	68		2546.33	74.7		2562.83	173.3
2535.43	50.9		2579.8	49.5		2548.43	57.8		2583.7	74.1		2547.55	78		2564.55	151.7
2536.55	52.9		2581.26	47		2549.88	57.4		2585.21	64.1		2548.8	75.8		2565.73	158.3
2538.21	52.1		2583.58	54.8		2550.94	58.2		2586.28	68.3		2550.43	72.5		2566.64	158.7
2539.61	47.9		2585.63	52.5		2551.83	57.1		2587.43	69.1		2551.74	71.2		2568.67	160.1
2540.77	52.7		2586.52	53.7		2553.17	53.4		2588.46	65.1		2552.44	74.7		2569.84	148.7
2543.49	50		2587.52	46.1		2555.24	59.2		2589.86	65.6		2553.82	71		2571.14	157.4
2545.99	48.5		2590.15	51.6		2556.18	53.3		2591.16	75.2		2556.02	77.8		2573.21	161.4
2547.39	45.7		2591.39	46.5		2557.18	54		2592.15	78.8		2556.59	77.9		2574.6	163
2548.72	50.7		2592.53	48		2558.49	60.3		2593.83	71.2		2557.61	74.1		2576.28	157.5
2550.66	56.5		2594	46		2559.65	53.7		2595.63	72.8		2558.42	73.5		2577.32	161.5
2551.63	54.3		2594.94	50.9		2561.23	62.4		2597.01	67.4		2559.93	76.6		2578.15	157.1
2552.87	47.6		2595.99	50		2562.78	62.5		2598.17	74.1		2560.75	77.2		2579.44	153.5
2554.07	46.9		2597.45	50.1		2563.64	61.7		2599.6	66.6		2562.71	68.5		2580.28	157.9
2555.03	51		2598.57	49.2		2564.84	65.7		2600.78	69		2564.02	77.4		2581.3	155.1
2556.35	53.4		2599.37	49.2		2566.04	55		2602.92	74.3		2565.41	75.9		2583.07	154.7
2557.11	51.5		2600.78	47.7		2566.57	56.6		2604.38	81.8		2567.16	78.1		2584.81	163.8
2558.34	48.7		2602	52.9		2567.73	60.2		2605.99	77.3		2567.7	77.5		2585.97	157.2
2559.54	51.6		2602.71	51.8		2568.73	59.2		2607.33	73.6		2568.68	73		2586.86	151.6
2561.43	50.7		2604.09	48.5		2570.27	56.3		2608.13	74.2		2569.38	73.8		2588.44	163
2562.35	50.2		2605.22	51.9		2571.15	58.7		2609.58	64.4		2571.37	73.2		2590.3	163.3
2563.32	49.8		2606.38	48.8		2571.96	62.3		2610.9	77		2572.21	76.4		2592.52	149.6
2565.27	55.2		2608.19	51.5		2573.8	57.9		2612.14	76.4		2574.42	76.8		2593.93	163.4
2566.9	54.7		2610.42	61.4		2575.69	60.8		2613.47	70.1		2576.32	72.2		2595.22	162.4
2568.36	48.1		2612.05	55.5		2577.28	60.2		2614.53	66.7		2577.79	70.1		2596.51	164.9
2569.26	46		2613.98	47.8		2578.56	52.4		2615.29	60.9		2578.75	76.8		2597.68	154.3
2570.41	49		2614.91	54.7		2580.43	61.8		2616.77	68.3		2580.17	74.4		2599.44	153
2571.25	51.3		2616.24	52.2		2582.18	62.3		2617.92	67.2		2580.53	74.3		2602.03	160.1
2572.01	48.4		2617.1	49.5		2583.77	60.9		2619.3	70.6		2581.59	65		2603.52	150.8
2573.02	53.2		2619.22	47.7		2585.36	60		2620.58	65.3		2582.76	77.6		2604.23	155.1
2574.37	54.3		2620.78	51.6		2586.85	57.8		2621.33	63.7		2583.92	84.1		2606.15	160.1
2575.93	51.4		2622.98	49.7		2588	58.4		2622.29	70.7		2584.7	80.5		2608.42	158.3
2577.04	53.4		2623.84	45.5		2589.66	58.5		2624.52	70.5		2585.95	79.2		2610.35	155.1
2578.51	45.8		2624.64	49.8		2592.43	61.5		2625.82	71.6		2587.56	74.4		2611.28	155.3
2579.53	50.5		2625.84	51.5		2594.02	63.3		2626.46	70.2		2587.8	74.4		2612.82	159.1
2580.76	52.7		2626.95	48.9		2595.92	64.4		2627.6	66.7		2589.12	78.8		2614.32	152.1
2582.2	44.6		2627.96	51.5		2596.72	57.9		2628.43	65.7		2591.09	82		2615.43	155.5
2584.16	51.4		2628.75	50.4		2598.37	63.8		2630.13	71.8		2592.92	76.2		2617.26	153.3
2585.91	50.4		2630.15	47.3		2600.46	55.6		2631.35	75.3		2593.56	79.1		2619.44	161.5
2586.89	50.8		2631.12	44.1		2601.41	63.4		2633.53	66.6		2594.27	79.3		2621.13	159.1
2587.83	51.7		2632.04	48.3		2603	62.6		2635.49	75.5		2595.63	71.6		2623.45	156.4
2589.47	46.9		2632.86	48		2604.35	59.9		2637.89	72		2596.2	69.1		2625.05	164.5
2590.98	58		2633.88	43.7		2605.49	66.8		2639.02	75.3		2597.49	73.1		2626.41	156.8
2592.52	51.7		2636.39	50.8		2606.72	62.1		2639.72	70.4		2598.97	80.4		2627.23	160.5
2593.85	53.1		2637.88	51.9		2607.83	56		2640.8	70.9		2600.56	78.2		2629.07	149.4
2594.73	53.5		2641.47	49.3		2608.66	61.8		2642.09	68.8		2601.28	78.7		2630.04	151.7
2596.15	49.2		2642.24	46.2		2610.32	60.6		2643.62	77.9		2602.96	76.1		2630.91	154.5
2596.96	45.1		2643.64	50.2		2610.71	60.7		2645.17	74.7		2603.67	76.8		2631.99	155.8
2598.44	51.8		2645.43	50.2		2612.34	51.1		2646.22	66.3		2604.9	69.8		2632.39	156
2599.46	46.2		2646.11	49.2		2613.29	54.4		2647.87	74.5		2606.54	75.7		2634.29	158.2
2600.64	49.4		2646.92	47.6		2614.47	53.8		2649.39	67.2		2607.86	73		2635.51	157.2
2602.02	47.4		2647.65	50		2615.32	55.8		2650.78	68.4		2608.8	68.8		2637.22	153.4
2602.84	45.4		2649.83	51.1		2616.33	61.1		2651.69	67		2609.63	74.8		2638.25	158.5
2603.59	48.3		2651.81	48.3		2617.36	59.6		2652.7	69.1		2610.73	72.5		2640.09	157.3
2604.73	50.1		2653.66	57.2		2619.72	60.6		2654.25	65.4		2612.01	72.2		2641.86	156.5
2605.41	50.1		2655.25	45.5		2620.26	58.5		2655.08	65.9		2613.32	81.1		2642.68	161.3
2606.63	53.2		2658.02	58.3		2621.29	60.1		2657.11	71.2		2614.5	77.7		2645.08	152.5
2607.77	48.7		2659.54	52.3		2622.44	61.2		2658.54	70.8		2615.91	75.7		2647.23	163.7
2608.8	55.2		2661.38	49.9		2623.5	63.2		2659.88	69.8		2616.73	74		2648.6	157.1
2610.24	46.5		2662.87	53.6		2624.59	57		2661.21	67.7		2618.55	79.1		2649.44	160.8
2611.42	51.3		2664.54	47.5		2625.74	54.5		2662.07	67.9		2620.65	85.9		2650.83	158.1
2612.5	47.8		2665.93	54.1		2626.64	53.5		2663.42	78.9		2621.59	74.7		2651.5	158.5
2614.12	51.9		2668.43	52.3		2628.49	58.7		2664.58	68.5		2622.92	78.8		2652.74	162.2
2615.75	54.4		2668.87	52.5		2629.42	55.8		2666.1	73.3		2624.41	75.2		2654.42	154
2617.78	50.7		2670.91	53.2		2630.48	54.6		2666.52	73.5		2626.06	66.3		2657.14	163.5
2619.44	49.9		2672.98	55.6		2632.29	63.7		2668.15	66.1		2627.06	71.2		2658.12	157.4
2620.2	48.8		2674.69	53		2634.54	58.7		2669.44	72.3		2628.2	74.3		2660.13	173.3
2622.03	53.7		2675.34	51.3		2635.8	60.1		2670.49	71.6		2629.26	70		2662	152.8
2622.75	51.9		2676.66	53		2637.67	55.6		2671.7	68.4		2631.21	72.9		2662.78	152.4
2624.26	51.5		2678.58	56.3		2638.97	58.3		2672.53	71.9		2632.2	73.6		2663.75	152.4
2627.1	55		2681.18	54.5		2640.04	63.3		2673.63	74.7		2633.28	73.9		2664.48	149.5
2628.08	51.8		2683.18	54.2		2642.57	57.2		2674.33	69.9		2633.76	73.7		2665.89	161.4
2630.04	55.3		2684.41	50.5		2643.16	55		2675.41	73.6		2634.97	64.4		2666.9	159.2
2630.68	56.3		2686.5	57.9		2644.61	55.2		2676.78	68.2		2635.94	68.3		2668.06	157
2631.7	51.7		2688.35	53.9		2646.51	53.6		2679.26	70.3		2636.58	67.4		2669.48	154.9
2632.35	51.8		2689.59	50.6		2648.57	67.5		2679.99	77.6		2637.74	67.3		2671.1	160.2
2634.61	49.5		2690.94	62.7		2650.68	67.8		2681.5	71		2638.72	69.6		2672.53	162.3
2635.34	48		2692.33	53.3		2653.35	58.1		2683.45	75.5		2639.99	73.5		2674.12	149
2636.98	47.7		2693.17	52.2		2653.97	58.1		2685.4	70.6		2641.16	71.7		2675.29	152.2
2638.89	56.9		2694.78	55		2655	57.6		2686.58	69.8		2642.16	71.5		2676.62	158.9
2640.29	51.5		2696.96	64.4		2655.8	60		2689.05	70.7		2642.81	71		2678.23	157
2641.62	50.6		2698.16	53.3		2658.3	56.9		2689.46	70.8		2645.48	72.8		2679.01	161.8
2642.22	49.6		2699.25	58.3		2660.32	63.3		2690.49	77.3		2646.96	78.6		2680.35	159.9
2643.04	51.6		2701.21	53.4		2662.48	66.8		2691.6	81.4		2647.87	77.8		2681.53	166.1
2643.81	52.2		2702.79	56.5		2664.03	57.9		2693.21	80.8		2650.36	71.3		2682.4	157.8
2645.22	52		2703.65	55.4		2664.68	57.5		2695.8	78.1		2651.16	76.2		2683.23	150.7
2646.35	54.4		2704.67	56.1		2666.15	59.1		2697.11	92.5		2651.99	78.8		2684.6	164.2
2647.17	52.9		2706.68	58		2667.14	58.2		2699.28	79.8		2653.31	65.9		2685.99	162.6
2647.78	53.1		2707.09	58.2		2668.39	57.9		2701.74	79.2		2654.27	69.5		2686.86	163.2
2649.47	50.6		2707.71	58.4		2670.83	60.2		2702.38	80.7		2655.15	69		2688.46	157.9
2650.63	50.6		2709.04	63		2672.24	51		2702.86	80.5		2656.17	70.2		2689.49	159
2653.15	52.8		2710.3	58.6		2673.46	59.5		2703.95	76.6		2658.3	75.3		2690.26	156.9
2654.46	54.6		2712.32	59.9		2675.09	61.7		2704.56	74.9		2659.86	69.1		2691.34	158.3
2657.2	48.1		2713.2	55.5		2676.41	55.3		2705.88	77.5		2661.17	76.5		2692.21	151.4
2658.13	51.6		2714.67	59.2		2677.46	57.8		2706.73	79.5		2663.29	74		2693	150.8
2659.07	50.5		2716.42	60.6		2678.88	56.9		2708.62	82.9		2665.25	67.9		2694.36	166.2
2660.24	52.8		2717.36	69		2679.78	49.7		2709.74	81		2666.51	73.9		2696.22	164.5
2661.94	54.2		2719.58	64.6		2681.2	55.6		2710.78	81.5		2667.48	73.7		2697.17	159.6
2663.51	52.1		2721.37	66		2682.3	62.3		2712.08	83.4		2668.57	75.4		2698.28	157.8
2664.54	52.6		2722.65	73		2683.59	63.5		2713.96	82		2669.5	67.3		2700.12	165.5
2666.09	52.8		2723.89	76.3		2685.89	63.1		2715.74	79.7		2670.77	72.5		2700.93	160
2667.69	53.4		2725.16	68.8		2686.62	58.3		2717.27	74		2672.64	78.7		2702.67	169.9
2668.93	52.2		2727.05	67.9		2687.76	60.1		2718.49	80.7		2673.52	76.1		2703.53	160.2
2671.24	49.8		2728.39	65.3		2688.49	58.9		2718.99	81.3		2674.79	85.8		2704.75	158.2
2671.7	50		2729.34	62.8		2690.14	66.3		2720.2	85.7		2675.92	81.3		2706.69	161.6
2672.62	51.6		2731.22	60		2690.98	66.9		2721.37	84.5		2677.31	77		2708.77	159.4
2673.4	50.5		2731.89	58.6		2692.11	62.2		2722.99	87.7		2678.52	74.2		2710.18	156.4
2674.31	51.9		2735.15	66.5		2693.45	59.7		2724.78	83.4		2679.94	78.5		2710.95	159.2
2675.91	51.9		2736.43	56.5		2694.82	64.1		2726.14	81.6		2681.99	78.3		2712.88	156.4
2678.12	50.9		2738.31	59.6		2697.65	80.6		2726.56	81.3		2683.83	75.1		2713.88	157.1
2679.54	48.4		2739.25	60.2		2700.26	62.4		2727.57	85.9		2685.61	77		2714.55	155.8
2680.5	50.5		2740.53	58.2		2701.54	65		2730.17	83.1		2686.71	78		2715.78	161
2681.72	50		2741.77	50.9		2702.84	60.4		2732.21	75.9		2687.55	72.9		2716.91	155.9
2683.71	51.6		2742.93	55.6		2704.26	78		2733.73	76.2		2688.7	73.1		2717.6	151.8
2685.11	52.9		2744.44	62		2706.65	71.2		2734.42	80.8		2689.67	74.7		2719.7	159
2687.64	55.2		2746.35	53		2708.61	63		2735.78	81.9		2690.19	74.3		2721.93	162.9
2688.68	51.9		2747.58	62.9		2711.16	71		2737.43	77.1		2691.22	79.4		2723.09	158
2690.82	54.9		2749.66	65.8		2712.21	69.3		2738.29	78.1		2692.09	78.1		2724.07	149.3
2691.85	53.4		2752.64	62.9		2713.1	73.4		2739.21	79.4		2693.49	81.7		2725.41	166.7
2693.21	55.3		2754.34	56.7		2714.25	67.6		2741.46	79.4		2694.36	81.8		2726.09	161.6
2694.69	49.6		2755.82	66.4		2715.05	65.9		2742.34	79.8		2695.28	81.5		2727.9	163.7
2696.41	57.2		2757.01	58.5		2715.79	62		2743.48	81.5		2696.67	88.6		2729.09	159.7
2697.52	54.7		2758.37	54.7		2717.02	63.8		2744.96	86.8		2697.56	87		2730.96	158.2
2698.91	52.2		2759.75	65.2		2719.15	70.9		2746.13	82.7		2699.34	79.9		2732.12	161.4
2699.7	55.7		2760.89	62.8		2721.22	72.1		2747.14	74.9		2700.52	84.9		2734.42	158.1
2700.32	54.5		2762.06	60.7		2722.74	80.7		2748.88	79		2702.78	84.8		2735.23	154.1
2702.24	60.8		2764.19	62.3		2723.76	88.6		2750.12	83.7		2703.95	82.1		2736.67	160.2
2704.23	55.7		2765.64	58		2725.5	78.2		2751.45	76		2704.28	82.2		2738.42	149.7
2705.4	58.6		2766.92	61.5		2727.2	62.9		2753.33	86.1		2705.23	87.4		2739.78	150.5
2706.61	49.3		2767.83	61.6		2728.55	72.2		2754.21	76.2		2707.58	86.2		2741.75	167.7
2707.7	51.2		2768.91	61.3		2731.05	81		2755.48	77.5		2708.46	83.2		2742.78	169.4
2709.5	51.9		2769.4	61.4		2731.94	73.4		2756.75	74.9		2710.78	83.4		2743.64	161
2710.9	53.7		2770.15	59.9		2732.99	72.9		2757.55	74.5		2712.05	85.6		2744.69	145.9
2712.28	55.6		2771.22	58.5		2734.62	66		2758.98	75.1		2714.39	87.8		2745.97	154.3
2714.32	54.6		2772.06	55.9		2736.04	70.7		2759.81	80.1		2715.09	85		2747.51	156.8
2715.45	54.8		2773.49	61.9		2738.49	73.6		2760.72	79.1		2717.17	79		2749.47	162.3
2716.43	56.7		2774.67	61.1		2739.86	68.8		2762.28	76.2		2718.05	81.2		2751.66	157.2
2719	60.4		2775.71	51.5		2741.01	63.5		2764.01	65.7		2718.86	80.5		2752.81	153.4
2719.85	55.2		2777.33	63.6		2742.37	76.5		2766.46	83.9		2719.8	79.7		2754.29	167.9
2721.48	61.9		2778.27	57.5		2743.64	65.9		2768.2	80.2		2721.22	79.6		2755.03	161.7
2723.2	59.4		2779.15	58.4		2744.88	65.4		2769.48	77.2		2722.42	88.7		2756.67	164.1
2724.09	58.6		2781.1	53.8		2746.36	66.2		2770.77	78		2723.7	92.2		2758.2	156
2725.98	59.2		2782.6	58.5		2747.24	62.9		2772.91	69.9		2725.3	92.2		2759.8	164.2
2727.11	62.1		2784.65	62.5		2747.91	62.1		2774.14	72.9		2726.96	88.2		2761.32	173.2
2728.39	57.2		2787.32	63.5		2749.03	75.1		2775.45	79.2		2728.47	86.9		2762.55	160.6
2729.26	60.5		2789.15	60.3		2750.41	65.7		2776.14	75.1		2729.84	86.3		2764.15	147.9
2730.21	56.9		2790.01	58.6		2751.24	65.8		2777.43	79.9		2731.23	85.3		2765.44	160.4
2732.11	61.7		2791.51	60.5		2751.86	66		2779.69	71.7		2732.13	83.3		2766.49	161.9
2733.32	57		2794.43	65.5		2752.98	69.6		2780.93	73.5		2733.15	86.1		2767.62	160
2734.97	58.9		2795.25	65.4		2753.85	66		2782.65	78.7		2734.53	82.9		2768.55	163.3
2735.82	59.5		2797.13	62.1		2755.09	65.8		2785.75	79.4		2735.94	82.8		2769.86	155.4
2737.38	58.9		2799.27	61.2		2756.89	71.6		2786.7	77.6		2737.02	78.7		2770.83	160.4
2739.3	57.1		2800.27	58.1		2759.16	63.9		2787.96	72.2		2738.2	85.8		2772.6	160.7
2740.74	57.2		2801.1	56.4		2759.49	63.8		2789.27	84.8		2740.75	85.1		2773.57	156.5
2743.95	57.3		2803.51	64.6		2761.09	64.1		2790.74	74.1		2743.5	75.3		2775.51	158.7
2745.4	59		2805.82	58.9		2761.89	64.3		2791.73	75.5		2744.81	75.6		2776.6	160.3
2747.01	55.4		2807.37	64.3		2762.85	65.8		2793.47	80.4		2746.7	72.5		2779.46	166.4
2748.15	55.5		2809.69	67		2763.73	63.4		2794.19	82.3		2748.01	83.2		2781.15	171.8
2748.82	54.6		2810.5	62.2		2765.53	70.9		2795.38	81.3		2749.04	81.7		2783.15	164.6
2750.01	56.4		2811.16	59.9		2768.64	72.2		2796.69	79.5		2750.29	84.4		2784.2	164.1
2751.79	52.3		2811.98	56.3		2770.54	72.1		2798.18	83.9		2752.05	78.1		2785.62	164.7
2753.05	51.9		2813.47	68.5		2771.58	71.7		2799.46	77.6		2753.73	79.3		2786.41	159.5
2754.56	58.7		2815.55	59.9		2772.45	72.4		2801.81	75.4		2755.13	83		2788.03	168.1
2756.66	54.1		2817.43	55.5		2774.64	68.4		2802.57	77		2755.88	83.8		2789.2	153.9
2757.68	56.5		2819.91	65.3		2775.39	69.3		2803.78	69.9		2757.5	87.8		2790.96	168.5
2759.16	53.6		2821.21	64.7		2777.09	65.6		2805.64	85.3		2758.5	79.1		2792.38	158.7
2760.49	51.8		2822.1	63.3		2777.75	65.4		2807.91	80.7		2760.51	82.9		2793.62	173.7
2762.09	57.6		2823.09	61.3		2779.28	66		2810.5	80.3		2762.35	82.1		2794.77	165.9
2763.26	60.2		2824.28	58.6		2780.29	66.4		2811.98	81.1		2763.1	82.2		2795.88	161.2
2764.43	56.3		2826.9	61.5		2781.52	67.5		2813.59	83.4		2764.49	86.6		2798.06	164.6
2765.86	53		2828.64	65.5		2782.26	69.2		2814.47	76.5		2765.15	81.3		2800.17	158.6
2767.15	57.3		2830.27	62.6		2783.53	58.8		2814.88	76.5		2768.38	80.5		2800.57	159.1
2768.88	60.7		2831.16	60.2		2784.71	66.3		2815.96	76.5		2769.45	78.9		2802.44	162.9
2770.02	54.7		2832.14	61.1		2786.46	74.3		2818.12	83.9		2770.57	76.5		2803.54	169.1
2772.73	57.7		2833.74	68.5		2788.43	74.3		2820.71	78.7		2772.07	80.5		2804.79	161.7
2774.06	58.7		2834.79	61.5		2790.82	72.3		2822.5	84.4		2774.01	76.8		2806.85	156.4
2775.28	53.9		2835.67	63.2		2791.44	73.8		2823.95	77.5		2775.45	84.2		2808.39	166.5
2776.31	54.4		2836.21	62.7		2794.06	71.3		2825.14	77.7		2776.87	82.2		2811.16	163.1
2776.99	54.6		2836.84	62.8		2796.67	65.6		2826.71	75.3		2778.01	81		2812.62	154.3
2778.21	53.8		2837.63	64.9		2797.54	65.2		2827.3	75.6		2779.01	81.1		2813.89	156.5
2778.76	53.5		2839.6	60.9		2797.93	65		2829.05	91.8		2780.38	78.7		2815.03	162.3
2779.53	54		2840.25	62		2798.95	64.2		2830.93	85.4		2781.39	84		2815.47	162.2
2780.98	55.4		2842.43	65.8		2799.98	70.3		2833.23	81.7		2783.14	79.5		2816.76	170
2782.08	59.2		2844.37	66.5		2801.06	66.1		2834.44	82		2784.3	80.4		2819	159.7
2784.28	53.4		2845.62	66.3		2803.19	70.6		2835.53	83.8		2785.82	74.8		2820.24	161.4
2785.8	61		2847.39	74.2		2805.44	72.2		2836.58	90		2786.83	76.2		2821.67	155.9
2787.17	55.4		2848.72	70.6		2806.26	68		2837.99	82.1		2788.76	95		2823.12	156.5
2788.12	57.9		2849.96	74.8		2807.89	70.4		2839.18	82.2		2790.93	81.6		2824.29	157.8
2789.7	52.2		2852.42	68.4		2809.6	68.5		2840.99	84.7		2792.25	80.2		2826.34	163.6
2791.46	56.7		2853.61	66.6		2810.62	73.7		2842.5	82.7		2793.76	80.7		2827.25	167
2792.26	58.6		2855.14	64.5		2811.68	67.5		2843.72	80.5		2795.69	79		2828.09	159.9
2793.42	52		2856.21	69.3		2812.45	67.5		2845.07	85.2		2797.02	84.2		2828.85	156.5
2794.62	48.8		2857.05	76		2814.01	78.3		2846.62	89.2		2798.68	77.5		2830.74	168.5
2796.27	55.9		2859.07	72.3		2815.09	67.9		2847.37	87.5		2799.89	79.4		2832.88	160.9
2797.99	53.4		2860.5	72.4		2816.21	66		2848.33	88.5		2800.44	78.9		2834.08	166.5
2798.75	52.8		2861.6	73.5		2817.88	69.6		2850.54	87.6		2802.63	86.4		2835.72	156.4
2800.46	54.8		2862.91	76.1		2819.42	68.3		2851.59	87.7		2803.96	83.1		2837.08	166.4
2801.54	58.2		2863.65	71.6		2820.26	67.7		2852.58	92.9		2806.29	81.3		2837.93	165.7
2803.15	59.5		2864.26	71.7		2821.51	73.7		2853.56	91.2		2806.79	80		2839.68	157.1
2803.85	63.6		2865.84	77		2822.87	63.4		2854.02	90.7		2808.05	82.8		2840.98	161.6
2806.28	54.3		2866.76	83.1		2824.28	70.2		2855.55	91.1		2810.23	85.4		2843.24	159.2
2806.95	54.8		2868.18	75.9		2825.54	68.5		2856.78	93.5		2811.43	93.9		2843.74	158.3
2808.22	57.9		2869.51	78.4		2826.67	68.8		2857.86	95.8		2813.04	82		2846.49	168
2808.86	58.8		2870.75	78.5		2828.17	69.9		2859.2	93.1		2814.17	84.9		2848.13	165.1
2810.15	54.6		2872.82	80.4		2828.95	70.3		2860.87	92.4		2816.35	86.6		2849.13	165.9
2811.52	60.3		2874.4	75.6		2829.97	73.2		2862.06	93.3		2818.48	82.2		2851.46	163.4
2812.61	57.4		2876.4	81.6		2831.77	73.7		2863.24	97.2		2819.32	78.9		2853.57	157.7
2813.51	56.3		2878.58	83.5		2833.55	69.2		2863.94	95.8		2820.44	82.7		2855.23	160.3
2814.27	55.7		2880.04	82.6		2835	70.9		2865.75	99.2		2821.67	83.3		2855.96	161
2815.14	52.5		2884.05	86.6		2836.12	82.8		2867.01	94.9		2823.45	85.8		2857.47	169.1
2816.12	55		2885.47	89.6		2837.27	72.1		2868.28	103.1		2824.73	80.5		2858.34	165.8
2817.99	55.2		2886.91	86		2839.08	78.3		2870.13	101.5		2826.13	82.8		2859.44	167.3
2819.37	57.3		2888.18	88.3		2841.19	77.4		2872.47	102.8		2827.66	84.4		2861.57	165.5
2820.12	58.1		2888.85	87.3		2844.01	76		2874.74	118.5		2829.56	87.3		2863.28	169.2
2821.76	58.8		2890.3	84.3		2844.91	76.2		2876.72	99.3		2831.15	90.3		2864.83	162.5
2823.01	55.2		2891.3	81.1		2845.94	81.7		2878.35	107.5		2833.02	87.2		2866.36	163.3
2824.3	55.9		2892.15	76.5		2847.07	73.3		2879.18	115		2834.16	81.5		2867.86	164.4
2825.74	63.3		2893.34	83.3		2848.96	78.7		2880.37	96.6		2835.96	92.2		2869.31	166.5
2827.67	57.8		2894.47	86.2		2851.16	78.4		2881.71	94.9		2838.08	91.1		2870.06	165.1
2829.04	56.2		2895.14	88.4		2852.8	83.8		2883.39	108.5		2840.44	95.2		2871.66	170.4
2829.77	57.6		2896.85	86.9		2854.78	76.6		2885.05	96.8		2842.31	84.9		2872.92	164.1
2831.9	60.6		2898.32	90.1		2856.06	77.8		2886.29	101.1		2843.19	83.1		2874.12	179.3
2832.99	59.9		2899.7	89.9		2857.38	80.6		2887.56	103.5		2844.7	94.9		2876.63	165.6
2834.67	60.8		2900.78	92.5		2858.1	76.6		2888.63	106.6		2845.71	91.5		2877.75	161.7
2835.5	59.8		2901.71	91.6		2859.5	77.2		2890.34	111.3		2846.92	87.7		2878.62	171
2837.05	59.9		2902.67	85.5		2860.47	82.2		2891.72	117.6		2848.05	90.2		2879.72	161.3
2839.21	57.1		2903.09	85.9		2862.03	86.7		2892.94	106.6		2849.52	87.2		2881.96	174.6
2839.87	57.7		2904.26	89.5		2862.62	85.5		2893.77	107.5		2850.61	85.6		2882.41	175.5
2841.1	56.5		2906.79	92.9		2864.17	81.3		2894.78	109		2851.68	93.6		2884.28	167.1
2842.61	58.1		2907.76	88.8		2865.72	90.8		2896.86	111.1		2853.02	91.8		2886.53	172.4
2844	58.6		2909.62	89.8		2867.48	85.7		2897.72	103.9		2854.2	92.9		2887.79	168.5
2845.42	63.9		2910.51	89.9		2868.7	83		2898.55	109.4		2855.03	92.6		2889.47	166.8
2847.47	62.8		2911.34	93.2		2870.3	88.4		2899.86	108.6		2856.09	92		2890.54	165
2849.63	65.5		2913.97	94.9		2872.82	92.3		2900.96	112.4		2858.01	99.7		2891.77	169.4
2851.37	64.6		2915.68	88.2		2874.56	93.5		2902.67	117.9		2860.78	92.3		2892.43	170
2852.81	57.4		2916.71	91		2875.83	94.7		2904.34	111.8		2862.76	100.8		2893.75	176.7
2854.64	62.7		2918.34	105.8		2876.66	86.7		2905.21	120.5		2864.12	101.9		2894.55	176
2855.44	66.7		2920.65	100.7		2877.53	91.5		2906.59	123.3		2865.14	95.6		2895.77	166
2857	60.6		2922.48	98.9		2878.24	90.6		2909.16	126.4		2866.11	99.8		2896.64	171.3
2858.1	65.6		2923.61	97.4		2880.2	92.7		2909.97	116.7		2867.39	96.5		2899.03	181.5
2859.36	62.4		2924.37	93.2		2881.76	94.1		2910.95	116.6		2869.04	93.6		2900.94	161.4
2859.96	62.4		2925.23	93.9		2882.88	91.4		2911.5	117.4		2870.34	106.7		2902.57	175.7
2861.88	67.7		2926.81	105.4		2883.45	93.1		2912.3	112.7		2871.9	106		2904.91	175.9
2863.35	68.7		2928.52	102.5		2884.85	100.2		2914.98	116.3		2873.65	103.5		2905.97	172.4
2864.67	62.5		2930.52	126.4		2886.24	100.2		2916.48	125.1		2875.02	98.3		2907.09	173.7
2866.51	68.1		2932.06	159.3		2887.67	106.2		2919.06	123.5		2876.07	97.4		2908.28	164.1
2867.66	66.8		2933.25	177.4		2889.98	103		2921.13	124.6		2877.82	106.7		2909.15	170.7
2868.77	64		2934.87	133.8		2891.03	96.6		2921.56	124.9		2879.33	103.2		2909.99	178.9
2870.97	66.7		2936.99	151.8		2892.04	94.6		2922.64	137.4		2880.86	98.8		2912.99	173.2
2872.27	67.2		2938.31	141		2893.8	97.2		2924.09	120.7		2882.18	109		2913.92	170.5
2874.61	69.7		2939.87	147.2		2894.97	104.7		2925.09	130.8		2883.45	99.6		2914.98	171.8
2875.35	71.9		2942.09	134.3		2896.55	97.4		2925.94	130.4		2884.77	111.5		2916.25	168
2877.31	73.2		2943.08	138.7		2897.71	100.4		2927.47	139.4		2885.48	108		2918.32	176
2879.95	69.7		2944.49	135.4		2898.32	97.4		2928.62	134.4		2886.15	108.7		2920.36	167.7
2881.29	73.2		2946.51	119.3		2899.54	105.8		2929.69	132.3		2887.36	105.8		2921.34	173.9
2883.55	68.4		2947.6	122.2		2900.3	97.4		2931.95	217.4		2888.26	108.6		2922.26	171.2
2884.49	69.8		2948.65	121		2901.66	98.3		2933.25	225.4		2891.21	109.8		2923.01	173
2886.34	69.5		2949.36	123.8		2903.55	107.3		2934.71	195.7		2892	107.3		2924.82	173.3
2887.83	68.3		2950.5	123.5		2905.26	102.3		2938.19	202.8		2892.78	105.6		2926.43	181.2
2889.19	68.8		2951.48	120.2		2906.36	108		2939.79	186.8		2894.57	115.3		2927.92	178.7
2890.8	65.2		2952.72	114.1		2908.01	110.5		2941.27	187.1		2895.46	107.8		2929.12	177.4
2891.52	65.7		2953.47	114.4		2909.6	114.4		2942.82	176.3		2896.15	107		2930.49	183.7
2892.64	63.5		2954.24	120.5		2911.14	105.1		2944.66	178.2		2897.07	111.2		2932.33	221.4
2893.74	71.9		2955.47	113.1		2913.23	108.9		2946.08	168.2		2899.42	111.3		2933.41	212.2
2894.76	70.2		2956.51	116.3		2914.32	109.6		2947.19	169.6		2900.54	115.1		2935.15	206.5
2896.51	72		2958.79	118.3		2915.46	108.1		2948.18	165.5		2901.57	116.2		2936.6	194.2
2897.96	70.3		2961.08	114.2		2917.86	115.5		2949	167.5		2903.72	120.1		2937.93	198.1
2899.71	73.4		2962.48	109.9		2918.77	115.3		2950.53	161.7		2904.89	120.5		2939.85	192.5
2900.6	73.6		2963.27	104		2920.39	109.6		2952.27	153.6		2907.05	119		2941.01	184.3
2902.05	69.5		2964.67	106		2921.23	102.9		2953.74	153.4		2908.78	118.2		2941.85	186.5
2903.77	75		2966.14	113.1		2922.63	114.5		2956.32	163.2		2910.13	122.1		2943.34	203.9
2905.62	73		2968.9	117.6		2924.8	116.6		2958.73	146.9		2911	120.2		2944.88	184.3
2907.52	71.3		2970.2	103.8		2926.35	117.8		2959.81	147		2911.93	121.2		2946.28	191.1
2909.26	67.6		2971.44	95.5		2927.19	114.1		2960.65	147.1		2913	118.4		2948.13	187.1
2910.28	70.1		2972.74	105.7		2928.6	117.6		2961.44	139.9		2914.65	127.6		2949.99	186
2911.93	74.5		2973.45	112.3		2929.46	121.8		2962.31	147.3		2915.39	121.6		2951.67	183.6
2913.9	69		2974.56	103.1		2932.23	195.3		2963.84	132.3		2916.82	122.5		2953.47	193.5
2916.06	81.4		2975.72	97.9		2933.38	203		2965.29	146.2		2918.07	125.6		2954.65	188.2
2918.24	76.6		2976.63	99.1		2934.83	158		2967.5	144.4		2920.19	129.9		2956.27	192.3
2919.18	73.7		2977.7	99		2937.87	181.5		2969.96	149.8		2922.68	128.4		2958.61	197.7
2920.74	74		2978.74	103		2939.68	157.2		2971.87	143.3		2924.91	125.2		2960.67	183.1
2922.44	79.7		2980.05	95.8		2941.69	156.7		2973.61	148.7		2925.99	126.3		2962.2	180.1
2923.64	74.7		2980.55	97.2		2943	163.8		2974.89	145.5		2927.31	130.6		2964.28	181.8
2925.22	74.7		2982.38	100.5		2944.56	153.5		2975.58	139.1		2929.1	138.2		2965.63	186.1
2926.54	79.3		2983.44	97.2		2945.44	151.2		2977.11	137.4		2930.6	154.7		2967.59	195.3
2929.43	82.6		2984.42	94.1		2947.94	147.4		2979.15	130.9		2932.29	219.3		2970.14	181.6
2930.79	87.2		2985.93	90.7		2949.6	141.5		2979.95	128.3		2933.35	231.5		2971.89	182.8
2932.21	115.3		2986.65	94		2950.88	143.2		2980.97	129.9		2934.47	196.7		2972.69	187.4
2933.34	109.1		2987.84	94.6		2952.04	135.2		2982.97	134.3		2936.68	194.2		2974.86	181.5
2934.54	100.7		2988.73	101.4		2953.28	140.4		2984.6	124.5		2938.24	188		2976.41	181.7
2936.84	96.5		2991.72	90.2		2954.02	142.1		2985.59	121.7		2939.59	171.1		2978.32	177.6
2937.98	102.4		2992.49	89.6		2955.66	140.4		2986.6	131.6		2941.68	175.9		2979.08	175.5
2939.57	94.4		2994.42	93.8		2956.5	144.3		2988.18	130.5		2943.12	183.4		2980.18	185.4
2941.56	95.1		2995.88	85.6		2958.43	133.3		2990.36	125.8		2944.56	165.8		2983.07	189.6
2942.82	94.2		2996.69	87.2		2960.66	139.3		2991.66	124		2946.41	166.8		2984.41	180.4
2944.4	86.8		2997.45	86.2		2962.74	134.2		2993.19	132.4		2948.93	159.1		2985.56	188.9
2945.58	89.8		2998.83	90.8		2963.8	133		2994.18	126.7		2950.31	161.9		2987.07	195.5
2947.95	92.5		2999.54	91.2		2966.4	122.2		2995.94	122.3		2952.09	167.6		2989.69	187.1
2949.39	82.9		3001.55	94.4		2968.13	122.5		2997.88	119.2		2953.71	154.4		2991.39	183
2951.91	89.2		3003.48	93.5		2970.89	128.5		2998.99	122.2		2954.99	155.2		2993.67	191.1
2953.27	82.1		3004.29	93.8		2972.43	123.4		3001.37	124.3		2955.85	157.7		2995.33	181
2954.05	85.1		3005.63	86.6		2973.63	120.8		3002.9	124.8		2956.76	152.9		2996.4	174.3
2955.21	82.5		3007.27	95.5		2975.34	119.5		3004.51	125.7		2958.99	156.2		2997.85	186.8
2956.97	87.1		3008.85	96.7		2977.17	113.7		3006.27	117.7		2960.73	149.2		2999.12	186.2
2958.9	82.6		3010.59	84.9		2978.1	117.8		3007.2	119.4		2961.71	149.6		3000.45	189.2
2960.02	81.2		3012.65	93.5		2979.71	122.3		3008.24	126.9		2963.38	144.5		3003.35	197.3
2962.47	88.7		3014.55	87.4		2982.22	120.3		3009.31	126.3		2965.09	150		3006.78	186.1
2963.97	88.1		3015.66	94.6		2983.42	115.7		3011.2	122.1		2967.04	141.4		3008.17	175.8
2965.85	83.3		3016.78	100		2984.87	113.4		3012.39	124.1		2968.47	142.9		3009.32	180.4
2967.5	82.8		3017.72	95.8		2986.94	110.2		3013.66	120.5		2969.56	145.4		3010.52	179.2
2968.21	79.9		3020.25	88.4		2988.31	114		3014.79	121.2		2971.15	138.3		3011.45	184.2
2969.68	80.5		3021.71	91.3		2989.98	120.9		3016.41	118.9		2972.71	145.6		3012.82	176.8
2972.36	80.8		3022.57	91.6		2992.43	117.1		3017.45	117.2		2973.72	136.6		3013.45	177.1
2973.51	74.2		3023.39	88.6		2993.92	113.2		3018.89	123.6		2975.67	138.9		3014.53	182.9
2974.64	79.3		3024.82	89		2995.25	105.6		3019.52	121.6		2976.8	137.9		3016.12	189.1
2975.6	76.3		3026.66	90.2		2996.06	109.4		3020.51	127.3		2978.78	131.6		3017.2	190
2977.24	79.2		3028.2	84.8		2996.61	109		3021.54	128.1		2980.1	125.5		3018.49	181.5
2978	79.7		3029.66	87.7		2997.88	106.7		3024.9	125.3		2982.21	141.6		3019.76	187
2979.96	71.8		3030.86	92.4		2999.12	110.8		3026.58	121.9		2983.92	136.6		3021.33	183.9
2982.22	77.3		3032.83	97		3001.12	113.1		3027.59	119.5		2985.77	138.2		3022.51	190.8
2983.48	80		3034.99	94.3		3003.83	104.4		3028.49	116.2		2987.21	131.1		3024.83	183.1
2985.6	75.9		3037.27	95.3		3005.29	104.3		3029.64	121.9		2988.44	136		3027.03	187.8
2987.42	76.6		3038.92	87.3		3006.67	110.1		3031.15	126.4		2990.5	135.6		3028.72	181.4
2988.89	75.9		3040.79	91.8		3007.86	107.6		3032.38	117.8		2991.46	128.8		3029.68	176.5
2990.56	81.4		3041.47	91.3		3009.57	112.6		3033.3	121.2		2993.33	123.6		3030.94	172.1
2992.49	73.7		3042.76	85		3011.49	104.1		3034.47	115.6		2994.91	141.9		3032.93	188
2994.21	76.8		3044.48	89		3012.84	117		3035.25	117.2		2996.65	123.4		3034.36	178.1
2995.76	67.8		3046.07	95.7		3014.6	104.8		3036.54	120.4		2998.46	130.6		3036	177.7
2997.14	71.6		3047.24	91.5		3015.59	109.4		3037.32	123.5		2999.14	131.7		3037.1	195.4
2999.18	75.3		3047.67	91.6		3016.81	107.8		3038.79	132.7		3000.55	132.4		3038.61	184.5
3000.17	73.8		3049.1	99.8		3018.2	119.1		3040.8	127.1		3001.33	126.8		3039.16	185
3002.38	76.6		3051.24	98.9		3020.3	108.7		3042.47	124.1		3003.52	126.1		3041.25	181.6
3003.91	73.8		3052.72	94.1		3022.78	110.1		3044.07	128.6		3004.39	130.6		3043.29	191
3004.81	70.9		3054.55	93.4		3023.69	112.1		3045.1	138.6		3005.69	128.7		3044.03	191.7
3005.96	70.8		3056.12	90.4		3025.51	112.4		3046.25	122.8		3007.26	129.4		3045.21	182.2
3006.86	70.3		3058.09	94.9		3026.48	113.6		3048.45	126.2		3008.64	131.4		3046.36	177.1
3008.24	66.1		3060.45	99.5		3027.16	111.6		3049.7	127.5		3010.32	125.4		3047.79	187.3
3010.04	71.9		3062.16	101.7		3029.23	111		3051	133.1		3012.03	132.2		3049.87	194.1
3012.29	75.1		3064.72	103.1		3030.66	107.6		3052.2	124.2		3013.84	124.2		3052.15	184.5
3013.5	75.7		3065.86	100		3031.98	106.5		3053.34	131.1		3014.99	127.6		3053.58	183.7
3015.16	75.1		3067.43	95.5		3033.57	107.3		3053.95	130.3		3016.62	123.1		3054.55	184.2
3016.47	75.1		3068.36	98		3034.88	110.3		3055.72	136.7		3017.44	126.5		3055.59	193.1
3017.6	71.1		3070.28	106.2		3035.85	102.1		3057.33	128.3		3019.72	120.1		3057.09	183.7
3018.77	75.2		3071.53	100.8		3037.33	105.8		3058.51	128.4		3022.23	131.3		3058.23	188.1
3020.15	75.9		3073.48	101.3		3038.9	96.4		3060.11	129.3		3023.63	124.6		3059.06	186
3022.45	73.1		3074.74	102.1		3039.99	106		3062.31	131.2		3024.5	132.8		3060.63	190.1
3023.06	72.6		3075.87	105.1		3040.81	103.9		3063.54	143.6		3026.68	121.5		3061.55	183.5
3024.73	74		3077.51	99.8		3042.4	98.1		3065.62	140.7		3027.9	127.6		3062.49	189.4
3026.23	74.1		3078.79	99.8		3043.23	101.8		3068.3	143.2		3029.07	116.2		3063.47	192.9
3027.31	71.1		3079.18	100		3044.68	114.2		3069.72	151.9		3030.12	126.3		3065.65	198.9
3028.3	70.8		3080.35	103.3		3045.8	113.7		3071.22	137.9		3031.47	122.9		3067.68	183.5
3030.7	74.5		3081.2	104		3047.49	113.8		3071.94	136.9		3033.04	128.5		3070.21	196.1
3032.3	73.6		3082.75	105.7		3048.94	115.1		3073	144.9		3034.38	124.2		3073.22	200.6
3033.07	74.5		3084.16	102.6		3050.48	108.7		3073.74	146		3035.6	117.2		3074.16	196.9
3035.46	71.5		3085.3	105.6		3052.16	104.8		3075.47	139.5		3036.42	121.2		3075.38	198.4
3036.81	70.4		3086.33	109.6		3053.99	115.9		3077.08	146.4		3037.6	121		3078.75	194.1
3038.15	79.5		3089.01	105.6		3055.27	115.5		3078.65	152		3039.82	134.2		3080.79	190.8
3040.12	73.3		3090.52	110.2		3056.71	109.2		3079.9	152		3040.59	129.7		3082.43	189.7
3041.73	75.2		3092.66	104.7		3057.4	111.4		3080.92	158.7		3042.48	125		3083.58	191.3
3043.48	77.7		3093.38	107.9		3058.8	113		3082.49	142.3		3043.79	128.1		3086.06	195.7
3045.2	71.3		3094.6	101.7		3060.36	117.7		3084.13	145.9		3045.6	136.5		3086.84	196.7
3046.79	73.6		3096.11	110		3061.63	114		3085.23	148.1		3047.86	132		3088.16	198
3048.33	70.2		3097.5	107		3062.59	118.4		3086.77	152.1		3049.71	131.9		3090.72	198.1
3049.84	68.6		3098.82	103.6		3064.23	124.2		3088.97	149.1		3051.09	135.1		3093.62	197.5
3051.96	73.2		3100.09	106.4		3066.17	131.9		3090.1	148.8		3053.45	131		3094.8	202.9
3053.74	72.9		3101.59	100		3067.12	118.7		3092.35	149.1		3054.23	135.6		3096.15	193.3
3055.1	75.1		3103.7	114.5		3068.18	127.3		3093.69	156.8		3055.32	132.9		3097.73	189.5
3056.61	71.9		3105.64	113.2		3069.82	128.9		3096.18	149.5		3056.14	134.5		3099.41	199.2
3058.28	72.6		3108.2	107.3		3071.59	120.6		3098.34	154.1		3057.47	140.2		3100.66	201.7
3059.62	79.7		3109.95	105.1		3072.67	123		3099.49	151.5		3058.56	134.6		3102.01	204.3
3062.21	75.2		3111.11	104.1		3074.25	127.5		3100.69	147.4		3059.01	134.6		3103.58	209.5
3064.15	77.3		3112.62	106.5		3076.45	124.2		3101.64	152.1		3060.96	144.4		3104.4	197.4
3064.79	77.4		3115.63	103.4		3079	131.9		3104.28	162.2		3064.23	145.4		3106.12	211.3
3065.81	76.4		3117.28	105.1		3081.87	125.2		3105.82	142.4		3065.6	139.4		3108.43	201.9
3066.74	70.2		3118.78	106.4		3082.94	117.3		3106.38	142.8		3066.68	137.7		3109.24	197.8
3068.62	81.2		3120.3	109.3		3083.88	119.9		3107.57	150.2		3067.68	143.7		3110.69	207.6
3070.76	78.3		3120.96	109		3084.88	122.3		3108.46	146.7		3070.14	154.1		3112.14	211.1
3072.71	81		3122.76	109.1		3085.55	124.5		3110.14	145.4		3072.79	144		3113.64	185.1
3075.43	77.7		3124.53	96.3		3089.38	129.6		3111.25	142.4		3073.98	141.7		3115.1	203.6
3076.98	80.4		3127.01	98.5		3090.43	125.8		3112.4	162.2		3075.19	146.7		3116.41	204.8
3077.97	83.4		3127.75	100.2		3091.65	123.6		3114.12	146.1		3076.68	144.4		3117.65	198
3079.75	75.6		3129.1	110.7		3092.66	117.9		3115.49	155		3077.83	148.3		3119.03	201.7
3081.65	80.4		3131.13	105		3094.52	124.7		3117.03	147.1		3078.76	151.4		3120.46	206.6
3082.95	79.2		3133.74	93.9		3096.26	130.2		3117.84	143.5		3079.58	150.7		3121.13	201.9
3084.7	80.9		3134.51	94.7		3097.72	130.7		3118.97	144.5		3080.41	153.5		3122.91	201.5
3087.66	82.6		3135.69	103.6		3099.77	125.7		3120.29	140.6		3082.45	157.5		3124.28	208.8
3089.09	81		3136.63	97.4		3101.27	125.1		3121.72	149.9		3084.6	150.2		3127.39	209.5
3091.71	81.3		3137.75	97.2		3104.25	124		3122.85	151.6		3086.23	159.9		3129.33	204.8
3093.75	87.5		3139.04	91.5		3107.72	129.7		3124.48	154.6		3088.28	161.6		3130.48	200.5
3095.18	78.8		3140.41	97.1		3108.56	132		3126.32	149.9		3089.45	149.9		3131.84	206.7
3096.67	74.7		3141.06	97.9		3110.22	126.7		3127.85	145.4		3091.4	160.1		3133.1	199.2
3098.28	79.1		3143.29	100.2		3111.29	120.3		3128.92	143.1		3092.89	166.2		3134.42	215.8
3099.22	79.3		3144.81	93.7		3112.43	121.9		3130.97	152		3094.4	161.9		3136.1	200.9
3100.65	77.9		3145.58	94		3114.12	128.1		3132.42	148.2		3095.96	164		3137.18	208.9
3103.33	81.6		3146.87	103		3115.73	123.5		3133.75	148.3		3097.33	152.9		3139.62	208.3
3104.54	76.3		3148.64	94.6		3117.76	128.6		3134.92	147.7		3098.39	160.1		3140.95	198.2
3105.84	76		3150.3	97.1		3119.84	122.6		3137.22	150.8		3098.98	160.2		3142.06	197.3
3108.82	80.2		3151.48	97.9		3120.57	122.1		3139.91	144.6		3100.27	151.2		3142.68	201.1
3109.51	79.7		3153.35	95.2		3121.64	117.6		3140.87	145.6		3101.98	167.8		3143.96	207.2
3110.67	74.2		3154.55	93.3		3123.51	121.7		3142.42	137.6		3104.31	159.9		3144.83	200.3
3112.19	81.6		3156.84	97		3124.38	121.3		3143.99	147.6		3105.2	162.2		3145.49	198.2
3113.62	78.4		3158.1	96.2		3126.03	117		3146.42	135.4		3105.85	159.6		3147.61	204.5
3116.02	78.6		3160.17	86.5		3127	125.7		3147.56	143.8		3107.89	155.1		3149.15	204.4
3117.35	79.5		3162.21	98.3		3129.13	115.5		3149.88	137.6		3109.69	166.1		3150.94	202.9
3119.33	80.5		3163.51	88.9		3131.34	115.6		3151.94	143.7		3111.71	161.4		3151.92	202.3
3121.85	78.4		3164.81	94.8		3132.22	120.3		3152.62	140.1		3114.36	151		3153.43	200.3
3123.62	75.9		3166.94	97.4		3132.96	122.5		3155.31	145		3115.4	156.4		3154.55	194.9
3125.45	78.1		3167.94	95.6		3134.93	117.6		3157.3	143.7		3117.1	159.9		3155.73	202.6
3126.82	71.4		3169.62	94.8		3137.55	125.2		3158	140.5		3118.03	163.8		3156.6	204.1
3129.04	77.4		3173.18	91.9		3138.5	128.9		3158.78	139.7		3119.79	149.3		3158.03	207.2
3130.91	77.3		3174.35	99.2		3139.76	113.8		3159.7	132.3		3121.07	144.8		3159.22	199.8
3131.7	75.8		3176.47	108		3141.13	117.2		3160.97	133.6		3122.28	150.7		3161.17	196.9
3132.8	73.2		3177.93	104.5		3141.75	118.2		3162.32	138.3		3123.45	155.7		3162.23	199
3133.71	73.8		3180.74	99.2		3142.42	116.9		3164.22	133.6		3124.76	154.4		3163.83	204.5
3134.53	72.6		3182.22	102.5		3143.89	111.1		3164.97	135.8		3126.82	158.9		3165.38	204.6
3135.9	74		3183.24	96		3144.62	114.2		3167.34	133		3127.89	153.7		3166.53	207.7
3137.8	77.8		3184.07	102		3145.71	117.1		3169.57	131.1		3129.76	156.8		3168.95	206.5
3138.35	78		3185.46	91.9		3147.77	111.3		3171.13	132.7		3131.17	150		3170.56	196.3
3139.34	73		3186.53	86.3		3149.65	109.9		3173.12	134.6		3132.48	145.4		3171.38	196.9
3140.45	71.7		3188.07	96.8		3150.65	112		3174.9	144.3		3133.73	156.3		3172.41	193.2
3142.45	73.8		3189.2	90.2		3152.05	117.4		3177.07	156.4		3135.06	155.5		3173.29	201.2
3143.83	78.3		3190.89	93.3		3153.04	112.2		3179.35	142.9		3135.9	159.2		3175.25	218.5
3144.37	78.2		3191.77	91.4		3154.95	119.1		3180.36	138.4		3137.98	153.2		3177.1	223.5
3145.6	75.2		3193.67	95		3157.13	118.4		3181.79	152.2		3139.17	149.3		3178.34	222.7
3146.54	73.9		3195.51	94.3		3158.43	114		3182.49	151.8		3140.5	154		3182.38	216.2
3148.19	75.5		3196.49	90.9		3161.25	120.3		3183.21	151.4		3141.04	152.7		3183.61	215.3
3149.28	77.6		3197.82	93.7		3162.79	117.8		3184.4	145.5		3142.44	149.1		3184.57	204.9
3150.37	72.1		3198.63	89.5		3164.23	113.1		3186.63	147.1		3144.27	162.6		3186.06	213.2
3151.55	71.9		3200.78	94.4		3165.31	108.1		3187.74	140.4		3146.8	149.7		3188.35	204.1
3153.63	74.7		3203	88.6		3167.76	116.4		3188.75	133.3		3147.53	154.3		3189.25	214.2
3155.9	75.7		3204.27	93.8		3169.18	111.3		3189.58	137.4		3148.68	153		3191.05	201
3157.02	77.7		3207.25	94.6		3171.23	115.6		3192.12	144.7		3150.46	159.8		3192.02	211.9
3159.76	75.6		3208.76	90.8		3172.67	114.5		3193.66	136.7		3152.39	148.1		3192.33	212
3160.88	75.4		3210.63	85.1		3174.67	108.7		3194.67	129.1		3154.66	140.1		3194.3	210.3
3161.91	77.6		3211.7	95.6		3177.85	129.5		3196.26	139.2		3155.72	142		3195.74	199.4
3162.62	77.8		3214.1	84.7		3179.18	121		3198.56	135.6		3156.53	147.2		3197.22	208.8
3163.88	75.1		3215.4	85.2		3179.78	121.7		3200.19	136.4		3157.45	145.1		3198.61	210.9
3165.29	73.4		3215.94	84.8		3180.65	118.7		3202.2	128.9		3159.52	143.6		3200.33	203
3167.06	66.3		3217.15	88.8		3181.58	116.1		3204.74	129.2		3160.54	141.1		3201.15	211.6
3168.29	83.3		3218.98	86.8		3182.61	118		3206.32	139.2		3161.65	146		3203.79	195.2
3169.88	70.5		3220.6	80		3183.39	114.5		3208.14	124.8		3163.63	143.8		3204.7	195.4
3170.67	68.4		3221.5	83.2		3184.44	121		3210.42	133.8		3165.57	149.4		3205.84	200.8
3171.46	68.3		3223.15	84.8		3186.57	118.7		3211.35	129.6		3167.79	150.1		3206.84	198.7
3173.07	73.2		3224.03	84.9		3188.41	116.6		3212.18	128.3		3169.22	142.6		3207.69	208.6
3174.77	75.9		3225.18	83.3		3189.99	117.9		3213.06	122.2		3170.12	146.6		3209.34	206
3176.77	78.3		3226.67	82.5		3192.81	116.3		3214.55	123.9		3171.9	144.8		3210.19	202.9
3177.56	79.5		3228.59	83.4		3194.41	112.1		3216.44	122.8		3173.34	143.1		3211.86	202.4
3178.85	72.5		3229.49	73.9		3195.92	100.6		3218.02	128.1		3174.72	151		3212.89	197.7
3179.53	74.8		3231.69	82.4		3197.51	112.6		3219.84	131.1		3176.33	169		3214.17	197.5
3180.81	81.5		3232.48	81.3		3198.7	118		3221.85	129		3177.66	173.1		3215.97	205.9
3181.97	81.8		3235.43	87.7		3200.47	115.9		3223.36	119.4		3179.3	156.8		3218.32	204.7
3184.55	76.9		3236.92	81.8		3201.99	110.4		3225.24	117.9		3182.51	173.5		3219.64	198.2
3185.99	73.7		3238.93	76.6		3203.03	107.4		3226.8	119.6		3183.94	168.2		3220.47	198.7
3188.01	72.4		3240.07	78.3		3203.89	112		3228.07	118.5		3186.89	155.4		3221.88	200
3189.71	74.2		3241.56	81		3205.83	102.4		3229.62	115		3188.41	157.3		3223.22	192.5
3191.99	75.1		3243.14	84.8		3208.61	109		3230.8	113.4		3189.26	159.2		3225.16	200
3193.21	78.4		3245.04	78.8		3210.12	105.9		3232.09	118.4		3190.54	148.1		3227.32	194.1
3195.6	71.3		3246.79	88		3213.21	111.9		3234.42	123		3191.57	144.4		3228.17	199.2
3197.48	72.4		3249.26	78		3215.12	103.6		3235.56	118.7		3192.72	152.9		3228.99	195.5
3199.22	68.7		3250.55	79.3		3216.95	108.1		3237.05	111.9		3193.39	150.5		3230.38	194.3
3199.99	66.8		3251.91	77.6		3219.48	101.4		3238.52	132.2		3195.03	147.7		3232.32	203.1
3201.28	74.3		3252.79	77.1		3220.72	104.2		3240.08	116.7		3197.54	160.4		3233.43	195.6
3203.39	69.1		3253.46	78.6		3221.89	104.4		3241.22	116.3		3199.27	146.6		3235.48	211.4
3204.78	68		3255.96	72.2		3224.11	96.6		3242.15	117.9		3200.62	138		3237.35	202.3
3206.4	73.1		3257.19	79.6		3225.03	99.3		3244.62	115.9		3201.77	146.6		3239.13	196.1
3207.93	67.1		3258.89	75.3		3225.59	100.5		3245.83	116.6		3204.33	141.8		3240.35	186.3
3209.39	69.9		3261.51	79.4		3227.05	98.8		3247.81	114.3		3205.46	139.8		3242.5	208.8
3210	70		3263.45	81.7		3228.04	94.7		3250.07	113.4		3206.7	141.9		3243.8	198.1
3211.11	66.4		3264.88	80		3229.32	99.2		3251.74	110.7		3207.39	142.1		3244.7	206
3213.02	68.6		3266.21	80.6		3230.6	94.2		3253.96	112.7		3210.24	136.9		3246.32	199.5
3213.92	68.6		3267.16	79.8		3231.8	91.5		3254.74	112.6		3211.82	140.3		3248.12	192.3
3216.4	68.2		3269.33	81.1		3233.08	99.8		3255.51	112.2		3213.62	144.9		3250.08	192.6
3218.67	68.6		3271.01	80.3		3234.41	96.4		3256.71	105.6		3215.42	129.8		3251.43	195.8
3221.37	67.6		3272.18	78.9		3235.39	98.8		3258.46	110.2		3216.37	130.9		3252.18	197.4
3222.41	67.3		3273.55	79.4		3238.12	97.4		3259.38	103.8		3217.07	132.3		3253.85	194.5
3223.81	71.8		3274.56	77.5		3240.55	99.3		3260.48	112.1		3218.36	126		3255.03	191.6
3226.07	65.8		3276.14	85		3243.6	95.1		3261.96	114.9		3220.16	136.5		3255.75	198
3227.84	71.9		3277.63	78.4		3244.55	97.9		3263.72	113.3		3221.87	132.9		3256.72	192
3229.14	65.3		3279.24	83.9		3245.41	94.5		3265.55	107.5		3223.06	127.9		3257.8	185.8
3230.16	70.3		3280.65	82.4		3246.42	93.7		3267.06	119.5		3224.54	128.9		3260.8	201.1
3232.86	69.5		3281.64	76		3247.92	96.1		3268.64	121.5		3225.71	128		3261.2	201.2
3235.03	63		3282.91	81.5		3249.21	92.5		3269.97	116.1		3227.2	128.7		3263.45	197
3236.49	63.6		3286.43	87.1		3250.47	84.3		3271.52	117.9		3229.21	132.8		3264.9	196.7
3237.79	64.6		3287.39	88.6		3251.85	102.5		3273.07	115		3230.84	127.3		3266.48	201.4
3238.89	67.7		3288.51	81.1		3253.69	97		3275.48	109.5		3232.62	135.2		3267.58	207.2
3239.76	67.9		3289.93	78.6		3255.19	101.9		3277.54	118.1		3233.95	121.7		3268.43	199.4
3241.73	68.7		3291.06	83.3		3256.26	93		3278.82	122.3		3235.9	130.9		3271.19	192.4
3243.45	65.9		3293.42	85.7		3257.53	99.5		3280.21	111		3237.6	127.1		3272.22	199.9
3246.31	70		3294.35	84.7		3259.86	99.7		3283	115.1		3239.35	134.3		3273.79	198.8
3247.84	62.7		3296.39	89		3261.59	91.5		3284.54	107.3		3241.28	132.4		3276.04	187.4
3248.79	61.4		3297.54	77.2		3262.44	92.3		3286.35	105.6		3243.45	129.2		3276.85	194.6
3250.91	67.6		3299.75	87.3		3263.78	99		3287.99	120.7		3244.74	123		3278.17	193.3
3252.54	66.5		3301.22	84.5		3265.21	99.8		3289.55	118.1		3245.47	122.8		3280.27	187
3254.01	66.1		3302.44	82.8		3266.38	91.9		3291.51	121.2		3247.9	130.6		3281.63	186.5
3255.36	65.3		3303.38	80.6		3267.5	90.3		3292.98	105.6		3250.19	124.5		3284.02	193
3256.36	68.1		3304.23	78.8		3269.63	97.9		3294.6	112		3250.93	117.6		3286.3	198.7
3257.83	66.9		3305	80.6		3270.94	103.1		3296.73	117.6		3252.62	121.9		3288.89	198.4
3258.84	60.3		3306.49	93.6		3272.91	95.4		3298.04	116.8		3254.17	115.5		3289.66	192.4
3259.83	64		3310.02	89.4		3275.37	92.1		3299.5	110.6		3255.83	125.8		3291.15	195
3260.95	67.2		3312.08	83.7		3276.45	103.4		3300.95	114.7		3257.01	124.1		3291.91	197.6
3263.14	69		3314.41	84.2		3277.85	91.2		3302.17	115.2		3258.07	118.7		3294.26	194.4
3265.39	66.9		3315.26	86.6		3280.44	99.7		3303.8	118.9		3258.74	118.7		3294.6	194.3
3267.49	65.5		3317.59	78.5		3281.38	101.2		3305.83	124.3		3260.49	125.1		3296.4	195.5
3268.41	68.3		3319.42	80.5		3282.77	97.1		3307.63	110		3263.4	127.4		3297.74	193.1
3269.59	65.7		3320.13	80.6		3284.08	96.1		3308.86	110.4		3265.34	123.9		3299.58	191.4
3271	67.6		3321.93	79		3285.94	97.8		3310.13	111		3267.23	126.2		3301.02	185.1
3273.83	63.4		3323.36	80.1		3287.55	94.1		3311.55	119		3269.07	127.7		3302.71	202.6
3276.28	67.6		3324.72	78.7		3288.91	95.4		3313.82	114		3271.56	119.6		3303.46	196.7
3277.33	70.1		3327.26	81.3		3290	99.3		3316.1	118.6		3272.51	125.4		3305.9	193.6
3280.4	77.3		3329.41	82.1		3292.15	101.7		3317.89	119.6		3274.2	117.7		3307.83	191.5
3281.91	67.6		3330.49	78.4		3294.34	98.3		3318.99	116.8		3274.66	118.7		3309.51	188
3283.09	68.3		3332.14	77		3295.55	100.6		3320.26	117.6		3276.82	124.5		3310.61	196.9
3284.01	67		3333.04	78.7		3296.29	99.6		3322.32	118.6		3278.35	117.2		3312.96	192.2
3285.32	71.4		3334.6	81.2		3298.3	103.1		3324.6	112		3279.84	125.9		3314.66	202.5
3288.08	70.9		3336.53	79.3		3300.96	96.2		3325.56	117.9		3281.85	120.2		3315.61	202.9
3289.25	59.7		3338.05	82.3		3301.98	99		3327.31	108.8		3282.46	120.1		3316.54	205.2
3290.37	66.4		3340.98	81		3303.06	95.7		3328.25	111		3283.91	116.4		3318.62	193.5
3292.62	71.2		3342.61	80.6		3303.49	95.6		3328.92	108.6		3285.53	127.1		3321.07	184.4
3294.05	69.8		3343.85	75.4		3304.83	96.8		3331.98	110.6		3288	122.9		3322.08	185.6
3295.94	68.1		3345.01	78.9		3305.53	95.1		3333.25	115.3		3289.29	116.5		3323.61	200.3
3297.48	73		3347.09	72.1		3307.41	100.3		3334.89	109.5		3290.62	114.9		3325.08	188.2
3299.25	71.4		3348.2	74.6		3308.7	102.2		3337.33	119.6		3292.06	114.7		3326.95	182.4
3301.11	67.5		3350.36	74.8		3309.54	97.6		3339.59	107		3293.1	116.8		3328.32	189.3
3302.11	69.8		3351.83	77.5		3310.79	98		3340.53	105.9		3294.18	119.8		3329.78	193.7
3303.58	61.9		3352.69	73.9		3313.31	96.4		3341.55	102.4		3295.68	126.8		3332.2	193.4
3305.37	66.3		3355.47	79.7		3315.65	99.2		3342.58	103.9		3298.95	123.7		3333.55	185.7
3306.95	63.4		3357.02	73.7		3316.26	100		3344.28	106.7		3299.75	124.6		3334.66	186
3308.45	64.6		3358.12	73.1		3317.66	96		3345.51	104		3300.57	119.9		3336.16	196
3309.81	67.3		3359.05	79.1		3318.88	97.4		3346.88	103.4		3302.29	121		3337.17	194.3
3311.47	70.3		3360.41	74.1		3320.47	97.1		3348.47	113.4		3303.48	120.9		3339.74	196.4
3312.6	68.2		3361.9	84.3		3322.34	96		3349.85	105.8		3305.32	119		3340.77	193.4
3313.04	68.2		3363.46	75.4		3323.17	98.6		3352.41	106.4		3306	118.6		3342.79	197.3
3314.77	64.9		3365.13	71.7		3324.19	98.9		3353.51	109.7		3307.96	114.5		3345.2	192.8
3316.36	71.1		3367.02	69.7		3325.17	94		3355.28	109.5		3308.87	110.4		3346.43	200.7
3318.07	65.3		3368.39	74.1		3326.5	100		3357.17	115.4		3310.57	130.8		3348.46	183.6
3319.17	65.7		3369.15	73		3327.94	96.4		3359.5	105.7		3313.56	132.1		3349.81	179.9
3321.57	64.1		3371.2	72.1		3329.11	93.5		3360.62	110.8		3315.73	126		3351.72	191.5
3322.44	63.9		3373.21	73.6		3330.43	91.2		3361.73	106.2		3316.99	121		3353.09	185.2
3323.24	63.7		3374.66	72		3332.11	100.4		3363.06	110		3318.13	109.2		3354.75	178.5
3324.15	66.6		3376.04	72.8		3333.3	92.8		3365.25	99.7		3320.12	121.9		3356.08	192.2
3325.42	66.7		3377.15	78.7		3334.4	91.1		3366.25	101.3		3323.02	120.2		3357.54	181.5
3326.25	66.5		3378.3	74.6		3335.35	91.4		3367.51	102.6		3325	121.7		3360.79	191.3
3328.1	67		3379.58	75.4		3336.35	96.9		3369.11	110		3327.19	118.3		3361.79	192.6
3330.59	68		3381.98	79.6		3337.48	98.7		3370.36	95.5		3327.91	117.7		3364.15	181.1
3331.87	67.5		3383.06	72.2		3338.57	102.7		3372.48	106.9		3328.9	115.5		3365.21	178.8
3332.83	65.3		3384.78	77.8		3339.6	100.9		3373.77	107.6		3329.52	114.7		3366.73	189.9
3335.19	64.1		3386.91	75.7		3343.45	89.2		3375.04	104.8		3330.6	113.3		3369.09	182.6
3336.28	57.3		3389.99	78.5		3345.18	94.6		3376.74	105.2		3331.67	115.6		3370.64	177.7
3338.66	68.7		3392.4	75.6		3346.62	86.8		3378.65	102.5		3333.84	114.9		3371.69	177
3339.88	64.6		3393.68	70.4		3347.93	89.2		3379.47	103.2		3335.69	127.2		3372.43	180.6
3342.28	67.2		3394.87	74.4		3349.94	87		3380.32	101		3338.04	117.4		3374.27	187.2
3343.74	70.4		3396.44	77.1		3351.58	95.5		3382.41	101.1		3340.45	114.5		3375.35	188.1
3345.48	66.7		3399.89	78.6		3352.96	85.6		3384.27	103.2		3341.83	115.1		3376.51	191.2
3347.32	69.3		3401.48	73.9		3354.09	86.7		3385.73	104		3343.01	108.7		3377.85	187.4
3349.81	62		3403.28	72.3		3355.59	94.1		3386.71	104.7		3345.51	124.6		3378.79	185.2
3350.96	68.1		3405.04	73.3		3359.69	92.5		3388.07	100.7		3347.32	118.4		3380.01	178.6
3353.3	64.6		3406.56	76.7		3360.93	96.4		3389.48	110.2		3350.69	112.6		3381.82	189.4
3354.01	64.9		3409.2	73.6		3362.9	87		3390.81	95.1		3352.29	109.4		3383.75	183.6
3357.53	66.3		3410.66	72.6		3364.01	88.1		3393.12	102.2		3353.1	108.4		3385.73	177.7
3358.98	62.6		3412.7	73.6		3365.71	85		3393.94	103.3		3355.15	107.1		3386.68	185.1
3360.83	67		3413.52	72.9		3367.13	89.6		3395.97	101.8		3357.19	117.7		3387.73	183.6
3362.2	61.1		3414.55	71.2		3368.04	91.9		3397.76	96.5		3358.65	114.4		3389.21	187.9
3363.39	61.4		3416.36	80.5		3369.84	100.3		3398.99	100.5		3359.26	115.9		3390.68	188.3
3365.03	61.7		3418.79	78.8		3373	89.4		3400.49	99.9		3360.95	110.1		3391.65	174.5
3365.99	65.1		3419.72	75.1		3374.37	84.4		3401.56	101.6		3362.23	113.2		3392.95	189.1
3367.71	59.4		3421.81	73.9		3375.5	89.3		3402.93	97.8		3364.35	121.9		3395.05	181
3368.58	58.2		3423.9	74.3		3379.03	92.6		3404.53	103.5		3365.15	117		3395.73	185.8
3369.59	60.4		3425.86	71.2		3380.39	87.5		3406.03	102.3		3367.04	112.4		3396.91	185.7
3370.58	64.7		3427.48	65.5		3382.58	85.6		3407.67	97.8		3369.79	119.9		3398.52	172.4
3372.02	63		3428.41	66.3		3383.5	86.3		3408.93	97.1		3372.45	111.3		3400.22	186.8
3373.7	66.3		3429.28	66.4		3384.81	87.6		3409.9	93.2		3374.3	112.2		3402.07	186.7
3375.22	62.6		3430.31	66.5		3385.83	84.7		3411.58	94.4		3377	112.5		3403.81	183.1
3376.34	60.7		3431.66	75.4		3386.46	82.6		3413.37	102.6		3377.9	111.7		3407.22	184.9
3377.51	60.1		3433.54	68.7		3387.63	82.3		3416.23	94.9		3379.04	108.2		3407.91	182.1
3379.39	61.4		3435.14	67.7		3388.9	84.6		3417.8	102.2		3379.98	120.8		3409.17	190.1
3381.62	63.4		3436.53	71.1		3390.38	91.3		3419.59	98.6		3381.23	114.1		3410.14	184.7
3382.82	62		3437.04	71.2		3392.26	93.7		3421.29	103.4		3383.55	107.3		3411.31	180.7
3384.9	67.9		3438.81	68.8		3393.18	90.8		3422.89	101.5		3384.18	107		3412.9	187.5
3387.52	62.4		3440.02	73.3		3395.07	91.3		3424.07	100.2		3385.15	103.3		3415.09	178.9
3388.64	60.8		3441.48	74.8		3397.11	93.4		3427.27	105.6		3386.63	111.3		3416.33	190.7
3389.96	63.4		3442.97	73.1		3398.87	85		3428.46	94.3		3389.43	106.5		3417.72	184.6
3391.28	64.8		3445.02	79.3		3399.82	89.3		3430.04	105.8		3391.77	114		3418.77	183
3392.33	60.9		3446.54	70.6		3401.51	82.2		3433.84	92.6		3393.51	106.2		3419.71	182.8
[truncated: 4,461 more rows]

## Sheet: HighVoltage
3.5kV			4kV			4.5kV			5kV			5.5kV
m/z	Intensity		m/z	Intensity		m/z	Intensity		m/z	Intensity		m/z	Intensity
1994.68	2.9		1994.83	1		1995.17	1.9		1994.62	1.9		1994.68	2.9
1995.52	2.6		1995.4	1		1995.87	1.8		1994.97	1.8		1995.52	2.6
1996.45	2.6		1995.75	0.8		1996.57	1.9		1995.39	1.9		1996.45	2.6
1996.74	2.4		1996.07	0.8		1996.95	1.7		1995.61	1.8		1996.74	2.4
1997.21	2.3		1996.37	0.7		1997.75	1.8		1996.14	2		1997.21	2.3
1997.84	2.2		1996.9	1		1998.6	1.6		1996.91	2.6		1997.84	2.2
1998.39	2.9		1997.26	0.9		1998.88	1.7		1997.44	1.9		1998.39	2.9
1999.5	2.4		1997.63	0.9		1999.58	1.6		1998.11	2.2		1999.5	2.4
2000.04	2.2		1998.33	0.9		2000.36	1.6		1998.62	2		2000.04	2.2
2000.49	2.8		1998.96	0.9		2000.69	1.6		1998.96	2.1		2000.49	2.8
2000.86	2.3		1999.91	1.1		2001.09	1.8		1999.97	2.5		2000.86	2.3
2001.28	2.6		2000.43	1		2001.45	1.6		2000.49	2.1		2001.28	2.6
2001.53	2.7		2001.29	1.3		2001.98	1.6		2001.25	2.6		2001.53	2.7
2002.33	3		2001.9	1.1		2002.18	1.6		2001.77	2.2		2002.33	3
2003.06	2.5		2002.28	0.9		2002.73	1.4		2002.13	2.2		2003.06	2.5
2003.72	2.7		2003.01	1.2		2003.05	1.6		2002.5	2.4		2003.72	2.7
2004.12	2.8		2004.01	0.8		2003.47	1.6		2003.18	1.8		2004.12	2.8
2004.53	2.7		2004.45	1.1		2004.27	1.8		2003.68	2.1		2004.53	2.7
2005.1	3.1		2005.16	1		2004.84	1.8		2004.13	2		2005.1	3.1
2005.55	2.2		2005.5	0.8		2006.18	1.7		2005.09	2		2005.55	2.2
2006.1	2.9		2006.14	0.7		2006.73	1.5		2005.62	1.9		2006.1	2.9
2006.6	2.7		2006.52	0.9		2007.27	1.9		2006.55	2		2006.6	2.7
2006.94	2.4		2007.15	1		2008.03	1.7		2007.34	2		2006.94	2.4
2007.18	2.3		2008.04	1		2008.41	1.8		2007.62	2.1		2007.18	2.3
2007.62	2.6		2008.33	0.9		2009.22	2.2		2008.51	2		2007.62	2.6
2008.22	3		2008.84	0.9		2009.89	1.6		2009.19	2.1		2008.22	3
2008.67	2.1		2009.55	0.9		2010.28	1.6		2009.69	2.2		2008.67	2.1
2008.84	2.1		2010.04	1		2010.73	1.7		2010.48	2.5		2008.84	2.1
2009.28	2.1		2010.95	0.9		2011.23	1.5		2011.36	2.3		2009.28	2.1
2009.73	2.8		2011.83	0.8		2011.62	1.6		2011.91	2.3		2009.73	2.8
2010.39	2.6		2012.08	0.8		2012.11	1.7		2012.72	2		2010.39	2.6
2010.58	2.6		2012.63	1		2012.53	1.8		2013.19	1.9		2010.58	2.6
2011.08	2.3		2013.2	0.9		2012.98	1.8		2013.78	1.8		2011.08	2.3
2011.57	2.6		2013.67	0.8		2013.32	1.6		2014.17	2.4		2011.57	2.6
2012.07	1.9		2014.08	1		2013.89	1.5		2014.69	2		2012.07	1.9
2012.61	2.8		2014.47	0.9		2014.2	1.5		2015.24	2		2012.61	2.8
2013.43	2.9		2015.08	1		2014.88	1.9		2015.74	2		2013.43	2.9
2014.05	2.9		2015.4	0.9		2015.72	1.5		2016.04	1.9		2014.05	2.9
2014.57	2.8		2015.97	0.8		2016.27	1.9		2016.49	1.9		2014.57	2.8
2015.39	3		2016.4	1.1		2016.78	1.9		2016.94	2.4		2015.39	3
2016.21	2.1		2016.93	1.1		2017.63	1.5		2017.33	1.9		2016.21	2.1
2016.89	2.4		2017.65	0.6		2018.36	1.7		2017.9	2.3		2016.89	2.4
2017.58	2.5		2018.26	1.1		2018.75	1.6		2018.72	2.1		2017.58	2.5
2017.87	2.7		2019.12	0.8		2019.14	1.6		2019.09	2.4		2017.87	2.7
2018.21	2.5		2019.48	1		2019.62	1.7		2019.44	1.9		2018.21	2.5
2018.57	2.8		2019.84	0.9		2020.15	1.5		2019.85	2.1		2018.57	2.8
2019.35	3.1		2020.13	0.8		2020.49	1.4		2020.1	2		2019.35	3.1
2019.76	2.6		2020.5	1.1		2020.78	1.6		2020.46	2		2019.76	2.6
2020.08	3.1		2021.64	0.9		2021.29	1.5		2021.15	2.3		2020.08	3.1
2020.61	2.3		2021.91	1		2021.62	1.7		2021.41	2.1		2020.61	2.3
2020.95	2.3		2022.62	1		2022.03	1.6		2021.67	2.1		2020.95	2.3
2021.29	2.6		2023.08	0.9		2022.33	1.8		2021.93	2		2021.29	2.6
2021.9	2.5		2023.77	1		2023.1	1.8		2022.28	1.9		2021.9	2.5
2022.43	3		2024.39	1.1		2023.58	1.5		2022.6	2		2022.43	3
2023.26	2.8		2024.62	1		2024.26	1.6		2023.13	2.2		2023.26	2.8
2023.82	2.9		2025.16	0.9		2024.86	1.5		2023.49	2		2023.82	2.9
2024.54	2.4		2025.56	0.9		2025.29	1.5		2023.7	2		2024.54	2.4
2024.92	2.8		2025.82	0.9		2025.93	1.7		2024.35	1.7		2024.92	2.8
2025.45	2.4		2026.44	0.9		2026.36	1.8		2024.78	2.2		2025.45	2.4
2025.74	2.2		2027.18	0.8		2027.11	2		2025.08	2.2		2025.74	2.2
2026.17	3.3		2027.49	0.7		2027.41	1.7		2025.76	2.1		2026.17	3.3
2026.95	2.4		2027.95	1.2		2028.01	1.8		2026.45	2		2026.95	2.4
2027.28	2.3		2028.42	0.8		2028.23	1.7		2026.98	2.2		2027.28	2.3
2027.68	2.9		2028.95	0.9		2028.5	1.7		2027.65	2.1		2027.68	2.9
2028.28	2.5		2029.62	0.7		2029.33	1.8		2028.01	2.3		2028.28	2.5
2029.04	3.1		2030.11	1		2030	1.7		2028.78	2.1		2029.04	3.1
2029.34	2.6		2030.62	1		2030.41	1.7		2029.39	2.1		2029.34	2.6
2029.81	2.2		2031.01	0.7		2030.67	1.5		2029.67	2.2		2029.81	2.2
2030.63	2.6		2031.52	0.9		2031.41	1.9		2030.3	2.1		2030.63	2.6
2030.98	2.9		2031.91	0.9		2031.82	1.9		2030.67	2.1		2030.98	2.9
2031.72	2.7		2032.68	1.1		2032.31	1.6		2030.87	2.1		2031.72	2.7
2032.04	2.8		2033.41	1.1		2032.65	1.7		2031.18	2		2032.04	2.8
2032.33	2.6		2033.71	1		2032.91	1.7		2031.56	2.2		2032.33	2.6
2032.71	2.6		2034.16	0.8		2033.43	1.6		2032.32	2.3		2032.71	2.6
2033.13	2.7		2034.51	0.9		2033.9	1.9		2033.39	2.2		2033.13	2.7
2033.77	2.4		2035.03	1.1		2034.98	1.8		2033.95	2.2		2033.77	2.4
2034.17	2.8		2035.78	0.7		2035.31	1.9		2034.83	2.2		2034.17	2.8
2034.62	2.4		2036.64	1.5		2036	1.6		2035.3	2.3		2034.62	2.4
2035.13	2.7		2037.68	1		2036.23	1.5		2035.77	2.1		2035.13	2.7
2035.72	2.5		2038.21	0.8		2036.56	1.9		2036.45	2.4		2035.72	2.5
2036.3	2.8		2039.02	0.8		2037.01	1.6		2037.1	2.1		2036.3	2.8
2037.13	3		2039.43	1		2037.56	1.7		2037.66	2.2		2037.13	3
2037.63	2.6		2040	1		2037.86	1.9		2038.05	2.6		2037.63	2.6
2038.04	2.8		2040.45	0.9		2038.29	1.9		2038.49	2.2		2038.04	2.8
2038.38	3		2041.37	0.9		2038.58	1.7		2039.05	2		2038.38	3
2038.79	2.7		2041.97	1.1		2038.94	1.6		2039.86	2.3		2038.79	2.7
2039.55	2.9		2042.53	1.2		2039.34	1.7		2040.33	2.1		2039.55	2.9
2039.87	2.9		2043.06	1.3		2039.73	1.7		2041.21	1.9		2039.87	2.9
2040.47	2.9		2043.91	1.2		2040.65	2.1		2041.54	2		2040.47	2.9
2041.03	3.3		2044.6	1		2041.4	1.9		2042.07	2.2		2041.03	3.3
2041.6	2.8		2045.18	1.3		2042.12	1.6		2043.4	2.2		2041.6	2.8
2041.79	2.7		2045.51	0.8		2042.66	1.7		2043.72	2.4		2041.79	2.7
2042	2.7		2046.02	1.2		2043.08	1.6		2044.3	2.3		2042	2.7
2042.5	2.8		2046.37	0.8		2043.7	1.7		2044.92	2.1		2042.5	2.8
2043.07	2.7		2047.12	1.1		2044.07	1.6		2045.26	2.2		2043.07	2.7
2043.81	2.6		2048.26	1.1		2044.61	1.9		2045.63	2.2		2043.81	2.6
2044.08	2.7		2048.49	1		2044.99	1.9		2046.29	2.3		2044.08	2.7
2044.79	2.7		2048.94	1.3		2045.55	2.2		2046.99	2		2044.79	2.7
2045.04	2.6		2049.51	0.9		2046.02	1.7		2047.36	2.2		2045.04	2.6
2045.77	3		2050.43	1.1		2046.37	1.8		2047.76	2.3		2045.77	3
2046.28	2.9		2050.73	0.9		2046.62	1.7		2048.11	2.2		2046.28	2.9
2047.08	2.9		2051.08	1		2047.09	1.9		2048.5	2.1		2047.08	2.9
2047.75	2		2051.82	0.8		2047.6	1.5		2048.97	2.4		2047.75	2
2048.36	3		2052.26	1		2048.11	2.2		2049.28	2.1		2048.36	3
2048.77	2.7		2052.65	0.9		2048.67	1.7		2049.72	2.6		2048.77	2.7
2049.13	2.9		2053.08	0.8		2049.22	1.8		2050.03	2		2049.13	2.9
2049.8	3.1		2053.78	1.1		2049.87	1.9		2050.39	2.3		2049.8	3.1
2050.31	3		2054.49	1.2		2050.29	1.6		2051.04	2.3		2050.31	3
2051.14	3.4		2055.12	0.9		2050.49	1.6		2051.51	1.9		2051.14	3.4
2051.53	2.8		2055.74	1.1		2050.92	1.7		2051.84	2.2		2051.53	2.8
2052.25	2.8		2056.11	1		2051.65	2		2052.14	2.2		2052.25	2.8
2052.42	2.9		2056.53	0.9		2052.16	1.9		2052.93	2.2		2052.42	2.9
2052.96	2.7		2057.29	1.4		2052.99	1.9		2053.33	2.3		2052.96	2.7
2053.31	3.1		2057.75	1		2053.39	1.9		2053.75	2.2		2053.31	3.1
2053.99	3.3		2058.22	0.9		2053.97	1.8		2054.18	2.3		2053.99	3.3
2055.05	2.7		2058.71	1.2		2054.31	1.8		2054.51	1.8		2055.05	2.7
2055.58	2.7		2059.08	0.9		2055	2.1		2054.82	1.8		2055.58	2.7
2056.2	2.6		2059.78	1.2		2055.4	1.6		2055.23	2.1		2056.2	2.6
2056.93	3.1		2060.36	0.8		2056.12	1.9		2055.76	2.2		2056.93	3.1
2057.25	2.5		2060.82	0.8		2056.52	1.7		2056.42	2.4		2057.25	2.5
2057.47	2.5		2061.23	0.9		2056.86	2		2056.81	2.5		2057.47	2.5
2057.98	2.6		2062.22	1.3		2057.37	1.7		2057.08	2.5		2057.98	2.6
2058.41	2.6		2062.6	1.1		2058.25	1.9		2057.42	2.4		2058.41	2.6
2058.74	2.8		2063.59	1.1		2058.88	2.1		2058.05	1.9		2058.74	2.8
2059.27	3.5		2064.04	1		2059.46	1.6		2058.48	2		2059.27	3.5
2059.97	2.5		2064.89	1.2		2059.71	1.7		2058.82	1.9		2059.97	2.5
2060.3	2.5		2065.62	1.1		2060.38	1.8		2059.31	2.8		2060.3	2.5
2060.85	3		2066.37	0.8		2060.95	2		2060.13	2.3		2060.85	3
2061.08	3.1		2066.77	0.8		2061.5	1.6		2060.49	2.1		2061.08	3.1
2061.72	2.8		2067.17	0.9		2062.07	1.8		2061	2.3		2061.72	2.8
2062.44	2.8		2067.75	1.2		2062.77	2.1		2061.33	2.5		2062.44	2.8
2062.83	3		2068.2	0.9		2063.43	1.9		2062.28	2.3		2062.83	3
2063.47	3		2068.99	1.2		2063.87	1.6		2062.68	2.5		2063.47	3
2063.96	2.8		2069.84	1.1		2064.54	2.2		2063.56	2.1		2063.96	2.8
2064.32	2.7		2070.45	0.8		2065.46	1.5		2063.93	1.6		2064.32	2.7
2065.11	3.1		2070.94	0.9		2066.26	2.8		2064.5	2.2		2065.11	3.1
2065.54	2.5		2072.19	1		2067.17	1.8		2064.91	2.3		2065.54	2.5
2066.41	3.1		2072.81	1		2067.49	1.6		2065.54	2.2		2066.41	3.1
2067.22	3.4		2073.25	0.9		2067.97	1.9		2065.97	2.3		2067.22	3.4
2067.6	2.8		2073.7	0.8		2068.64	1.8		2066.3	2.5		2067.6	2.8
2068.13	2.7		2074.31	1		2069.3	1.7		2066.51	2.5		2068.13	2.7
2069.24	3.1		2074.74	1.1		2069.92	1.5		2066.89	2.8		2069.24	3.1
2070.49	2.8		2075.23	0.9		2070.37	1.6		2067.2	2.5		2070.49	2.8
2071.49	3.1		2075.83	0.8		2070.65	1.5		2067.97	2.1		2071.49	3.1
2072.16	2.6		2076.23	0.9		2071.16	1.7		2068.48	2.1		2072.16	2.6
2072.58	2.7		2076.51	1		2071.44	1.7		2069.55	2.2		2072.58	2.7
2072.96	2.8		2076.8	0.9		2071.81	2		2069.76	2.2		2072.96	2.8
2073.51	3		2077.16	1.1		2072.52	1.8		2070.46	2.1		2073.51	3
2073.87	3.2		2078.02	0.9		2073.36	1.6		2071.29	2.4		2073.87	3.2
2075.13	2.4		2078.65	1		2073.95	2.2		2071.92	2.5		2075.13	2.4
2075.57	3.1		2078.99	0.9		2074.18	2.1		2072.24	2.1		2075.57	3.1
2075.9	2.9		2079.38	0.9		2074.9	1.8		2072.64	1.9		2075.9	2.9
2076.75	2.3		2080.03	0.9		2075.45	2		2073.17	1.8		2076.75	2.3
2077.32	2.8		2080.5	0.9		2076.12	1.7		2074.59	2.8		2077.32	2.8
2077.66	3.2		2080.8	0.9		2076.88	1.8		2075.53	2		2077.66	3.2
2078.12	3.4		2081.69	1.3		2077.18	1.7		2076.21	2.3		2078.12	3.4
2078.84	2.8		2082.43	0.6		2077.58	1.5		2076.67	2.2		2078.84	2.8
2079.23	3		2082.77	0.7		2078.24	2		2077.56	2.3		2079.23	3
2079.55	2.8		2083.38	1.1		2078.85	1.9		2078.25	2		2079.55	2.8
2079.94	2.9		2083.86	1.2		2079.53	2		2078.93	2.8		2079.94	2.9
2080.35	2.8		2084.31	0.9		2080.57	1.9		2079.66	2.1		2080.35	2.8
2080.72	2.8		2084.7	1.1		2081.18	1.9		2080.03	2.3		2080.72	2.8
2081.35	3.4		2085.03	0.8		2081.57	1.5		2080.87	2.8		2081.35	3.4
2082.03	3.2		2085.36	0.9		2082.31	2.1		2081.43	2.3		2082.03	3.2
2082.36	3.7		2085.75	0.9		2082.78	1.8		2082.22	2.4		2082.36	3.7
2082.97	3.1		2086.43	1.2		2083.58	1.9		2082.5	2.2		2082.97	3.1
2083.86	2.8		2086.95	1.1		2083.91	2.2		2082.96	2.2		2083.86	2.8
2084.65	2.8		2087.43	1.1		2084.41	1.9		2083.33	2.3		2084.65	2.8
2085.22	3.1		2087.67	1.1		2084.82	1.8		2084.47	2.4		2085.22	3.1
2085.74	3		2087.98	1.1		2085.24	1.9		2084.72	2.3		2085.74	3
2086.66	3.1		2088.48	1		2085.96	1.6		2085.43	2.1		2086.66	3.1
2087.31	2.9		2088.97	1.1		2086.25	1.8		2085.95	2.4		2087.31	2.9
2088.14	3.3		2089.55	1		2087.27	2.2		2086.4	2.3		2088.14	3.3
2088.89	3.4		2090.19	0.9		2088.18	2.2		2087.17	2.7		2088.89	3.4
2089.75	3.5		2090.48	1.1		2089.02	1.9		2088.07	2.4		2089.75	3.5
2090.43	3.2		2090.98	1.1		2089.65	2.1		2088.49	2.3		2090.43	3.2
2091.17	3.4		2091.38	0.8		2089.98	2		2089.04	2.7		2091.17	3.4
2091.74	2.6		2091.87	1.1		2090.53	1.9		2089.85	2		2091.74	2.6
2092.28	2.8		2092.37	1.1		2091	2.1		2090.07	2		2092.28	2.8
2092.71	3		2092.66	1		2091.52	1.7		2090.57	1.8		2092.71	3
2092.97	3.2		2093.19	1.2		2091.92	2		2091.26	2.4		2092.97	3.2
2093.86	2.8		2093.77	1.1		2092.37	1.9		2092	2.1		2093.86	2.8
2094.28	3.3		2094.05	0.9		2092.89	1.7		2093.05	2.4		2094.28	3.3
2094.87	2.9		2094.92	1		2093.41	2		2093.6	2.3		2094.87	2.9
2095.75	2.6		2095.48	0.8		2093.78	2		2094.23	2.1		2095.75	2.6
2096.21	2.8		2096.04	1.1		2094.12	2.1		2094.81	2.5		2096.21	2.8
2096.71	3		2096.35	1.1		2095.24	2		2095.28	2.5		2096.71	3
2097.33	3.5		2096.92	1.2		2095.57	2.1		2095.77	2.4		2097.33	3.5
2097.68	3.3		2097.4	0.8		2096.05	1.8		2096.1	2.3		2097.68	3.3
2098.61	3.2		2097.66	0.8		2096.4	1.7		2096.65	2.9		2098.61	3.2
2099.23	3		2098.1	1.1		2096.94	2.1		2097.47	2.1		2099.23	3
2099.43	2.9		2098.81	1		2097.32	1.7		2098.17	2.8		2099.43	2.9
2100.15	3.1		2099.28	1.1		2097.62	1.7		2099.22	2.7		2100.15	3.1
2100.53	3.2		2099.74	1		2097.97	1.5		2099.84	2.8		2100.53	3.2
2100.88	3.9		2100.03	1.1		2098.35	2		2100.45	2.4		2100.88	3.9
2101.5	2.9		2100.22	1.1		2098.8	2.2		2100.68	2.4		2101.5	2.9
2102.58	3.6		2100.84	1.2		2099.72	2		2101.21	2.7		2102.58	3.6
2103.36	2.6		2101.68	0.9		2099.99	1.8		2101.6	2.3		2103.36	2.6
2103.66	2.8		2102.2	1		2100.48	1.7		2102.13	2.8		2103.66	2.8
2104.26	3.2		2103.07	1		2101.15	2		2102.53	2.4		2104.26	3.2
2105.21	3.5		2103.98	1.3		2102.28	2.2		2102.99	2.5		2105.21	3.5
2105.69	3.1		2104.47	0.9		2103.05	2.1		2103.47	2.3		2105.69	3.1
2106.99	3.3		2104.85	0.9		2103.78	1.8		2103.95	2.9		2106.99	3.3
2107.63	3		2105.61	0.7		2104.21	2.2		2104.72	2.8		2107.63	3
2108.17	3.5		2106.24	1		2105.1	2.4		2105.56	2.1		2108.17	3.5
2108.58	2.8		2106.86	1.1		2105.69	2.2		2106.06	2.3		2108.58	2.8
2108.88	2.7		2108.1	0.9		2106.29	2		2106.45	2.6		2108.88	2.7
2109.45	2.8		2108.67	1		2106.57	1.9		2106.84	2.9		2109.45	2.8
2110.12	3.2		2109.02	0.9		2107.4	1.8		2107.3	3.1		2110.12	3.2
2111.16	3.2		2109.48	1.3		2107.81	2		2108.12	2.6		2111.16	3.2
2111.88	3.7		2110.21	1.3		2108.38	2		2108.91	2.7		2111.88	3.7
2112.54	2.8		2110.84	1.2		2109.13	1.7		2109.7	2.7		2112.54	2.8
2113.22	3.6		2111.27	1		2109.51	2		2110.35	2.2		2113.22	3.6
2113.73	3.3		2111.64	1.1		2109.95	2.3		2110.87	2.6		2113.73	3.3
2114.11	2.7		2112.14	1.3		2110.58	1.9		2111.27	2.6		2114.11	2.7
2114.49	2.9		2112.62	1		2111.23	2.2		2111.7	2.9		2114.49	2.9
2114.72	2.9		2113.01	0.9		2111.97	2.1		2112.15	2.8		2114.72	2.9
2115.15	2.7		2113.39	1.1		2112.46	1.8		2112.83	2.7		2115.15	2.7
2115.59	3.4		2114.03	1.2		2113.16	2		2113.39	2.7		2115.59	3.4
2116.33	3.2		2114.87	1		2113.76	1.8		2114.24	2.3		2116.33	3.2
2116.8	3.4		2115.57	1.2		2114.16	1.6		2115.06	2.7		2116.8	3.4
2117.29	3.2		2116.46	1.3		2115.04	2.1		2115.47	2.6		2117.29	3.2
2117.74	3.4		2116.89	1.3		2115.98	1.6		2116.4	3		2117.74	3.4
2118.2	2.8		2117.3	1.2		2116.8	1.9		2117.23	2.5		2118.2	2.8
2118.83	3.8		2117.84	0.8		2117.05	1.8		2117.76	3		2118.83	3.8
2119.98	3.3		2118.86	1		2117.73	1.7		2118.21	2.5		2119.98	3.3
2120.7	3.1		2119.48	1.2		2118.46	2		2119.06	2.7		2120.7	3.1
2121.32	3.4		2120.02	1.3		2118.89	2		2119.75	2.3		2121.32	3.4
2121.92	3		2120.74	1.2		2119.18	1.8		2120.13	2.4		2121.92	3
2122.52	3.1		2121.07	1		2119.72	1.7		2120.74	2.3		2122.52	3.1
2122.76	3.1		2121.6	1.4		2120.12	2		2121.02	2.2		2122.76	3.1
2123.1	3.3		2121.93	1.4		2120.74	2.3		2121.55	3		2123.1	3.3
2123.41	3.4		2122.37	0.9		2121.22	1.8		2122.02	2.6		2123.41	3.4
2123.74	3.1		2123.31	1		2122.24	2.3		2122.51	2.6		2123.74	3.1
2124.39	3.5		2123.63	1		2122.89	2.5		2123.5	3.4		2124.39	3.5
2124.72	3.5		2124.35	1.2		2123.48	2		2124.35	2.8		2124.72	3.5
2125.2	3.2		2125.17	1		2123.69	2		2124.95	2.8		2125.2	3.2
2126.13	4		2125.64	1		2124.51	2.4		2125.36	2.5		2126.13	4
2126.86	3.7		2126.16	1.1		2125.38	2.3		2126.18	3		2126.86	3.7
2127.74	3.5		2126.36	1.1		2125.94	2		2126.43	2.9		2127.74	3.5
2128.24	3.3		2127.1	1.1		2126.5	1.8		2126.91	2.9		2128.24	3.3
2129.16	3.6		2127.73	1.4		2126.96	2.1		2127.65	2.4		2129.16	3.6
2129.55	3		2128.23	1		2128.51	2.3		2127.98	2.7		2129.55	3
2129.77	3		2128.71	1.1		2129.45	2.3		2128.36	2.6		2129.77	3
2130.02	3		2129.25	0.9		2130.08	2.2		2128.7	2.5		2130.02	3
2130.39	2.9		2129.68	1.2		2130.45	2.2		2129.64	2.9		2130.39	2.9
2130.92	3.6		2130.14	1.3		2131.1	2		2130.1	2.8		2130.92	3.6
2131.19	3.4		2131.03	0.9		2131.5	1.9		2130.7	2.6		2131.19	3.4
2131.49	3.3		2131.35	0.9		2131.85	2.1		2131.21	2.6		2131.49	3.3
2131.77	3.2		2131.61	0.9		2132.17	2		2131.46	2.6		2131.77	3.2
2132.34	4		2132.1	0.9		2132.71	2.4		2131.72	2.8		2132.34	4
2133.09	3.5		2132.59	1.1		2133.31	1.9		2132.24	2.6		2133.09	3.5
2133.57	3.8		2132.99	1.2		2133.52	1.8		2132.63	2.2		2133.57	3.8
2134.02	3.9		2133.81	0.8		2134.08	1.6		2133.36	2.8		2134.02	3.9
2134.3	3.9		2134.61	1.3		2134.4	1.7		2133.73	2.8		2134.3	3.9
2134.63	3.4		2135.32	1		2134.94	2		2134.11	2.6		2134.63	3.4
2135.01	3.7		2135.7	1.1		2135.53	2.1		2134.65	2.8		2135.01	3.7
2135.61	3.6		2136.04	1.1		2136.35	2.3		2135.05	2.8		2135.61	3.6
2136.13	3.3		2136.42	1.2		2137.02	1.7		2135.28	2.8		2136.13	3.3
2136.41	3.2		2137.94	1.3		2137.5	2		2136.29	3.8		2136.41	3.2
2137.03	4.3		2138.2	1.4		2138.02	2.2		2136.92	2.5		2137.03	4.3
2137.34	4.1		2138.51	1		2138.39	1.9		2137.59	3.4		2137.34	4.1
2138.17	4.1		2138.94	1.1		2138.94	2.3		2138.52	2.8		2138.17	4.1
2138.9	3.8		2139.31	1.3		2139.44	1.8		2138.8	3		2138.9	3.8
2139.67	3.9		2139.96	0.8		2139.85	2.1		2139.49	2.7		2139.67	3.9
2139.93	3.8		2140.46	1.1		2140.29	1.7		2140.1	3		2139.93	3.8
2140.33	3.3		2140.68	1.1		2140.98	2.1		2140.6	2.2		2140.33	3.3
2140.92	3		2141.78	1.5		2141.49	2.2		2141.14	3.1		2140.92	3
2141.64	3.6		2142.37	1.1		2141.7	2.1		2141.75	3.7		2141.64	3.6
2142.39	3.3		2142.58	1.1		2142.05	2.1		2142.1	3.7		2142.39	3.3
2142.84	3.4		2143.42	1		2142.46	2.1		2142.63	3.2		2142.84	3.4
2143.3	3.5		2143.84	1		2143.66	1.8		2143.26	3.1		2143.3	3.5
2143.65	3		2144.73	1.4		2144.06	1.8		2143.74	2.6		2143.65	3
2144.3	3.6		2145.07	1.2		2144.32	2		2144.42	3.3		2144.3	3.6
2144.92	4		2145.59	1.3		2145.03	2		2145.42	2.8		2144.92	4
2145.34	3.5		2146.23	1.4		2145.59	2.2		2146.38	2.8		2145.34	3.5
2146.26	4		2146.73	1.2		2145.96	2.1		2147.17	2.6		2146.26	4
2146.61	4.1		2147.19	1.1		2146.19	2.2		2147.67	2.9		2146.61	4.1
2147.14	3.8		2147.55	1.1		2147.13	2.5		2148.39	2.8		2147.14	3.8
2147.76	3.8		2147.85	1.2		2147.64	1.9		2148.79	2.9		2147.76	3.8
2148.22	3		2148.32	1.1		2147.8	1.9		2149.41	3.3		2148.22	3
2148.73	3.2		2148.64	0.9		2148.24	1.8		2150.27	3		2148.73	3.2
2149.5	3.9		2149.16	1		2148.64	2.1		2151.19	2.7		2149.5	3.9
2149.98	3.7		2149.39	1.1		2149.04	2.2		2151.6	2.3		2149.98	3.7
2150.76	3.8		2150.2	1		2149.77	1.6		2152.17	3		2150.76	3.8
2152.06	4.7		2150.79	1.2		2150.69	2.5		2152.98	2.9		2152.06	4.7
2152.8	3.8		2151.21	0.9		2150.98	2.1		2153.71	2.9		2152.8	3.8
2153.33	4		2151.78	1.1		2151.51	2.1		2154.38	2.9		2153.33	4
2154.25	3.7		2152.18	1.1		2152.16	2		2154.9	2.8		2154.25	3.7
2155.06	3.6		2152.64	1.1		2152.64	2.1		2155.21	2.8		2155.06	3.6
2155.7	3.8		2153.21	1.3		2153.05	2.4		2155.56	3.3		2155.7	3.8
2156.39	3.1		2153.74	1.1		2153.66	2.3		2156.23	2.9		2156.39	3.1
2157.02	4.1		2154.35	1		2154.4	2		2156.49	2.8		2157.02	4.1
2157.35	3.5		2154.7	1		2154.98	2.1		2156.97	3.3		2157.35	3.5
2157.68	3.4		2155.32	1.1		2155.89	2.4		2157.76	3.3		2157.68	3.4
2158.14	4.1		2155.61	1.3		2156.39	2.3		2158.32	2.9		2158.14	4.1
2158.93	3.6		2156.55	1.4		2156.75	2		2159.1	3		2158.93	3.6
2159.72	3.8		2157.17	1.2		2157.32	2.6		2159.61	3.1		2159.72	3.8
2160.31	3.5		2157.57	1.2		2157.62	2.6		2160.08	2.7		2160.31	3.5
2160.84	4.6		2157.98	1.1		2158.36	2.2		2160.79	3.2		2160.84	4.6
2161.26	3.7		2158.46	1.1		2158.98	1.8		2161.07	3.2		2161.26	3.7
2161.85	3.1		2158.99	1.3		2159.14	1.8		2161.8	3		2161.85	3.1
2162.18	3.4		2159.24	1.4		2159.63	2.5		2162.38	2.6		2162.18	3.4
2162.72	4.1		2159.77	1.1		2160.02	2.4		2163.1	3.3		2162.72	4.1
2163.1	3.1		2160.35	1.4		2160.66	1.6		2163.54	3		2163.1	3.1
2163.64	4.5		2160.93	1		2161.18	2.4		2164.03	3		2163.64	4.5
2164.19	3.8		2161.76	1.3		2161.71	2		2165.04	3.2		2164.19	3.8
2164.64	4		2162.03	1.1		2162.01	1.9		2165.71	3		2164.64	4
2165.14	3.9		2162.55	1.1		2162.5	2.3		2166.31	3.1		2165.14	3.9
2165.8	4		2162.95	1.7		2163.25	1.6		2166.55	3.1		2165.8	4
2166.25	4.1		2163.43	1.6		2164.17	2.7		2167.02	2.8		2166.25	4.1
2166.64	4.1		2163.89	1.2		2164.68	2		2167.33	3		2166.64	4.1
2167.61	4.3		2164.1	1.2		2165.03	2.1		2167.73	2.9		2167.61	4.3
2168.02	3.7		2164.5	1		2165.51	2.1		2168.23	2.6		2168.02	3.7
2168.32	3.5		2164.92	0.9		2165.95	2		2168.65	3		2168.32	3.5
2168.98	4		2165.53	1.6		2166.29	2.1		2169.06	2.9		2168.98	4
2169.26	3.8		2166.09	1.3		2166.75	2.4		2169.35	2.8		2169.26	3.8
2169.72	4		2166.38	1.4		2167.24	2		2169.81	3.1		2169.72	4
2170.57	4.5		2167.05	0.9		2167.56	1.6		2170.23	3.2		2170.57	4.5
2171.29	4		2167.46	1.2		2168.22	2.4		2171.04	3		2171.29	4
2171.81	5		2167.91	1.6		2168.73	2.1		2171.35	3.5		2171.81	5
2172.39	4.7		2168.87	1.5		2169.12	2.3		2171.78	3.1		2172.39	4.7
2173.16	3.8		2169.51	0.9		2169.55	2.3		2172.28	3		2173.16	3.8
2173.68	4.2		2170.43	1.4		2170.16	2.8		2173.09	3.3		2173.68	4.2
2174.52	3.8		2170.73	1.2		2170.9	2.5		2174.58	2.9		2174.52	3.8
2175.06	4.2		2170.96	1.2		2171.65	2.4		2174.95	2.6		2175.06	4.2
2175.89	4.8		2171.52	1.2		2172.73	2.4		2175.35	3		2175.89	4.8
2176.58	4.2		2172.14	1.4		2173.16	2.1		2176.07	3.5		2176.58	4.2
2177.34	4.1		2172.65	1.2		2173.93	2.5		2176.66	3.2		2177.34	4.1
2178.02	4		2173.22	1.1		2174.3	2.4		2177.42	3.4		2178.02	4
2178.55	4.6		2174.42	1.5		2175.41	2.3		2178.1	3.2		2178.55	4.6
2179.04	4.6		2175.14	1.4		2176.08	2.4		2179.16	3.5		2179.04	4.6
2179.84	4.5		2175.61	1.5		2176.47	2.4		2179.95	3.5		2179.84	4.5
2180.49	4.2		2175.97	1.5		2176.82	2.4		2180.87	2.9		2180.49	4.2
2180.86	4.4		2176.3	1.2		2177.63	2.6		2181.26	2.9		2180.86	4.4
2181.1	4.2		2176.96	1.3		2178.4	2.5		2181.77	2.6		2181.1	4.2
2181.73	4.3		2177.53	1.6		2178.98	2.3		2182.57	3.5		2181.73	4.3
2182.49	5.1		2177.95	1.3		2179.55	2.5		2183.2	3.5		2182.49	5.1
2182.98	4.1		2178.64	1		2180.01	2.3		2183.56	3.2		2182.98	4.1
2183.75	5.4		2179.03	1.2		2180.41	2.3		2184.15	3.1		2183.75	5.4
2184.45	4.5		2179.33	1.4		2180.48	2.3		2184.6	3.4		2184.45	4.5
2184.92	4.3		2179.79	1.3		2180.93	1.9		2184.89	3.4		2184.92	4.3
2185.43	4.1		2180.43	1.3		2181.62	2.4		2185.33	3.2		2185.43	4.1
2186.2	4.4		2180.85	1.6		2182	2		2185.8	3.7		2186.2	4.4
2186.73	4		2181.75	1.3		2182.72	2.5		2186.73	3.1		2186.73	4
2187.05	4.3		2182.38	1.1		2183.11	2.4		2187.22	3.2		2187.05	4.3
2187.52	4.9		2182.89	1.5		2183.87	2.2		2188.02	3.6		2187.52	4.9
2187.94	3.8		2183.73	1.3		2184.53	2.7		2188.7	3.6		2187.94	3.8
2188.6	4.9		2184.44	1.1		2185.07	2.3		2189.41	3.3		2188.6	4.9
2189.27	4.5		2185.51	1.8		2185.47	2.7		2190.03	3.3		2189.27	4.5
2189.93	4.7		2186.16	1.3		2185.76	2.6		2190.62	4		2189.93	4.7
2190.46	4.5		2186.63	1.4		2186.41	2.2		2191.21	3.9		2190.46	4.5
2190.99	4.9		2187.02	1.5		2186.82	2.6		2191.61	3.2		2190.99	4.9
2191.67	5.2		2187.93	1.6		2187.14	2.2		2192.26	3.8		2191.67	5.2
2192.12	4.4		2188.34	1.2		2187.65	2.4		2192.52	3.9		2192.12	4.4
2192.83	4.3		2188.61	1.3		2188.77	2.3		2193.22	3.8		2192.83	4.3
2193.27	4.2		2189.15	1.2		2189.2	2.7		2193.63	3.2		2193.27	4.2
2193.7	5		2189.87	1.5		2190.21	2.5		2194.15	2.9		2193.7	5
2194.88	5.1		2190.58	1.2		2190.65	2.3		2194.48	3.1		2194.88	5.1
2195.52	4.4		2190.91	1		2191.38	2.5		2195.26	3.7		2195.52	4.4
2196.47	4.2		2191.55	1.3		2191.81	2		2195.67	3.4		2196.47	4.2
2197.06	4		2192.24	1.4		2192.44	2.2		2196.06	3.5		2197.06	4
2197.55	4.1		2192.65	1.5		2192.96	2.4		2196.7	3		2197.55	4.1
2198.2	5		2194.23	1.9		2193.19	2.3		2197.13	2.8		2198.2	5
2198.72	5.5		2194.62	1.4		2193.56	2.5		2197.85	3.5		2198.72	5.5
2199.19	4.6		2195.03	1.2		2194.12	2.5		2198.46	3.3		2199.19	4.6
2199.51	4.5		2196.06	1.7		2195.24	2.9		2198.78	3.4		2199.51	4.5
2199.96	4		2197.02	1.4		2195.86	2.6		2199.19	3.5		2199.96	4
2200.6	4.5		2197.64	1.2		2196.26	2.5		2199.9	3.5		2200.6	4.5
2200.99	4.7		2198.11	1.7		2197.53	3.3		2200.88	3.4		2200.99	4.7
2201.65	5.1		2199	1.6		2198.03	2.4		2201.58	3.5		2201.65	5.1
2202.53	4.7		2199.49	1.7		2198.49	2.5		2202.44	3.6		2202.53	4.7
2203.05	4.3		2200.06	1.7		2199.19	2.5		2202.98	3.7		2203.05	4.3
2203.63	5.4		2200.78	1.4		2199.58	2.8		2203.6	3.8		2203.63	5.4
2204.03	4.5		2201.54	1.2		2200.49	2.4		2204.48	4.3		2204.03	4.5
2204.83	5.2		2202.04	1.4		2201.38	2.7		2205.21	3.5		2204.83	5.2
2205.65	4.9		2202.84	1.5		2202.11	2.6		2205.53	3.6		2205.65	4.9
2206.27	5.3		2203.56	2.1		2202.72	3		2205.98	3.9		2206.27	5.3
2206.78	4.8		2204.06	2.1		2203.09	2.6		2206.42	3.7		2206.78	4.8
2207.32	4		2204.8	1.5		2203.89	2.5		2206.91	3.7		2207.32	4
2208.13	4.5		2205.45	1.4		2204.34	2.8		2207.57	3.4		2208.13	4.5
2208.62	5.2		2205.86	1		2204.86	2.6		2207.93	4.2		2208.62	5.2
2209.53	5.3		2206.29	1.4		2205.45	2.4		2208.71	3.7		2209.53	5.3
2210.3	5.6		2206.94	1.5		2206.06	3.4		2209.34	3.2		2210.3	5.6
2211.07	5.5		2207.38	1.2		2206.99	2.6		2209.68	3.5		2211.07	5.5
2211.68	5.9		2207.71	1.4		2207.46	2.9		2210.16	3.4		2211.68	5.9
2212.38	4.8		2208.22	1.4		2208.26	2.6		2210.44	3.4		2212.38	4.8
2212.9	4.7		2208.91	1.5		2208.87	2.5		2210.8	3.9		2212.9	4.7
2213.2	5		2209.29	1.3		2209.49	3		2211.3	4.3		2213.2	5
2213.73	5.4		2209.72	1.6		2210.87	2.4		2211.9	3.2		2213.73	5.4
2214.58	4.5		2210.6	2		2211.49	2.6		2212.36	4		2214.58	4.5
2215.18	4.5		2211.17	1.2		2211.84	2.5		2212.81	3.5		2215.18	4.5
2215.91	4.6		2211.66	1.3		2212.54	2.7		2213.13	3.4		2215.91	4.6
2216.55	4.9		2212.26	1.8		2212.97	2.6		2214	3.5		2216.55	4.9
2217.42	5.6		2213.57	1.5		2213.59	2.9		2214.98	3.6		2217.42	5.6
2218.26	5.3		2214.16	1.7		2214.3	3		2215.58	3.4		2218.26	5.3
2218.7	5.2		2214.84	1.6		2214.88	3		2216.11	3.6		2218.7	5.2
2219.34	5		2215.64	1.5		2215.3	2.9		2216.47	4.3		2219.34	5
2219.91	4.8		2216.52	1.6		2215.65	2.7		2216.91	4.4		2219.91	4.8
2220.2	4.6		2217.04	1.5		2216.14	2.7		2217.43	3.3		2220.2	4.6
2220.82	5.5		2217.59	1.6		2216.74	3		2217.75	3.4		2220.82	5.5
2221.59	5.7		2218.05	2		2217.62	2.8		2218.14	3.4		2221.59	5.7
2222.16	5.8		2218.45	1.7		2218.11	2.9		2218.43	3.5		2222.16	5.8
2222.8	5.3		2219.36	1.4		2218.48	3.1		2218.66	3.4		2222.8	5.3
2223.19	5.4		2219.81	1.4		2219	2.6		2218.97	3.3		2223.19	5.4
2223.73	4.6		2220.32	1.5		2219.52	2.8		2219.67	3.9		2223.73	4.6
2224.11	6.6		2221.02	1.5		2219.87	2.7		2220.09	3.5		2224.11	6.6
2225.18	5.3		2221.45	1.6		2220.29	2.9		2220.56	3.9		2225.18	5.3
2225.93	4.7		2222.55	1.6		2221.21	2		2221.08	4.2		2225.93	4.7
2226.25	4.5		2223.28	1.3		2222.08	2.7		2221.79	4		2226.25	4.5
2227.14	5.7		2223.8	1.8		2222.99	3.1		2222.39	3.9		2227.14	5.7
2227.7	5.2		2224.37	1.4		2223.77	2.2		2223.01	3.5		2227.7	5.2
2228.1	5.6		2225.12	1.9		2224.21	2.7		2223.32	3.5		2228.1	5.6
2228.89	5.1		2225.58	1.6		2224.63	2.9		2224.31	4.4		2228.89	5.1
2229.46	5.6		2226.13	1.3		2224.98	2.6		2225.11	3.7		2229.46	5.6
2230.06	6.3		2226.98	1.7		2225.74	3.1		2225.62	4		2230.06	6.3
2230.61	5.1		2227.4	1.7		2226.01	3		2226.42	4		2230.61	5.1
2231.38	5.3		2227.82	1.6		2226.63	3.1		2226.79	4.1		2231.38	5.3
2231.94	6.1		2228.31	1.6		2226.93	2.8		2227.4	4.2		2231.94	6.1
2232.5	5.4		2228.9	2.3		2227.29	3.1		2228.1	4.3		2232.5	5.4
2233.46	6.3		2229.58	2.2		2227.88	3.2		2228.68	3.8		2233.46	6.3
2233.99	6.4		2230.21	1.7		2228.61	2.4		2229.05	4.1		2233.99	6.4
2234.38	6.5		2230.7	1.7		2228.84	2.4		2229.55	4.1		2234.38	6.5
2234.82	5.7		2231.08	2		2229.17	2.5		2229.82	4		2234.82	5.7
2235.36	7		2231.5	2		2229.63	2.8		2230.17	4.5		2235.36	7
2236.12	5.5		2231.99	1.3		2229.95	2.9		2231.26	4.2		2236.12	5.5
2236.55	5.8		2232.74	1.6		2230.95	3.1		2231.86	4.2		2236.55	5.8
2236.94	5.8		2233.6	1.6		2231.4	2.7		2232.4	4.3		2236.94	5.8
2237.81	6.4		2234.46	1.5		2232.38	3.1		2232.92	4.2		2237.81	6.4
2238.23	6.3		2234.82	2		2232.62	3.1		2233.52	3.5		2238.23	6.3
2238.61	5.5		2235.48	1.9		2233.08	3.5		2233.88	4		2238.61	5.5
2239.01	6.3		2236.2	1.9		2233.9	3.2		2234.69	4.8		2239.01	6.3
2239.79	6.9		2236.87	1.8		2234.5	2.8		2235.22	4.5		2239.79	6.9
2240.49	6.5		2237.71	1.5		2234.84	3.1		2236.09	4.2		2240.49	6.5
2240.9	5.8		2237.95	1.5		2235.65	3.2		2236.58	4.1		2240.9	5.8
2241.38	5.7		2238.53	1.7		2236.31	3.2		2237.38	5.3		2241.38	5.7
2241.64	5.6		2239.08	1.3		2236.97	2.9		2237.82	4		2241.64	5.6
2242.2	6.3		2239.7	1.5		2237.62	2.8		2238.45	5.2		2242.2	6.3
2243.2	5.5		2240.39	1.5		2237.96	3		2239.54	4.4		2243.2	5.5
2244.16	5.7		2240.73	1.8		2238.39	2.7		2240.3	4.9		2244.16	5.7
2244.49	5.8		2241.72	2.2		2239.25	3.2		2240.68	3.9		2244.49	5.8
2245.08	6.1		2242.42	2		2240.15	3.1		2241.28	4		2245.08	6.1
2245.96	6.5		2242.69	2.2		2240.54	3.3		2242.32	5.2		2245.96	6.5
2246.76	6.4		2243.37	1.6		2241.05	3.2		2242.93	4.9		2246.76	6.4
2247.3	6.3		2243.99	2		2241.36	3.3		2243.18	4.9		2247.3	6.3
2247.83	6.3		2244.37	2		2242.03	3		2243.55	4.6		2247.83	6.3
2248.71	5.4		2245.2	2.3		2242.56	2.9		2244.4	5.1		2248.71	5.4
2249	5.9		2245.61	1.9		2243.34	2.9		2245.56	5.3		2249	5.9
2249.38	7.6		2246.19	1.6		2244.08	4		2246.49	4.5		2249.38	7.6
2250.29	6.9		2246.68	1.8		2244.75	3.5		2247.22	4.6		2250.29	6.9
2251.12	6.5		2247.16	2.3		2245.42	3.5		2248.2	5.2		2251.12	6.5
2251.76	6.6		2247.84	1.9		2245.97	3.5		2248.75	4.5		2251.76	6.6
2252.08	6.2		2248.54	1.3		2246.98	3.4		2249.06	4.2		2252.08	6.2
2252.74	6.8		2249.06	1.9		2247.64	3.3		2249.73	5.1		2252.74	6.8
2253.23	5.9		2250.15	2		2248.27	3.7		2249.97	5		2253.23	5.9
2253.88	7.2		2250.61	1.9		2248.72	3.9		2251.24	5.5		2253.88	7.2
2254.36	7.1		2251.14	2.5		2249.68	3.1		2251.77	5.3		2254.36	7.1
2254.95	6.3		2252	1.5		2250.2	3.2		2252.1	4.9		2254.95	6.3
2255.48	6.4		2252.64	2.8		2250.98	3.2		2252.9	4.8		2255.48	6.4
2255.82	6.8		2253.24	1.6		2251.75	3.9		2253.91	5.2		2255.82	6.8
2256.65	7		2253.96	2.5		2252.59	4		2254.67	4.7		2256.65	7
2257.24	6.8		2254.78	2.1		2253.2	3.1		2254.87	4.8		2257.24	6.8
2257.52	6.4		2255.29	2.2		2253.54	3.4		2255.64	5.4		2257.52	6.4
2257.97	5.6		2255.77	2.1		2254.25	3.9		2256	5		2257.97	5.6
2258.57	7.4		2256.55	2		2254.69	4.3		2256.88	5.1		2258.57	7.4
2259.34	7		2256.85	1.9		2255.47	3.6		2256.99	5.1		2259.34	7
2260.23	7.2		2257.32	1.9		2256.13	3.9		2257.51	4.7		2260.23	7.2
2261.22	6.5		2258.18	1.9		2257.04	3.7		2257.89	5.5		2261.22	6.5
2261.51	6.9		2258.63	2.5		2257.75	2.8		2258.39	5		2261.51	6.9
2262.09	6.8		2258.9	2.4		2258.49	3.5		2259.24	5.3		2262.09	6.8
2262.43	7.5		2259.28	2.2		2259.09	3.7		2259.79	5.3		2262.43	7.5
2263.1	6.5		2259.91	2.1		2259.32	3.7		2260.71	5.6		2263.1	6.5
2263.48	6.5		2260.12	2.1		2259.93	3.5		2261.41	5		2263.48	6.5
2263.88	6.6		2260.73	1.9		2260.37	3.3		2261.81	5.5		2263.88	6.6
2264.36	7.5		2261.27	2.2		2261.32	4.3		2262.38	5.1		2264.36	7.5
2264.89	7.6		2261.86	2.2		2261.93	4		2262.8	5.5		2264.89	7.6
2265.41	6.1		2262.62	2.8		2262.78	4.3		2263.6	5.7		2265.41	6.1
2265.74	6.5		2263.39	2.2		2263.14	4.1		2264.28	5.7		2265.74	6.5
2266.52	7.7		2264.15	2.3		2263.61	3.6		2264.63	5		2266.52	7.7
2267.89	8.5		2264.38	2.4		2263.87	3.7		2265.2	5.3		2267.89	8.5
2268.84	7.5		2264.88	2.2		2264.24	3.8		2265.88	5.6		2268.84	7.5
2269.19	7.5		2265.32	2.4		2264.71	4.7		2266.3	6.4		2269.19	7.5
2269.74	7.5		2265.5	2.4		2265.33	4		2266.82	5.2		2269.74	7.5
2270.28	8.1		2265.97	2.2		2265.97	4.4		2267.21	5		2270.28	8.1
2270.85	8.4		2266.34	2.6		2266.4	4.1		2267.86	5.8		2270.85	8.4
2271.33	7.5		2266.72	3.1		2267.02	4.4		2268.51	6.2		2271.33	7.5
2271.81	6.8		2267.18	2.5		2267.61	4.3		2269.31	4.7		2271.81	6.8
2272.64	8.7		2267.53	2.4		2268.27	4.2		2269.78	5.7		2272.64	8.7
2273.24	7.9		2268.15	2.3		2268.51	4.2		2270.41	5.9		2273.24	7.9
2273.7	9.2		2268.63	2		2269.15	4.6		2270.81	6.5		2273.7	9.2
2274.61	7.8		2269.17	2.2		2269.73	4.1		2272.44	6.2		2274.61	7.8
2275.19	8.4		2269.55	2.4		2270.47	5		2273.13	5.7		2275.19	8.4
2275.99	9.4		2269.97	2.5		2271.18	3.8		2273.91	7		2275.99	9.4
2276.33	8.7		2270.6	2.8		2271.54	4.2		2274.52	6.4		2276.33	8.7
2277.15	9.1		2270.86	2.7		2271.93	4.3		2275.06	6.5		2277.15	9.1
2277.54	8.8		2271.07	2.7		2272.23	4		2275.79	6.4		2277.54	8.8
2278.13	7.8		2271.6	3.2		2272.71	4.5		2276.29	5.7		2278.13	7.8
2278.66	8.3		2272.21	2.3		2273.01	4.5		2276.69	6.8		2278.66	8.3
2279.48	8.5		2272.59	2.2		2273.58	4.6		2277.05	6.3		2279.48	8.5
2279.98	9		2272.92	2.5		2274.38	4.7		2277.56	6.4		2279.98	9
2280.79	9.5		2273.34	2.8		2274.85	4.6		2278.44	5.9		2280.79	9.5
2281.82	9.7		2274.35	3.1		2275.39	3.6		2279.14	7.6		2281.82	9.7
2282.71	8.9		2275.4	3.1		2275.86	4.6		2279.87	7		2282.71	8.9
2283.55	9		2275.84	2.1		2276.65	4.3		2280.74	6.6		2283.55	9
2284.16	9.2		2276.25	2.8		2277.06	4.3		2281.34	7.3		2284.16	9.2
2284.7	9.2		2276.73	2.7		2277.82	4.9		2281.76	6.4		2284.7	9.2
2285.12	8.8		2277.06	2.7		2278.81	5.2		2282.11	6.6		2285.12	8.8
2285.95	9.7		2277.76	3.2		2279.23	4.7		2282.99	6.6		2285.95	9.7
2286.63	9.2		2278.09	3.1		2279.7	5.3		2283.57	6.7		2286.63	9.2
2287.09	9.5		2278.57	3.4		2280.45	4.6		2283.98	6.8		2287.09	9.5
2288.42	10.4		2279.17	3.1		2280.75	4.2		2284.76	7		2288.42	10.4
2289.24	9.7		2279.73	2.9		2281.4	4.5		2285.37	6.8		2289.24	9.7
2289.88	9.6		2280.33	2.8		2281.85	4.8		2285.88	7		2289.88	9.6
2290.43	10.4		2280.99	2.9		2282.18	5.6		2286.51	7.9		2290.43	10.4
2290.7	10.1		2281.27	2.9		2282.87	4.6		2286.83	7.2		2290.7	10.1
2291.38	9.3		2281.93	3.2		2283.19	4.7		2287.55	7.3		2291.38	9.3
2291.95	12.7		2282.43	3.3		2283.61	5.1		2288.32	7.2		2291.95	12.7
2292.87	10.5		2283.11	2.5		2283.85	5.2		2289.04	8.3		2292.87	10.5
2293.49	10.8		2283.89	3.8		2284.52	5.3		2289.44	6.9		2293.49	10.8
2294.05	10.5		2284.83	3.6		2285.07	5.9		2290.02	8.1		2294.05	10.5
2294.55	10.1		2285.51	3.6		2285.96	5.5		2290.84	7.4		2294.55	10.1
2295	10.5		2286.21	3.9		2286.93	5		2291.16	7.5		2295	10.5
2295.64	9.9		2286.73	3		2287.48	5.6		2291.63	7.2		2295.64	9.9
2296.11	10.2		2287.38	3.7		2287.95	5.6		2292.09	7.3		2296.11	10.2
2296.55	10.8		2287.61	3.7		2288.38	5		2292.43	8.1		2296.55	10.8
2296.81	11.2		2288.61	3.5		2289.09	5.4		2292.77	9.4		2296.81	11.2
2297.63	10.8		2289.05	3.9		2289.4	4.9		2293.37	8.4		2297.63	10.8
2298.38	11.1		2289.78	3.7		2290.4	5.7		2294.1	7.9		2298.38	11.1
2298.97	11.7		2290.17	3.3		2291.02	5.3		2294.63	7.7		2298.97	11.7
2299.61	10.1		2290.69	4		2291.72	5.6		2294.94	8		2299.61	10.1
2299.94	11.5		2291.16	4.3		2292.37	6.2		2295.72	7.7		2299.94	11.5
2300.66	11.6		2291.92	3.2		2292.75	5.5		2296	7.6		2300.66	11.6
2301.98	13.2		2292.36	4		2293.13	6.1		2296.67	8.4		2301.98	13.2
2302.84	11.8		2292.96	3.8		2293.52	6.5		2297.48	8.2		2302.84	11.8
2303.17	11.6		2293.31	4.1		2294.18	6.6		2298.08	9.2		2303.17	11.6
2303.51	12.1		2293.7	3.6		2294.54	6		2298.62	9		2303.51	12.1
2303.93	11.4		2294.12	4.1		2294.87	6.6		2299.04	8.5		2303.93	11.4
2304.35	11.4		2294.65	4		2295.69	6		2299.46	8.5		2304.35	11.4
2304.78	14		2295.17	3.8		2296.13	5.6		2299.85	8		2304.78	14
2305.79	12.4		2295.82	3.3		2296.34	5.7		2300.26	8.6		2305.79	12.4
2306.19	13.5		2296.2	3.5		2296.95	6.2		2301.21	9.3		2306.19	13.5
2306.78	12		2296.52	3.7		2297.46	5.9		2301.67	9.5		2306.78	12
2307.2	11.1		2297	4		2297.91	6.6		2302.57	9.3		2307.2	11.1
2307.53	11.7		2297.61	4		2298.47	6.3		2303.15	9.3		2307.53	11.7
2308.23	13.4		2298.34	3.4		2299.33	7		2303.6	9.6		2308.23	13.4
2309.08	13.7		2299.05	4.4		2300.06	7		2304.47	10.6		2309.08	13.7
2309.94	13.7		2299.91	4.3		2300.98	7.6		2305.72	10		2309.94	13.7
2310.27	13.3		2300.64	5.5		2301.15	7.6		2306.19	9.4		2310.27	13.3
2311.06	14.9		2301.04	4.3		2302.17	7.2		2306.5	9.4		2311.06	14.9
2311.51	14.2		2301.53	4.8		2302.83	7.3		2306.95	10.1		2311.51	14.2
2312.21	13.7		2302.2	5.2		2303.43	7.3		2307.86	12.1		2312.21	13.7
2312.88	13.9		2302.8	3.9		2304.07	6.9		2308.78	10.3		2312.88	13.9
2313.22	14.5		2303.55	5		2304.87	7.8		2309.61	11.5		2313.22	14.5
2313.62	14.1		2304.5	4.8		2305.61	6.9		2310.34	10.4		2313.62	14.1
2314	13.7		2305.13	4.9		2306.04	7.6		2310.79	11		2314	13.7
2314.45	15.4		2305.78	5.2		2306.42	7.9		2311.68	12.1		2314.45	15.4
2315.3	15.6		2306.13	4		2307.17	7.4		2312.08	11.2		2315.3	15.6
2315.98	16.7		2306.6	4.3		2307.78	7.3		2312.56	11.6		2315.98	16.7
2316.44	16.1		2307.01	4.8		2308.34	7.1		2313.07	12.3		2316.44	16.1
2316.98	15.9		2307.24	5		2308.57	6.9		2313.64	11.2		2316.98	15.9
2317.92	17.2		2307.87	4.8		2309.18	8.7		2314.33	11.9		2317.92	17.2
2319.08	17		2308.48	5.3		2309.76	8.6		2314.9	11.8		2319.08	17
2319.86	17.1		2308.86	5		2310.32	8		2315.41	11.5		2319.86	17.1
2320.65	17.6		2309.83	5.7		2310.66	7.7		2316.13	11.5		2320.65	17.6
2321.24	17		2310.47	4.7		2311.31	8.3		2316.36	11.7		2321.24	17
2321.57	16.9		2310.92	6.1		2311.62	8.4		2316.65	11.7		2321.57	16.9
2322.03	17.5		2311.81	6		2312.02	8.7		2317.18	13.1		2322.03	17.5
2322.32	17.3		2312.44	5		2313.2	8.2		2317.93	14		2322.32	17.3
2323.11	17.1		2312.82	5.4		2313.55	8.3		2318.46	12.3		2323.11	17.1
2323.32	17.1		2313.31	5.9		2314.59	9.4		2318.86	13.5		2323.32	17.1
2323.92	17.4		2313.75	6		2315.11	7.6		2319.51	13.3		2323.92	17.4
2324.59	18.1		2314.25	6.6		2315.62	9.1		2320.16	13.9		2324.59	18.1
2325.37	18.6		2315.42	6.6		2316.4	9.7		2320.9	13.8		2325.37	18.6
2325.97	19.4		2316.33	6.6		2317.04	8.3		2321.3	14.3		2325.97	19.4
2326.43	20		2316.67	6.4		2317.57	9.5		2321.68	14.2		2326.43	20
2327.5	19.9		2317.23	7		2318.17	9.1		2322.62	14.9		2327.5	19.9
2328	21.1		2317.79	6.5		2318.49	9.9		2322.84	14.8		2328	21.1
2328.55	18.8		2318.31	7.2		2319.93	9.5		2323.21	14.7		2328.55	18.8
2329.22	20.3		2318.74	7		2320.65	11		2323.63	14.8		2329.22	20.3
2329.72	22		2319.16	6.9		2321.62	9.9		2324.63	14.2		2329.72	22
2330.04	21.9		2319.63	7.8		2322.13	10.4		2325.15	15.1		2330.04	21.9
2330.64	21.4		2320.19	6.7		2322.63	10.7		2325.61	16.5		2330.64	21.4
2330.93	21.6		2320.68	8.1		2323.28	10.3		2326.01	16.4		2330.93	21.6
2331.42	22		2322.24	8.4		2323.65	10.4		2326.46	15.7		2331.42	22
2331.82	19.5		2322.66	6.2		2324.17	11.3		2326.79	16		2331.82	19.5
2332.6	21.2		2323.14	6.9		2324.81	11.5		2327.34	14.1		2332.6	21.2
2333.29	22.6		2323.7	7.4		2325.21	11.9		2328.08	15.7		2333.29	22.6
2334	23.4		2324.07	7.4		2326.05	11.8		2328.5	17.5		2334	23.4
2334.53	21.7		2324.54	7		2326.42	10.7		2329.15	16		2334.53	21.7
2334.86	22.6		2325.2	7.4		2326.72	11.1		2330.12	18.3		2334.86	22.6
2335.46	21.7		2325.76	8.9		2327.06	12.1		2330.57	16.8		2335.46	21.7
2336.17	20.6		2326.14	9		2327.36	11.4		2330.92	17.2		2336.17	20.6
2336.59	22.4		2326.7	9.1		2327.76	11.7		2331.49	16.9		2336.59	22.4
2337.36	22.3		2327.04	8.4		2328.24	11.8		2332.75	19.2		2337.36	22.3
2337.73	21.7		2327.75	9.3		2329.12	12.5		2333.8	17.5		2337.73	21.7
2338.39	22.4		2328.43	9.5		2329.83	12.6		2334.56	18.2		2338.39	22.4
2339.29	21.8		2328.7	9.2		2330.46	12.4		2335.3	18.6		2339.29	21.8
2340.02	24.6		2329.28	8.3		2330.91	12.7		2335.83	16.8		2340.02	24.6
2340.71	21.2		2329.69	7.9		2331.46	12.2		2336.65	16.6		2340.71	21.2
2341.33	25.2		2330.29	10.2		2331.93	11.9		2336.99	18.6		2341.33	25.2
2341.85	23.3		2330.86	9.8		2332.6	13		2338.11	19.9		2341.85	23.3
2342.68	24.3		2331.47	8.8		2333.24	16.2		2339.19	19.3		2342.68	24.3
2343.26	24.5		2331.94	8.8		2333.65	14.3		2339.73	18.1		2343.26	24.5
2344.3	23.6		2332.77	9.6		2334.52	13.8		2340.36	19.5		2344.3	23.6
2345.24	22.8		2333.49	10.3		2335	14.3		2341.21	18.8		2345.24	22.8
2345.92	22.7		2333.9	10.1		2335.7	12.9		2342.28	19.8		2345.92	22.7
2346.26	22.2		2334.5	9.3		2336.24	14.7		2343.27	19.2		2346.26	22.2
2346.69	22.8		2335.06	8.7		2336.93	13.9		2344.1	18.1		2346.69	22.8
2347.25	22.8		2335.49	9.2		2337.99	13.6		2344.36	18.4		2347.25	22.8
2347.54	22.2		2336.08	8.7		2338.58	12.8		2344.88	18.2		2347.54	22.2
2348.18	22.7		2336.75	10.2		2339.3	14.8		2345.57	17.5		2348.18	22.7
2349.02	21.4		2337.15	10		2340.15	13.9		2345.97	18.5		2349.02	21.4
2349.8	23.9		2337.41	10		2340.83	13.2		2346.55	19.4		2349.8	23.9
2350.53	24.3		2337.76	9.9		2341.72	14.6		2347.07	18.7		2350.53	24.3
2351.07	24.7		2338.28	9.5		2342.22	12.2		2347.56	17.8		2351.07	24.7
2351.57	24.1		2338.96	9.9		2342.69	14.1		2348.39	18.6		2351.57	24.1
2352.3	24		2339.97	9.8		2343.17	13.1		2349.24	21.2		2352.3	24
2352.76	23.3		2340.32	9.3		2343.95	13.3		2350.06	19.9		2352.76	23.3
2353.11	25.1		2340.7	10.4		2344.58	13.3		2350.6	19.2		2353.11	25.1
2353.66	23.5		2341.19	11.7		2344.72	13.3		2351.24	19.4		2353.66	23.5
2354.23	24.6		2341.62	10.1		2345.77	14.9		2351.72	17.7		2354.23	24.6
2354.8	23.6		2342.49	10.9		2346.69	13.3		2352.37	19.2		2354.8	23.6
2355.01	23.4		2343.15	10.7		2347.11	13.3		2352.6	18.9		2355.01	23.4
2355.45	23.2		2343.59	11.7		2347.75	14.4		2353.27	17.6		2355.45	23.2
2356.02	24.3		2344.67	9.7		2348.14	12.8		2353.67	18.9		2356.02	24.3
2356.68	23		2344.99	10.7		2348.52	13.7		2354.15	18.9		2356.68	23
2357.29	25.4		2345.57	11		2348.94	15.8		2354.59	19.3		2357.29	25.4
2357.88	25.9		2346.23	9.2		2349.51	14.9		2355.25	18.8		2357.88	25.9
2358.63	26.5		2346.59	10.7		2350.48	14.3		2356	21.7		2358.63	26.5
2359.47	24.4		2347.38	11.1		2351.58	14.2		2357	20.4		2359.47	24.4
2359.99	23.4		2348.17	11.5		2351.95	15.1		2357.63	19.4		2359.99	23.4
2360.33	24.3		2348.42	11.2		2352.74	13.6		2358.27	17.9		2360.33	24.3
2361.17	25.4		2348.85	10.3		2353.32	15		2358.95	18.8		2361.17	25.4
2361.85	25.5		2349.56	10.1		2354.02	13.7		2359.67	19.7		2361.85	25.5
2362.52	25.3		2350.34	11.4		2354.42	13.4		2360.4	20.8		2362.52	25.3
2362.86	24.5		2350.65	10.7		2354.88	15.2		2361.38	20.1		2362.86	24.5
2363.4	24		2351.23	9.7		2355.72	14.5		2361.85	20.1		2363.4	24
2364.04	23.4		2351.69	9.7		2356.27	14.6		2362.43	19.9		2364.04	23.4
2364.58	23.5		2352.3	9.7		2356.49	14.4		2362.88	20.3		2364.58	23.5
2365.03	23.3		2352.82	10.1		2357.48	16.7		2363.32	19.1		2365.03	23.3
2365.28	23.3		2353.68	10.1		2358.2	14.1		2364.28	20.3		2365.28	23.3
2365.58	24.1		2354.07	11.5		2359.21	15.1		2364.65	21.8		2365.58	24.1
2366	23.4		2354.6	11.2		2359.44	15		2365.11	19.2		2366	23.4
2366.51	25.4		2354.88	11.3		2360.02	14.5		2365.64	18.4		2366.51	25.4
2367.11	22.6		2355.55	10.1		2360.96	14.8		2366.52	19.3		2367.11	22.6
2367.53	23.3		2356.04	9.1		2361.95	14.7		2366.99	19.9		2367.53	23.3
2367.86	24		2356.62	9.8		2362.58	14.3		2367.52	20.5		2367.86	24
2368.25	22.5		2357.24	9.8		2363.28	14.6		2368.77	19.3		2368.25	22.5
2368.97	26.1		2357.67	10.4		2363.79	14.3		2369.12	20.2		2368.97	26.1
2369.81	25.4		2358.07	11.4		2364.39	14.9		2370.04	21		2369.81	25.4
2370.54	23.8		2359.25	9.2		2364.64	14.3		2371.12	21.4		2370.54	23.8
2371.08	26.6		2359.6	8.9		2365.23	14.9		2371.8	18.8		2371.08	26.6
2371.61	23.9		2359.98	10.4		2365.69	15.1		2372.39	18.7		2371.61	23.9
2372.2	22.9		2360.35	11		2366.36	15.1		2372.79	19.6		2372.2	22.9
2372.58	23.2		2360.93	11.4		2366.88	15.1		2373.13	19.3		2372.58	23.2
2372.98	23.4		2361.21	11.1		2367.36	15.1		2373.34	19.5		2372.98	23.4
2373.93	26.5		2362.22	10.3		2367.89	13.5		2373.96	19.5		2373.93	26.5
2375.17	25		2363.14	10.4		2368.62	15.7		2374.85	21.3		2375.17	25
2375.65	25.1		2363.42	10.4		2369.19	15.1		2375.58	19.5		2375.65	25.1
2376.41	25.7		2363.77	9.6		2369.64	14.5		2376.19	19.7		2376.41	25.7
2376.8	25.1		2364.81	12.9		2370.02	14.3		2376.88	21.1		2376.8	25.1
2377.11	25.7		2365.92	10.8		2370.55	15.6		2377.88	19.8		2377.11	25.7
2377.53	24.3		2366.4	10.2		2371.46	14.6		2378.51	20.2		2377.53	24.3
2377.9	23.7		2366.77	11.1		2371.97	14.2		2379.08	20.5		2377.9	23.7
2378.88	27.3		2367.41	11.1		2372.38	15.4		2380.13	19.7		2378.88	27.3
2379.51	27.3		2368.01	10.2		2373.15	14.3		2380.55	20.8		2379.51	27.3
2380.37	25.7		2368.87	11.2		2373.82	15.2		2381.06	19.7		2380.37	25.7
2381.14	23.7		2369.28	11		2374.81	15		2381.81	18.3		2381.14	23.7
2382.52	25.4		2369.83	10.7		2375.17	14.4		2382.19	19.1		2382.52	25.4
2383.11	25.2		2370.09	11.2		2375.46	14		2382.42	19.3		2383.11	25.2
2383.84	27.8		2370.61	10.6		2376.45	15.8		2383.43	20.2		2383.84	27.8
2384.43	24.8		2371.11	11.4		2377.22	14.3		2384.19	21.4		2384.43	24.8
2384.88	25.5		2372.13	9.3		2378.14	14.9		2384.95	19.3		2384.88	25.5
2385.41	24.3		2372.9	10.4		2378.91	13.5		2385.65	22.3		2385.41	24.3
2385.8	24.5		2373.2	10.1		2379.2	14.2		2386.25	19.8		2385.8	24.5
2386.43	26.3		2373.72	9.4		2379.63	14.1		2386.92	21		2386.43	26.3
2387.59	24.8		2374.17	11.8		2380.15	13.5		2387.82	19.5		2387.59	24.8
2388.47	25.6		2375.11	12.3		2380.59	13.2		2388.51	20.2		2388.47	25.6
2388.95	24.5		2375.49	12.3		2381.33	15		2389.23	20.1		2388.95	24.5
2389.91	25.4		2376.03	10.3		2381.89	15.1		2389.67	20.2		2389.91	25.4
2390.27	25.9		2376.67	11.6		2382.55	14.6		2390.14	19.5		2390.27	25.9
2391.09	25.8		2377.16	11.1		2382.88	15		2390.6	20.3		2391.09	25.8
2391.46	24.6		2377.66	11.1		2383.37	15.3		2391.09	21.8		2391.46	24.6
2391.92	25.2		2378.09	10.9		2384.06	15.3		2392.01	19.3		2391.92	25.2
2392.31	26.8		2378.57	10.4		2384.84	14.7		2392.56	20		2392.31	26.8
2393.17	26.7		2379.02	10		2385.59	15.2		2392.98	19.7		2393.17	26.7
2393.8	25		2379.54	10.5		2386.36	14.8		2393.23	19.7		2393.8	25
2394.36	26.4		2380.02	11.8		2386.8	14.1		2393.85	21.4		2394.36	26.4
2394.6	26.9		2380.34	11.4		2387.52	14.6		2394.71	21.3		2394.6	26.9
2395.18	25.2		2380.9	10.5		2388.13	15.2		2395.17	20.5		2395.18	25.2
2395.8	25.5		2381.59	11		2389.05	16.3		2395.94	21.2		2395.8	25.5
2396.33	25.4		2382.4	10.8		2389.74	14.5		2396.82	21.5		2396.33	25.4
2396.82	25.8		2383.46	11.1		2390.13	14.6		2397.51	22		2396.82	25.8
2397.03	25.7		2384.2	11.7		2390.66	15		2398.17	21.1		2397.03	25.7
2397.59	24.9		2384.82	10.7		2390.99	14.3		2398.51	20.9		2397.59	24.9
2397.91	25.6		2385.17	10.3		2391.57	13.9		2399.06	19.7		2397.91	25.6
2398.29	25.7		2385.62	10.6		2391.94	14.9		2399.56	19.9		2398.29	25.7
2399.06	25.1		2386.43	11.3		2393.14	16.5		2399.92	21.4		2399.06	25.1
2399.92	27.8		2386.93	9.1		2393.88	14.8		2400.24	21.4		2399.92	27.8
2400.31	28.1		2387.55	10.5		2394.45	14.1		2400.59	20.9		2400.31	28.1
2400.69	25.1		2388.09	11		2395.13	15.8		2400.91	20		2400.69	25.1
2401.62	28.7		2388.29	11		2396.22	14.4		2401.47	20.8		2401.62	28.7
2402.18	26.6		2388.91	12.4		2396.85	13.2		2402.02	20.5		2402.18	26.6
2402.94	25.9		2389.84	10.7		2397.44	13.5		2402.12	20.5		2402.94	25.9
2403.5	26.5		2390.53	12.7		2397.95	14		2402.67	20.8		2403.5	26.5
2404.22	26.4		2391.23	10.5		2398.73	15		2403.41	19.7		2404.22	26.4
2404.97	26		2391.9	12.6		2399.39	15.9		2403.78	20.2		2404.97	26
2406.08	27.8		2392.66	13		2399.66	16		2404.1	21.2		2406.08	27.8
2407.05	27.9		2393.83	10.6		2400.2	15.4		2404.9	22.1		2407.05	27.9
2407.62	24.8		2394.35	9.1		2400.59	16.2		2405.65	21.6		2407.62	24.8
2407.99	25.5		2394.82	10.7		2401.11	15.5		2406.43	20.4		2407.99	25.5
2408.77	26.8		2395.51	11.4		2401.56	14.2		2406.79	20.7		2408.77	26.8
2409.02	26.6		2395.76	11.1		2401.99	14.2		2407.25	20.8		2409.02	26.6
2409.53	26.2		2396.36	9.6		2402.22	13.9		2408.25	20.8		2409.53	26.2
2409.83	27		2396.76	10.9		2402.7	15.4		2408.73	20.2		2409.83	27
2410.44	26.1		2397	11.2		2403.47	14.2		2409.08	20.1		2410.44	26.1
2411.08	25.8		2397.48	11.2		2404.07	15.8		2409.46	19.8		2411.08	25.8
2411.98	26.4		2398.28	11.9		2404.85	15		2409.86	21.3		2411.98	26.4
2412.39	25.6		2398.8	12		2405.12	15.2		2410.5	21.9		2412.39	25.6
2412.78	27.1		2399.65	10.5		2405.59	16		2410.86	22.1		2412.78	27.1
2413.1	27.3		2400.55	10.7		2406.16	14.2		2411.24	21		2413.1	27.3
2413.77	27.5		2400.99	10.6		2406.44	14		2412.24	20.7		2413.77	27.5
2415.02	26.6		2401.47	10.6		2407.06	14.1		2412.93	22.5		2415.02	26.6
2415.61	25.7		2402.13	11.9		2407.44	16		2413.71	21.8		2415.61	25.7
2416.3	28		2402.84	10.7		2408.34	16.3		2414.11	19.7		2416.3	28
2417.32	27		2403.09	11		2409.16	16.2		2414.7	20.8		2417.32	27
2417.56	27		2403.64	10.5		2409.72	14.2		2415.2	21.1		2417.56	27
2418.08	25.5		2404.1	11.9		2410.74	16.2		2415.83	21.5		2418.08	25.5
2418.72	27.4		2404.8	11.3		2411.16	15.3		2416.35	20.4		2418.72	27.4
2419.33	26.3		2405.25	10.7		2411.63	15.7		2417.13	23.4		2419.33	26.3
2419.82	27.9		2405.45	10.7		2411.97	15.6		2418.16	20.5		2419.82	27.9
2420.16	28.3		2405.99	11.3		2412.58	16.1		2418.42	20.3		2420.16	28.3
2420.87	28.2		2406.58	11.1		2413.37	14.4		2418.96	21.7		2420.87	28.2
2421.51	27.5		2407.11	10		2413.77	15.5		2419.7	21.5		2421.51	27.5
2422.12	26.8		2407.43	11.4		2414.35	16.4		2420.07	21.3		2422.12	26.8
2422.94	26		2408.27	12.3		2414.84	16.1		2420.27	21.5		2422.94	26
2423.15	26.2		2408.92	10.2		2415.15	15.2		2421.01	21.6		2423.15	26.2
2423.52	27.3		2409.46	11.1		2416.04	16.8		2421.59	21.7		2423.52	27.3
2424.22	24.9		2410.59	11.7		2416.63	16.2		2422.72	22.8		2424.22	24.9
2424.69	27.7		2410.95	12.2		2417.18	14.6		2423.57	20.5		2424.69	27.7
2424.99	26.3		2411.54	10.8		2417.37	14.5		2424.16	21.2		2424.99	26.3
2425.69	27.6		2411.93	9.7		2417.79	14.6		2424.52	21.4		2425.69	27.6
2426.23	26.8		2412.4	11.1		2418.67	16.3		2424.89	22.1		2426.23	26.8
2426.97	27.1		2413.06	12.1		2419.56	17.6		2425.5	20.6		2426.97	27.1
2427.75	26.8		2413.99	11.5		2420.7	14.5		2426.29	21.6		2427.75	26.8
2428.44	25.2		2414.18	11.7		2421.07	16.3		2426.81	20.1		2428.44	25.2
2429.23	30.2		2414.6	11.5		2421.61	18.5		2427.19	21.7		2429.23	30.2
2430.05	25.4		2414.88	11.1		2422.01	14.9		2427.43	21.3		2430.05	25.4
2430.53	25.8		2415.37	10		2422.48	16.3		2428.12	20.5		2430.53	25.8
2431.15	27.8		2415.84	11.1		2422.99	16		2428.47	21.2		2431.15	27.8
2431.93	27.3		2416.43	12.4		2423.73	14.9		2428.91	21.3		2431.93	27.3
2432.36	27.2		2416.99	12		2424.19	14.4		2429.34	20.5		2432.36	27.2
2432.66	26.6		2417.59	12.3		2424.5	15.8		2429.63	20.8		2432.66	26.6
2433.12	26.8		2418	11.8		2424.8	16		2429.93	22.1		2433.12	26.8
2434.07	26.3		2418.61	11.8		2425.49	16.3		2430.68	21.4		2434.07	26.3
2434.57	27.3		2419.11	11.2		2426.14	14.5		2431.43	21.9		2434.57	27.3
2435.15	26.7		2419.49	11.7		2426.72	16.1		2431.95	22.4		2435.15	26.7
2435.53	27.5		2420.02	10.9		2427.13	15.7		2432.62	21.6		2435.53	27.5
2435.93	26.2		2420.64	10.8		2427.8	16.2		2433.04	23.5		2435.93	26.2
2436.82	27.7		2421.01	11.6		2428.9	16.4		2433.64	21.3		2436.82	27.7
2437.52	28.8		2421.26	11.5		2429.47	15.3		2434.25	22.3		2437.52	28.8
2438.27	27.4		2421.77	12.2		2430.26	15.3		2434.36	22.3		2438.27	27.4
2438.55	27		2422.3	10.3		2430.81	16.3		2434.87	20.7		2438.55	27
2439.44	29.8		2422.68	11.4		2431.1	16.1		2435.2	20.7		2439.44	29.8
2440.06	25.9		2423.42	11		2431.58	16.8		2436.01	22.4		2440.06	25.9
2440.77	26.5		2424.15	10.6		2432.12	15.8		2436.54	21		2440.77	26.5
2441.19	27.8		2425.12	11.3		2433.01	15.5		2437.2	21.3		2441.19	27.8
2441.68	27.5		2426.03	12.1		2433.43	17.2		2437.67	22.3		2441.68	27.5
2441.89	27.4		2426.51	11.9		2434.18	16.8		2438.13	21.7		2441.89	27.4
2442.38	27		2427.26	11.5		2434.59	17.2		2438.57	20.6		2442.38	27
2443.02	25.9		2427.66	10.5		2435.9	16.7		2439.09	22.8		2443.02	25.9
2443.72	28.3		2428.04	11.6		2437	15.6		2440.66	22.4		2443.72	28.3
2444	28.9		2428.57	11.5		2437.97	17.2		2441.48	22.1		2444	28.9
2445.03	26.3		2429.2	10.9		2438.9	17.1		2442.14	23.6		2445.03	26.3
2445.43	29.1		2429.78	11.4		2439.55	16.5		2442.7	22.6		2445.43	29.1
2446	27.6		2430.42	12.2		2440.35	15.8		2443.26	21.6		2446	27.6
2446.69	27.8		2431.12	12.2		2441.01	14.8		2444.12	22.1		2446.69	27.8
2447.27	26		2431.78	13.4		2441.63	15.3		2444.61	21.6		2447.27	26
2447.67	26.7		2432.41	10.3		2441.97	14.7		2445.16	20.6		2447.67	26.7
2448.35	27.6		2432.79	10.7		2442.4	16.2		2445.52	21.6		2448.35	27.6
2449.08	25.5		2433.29	11.7		2443.16	15.2		2446.05	22.2		2449.08	25.5
2449.77	26.6		2434.16	11.4		2443.56	14.4		2446.69	21.5		2449.77	26.6
2450.18	27.4		2434.94	10.1		2443.9	15.4		2447.04	22.2		2450.18	27.4
2450.81	27.5		2435.31	10.2		2444.53	16.2		2448.05	21.8		2450.81	27.5
2451.21	25.3		2435.8	11.4		2445.42	16		2448.58	22.1		2451.21	25.3
2451.56	27.3		2436.35	11.7		2446.17	16.7		2449.35	21.4		2451.56	27.3
2452.55	27.5		2436.84	13		2447.37	16.5		2449.64	22.8		2452.55	27.5
2453.14	26		2437.51	11		2447.87	15.6		2450.15	21.9		2453.14	26
2453.49	27.2		2438.25	13.1		2448.32	16.4		2450.81	20.1		2453.49	27.2
2453.82	26		2438.69	12.9		2448.9	16.7		2451.34	22.1		2453.82	26
2454.3	26.4		2439.05	12.8		2449.33	17		2451.77	20.7		2454.3	26.4
2454.93	29.5		2439.47	11.6		2450.13	16.9		2452.22	20.7		2454.93	29.5
2455.78	27.2		2440.23	12.3		2450.65	15.3		2452.71	22.9		2455.78	27.2
2456.18	26		2440.87	10.1		2451.42	16.4		2453.2	22.1		2456.18	26
2457.26	27.3		2441.81	11.9		2451.69	15.6		2454.14	22		2457.26	27.3
2457.65	28.7		2442.07	12.3		2452.6	16.3		2454.81	21.9		2457.65	28.7
2458	28.8		2442.69	10.7		2453.39	17.5		2455.37	22.7		2458	28.8
2458.58	28.4		2443.13	11.5		2454.09	16.3		2455.95	20.8		2458.58	28.4
2458.85	27.7		2443.93	12		2454.42	14.9		2456.64	22.7		2458.85	27.7
2459.48	26.8		2444.73	10.9		2454.95	15.4		2457.05	22		2459.48	26.8
2459.99	24.8		2445.41	11.5		2455.32	15.3		2457.84	20.7		2459.99	24.8
2460.68	26.9		2445.93	11.4		2455.92	16		2458.58	21.5		2460.68	26.9
2461.06	27.2		2446.45	10.2		2456.64	14.6		2459.12	22.3		2461.06	27.2
2461.8	26.6		2447.25	12.3		2457.03	15.5		2459.94	22.1		2461.8	26.6
2462.48	28.9		2447.7	13.5		2457.6	15.8		2460.37	21.8		2462.48	28.9
2463.1	27.7		2448.07	12		2458.08	16.1		2461.06	20.8		2463.1	27.7
2463.33	27.3		2448.89	11.6		2458.51	14.7		2461.85	21.9		2463.33	27.3
2464.22	27.8		2449.4	10.9		2459.05	16.5		2462.32	19.6		2464.22	27.8
2464.9	27.6		2450.41	11.2		2459.87	15.4		2463.07	21.9		2464.9	27.6
2465.3	27.6		2451.06	12.6		2460.33	16.3		2464.14	24.3		2465.3	27.6
2466.18	28		2451.54	12.4		2460.96	16.5		2464.58	22.2		2466.18	28
2466.87	27.8		2452.6	10.8		2461.71	16.3		2465.05	21		2466.87	27.8
2467.69	26.8		2453.1	12.2		2462.26	15.7		2465.72	23.2		2467.69	26.8
2468.12	30.7		2453.77	11.6		2462.6	15.2		2466.5	22.5		2468.12	30.7
2468.64	30		2454.09	11.7		2462.88	15.1		2467.12	21.9		2468.64	30
2469.4	29		2454.73	11.6		2463.31	16.6		2467.26	21.9		2469.4	29
2469.92	27.7		2455.22	11.7		2464.05	16.2		2468.19	25		2469.92	27.7
2470.27	27		2456.06	11.5		2464.36	15.5		2468.85	22.1		2470.27	27
2470.63	27.4		2456.52	11.6		2464.84	17.2		2469.67	22.6		2470.63	27.4
2471.51	27.7		2456.9	12.3		2465.96	15.7		2470.2	23.8		2471.51	27.7
2472.11	28.6		2457.47	11.5		2466.42	16.4		2471.24	21.6		2472.11	28.6
2472.7	30.4		2457.88	10.3		2466.7	16		2471.92	24.2		2472.7	30.4
2473.78	27.3		2458.53	11.8		2467.59	17		2472.79	22.7		2473.78	27.3
2474.53	27.2		2459.27	11.3		2468.31	14.1		2473.46	22.1		2474.53	27.2
2475.33	29.7		2459.6	11.8		2468.78	14.7		2474.07	22.9		2475.33	29.7
2475.98	28.9		2460.21	11.7		2469.57	15.3		2474.6	22.7		2475.98	28.9
2476.45	26.5		2461.11	13		2470.29	17		2475.36	22.6		2476.45	26.5
2477.17	28.5		2461.56	13.6		2470.67	15.9		2475.93	21.1		2477.17	28.5
2477.99	28.5		2462.3	11.9		2471.21	16.1		2476.38	21.5		2477.99	28.5
2478.8	28.2		2463.01	13.2		2471.72	15.7		2477	22.8		2478.8	28.2
2479.71	28.9		2463.53	12.1		2472.24	15.4		2477.45	22.1		2479.71	28.9
2480.01	28.5		2464.29	11.9		2472.79	16.9		2477.85	21.1		2480.01	28.5
2480.76	27.3		2464.68	10.8		2473.64	17		2478.39	22.1		2480.76	27.3
2480.99	27.3		2465.09	11.1		2474.25	16.2		2478.84	23.5		2480.99	27.3
2481.81	29.5		2465.94	12.8		2474.54	17		2479.84	22.8		2481.81	29.5
2482.76	27.6		2466.67	11.5		2474.96	15.7		2480.3	24.4		2482.76	27.6
2482.99	27.7		2466.97	11.4		2475.37	15.4		2480.86	23.2		2482.99	27.7
2483.46	27.6		2467.72	10.9		2475.97	14.6		2481.44	24		2483.46	27.6
2484.04	29.2		2468.06	12.1		2476.75	16.3		2482.14	22.6		2484.04	29.2
2484.27	28.9		2468.49	11.3		2477.45	16.7		2482.46	22.8		2484.27	28.9
2485.16	31.5		2469.26	12.6		2477.82	15.4		2482.93	22.9		2485.16	31.5
2485.98	30		2469.88	11.9		2478.15	15.2		2483.46	24.1		2485.98	30
2487.02	28.8		2470.3	11.6		2478.59	16.9		2484.63	23.2		2487.02	28.8
2487.77	29.4		2470.82	11.9		2478.89	16.6		2484.88	23.3		2487.77	29.4
2488.52	28.8		2471.27	11.3		2479.25	15.9		2486.03	23.4		2488.52	28.8
2489.23	30.3		2471.61	11.2		2479.54	16.6		2486.87	23.8		2489.23	30.3
2489.82	27.9		2472.05	12.2		2479.93	16.6		2487.6	22.6		2489.82	27.9
2490.57	29.2		2472.46	11.3		2480.41	15.7		2488.32	23.3		2490.57	29.2
2490.95	29.5		2473.28	10.8		2480.84	15.7		2488.82	23.9		2490.95	29.5
2492.07	28.6		2474.07	12.6		2481.5	16.1		2490.02	21.7		2492.07	28.6
2492.55	28.8		2474.43	12.6		2482.06	15.4		2490.52	22.7		2492.55	28.8
2493.1	27.8		2474.86	12		2482.31	15.2		2491.07	23.5		2493.1	27.8
2493.84	29		2475.31	11.3		2483.04	15.8		2491.33	23		2493.84	29
2494.81	31.5		2475.7	12.5		2484.04	17.5		2492.05	22.6		2494.81	31.5
2495.29	28.6		2476.37	12.3		2484.67	17		2492.71	21.5		2495.29	28.6
2495.69	28.6		2477.26	11.8		2485.68	16.3		2492.92	21.5		2495.69	28.6
2496.04	28.6		2477.78	13.3		2486.12	16.1		2493.34	22.8		2496.04	28.6
2497.1	30.8		2478.14	12.3		2486.7	15.1		2493.74	22.2		2497.1	30.8
2497.73	30.3		2478.65	11.8		2487.02	16		2494.49	24.4		2497.73	30.3
2498.82	28.9		2479.52	11.6		2487.39	15.2		2495.78	24.3		2498.82	28.9
2499.51	29.4		2480.2	12.2		2487.89	17		2496.3	23		2499.51	29.4
2500.11	30.3		2480.94	11.5		2488.36	16.7		2496.64	22.8		2500.11	30.3
2500.27	30.2		2481.68	13		2488.73	16.1		2497.41	22.1		2500.27	30.2
2500.78	27.9		2482.53	12.5		2489.46	16.8		2497.69	22		2500.78	27.9
2501.31	31.4		2482.95	12.2		2490.29	16.6		2498.51	23.7		2501.31	31.4
2501.78	30.5		2483.33	12.5		2490.51	16.9		2499.2	24		2501.78	30.5
2502.39	28.6		2484.12	12.2		2491.18	17.8		2499.68	23.4		2502.39	28.6
2502.98	30.9		2484.6	13.8		2491.79	17.7		2500.44	22.8		2502.98	30.9
2503.93	27.3		2485.63	12.8		2492.44	16.5		2500.74	23		2503.93	27.3
2504.43	28.3		2486.21	12		2493.26	16.7		2501.27	22.4		2504.43	28.3
2505.3	29		2486.72	11.5		2493.79	16.5		2501.7	22.4		2505.3	29
2506.04	30		2487.28	10.3		2494.55	18.7		2502.12	24.5		2506.04	30
2506.59	29.2		2488.2	12.1		2495.11	17.5		2502.77	24.5		2506.59	29.2
2506.84	29.5		2488.6	11.8		2495.53	18.4		2503.3	23.9		2506.84	29.5
2507.85	29.1		2489.18	11.8		2495.85	17.6		2503.57	23.2		2507.85	29.1
2508.48	30.4		2489.51	12.7		2496.33	17.6		2504.05	22.8		2508.48	30.4
2508.8	30.6		2490.45	13.1		2497.18	16.9		2504.66	24.3		2508.8	30.6
2509.19	29.7		2490.97	12.2		2497.71	19.5		2505.37	24.7		2509.19	29.7
2509.87	29.2		2491.86	14.3		2498.55	16.2		2506.01	24.7		2509.87	29.2
2510.16	29.9		2492.75	12.9		2499.08	18		2506.45	23		2510.16	29.9
2510.91	28.8		2493	13		2499.74	18.6		2506.84	25.8		2510.91	28.8
2511.63	28.8		2493.88	13.6		2500.45	15.2		2507.3	24		2511.63	28.8
2512.54	32		2494.21	13.4		2500.85	17.5		2507.88	23.7		2512.54	32
2513.27	29.1		2494.81	12.3		2501.54	16.3		2508.52	24.2		2513.27	29.1
2514	30.8		2495.73	14		2502.21	18.3		2508.88	23.7		2514	30.8
2514.81	31.4		2496.14	13.2		2503.19	18		2509.4	23.4		2514.81	31.4
2515.13	32		2496.78	12.9		2503.62	16.5		2509.82	25.2		2515.13	32
2515.45	31.9		2497.25	12.2		2504.04	17.4		2510.44	23.3		2515.45	31.9
2515.83	30.6		2497.64	11.9		2504.34	18.5		2511.19	23.9		2515.83	30.6
2516.72	29.7		2498.7	13.3		2505.23	17.5		2511.82	24.7		2516.72	29.7
2517.44	30.8		2499.26	11.3		2505.83	16.8		2512.61	24.2		2517.44	30.8
2518.18	28.4		2499.97	12.3		2506.43	17.4		2513.43	24		2518.18	28.4
2519.18	30.6		2500.74	13.7		2506.92	17.1		2514.33	23.5		2519.18	30.6
2519.91	30.2		2501.86	13.4		2507.58	17.1		2514.7	24.6		2519.91	30.2
2520.65	30.5		2502.34	11.9		2508.05	18.2		2515.1	22.5		2520.65	30.5
2521.59	30.8		2503.14	14.5		2509.03	18.1		2515.7	23.7		2521.59	30.8
2522.08	30.6		2503.58	11.9		2509.32	18.7		2516.55	25.1		2522.08	30.6
2522.59	31.8		2504.42	13.5		2509.92	17		2516.86	24.4		2522.59	31.8
2523.76	31.7		2505.29	13.1		2510.5	16.7		2517.53	22.9		2523.76	31.7
2524.91	29.7		2506.28	13.3		2510.77	16.9		2518.6	24.1		2524.91	29.7
2525.32	29.6		2506.82	13.1		2511.23	17.7		2519.36	25.6		2525.32	29.6
2525.75	28.3		2507.69	11.9		2511.64	20		2520.18	25		2525.75	28.3
2526.23	31.3		2508.31	12.8		2512.32	17.3		2520.76	21.9		2526.23	31.3
2526.64	28.8		2508.94	12.7		2512.86	18.3		2521.4	23.3		2526.64	28.8
2527.06	29.1		2509.77	13.2		2513.56	17.4		2521.65	23.7		2527.06	29.1
2527.55	30.8		2510.12	13.5		2514.38	17.4		2522.06	22.2		2527.55	30.8
2527.95	27.6		2510.66	13.7		2514.88	17.9		2522.59	23.6		2527.95	27.6
2528.49	31		2511.15	13.8		2515.51	17.4		2523.15	24.6		2528.49	31
2529.09	30.7		2511.76	13.2		2515.83	17.2		2523.61	23.6		2529.09	30.7
2529.77	31.7		2512.21	11.9		2516.51	17.1		2524.21	24.2		2529.77	31.7
2530.21	31.8		2512.83	13.1		2516.95	17.4		2524.66	23.6		2530.21	31.8
2530.85	31.3		2513.59	14.7		2517.65	17.2		2525.4	22.9		2530.85	31.3
2531.65	29.7		2514.57	14.5		2518.07	16.3		2526.05	24.3		2531.65	29.7
2532.12	31.5		2515.09	13.2		2518.63	16.7		2526.65	24.3		2532.12	31.5
2532.49	31.7		2515.78	11.5		2519.06	16.5		2527.07	23.7		2532.49	31.7
2533.1	30.7		2516.43	13.9		2519.5	18.5		2527.64	23.4		2533.1	30.7
2533.73	29.8		2516.93	13.1		2520.43	17		2527.91	23		2533.73	29.8
2534.59	31.2		2517.37	12.2		2521.21	18.4		2528.36	23.3		2534.59	31.2
2535.17	29.3		2517.8	12.6		2521.72	16.7		2528.77	24.7		2535.17	29.3
2535.48	29.5		2518.41	13.3		2522.4	17.9		2529.29	25.9		2535.48	29.5
2536.25	31.1		2518.71	12.3		2522.94	16.5		2529.9	23		2536.25	31.1
2536.96	28.7		2519.3	14.8		2523.58	16.8		2530.61	22.5		2536.96	28.7
2537.87	31.6		2520.17	13.1		2524.02	18.2		2531.42	25		2537.87	31.6
2538.29	31.8		2520.81	15		2524.45	17.3		2531.9	24.8		2538.29	31.8
2538.8	31.1		2521.91	13.4		2524.94	17.1		2532.26	24.3		2538.8	31.1
2540.08	30.4		2522.34	13.6		2525.38	17.5		2532.51	24.4		2540.08	30.4
2540.54	29.6		2522.6	13.7		2526.24	17.3		2533.49	23.6		2540.54	29.6
2541.26	33.6		2522.99	13.3		2526.48	17.4		2534.2	26.9		2541.26	33.6
2541.91	30.9		2523.63	13.2		2527.06	16.8		2534.86	24.3		2541.91	30.9
2542.34	32.5		2524.05	13.1		2528.33	18.6		2535.36	22.8		2542.34	32.5
2542.96	29.5		2524.52	13.9		2528.92	16.2		2536.09	23.2		2542.96	29.5
2543.4	30.5		2524.86	12.6		2529.66	18.3		2536.39	23.9		2543.4	30.5
2543.87	31.4		2525.57	13.4		2530.18	18.1		2536.93	25		2543.87	31.4
2544.58	28.8		2525.94	14.3		2530.78	17.6		2537.29	23.9		2544.58	28.8
2545.16	31		2526.82	11.9		2531.33	17.1		2538.16	24.8		2545.16	31
2545.83	29.2		2527.5	15.2		2532.27	18.6		2539.11	26.3		2545.83	29.2
2546.36	32.2		2528.37	15.1		2533.03	19.1		2539.97	23.9		2546.36	32.2
2546.68	32.9		2528.85	13.2		2533.31	19.5		2540.91	25.3		2546.68	32.9
2547.51	30.3		2529.18	13.2		2534.17	17.1		2541.42	23.1		2547.51	30.3
2547.93	29.4		2530.37	12.8		2534.9	17.1		2541.98	22		2547.93	29.4
2548.47	29.4		2531.03	13.1		2535.3	17.2		2542.47	23.3		2548.47	29.4
2548.93	30.6		2531.42	13.8		2536.04	18.2		2542.84	23.8		2548.93	30.6
2549.46	28.7		2532.23	13.6		2536.35	18.7		2543.5	24.8		2549.46	28.7
2549.99	28.4		2532.89	13.6		2536.85	20.2		2543.96	24.2		2549.99	28.4
2550.24	28.4		2533.63	12.8		2538.23	19.6		2544.53	23.9		2550.24	28.4
2551.02	31.8		2533.87	12.4		2539.39	17.7		2545.12	23.7		2551.02	31.8
2551.99	30.5		2534.91	16.1		2539.89	17.5		2545.59	24.1		2551.99	30.5
2552.32	29.4		2535.38	13.7		2540.34	16.8		2546.22	24		2552.32	29.4
2552.98	29.1		2536.32	14.3		2541.02	17.6		2546.98	24.1		2552.98	29.1
2553.71	31.3		2536.78	13.1		2541.37	17.7		2547.84	26.2		2553.71	31.3
2554.39	29.3		2537.09	12.5		2542	17.8		2548.76	24		2554.39	29.3
2555.11	30.4		2537.98	12.3		2542.73	17.7		2549.61	24.1		2555.11	30.4
2555.81	31.7		2538.31	12.4		2543.34	16.7		2550.37	23.9		2555.81	31.7
2556.46	30.5		2538.91	13.7		2543.75	18.6		2550.9	24		2556.46	30.5
2556.8	29		2539.76	13		2544.15	17.5		2551.22	25		2556.8	29
2557.53	29		2540.22	13.4		2544.76	16.8		2551.71	24.1		2557.53	29
2558.09	29.8		2540.85	13.5		2545.07	17		2552.16	23.5		2558.09	29.8
2558.36	30.2		2541.15	13.9		2545.56	17.8		2552.42	23.5		2558.36	30.2
2559.07	32.3		2541.55	13.8		2545.89	17.9		2553.36	26.1		2559.07	32.3
2559.68	29.8		2542.32	11.8		2546.32	16.4		2553.98	23.7		2559.68	29.8
2560.36	31.7		2542.9	13.4		2546.99	19		2554.64	24.1		2560.36	31.7
2560.82	29.1		2543.3	13.3		2547.45	18.1		2554.98	23.2		2560.82	29.1
2561.57	28.7		2543.93	13.1		2548.22	18.3		2555.43	23.2		2561.57	28.7
2562.2	31.7		2545.09	13.2		2548.81	19		2556.15	24		2562.2	31.7
2562.94	29.7		2545.89	13.4		2549.38	17.4		2556.83	23.7		2562.94	29.7
2563.46	30.8		2546.38	13.2		2550.12	16.7		2557.61	24.5		2563.46	30.8
2564.35	33.3		2547.09	14.4		2551.33	17.9		2557.86	24.4		2564.35	33.3
2565.03	29		2547.78	11.8		2551.59	17.6		2558.38	23.7		2565.03	29
2565.77	30.6		2548.49	14.6		2552.4	19.3		2559.37	25.7		2565.77	30.6
2565.96	30.7		2549.36	12		2553.38	17.9		2559.96	24.3		2565.96	30.7
2566.59	31.2		2550.43	13.6		2553.76	17.8		2560.77	24.9		2566.59	31.2
2567.32	28.6		2551.34	13.2		2554.51	16.6		2561.31	23.7		2567.32	28.6
2567.84	30.9		2551.92	13.1		2555.1	15.6		2562.09	24.8		2567.84	30.9
2568.69	30.4		2552.67	12.2		2555.54	17.7		2562.85	23		2568.69	30.4
2569.2	30.3		2553.23	12.6		2556.14	15.7		2563.33	23.9		2569.2	30.3
2570.21	30.3		2554.14	11.3		2556.89	19.1		2563.58	24		2570.21	30.3
2570.52	30.2		2554.56	12.2		2557.45	18.5		2564.03	23.5		2570.52	30.2
2571.27	28.9		2554.98	14.3		2558.53	17.4		2564.32	24.4		2571.27	28.9
2572.04	30.7		2555.71	13		2559.15	17		2564.87	23.9		2572.04	30.7
2572.28	30.4		2556.09	11.7		2560.39	17.4		2565.43	24.3		2572.28	30.4
2572.93	30.8		2556.82	13.8		2561.09	18.1		2565.85	24.9		2572.93	30.8
2573.63	30.9		2557.2	14.2		2561.92	17.6		2566.84	24.3		2573.63	30.9
2574.31	31.7		2558.2	11.8		2562.52	17.3		2567.46	21.2		2574.31	31.7
2575.01	30.6		2558.74	11.4		2563.15	18		2568.01	23.4		2575.01	30.6
2575.39	30.3		2559.5	14.2		2563.72	16.5		2568.39	24.9		2575.39	30.3
2575.96	28.9		2559.95	12.9		2564.72	18.7		2568.81	24.2		2575.96	28.9
2576.91	28.7		2560.45	12.6		2565.43	17.6		2569.26	22.8		2576.91	28.7
2577.57	29.7		2560.91	11.3		2565.99	18.3		2569.67	22.9		2577.57	29.7
2577.79	29.6		2561.23	12.7		2567.05	18.2		2570.33	25.6		2577.79	29.6
2578.45	29.9		2561.94	14.6		2567.59	18.2		2570.93	24.2		2578.45	29.9
2579.37	30.5		2563.09	13.3		2568.02	17.6		2571.49	23.5		2579.37	30.5
2580.59	30.4		2563.85	12.8		2568.45	17.3		2571.79	23.8		2580.59	30.4
2581.4	32.2		2564.95	12.5		2568.8	17.7		2572.35	25.1		2581.4	32.2
2581.79	30.4		2565.29	12		2569.65	17.9		2573.07	24.5		2581.79	30.4
2582.69	29.8		2566.04	11		2570.83	17.3		2573.91	24.4		2582.69	29.8
2583.19	30.6		2566.4	12.1		2571.46	17.7		2574.42	23.4		2583.19	30.6
2583.69	30		2566.73	11.3		2571.86	17.2		2574.87	21.9		2583.69	30
2584.47	28.8		2567.19	11.2		2572.51	17		2575.33	24		2584.47	28.8
2585.17	30.7		2568.08	12.5		2573.14	15.6		2576	24.9		2585.17	30.7
2585.75	29.3		2568.68	12.3		2573.68	17.4		2576.36	23.3		2585.75	29.3
2586.63	32.6		2569.52	13.1		2574.31	18.3		2576.93	23.1		2586.63	32.6
2587.67	30		2570.18	13.7		2574.83	17.6		2577.88	23.6		2587.67	30
2588.18	30.1		2570.71	13.4		2575.28	17.2		2578.51	22.8		2588.18	30.1
2588.98	30.1		2571.38	11.8		2575.89	17.6		2578.96	24		2588.98	30.1
2589.46	29.4		2571.81	11.5		2576.3	17.7		2579.41	23.3		2589.46	29.4
2590.22	30.2		2572.29	13.6		2576.89	17.8		2580.27	23.9		2590.22	30.2
2590.61	28.7		2573.32	12.7		2577.31	18		2580.79	24		2590.61	28.7
2591.05	30.2		2574.03	12.8		2577.78	17.4		2581.49	23.6		2591.05	30.2
2591.71	30.7		2574.54	12.3		2578.56	17.6		2582.29	24.3		2591.71	30.7
2592.3	30.8		2575.42	12.9		2579.15	18.6		2582.88	22.9		2592.3	30.8
2592.94	30.8		2576.19	13.3		2579.45	18.6		2583.55	23.2		2592.94	30.8
2593.39	30.7		2576.68	13		2580.2	17.1		2584.09	24.5		2593.39	30.7
2594.03	30.8		2577.16	13.1		2580.58	17.1		2584.41	24.1		2594.03	30.8
2594.66	29.7		2577.82	12.8		2581.04	18.3		2585.05	24.5		2594.66	29.7
2595.24	29.4		2578.23	11.7		2581.39	18.4		2585.45	22.2		2595.24	29.4
2596.11	29.9		2578.97	13		2582.31	17.3		2585.95	22.3		2596.11	29.9
2596.45	29.9		2579.58	13.8		2582.84	18.2		2586.79	24.9		2596.45	29.9
2596.91	29.4		2579.96	12.8		2583.27	17.2		2587.74	25		2596.91	29.4
2597.61	30		2580.41	11.9		2583.92	17.9		2588.12	22.6		2597.61	30
2598.21	30.2		2580.77	13		2584.65	18.7		2588.87	23.6		2598.21	30.2
2598.8	32.6		2581.32	12.8		2585.34	16		2589.47	23.3		2598.8	32.6
2599.56	29.5		2581.79	12.6		2586.3	18.7		2590.19	25.9		2599.56	29.5
2600.25	29.7		2582.12	13		2586.88	17.9		2591.17	25.3		2600.25	29.7
2600.4	29.6		2582.7	10.9		2587.78	18		2591.77	23		2600.4	29.6
2601.18	32.3		2583.41	13		2588.07	17.8		2592.17	24.2		2601.18	32.3
2601.94	29.4		2583.8	12.9		2588.96	17.2		2592.58	25.3		2601.94	29.4
2602.81	30.2		2584.24	11.7		2589.34	17.8		2593.19	25.2		2602.81	30.2
2603.64	30.6		2584.86	12.5		2589.71	18.7		2593.82	26.2		2603.64	30.6
2604.09	31.1		2585.18	12.3		2590.37	16.6		2594.61	23.7		2604.09	31.1
2604.99	29.6		2585.58	12.5		2591.03	18.1		2594.92	23		2604.99	29.6
2605.39	29.5		2586.21	12.8		2591.67	19.1		2595.85	24.8		2605.39	29.5
2606.02	30		2586.57	11.6		2592.96	16.4		2596.86	22.8		2606.02	30
2606.4	30.1		2587.08	12.6		2593.34	16.3		2597.29	22.9		2606.4	30.1
2606.87	30.4		2587.59	11.5		2593.99	18.5		2597.53	22.9		2606.87	30.4
2607.33	29.9		2587.88	11.5		2595.16	18		2597.95	22.5		2607.33	29.9
2607.73	29.4		2588.54	12.4		2596.21	16.8		2598.21	22.4		2607.73	29.4
2608.27	30.1		2589.16	12.5		2596.75	17.5		2598.72	24.3		2608.27	30.1
2608.77	29.4		2589.81	13.2		2597.24	18.7		2599.53	23.7		2608.77	29.4
2609.1	29.5		2590.38	11.2		2597.56	17.7		2600.15	24.3		2609.1	29.5
2609.79	30.6		2590.7	11.7		2597.98	17.9		2600.59	26		2609.79	30.6
2610.24	30.7		2591.09	12.4		2599.24	17.5		2601.28	24.8		2610.24	30.7
2610.93	31.7		2591.77	12.8		2599.99	17.2		2601.52	24.8		2610.93	31.7
2611.58	31.7		2592.96	14.1		2601.14	16.8		2602.75	25.5		2611.58	31.7
2612.17	30.3		2593.35	13		2601.62	19.1		2603.42	25.5		2612.17	30.3
2612.7	29.8		2593.78	13.1		2603.38	18.4		2604.33	24.9		2612.7	29.8
2613.3	34		2594.49	13.3		2604.32	17.7		2605.09	23.6		2613.3	34
2613.85	30.7		2595.22	12.7		2604.99	18.7		2605.58	24.4		2613.85	30.7
2614.26	31.6		2596.13	13.3		2605.64	17.7		2606.61	23.1		2614.26	31.6
2615.32	32.5		2596.69	13.1		2606.2	18.7		2607.3	22.5		2615.32	32.5
2615.73	32.3		2597.21	12.1		2606.83	19.5		2607.84	24.5		2615.73	32.3
2616.54	31.7		2598.15	12.9		2607.56	18.1		2608.34	24.5		2616.54	31.7
2617.05	31		2598.38	13		2608.83	17.2		2609.47	23.9		2617.05	31
2617.55	30.6		2599.12	14		2609.68	18		2610.37	25.2		2617.55	30.6
2617.9	31		2599.63	11.8		2610.06	18.3		2610.79	23.6		2617.9	31
2618.48	30.7		2600.21	12.9		2610.34	18.1		2611.38	24.2		2618.48	30.7
2619.15	29.4		2600.99	12.1		2610.89	17.5		2612.06	23.3		2619.15	29.4
2619.86	30.1		2601.2	12.2		2611.36	17.9		2612.45	24.1		2619.86	30.1
2620.67	30.7		2601.89	12.7		2612.18	17.9		2613.65	24.7		2620.67	30.7
2621.47	30.3		2602.64	14		2612.62	18.8		2614.26	22.5		2621.47	30.3
2621.88	29.3		2603.23	12.9		2613	18.4		2614.59	22.8		2621.88	29.3
2622.56	32.7		2603.82	12.7		2613.29	18.8		2615.11	24		2622.56	32.7
2623.29	30.6		2604.43	13.3		2614.26	19.1		2616.07	24.7		2623.29	30.6
2623.6	30.1		2605.1	13.7		2614.78	17.5		2616.71	24.5		2623.6	30.1
2624.45	33		2605.8	12.4		2615.57	18.1		2617.27	23.4		2624.45	33
2624.93	30.8		2606.35	13.3		2616.13	18.4		2617.93	25.9		2624.93	30.8
2625.68	31		2606.96	12.4		2616.63	17.8		2618.36	24.9		2625.68	31
2626.23	32.2		2607.42	13.4		2617	17.8		2619.14	25.9		2626.23	32.2
2626.71	29.9		2607.56	13.5		2617.72	19.5		2620.09	25.7		2626.71	29.9
2627.38	31.1		2607.99	12.7		2618.48	17.7		2621.21	24.5		2627.38	31.1
2627.66	32		2608.63	11.2		2619.12	18.6		2621.53	24.7		2627.66	32
2628.09	31.6		2609.18	13.1		2620.04	17.5		2622.4	25.6		2628.09	31.6
2628.57	30.9		2610.16	12.6		2620.62	18.1		2622.82	25		2628.57	30.9
2628.97	30.4		2610.8	12.4		2620.93	17.3		2623.3	23.9		2628.97	30.4
2629.41	31		2611.21	12.9		2622	17.6		2623.92	24		2629.41	31
2629.81	32.1		2611.79	12.8		2622.76	17.1		2624.65	25.9		2629.81	32.1
2630.3	32		2612.26	13.2		2623.34	18.3		2625.13	24		2630.3	32
2631.36	30		2612.82	12.7		2623.7	17.8		2625.9	23.8		2631.36	30
2631.87	28.5		2613.23	14.8		2624.62	17.5		2626.38	23.8		2631.87	28.5
2632.27	28.7		2613.74	12.5		2625.15	18		2627.15	24.7		2632.27	28.7
2632.87	31.4		2614.19	13.4		2625.7	17.6		2627.7	23.2		2632.87	31.4
2634.1	33		2614.91	13.5		2626.56	18.6		2628.18	24.8		2634.1	33
2634.46	31.8		2615.48	12.8		2627.08	16.8		2628.61	23.9		2634.46	31.8
2634.82	33		2616.05	13.4		2627.67	17.7		2628.97	24.8		2634.82	33
2636.16	30.9		2616.56	12.6		2628.18	17		2629.38	23.5		2636.16	30.9
2637.15	32.4		2617.2	14.4		2629.38	18.1		2629.71	23.6		2637.15	32.4
2637.7	32.6		2617.67	12.9		2630.01	19.6		2630.09	24.5		2637.7	32.6
2638.54	32.9		2618.11	12.2		2630.95	18.4		2630.86	25.2		2638.54	32.9
2639.01	31.1		2618.66	13.9		2631.35	19.1		2631.23	25.6		2639.01	31.1
2639.49	32		2619.78	12.3		2631.95	17.1		2631.77	22.7		2639.49	32
2640.15	30		2620.65	14		2632.33	17.3		2632.22	22.4		2640.15	30
2640.52	30.2		2621.44	12.3		2632.83	17.6		2632.63	24		2640.52	30.2
2641	30.5		2622.03	12.5		2633.4	19.1		2633.43	24.3		2641	30.5
2641.44	30.5		2622.98	14.5		2633.77	17.1		2633.95	23.8		2641.44	30.5
2641.69	29.7		2623.46	12.3		2634.08	17.2		2634.45	24.5		2641.69	29.7
2642.45	32.6		2623.78	12.4		2634.8	18.8		2635.23	26.2		2642.45	32.6
2642.66	32.2		2624.11	12.1		2635.32	17		2635.64	23.7		2642.66	32.2
2643.11	31.1		2624.79	13.8		2635.67	15.9		2636.37	24.6		2643.11	31.1
2643.57	30.5		2625.46	13.4		2636.13	17.7		2637.35	24.5		2643.57	30.5
2644.04	32.9		2626.43	14.2		2636.69	17.2		2637.64	24.3		2644.04	32.9
2644.72	29.2		2627.18	13		2637.06	18		2638.47	22.9		2644.72	29.2
2645.4	29.1		2627.88	13.1		2637.53	18.8		2638.86	23.6		2645.4	29.1
2645.8	31.1		2628.4	13.7		2638.31	17.5		2639.67	25.2		2645.8	31.1
2646.11	32.1		2628.72	13.1		2638.68	17.5		2640.08	25.3		2646.11	32.1
2646.67	30.7		2629.97	13.7		2639.43	16.7		2640.72	26.3		2646.67	30.7
2647.44	32.7		2630.41	13.3		2640.28	17.4		2641.19	24.9		2647.44	32.7
2648.21	27.6		2631.09	11.6		2641.09	18		2641.56	25.2		2648.21	27.6
2649.28	32.1		2631.51	13.1		2641.56	18		2642.13	25.3		2649.28	32.1
2650.27	31.1		2632.18	13.1		2642.05	17.1		2642.63	25.3		2650.27	31.1
2650.53	31.1		2632.63	13.6		2642.45	18.1		2643.18	24.9		2650.53	31.1
2651.33	30.7		2633	12.8		2643.01	18.1		2643.51	24.6		2651.33	30.7
2651.97	31.9		2633.94	14.9		2643.59	17.7		2644.05	24.3		2651.97	31.9
2652.54	31.1		2634.42	12.8		2644.63	17.9		2645.07	25.2		2652.54	31.1
2653.06	27.9		2635.57	14.3		2645.08	18.1		2645.77	23.7		2653.06	27.9
2653.68	31.6		2636.55	12.5		2645.46	18.1		2646.34	23.8		2653.68	31.6
2654.11	31.3		2637	13.5		2645.97	16.8		2646.85	24.7		2654.11	31.3
2654.96	30.5		2637.56	14.9		2646.78	18.4		2647.92	26.1		2654.96	30.5
2655.33	33.3		2638.08	13.9		2647.4	18.1		2648.57	24.7		2655.33	33.3
2655.9	30.4		2639.18	13.6		2647.91	17.6		2648.86	24.6		2655.9	30.4
2656.35	29.9		2639.78	12.7		2648.36	16.8		2650.03	23.4		2656.35	29.9
2656.89	31.3		2640.21	12.8		2648.76	18		2650.83	25.3		2656.89	31.3
2657.22	31.3		2640.88	14.7		2649.49	17.2		2651.27	25.8		2657.22	31.3
2658.22	27.9		2641.4	14.3		2650.27	16.4		2652.29	25		2658.22	27.9
2658.67	31.3		2642.4	14.2		2650.58	16.2		2652.93	23.4		2658.67	31.3
2659.15	30.5		2642.88	11.8		2651.04	19.1		2653.45	23.6		2659.15	30.5
2659.85	29.9		2643.37	13.4		2651.5	17		2654.02	23.5		2659.85	29.9
2660.32	30.5		2645.09	14.4		2652.24	20.4		2654.66	22.6		2660.32	30.5
2660.61	30		2645.38	13.8		2653.35	17.2		2655.29	23.7		2660.61	30
2661.63	31.9		2646.22	14		2654.24	18.7		2655.71	23.4		2661.63	31.9
2662.55	32		2646.62	13		2655.12	18		2656.2	26.1		2662.55	32
2662.79	32.1		2647.55	14.1		2655.68	16.5		2656.95	26.5		2662.79	32.1
2663.39	30.4		2647.98	14.7		2656.33	18.9		2658.06	24.8		2663.39	30.4
2663.71	30.5		2648.67	13.6		2656.92	18.2		2659.02	25		2663.71	30.5
2664.54	31		2649.32	11.9		2657.62	17.1		2659.97	23.9		2664.54	31
2665.21	32.1		2650.11	13.6		2658.35	18.7		2660.44	25.5		2665.21	32.1
2665.8	29.9		2650.52	13.8		2658.67	18.5		2661.15	23.9		2665.8	29.9
2666.11	29.7		2651.15	12		2659.58	20.1		2661.5	23.3		2666.11	29.7
2666.66	30		2651.53	12.9		2660.31	18.9		2662.23	24.3		2666.66	30
2667.28	31.4		2652.05	13.5		2661.2	19.1		2662.65	25.1		2667.28	31.4
2667.68	31.5		2652.46	14.7		2662.23	18.4		2663.09	25.8		2667.68	31.5
2668.74	29.1		2653.53	13.3		2662.62	18.5		2663.86	24.8		2668.74	29.1
2669.14	30.3		2654.08	11.9		2663.52	17.5		2664.84	24.6		2669.14	30.3
2669.61	28.4		2654.69	13.3		2664.22	17.8		2665.24	26.7		2669.61	28.4
2670.12	29.1		2655.08	13.6		2664.66	18		2666.23	23.3		2670.12	29.1
2670.6	31.3		2655.47	13.7		2665.16	18.7		2667.3	22.7		2670.6	31.3
2671.47	31.3		2655.79	13.5		2665.72	17.7		2668.17	23.8		2671.47	31.3
2672.32	30.8		2656.22	11.6		2666.62	16.3		2668.54	24.3		2672.32	30.8
2672.89	31.5		2656.56	12.6		2667.18	18.1		2668.86	24.6		2672.89	31.5
2673.36	31.1		2656.95	12.7		2668.29	18.8		2669.77	23.8		2673.36	31.1
2673.91	29.3		2657.59	13.7		2669.25	16.9		2670.51	24.8		2673.91	29.3
2674.33	31.9		2658.17	13.2		2669.77	17.1		2670.89	22.4		2674.33	31.9
2675.38	30.6		2658.52	12.4		2670.37	16.9		2671.4	27		2675.38	30.6
2675.79	29.6		2659.02	12.9		2670.67	17.7		2672.1	22.9		2675.79	29.6
2676.44	31.5		2659.33	13.1		2671.44	15.7		2672.49	24		2676.44	31.5
2676.9	30.5		2659.82	12.3		2672.28	19.5		2672.88	23.2		2676.9	30.5
2677.94	30		2660.56	13.8		2672.9	17.5		2673.28	24		2677.94	30
2678.41	30.3		2660.84	13.7		2673.42	17.8		2673.82	26.1		2678.41	30.3
2679.2	32.7		2661.47	15		2673.67	18		2674.8	24.9		2679.2	32.7
2679.56	31.2		2662	12.6		2674.47	16.8		2675.49	24.8		2679.56	31.2
2680.39	31.8		2662.69	12.5		2674.89	17.8		2675.95	24.3		2680.39	31.8
2681.08	29.7		2663.31	13.9		2675.57	18.1		2676.26	25		2681.08	29.7
2681.71	30.8		2663.64	13.6		2675.77	18		2676.81	24.1		2681.71	30.8
2682.01	30.9		2664.26	13		2676.51	18.6		2677.4	25.6		2682.01	30.9
2682.64	32.7		2664.92	14.6		2676.73	18.2		2678.54	22.5		2682.64	32.7
2683.55	31.8		2665.45	13.8		2678.15	18.9		2678.86	23.3		2683.55	31.8
2683.9	31		2666.34	12.8		2678.91	16.9		2679.21	23.1		2683.9	31
2684.7	30.9		2666.71	13.3		2679.33	17.4		2679.67	24.6		2684.7	30.9
2685.24	30.2		2667.48	12.6		2679.7	17.7		2680.47	25.4		2685.24	30.2
2685.84	29.4		2668.18	14.1		2680.05	18.1		2681.03	24.4		2685.84	29.4
2686.24	30		2668.68	13.3		2680.94	17.9		2681.72	23.8		2686.24	30
2686.53	30.6		2669.22	13.4		2681.98	17.3		2682.27	23.8		2686.53	30.6
2687.01	31.4		2669.96	13.2		2682.9	17.3		2683.09	24.2		2687.01	31.4
2687.61	31.2		2670.31	13.7		2683.51	18.1		2684.39	25.8		2687.61	31.2
2687.99	31.6		2670.71	13.1		2683.92	18.3		2684.9	23.5		2687.99	31.6
2688.61	30.6		2671.39	12.7		2684.38	17.8		2685.45	25.8		2688.61	30.6
2689.07	31.6		2672.01	12.9		2684.98	16.5		2685.97	23		2689.07	31.6
2689.87	32.2		2672.63	13.2		2685.53	17		2686.81	25.3		2689.87	32.2
2690.47	31.8		2673.18	13.1		2686.11	17.9		2687.13	24.8		2690.47	31.8
2691.05	35.2		2673.55	12.6		2686.92	16		2687.61	25.1		2691.05	35.2
2691.88	30.9		2674.33	13.3		2687.34	17.2		2687.85	25.2		2691.88	30.9
2692.46	30.4		2675.34	14.4		2688.27	18.7		2688.39	24.1		2692.46	30.4
2692.91	30.6		2675.97	12.6		2688.85	18.7		2688.66	24		2692.91	30.6
2693.52	31.2		2676.37	12.7		2689.67	18.3		2688.91	24		2693.52	31.2
2693.85	31.6		2677.19	13.8		2689.99	19.6		2689.41	25.4		2693.85	31.6
2694.75	31.8		2677.38	13.8		2690.7	19.2		2690.34	25.1		2694.75	31.8
2695.58	32.4		2678.04	12.8		2691.35	19.7		2690.73	27		2695.58	32.4
2696.01	32.1		2678.43	13.8		2692.01	19.6		2690.94	26.8		2696.01	32.1
2697.2	37.4		2678.95	13.3		2692.49	18		2691.7	24.7		2697.2	37.4
2698.29	31.9		2679.79	14.1		2692.96	19		2692.37	25.5		2698.29	31.9
2698.88	32.2		2680.3	13.2		2693.84	18.6		2693.11	25.5		2698.88	32.2
2700.18	31.7		2681.16	13.3		2694.89	16.3		2693.56	24.4		2700.18	31.7
2700.51	32.2		2682.19	13.2		2695.27	17		2694.08	26		2700.51	32.2
2701.49	31.7		2682.71	12.4		2696.44	19.3		2694.41	25.4		2701.49	31.7
2701.81	30.8		2683.55	14.2		2697.25	20.1		2694.88	26.4		2701.81	30.8
2702.43	31.3		2684.11	13.3		2697.98	19.3		2695.53	25.3		2702.43	31.3
2702.8	30.7		2684.62	13.4		2698.44	18.6		2695.85	24.2		2702.8	30.7
2703.6	32.7		2685.09	12.8		2699.09	17.4		2696.65	27		2703.6	32.7
2704.08	33		2685.57	12.7		2699.43	18		2697.25	28		2704.08	33
2704.6	34		2685.75	12.8		2700.37	19		2697.98	23.1		2704.6	34
2705.41	30.3		2686.27	12.8		2700.91	16.4		2698.38	25.7		2705.41	30.3
2706.23	31.9		2686.67	13.7		2701.51	18.6		2698.94	24.9		2706.23	31.9
2707.29	31.9		2687.17	13		2702.55	18.7		2699.29	25.2		2707.29	31.9
2708.16	29.5		2687.77	14.6		2703.1	18.8		2700.49	25.7		2708.16	29.5
2708.73	31.4		2688.48	15.1		2704.01	16.8		2701.3	24.5		2708.73	31.4
2709.36	30.6		2689.21	13.7		2704.22	16.4		2702.02	25.5		2709.36	30.6
2709.89	32.2		2689.85	12.6		2705.09	19.1		2702.22	25.5		2709.89	32.2
2710.46	30.3		2690.2	13.4		2705.49	17.5		2702.97	24.7		2710.46	30.3
2711.34	32.8		2690.98	13.3		2706.73	20.3		2703.45	25.6		2711.34	32.8
2711.8	32.6		2691.4	13		2707.49	16.7		2704.35	25		2711.8	32.6
2712.36	31		2691.82	13.8		2707.89	16.8		2705.1	25.4		2712.36	31
2713.1	30.2		2692.43	13.2		2708.33	19.6		2705.72	23.7		2713.1	30.2
2713.67	32.6		2693.26	12.9		2708.75	19		2706.07	24.6		2713.67	32.6
2714.13	30.2		2694	13.6		2709.43	18.8		2706.46	25.7		2714.13	30.2
2715.05	31.7		2694.43	13.9		2710.04	18		2706.83	24.9		2715.05	31.7
2716.26	30.6		2694.82	12.4		2710.74	17.2		2707.44	24.5		2716.26	30.6
2716.62	29.7		2695.16	12.5		2711.29	19.5		2708.02	24.3		2716.62	29.7
2717.06	32.8		2695.58	11.9		2712.01	18.9		2708.41	26		2717.06	32.8
2717.46	29		2696.03	14.2		2713.13	19.3		2709.36	25.1		2717.46	29
2717.94	29.5		2696.91	15.6		2713.55	18.1		2710.62	27.2		2717.94	29.5
2718.2	29.9		2697.63	14.9		2714.34	17.6		2712.14	25.9		2718.2	29.9
2718.96	30.6		2698.25	14.3		2714.82	17.2		2713.26	24.8		2718.96	30.6
2719.26	31.1		2698.83	14		2715.12	18.2		2713.65	24.3		2719.26	31.1
2719.47	31.1		2699.12	13.8		2715.74	17.9		2714.09	23.8		2719.47	31.1
2719.98	32		2699.8	14.1		2716.08	17.5		2714.7	22.7		2719.98	32
2720.5	30.6		2700.19	13.6		2717.24	17.4		2715.43	26.6		2720.5	30.6
2720.89	30.7		2700.63	13.2		2717.91	17.7		2716.35	25.7		2720.89	30.7
2721.38	31.8		2701.4	13.7		2718.71	18.1		2716.89	26.2		2721.38	31.8
2721.96	31.5		2702.31	14.2		2719.21	17.7		2717.56	26.5		2721.96	31.5
2723.1	33		2703.11	13.9		2720.25	18.9		2718.33	24.9		2723.1	33
2723.6	30.3		2704.11	13.8		2720.8	18		2718.99	25.4		2723.6	30.3
2724.34	31.3		2705.06	14.7		2721.19	17.4		2719.8	24.5		2724.34	31.3
2725.18	28.7		2705.83	14.1		2721.66	17.1		2720.64	23.8		2725.18	28.7
2725.91	30.7		2706.27	13.2		2722.2	17.9		2721.03	25.3		2725.91	30.7
2726.81	29.5		2707.21	12.4		2722.85	18.5		2721.6	26.6		2726.81	29.5
2727.4	30		2707.72	14		2723.82	18.8		2721.99	24.1		2727.4	30
2728.08	30.8		2708.11	13.3		2724.98	17.1		2722.44	25.1		2728.08	30.8
2728.68	32.1		2709.02	12.7		2725.75	18.6		2723.1	23.1		2728.68	32.1
2729.22	31.8		2709.45	13.3		2726.33	19.3		2723.53	24.5		2729.22	31.8
2729.56	30.7		2710.1	13.7		2726.99	18.1		2723.92	24.7		2729.56	30.7
2730.34	31		2710.99	13.6		2727.42	18.3		2724.3	23.8		2730.34	31
2731.41	30.8		2711.9	14.9		2727.95	16.4		2724.97	26.4		2731.41	30.8
2732.04	32.4		2712.68	14.6		2728.69	18.6		2725.83	24.2		2732.04	32.4
2732.78	30.5		2713.21	15.6		2729.36	19.4		2726.29	23.9		2732.78	30.5
2733.7	32.1		2713.89	13.8		2729.92	17.4		2726.81	23.4		2733.7	32.1
2734.37	29.3		2714.99	13.8		2730.36	19.2		2727.26	25.5		2734.37	29.3
2734.99	31.9		2715.99	14.4		2730.89	18.3		2728.44	25.3		2734.99	31.9
2735.35	33		2716.51	13.2		2731.62	18.2		2728.84	26.1		2735.35	33
2735.8	30		2717.32	12.5		2732.43	19.8		2730.13	24.7		2735.8	30
2736.34	31.1		2717.98	12.6		2733.28	17.8		2730.9	25.4		2736.34	31.1
2736.93	31.3		2718.58	13.5		2734.23	19		2731.51	23.9		2736.93	31.3
2737.52	29		2718.92	14.1		2735.07	17.3		2731.98	23.7		2737.52	29
2738.17	31.6		2719.56	15.4		2735.69	18.2		2732.53	26.2		2738.17	31.6
2738.66	30.6		2720.81	14.3		2736.2	16		2733.36	24.7		2738.66	30.6
2739.19	30.5		2721.28	15.3		2736.76	19.5		2734.4	25		2739.19	30.5
2740.28	32.3		2721.72	11.9		2737.15	17.6		2735.75	25.9		2740.28	32.3
2740.85	29.9		2722.26	14.6		2738.05	16.8		2736.56	25.4		2740.85	29.9
2741.45	30.8		2722.86	12.4		2738.65	19.2		2737.54	24.5		2741.45	30.8
2741.93	29.1		2723.81	14		2739.62	18		2738.53	25		2741.93	29.1
2742.42	29		2725.11	13.5		2740.09	16.4		2739.51	25.3		2742.42	29
2742.78	30.8		2726.32	12.9		2740.81	18.2		2740.34	25.8		2742.78	30.8
2743.25	29.2		2726.52	13		2741.82	16.9		2740.93	25.7		2743.25	29.2
2743.69	29.8		2727.19	12.4		2742.62	18.3		2741.57	25		2743.69	29.8
2744.23	31.1		2727.71	12.7		2743.22	17.6		2742.07	25.6		2744.23	31.1
2744.81	31.5		2728.35	12.7		2743.55	18.7		2742.7	23.9		2744.81	31.5
2745.29	31.3		2728.88	12.6		2744.1	18.1		2743.54	26		2745.29	31.3
2746.12	32.2		2729.53	11.8		2744.7	18.8		2744.23	25.6		2746.12	32.2
2746.68	32		2730.59	13.5		2745.65	16.7		2744.71	26.1		2746.68	32
2747.54	32.5		2731.19	13.5		2746.15	15.9		2745.17	25		2747.54	32.5
2748.05	31.2		2731.9	12.9		2746.58	16.5		2746.03	25.5		2748.05	31.2
2748.54	31.3		2732.71	13.4		2747.11	17.2		2746.66	25.8		2748.54	31.3
2749.2	34.3		2733.23	12.5		2747.99	20		2747.18	25.6		2749.2	34.3
2750.1	30.9		2733.53	12.3		2748.5	18.1		2747.58	24.5		2750.1	30.9
2750.8	31.7		2734	12.8		2748.98	17.5		2748.08	25.2		2750.8	31.7
2751.14	33.8		2734.99	14.2		2749.69	19.6		2748.89	26.5		2751.14	33.8
2751.68	28.6		2735.94	12.5		2750.35	18.5		2749.94	25.2		2751.68	28.6
2752.22	31.1		2736.61	13		2750.81	17.6		2750.44	26.2		2752.22	31.1
2753.38	32.1		2737.61	14		2751.18	18.2		2750.95	24.3		2753.38	32.1
2753.87	32.5		2738.43	12.2		2751.45	18.1		2751.66	25.9		2753.87	32.5
2754.66	32.7		2738.87	13.2		2752.12	18.3		2752.49	24.7		2754.66	32.7
2755.45	31.1		2739.39	13.4		2752.89	20		2752.98	24.2		2755.45	31.1
2755.9	31		2739.86	15		2753.68	19.1		2753.7	23.6		2755.9	31
2756.67	32.6		2740.79	12.5		2754.46	17.9		2754.34	23.5		2756.67	32.6
2757.69	32.7		2741.25	12.9		2755.27	19.2		2754.77	26.2		2757.69	32.7
2758.25	33.6		2742.45	13.8		2755.38	19.2		2755.34	25.7		2758.25	33.6
2758.86	32		2743.58	13.4		2756.16	18		2755.77	25.3		2758.86	32
2759.31	34.5		2744.08	12.4		2756.6	18.8		2756.59	25.7		2759.31	34.5
2760.32	32.2		2744.46	12.7		2757.72	19.1		2757.25	24.5		2760.32	32.2
2761.29	30.4		2745.05	13.9		2758.4	18.2		2757.77	26.1		2761.29	30.4
2762	32.4		2745.74	12.8		2758.85	19.4		2758.58	25.2		2762	32.4
2763.25	31.9		2745.99	12.9		2759.78	18.6		2759.43	26.1		2763.25	31.9
2764.02	31.6		2746.48	13.4		2760.56	20.4		2759.92	22.1		2764.02	31.6
2764.79	30.6		2747.34	14		2762.01	19.1		2760.4	25.9		2764.79	30.6
2765.36	32		2747.83	12.8		2762.5	18.4		2761.19	26.8		2765.36	32
2765.92	32.1		2748.71	13		2762.96	18.7		2762.21	23.4		2765.92	32.1
2766.38	30.7		2749.5	14.7		2763.3	18.3		2762.54	24.2		2766.38	30.7
2766.85	32.6		2750.75	12.7		2763.93	18.8		2762.89	24.5		2766.85	32.6
2767.51	32		2751.31	12.8		2764.48	17.5		2764.2	25.2		2767.51	32
2768.13	31		2751.8	13.2		2765.32	17.7		2764.74	25.5		2768.13	31
2768.46	32.8		2752.7	15.3		2765.68	17.7		2765.05	25.2		2768.46	32.8
2769.43	32.9		2753.14	14.5		2766.36	20.2		2765.55	24.5		2769.43	32.9
2770	33.6		2753.96	11.7		2767.02	18.6		2765.92	24.1		2770	33.6
2771.31	33.4		2754.45	13.2		2768.22	19.1		2766.36	27.4		2771.31	33.4
2771.69	33.4		2754.77	14.1		2768.94	19.2		2767.11	25.5		2771.69	33.4
2772.18	31.1		2755.82	13.8		2769.48	19.2		2767.91	25.8		2772.18	31.1
2772.78	32.3		2756.61	13		2769.9	17.8		2768.33	25.6		2772.78	32.3
2773.83	32.8		2757.47	13.2		2770.86	19.5		2768.58	25.6		2773.83	32.8
2774.48	32.9		2758.35	12.3		2772.16	17.8		2769.22	25.7		2774.48	32.9
2774.89	31.8		2758.59	12.6		2772.57	18.9		2770.04	24.2		2774.89	31.8
2775.43	30.7		2759.02	13.1		2772.98	17.9		2770.41	24.5		2775.43	30.7
2776.37	31.4		2759.37	12.9		2773.62	18.1		2771.24	25.1		2776.37	31.4
2777.15	33.5		2759.78	13.8		2774.14	19		2771.84	27.3		2777.15	33.5
2777.69	32.4		2760.35	14.4		2775.06	18.8		2772.41	25.5		2777.69	32.4
2778.23	29.8		2761.11	13.1		2775.94	17.6		2772.98	27		2778.23	29.8
2778.97	31.5		2761.37	12.9		2776.49	17.7		2773.84	27		2778.97	31.5
2779.73	32.8		2762.02	12.9		2777.14	18		2774.45	26.3		2779.73	32.8
2780.79	32.2		2762.45	12.7		2777.75	18.8		2775.38	24.9		2780.79	32.2
2781.51	32.4		2763.02	12.9		2778.2	17.2		2775.79	25.3		2781.51	32.4
2781.69	32.3		2763.5	12.9		2778.65	16.9		2776.64	26.5		2781.69	32.3
2782.61	29.3		2763.89	11.8		2779.68	19.9		2777.41	24		2782.61	29.3
2783.38	32.9		2764.77	14.9		2780.78	18.3		2777.93	24.2		2783.38	32.9
2784.04	33.2		2765.55	12.7		2781.77	18.6		2778.79	26.3		2784.04	33.2
2784.79	30.6		2766.39	12.4		2782.81	19.5		2779.48	25.4		2784.79	30.6
2785.21	31.2		2767.19	14.8		2783.83	17.8		2780.28	25		2785.21	31.2
2785.81	31		2767.69	13.1		2784.66	17.5		2780.94	25.4		2785.81	31
2786.72	32.3		2768.53	13.4		2785.75	20.5		2781.79	26.4		2786.72	32.3
2787.25	31.2		2768.94	13.5		2786.35	18.7		2782.27	26		2787.25	31.2
2787.58	30.3		2769.67	14.7		2786.94	19.9		2782.82	25		2787.58	30.3
2788.52	32.4		2770.69	13		2787.22	20.3		2783.51	26.8		2788.52	32.4
2789.5	31.2		2771.13	13.4		2787.95	17.4		2784.01	24.5		2789.5	31.2
2790.04	30.5		2771.73	14.2		2788.44	17.4		2784.44	25.8		2790.04	30.5
2790.82	34.3		2772.11	14.8		2788.74	18.4		2785.16	27.6		2790.82	34.3
2791.43	32.4		2772.8	12.7		2789.3	17.3		2786.69	26.2		2791.43	32.4
2791.87	30.8		2773.64	13.9		2790.29	18.3		2786.87	26.2		2791.87	30.8
2792.38	32.1		2774.26	13.2		2791.33	19.2		2787.6	25.7		2792.38	32.1
2793.03	30.6		2774.57	13.1		2791.72	17.5		2788.03	26.4		2793.03	30.6
2793.29	31.3		2774.96	13.2		2792.42	18.4		2788.41	24.5		2793.29	31.3
2793.99	31.7		2775.55	13.5		2792.69	18.9		2788.74	24.8		2793.99	31.7
2794.85	30.4		2775.91	12.9		2793.67	17.9		2789.55	26.8		2794.85	30.4
2795.66	32.4		2776.72	14.5		2794.32	17.6		2789.91	26.3		2795.66	32.4
2796.52	31.2		2777.33	12		2794.58	17.9		2790.51	24		2796.52	31.2
2797.19	31.8		2777.94	14.1		2795.33	17.8		2791.28	24.7		2797.19	31.8
2797.65	30.9		2778.6	13.7		2795.68	18.5		2791.54	24.7		2797.65	30.9
2798.41	32		2778.99	14.4		2796.79	17.7		2792.28	25.7		2798.41	32
2799.46	30.1		2779.91	14.1		2797.62	17.6		2792.78	25.3		2799.46	30.1
2800.7	32		2780.33	13.4		2797.86	17.3		2793.23	25		2800.7	32
2801.73	31.5		2780.71	12.6		2798.53	18.2		2794.56	24.9		2801.73	31.5
2802.19	31.1		2781.48	13.3		2799.08	17.1		2795.18	23.9		2802.19	31.1
2803	30.7		2781.96	14.1		2799.61	18.8		2795.86	24		2803	30.7
2803.97	32.6		2782.97	13.9		2800.73	17.9		2796.64	25.7		2803.97	32.6
2805.42	32.4		2783.42	14.3		2801.73	18.2		2797.12	25.6		2805.42	32.4
2805.96	32.2		2784.32	12.5		2801.94	18.2		2797.61	24.4		2805.96	32.2
2806.62	29.9		2784.96	13.6		2802.39	17.3		2798.15	22.9		2806.62	29.9
2807.36	30.3		2785.47	12.3		2802.72	17.7		2798.67	24.4		2807.36	30.3
2807.96	31.2		2785.89	13.6		2803.22	17.9		2799.57	24		2807.96	31.2
2808.49	30.6		2786.49	14.2		2803.89	17.6		2799.94	24.4		2808.49	30.6
2809.28	31.6		2787.16	13.3		2804.4	16.5		2800.78	24.8		2809.28	31.6
2809.89	31.2		2787.94	14.2		2804.97	17.3		2802.04	26.3		2809.89	31.2
2810.12	31.3		2788.58	13.6		2805.48	17.8		2802.77	25.5		2810.12	31.3
2810.51	32.2		2788.96	13.9		2806.25	18.6		2803.68	24.5		2810.51	32.2
2811.43	31.2		2789.51	13.1		2807.2	17.8		2804.54	24.6		2811.43	31.2
2811.94	30.2		2789.94	13.6		2808.19	18.3		2805.32	26.4		2811.94	30.2
2812.64	30.6		2790.83	14.6		2809.03	17.6		2806.6	25.5		2812.64	30.6
2813.25	32.9		2791.74	14.9		2809.79	19.1		2806.96	25.8		2813.25	32.9
2813.9	30.6		2792.6	13.9		2811.08	17.9		2808.03	23.9		2813.9	30.6
2814.82	31		2793.12	12.2		2811.35	17.8		2808.67	24.8		2814.82	31
2815.46	30		2793.64	12.4		2812.34	17.8		2809.46	25.4		2815.46	30
2815.71	30		2794.26	13.9		2812.6	17.5		2810.46	24.7		2815.71	30
2816.33	31.4		2794.96	12.6		2813.49	19.3		2811.07	25		2816.33	31.4
2816.79	30.2		2795.47	12.8		2813.93	16.9		2812.21	24.5		2816.79	30.2
2817.28	31.6		2796.16	14.7		2814.48	17.5		2813.78	23.9		2817.28	31.6
2818.09	31.8		2796.65	13.5		2814.77	17.1		2814.2	24.3		2818.09	31.8
2818.78	31		2797.22	12.1		2815.31	17		2814.99	24.7		2818.78	31
2819.29	30.7		2797.47	12.2		2815.83	17.6		2815.46	23.5		2819.29	30.7
2820.02	29.5		2797.93	12.2		2816.71	17.8		2816.2	24.9		2820.02	29.5
2820.5	31		2798.59	12.1		2817.54	17.6		2816.52	24.2		2820.5	31
2821.13	32.8		2799.32	14		2818.16	18.7		2816.89	23.6		2821.13	32.8
2822.02	31.6		2800.23	13.9		2818.78	15.3		2817.37	24.6		2822.02	31.6
2822.41	29.7		2800.73	14.1		2819.34	18.3		2818.03	24.9		2822.41	29.7
2822.83	31.9		2801.21	14		2819.82	17.9		2818.56	25		2822.83	31.9
2823.53	32.1		2802.33	13.4		2820.23	17.3		2819.02	24.9		2823.53	32.1
2824.12	31.6		2802.97	12.5		2820.56	17.5		2819.56	23.1		2824.12	31.6
2824.55	29.8		2803.34	12.8		2821.3	17.6		2820.24	25.7		2824.55	29.8
2824.86	30.5		2803.78	13.5		2822.04	16.8		2820.92	25		2824.86	30.5
2825.74	32.5		2804.26	14.4		2822.54	18		2821.42	25.5		2825.74	32.5
2826.96	31.7		2804.92	13.2		2823.29	19.6		2822.08	23.6		2826.96	31.7
2827.66	29.8		2805.2	13.2		2823.71	17.9		2822.66	24.2		2827.66	29.8
2828.46	34.3		2806	13.6		2824.08	17.1		2823.13	25.6		2828.46	34.3
2829	28.1		2806.94	13.1		2824.8	17.9		2823.65	27.7		2829	28.1
2829.25	28.2		2807.57	14.3		2825.57	18.9		2824.53	24.9		2829.25	28.2
2829.64	30		2808.77	13.8		2826.25	17.8		2825.26	25.4		2829.64	30
2830.2	30.2		2809.28	12.1		2827.08	18.8		2826.09	24.4		2830.2	30.2
2830.88	33.6		2809.92	12.1		2827.66	17.5		2826.8	24.5		2830.88	33.6
2831.29	32.4		2810.68	13.1		2828.35	18.9		2827.49	25.6		2831.29	32.4
2832.05	30.8		2811.66	13.2		2829.18	18.3		2828.35	24.2		2832.05	30.8
2833.03	30		2812.67	12.6		2829.63	18.1		2828.61	24.4		2833.03	30
2833.64	30.7		2813.05	12.9		2830.09	17.5		2829.34	25.3		2833.64	30.7
2834.44	30.4		2814.04	14.6		2830.78	18.9		2829.85	25.1		2834.44	30.4
2835.32	30.5		2814.57	12.6		2831.3	19.4		2830.19	25.9		2835.32	30.5
2835.79	32.1		2815.21	13.5		2831.83	17.8		2830.96	27.2		2835.79	32.1
2837.02	30.6		2815.57	13.3		2832.45	17.5		2831.47	24.4		2837.02	30.6
2837.39	30		2816.09	13		2832.74	17.3		2831.94	24.2		2837.39	30
2837.99	30.8		2816.54	14.4		2833.46	18.9		2832.72	25.3		2837.99	30.8
2838.65	32.7		2817.22	14.4		2834.07	18.2		2833.4	24.8		2838.65	32.7
2839.46	29.2		2817.96	13.4		2835.07	17.1		2833.75	24.7		2839.46	29.2
2839.96	29.9		2818.41	12.5		2835.64	18.3		2834.42	24.8		2839.96	29.9
2840.56	30.6		2818.85	13.2		2836.1	16.9		2835.11	25.2		2840.56	30.6
2841.19	29.4		2819.48	12.5		2836.56	18		2835.7	24.5		2841.19	29.4
2841.69	28.9		2819.81	13.1		2837.52	17.8		2836.39	23.7		2841.69	28.9
2842.53	31.7		2820.52	14		2838.02	17.4		2837.26	23.4		2842.53	31.7
2842.86	31.4		2821.08	13.2		2838.62	17		2838.03	26.4		2842.86	31.4
2843.23	32.5		2822.03	13.1		2839.82	19.8		2838.61	22.9		2843.23	32.5
2844.43	30.6		2822.73	12.4		2840.72	16.9		2839.56	25.9		2844.43	30.6
2844.98	30.3		2823.29	13.3		2841.19	16.5		2840.01	23.3		2844.98	30.3
2845.84	31.9		2823.83	14.3		2841.59	17		2840.53	22.4		2845.84	31.9
2846.38	32.3		2824.74	13.6		2841.91	18.3		2841.23	24.7		2846.38	32.3
2846.78	32.8		2825.54	14.4		2842.3	17.3		2841.63	25.3		2846.78	32.8
2848.05	32		2826.36	12.1		2842.92	16.9		2842.12	24.3		2848.05	32
2848.76	31.8		2826.76	12.7		2843.71	18.5		2842.54	23.9		2848.76	31.8
2849.38	31.5		2827.23	12.5		2844.18	17.8		2842.87	24.2		2849.38	31.5
2849.8	30.9		2827.64	14.6		2845.29	16.8		2843.43	26.8		2849.8	30.9
2850.33	31.4		2828.19	13.5		2845.68	19.1		2843.82	24.9		2850.33	31.4
2850.97	33.2		2828.6	12.4		2846.23	18.2		2844.41	25.3		2850.97	33.2
2851.63	32.7		2829.04	14.5		2847.39	19		2845.38	24.7		2851.63	32.7
2852.21	30.1		2829.58	14.2		2847.95	17.5		2846.34	22.8		2852.21	30.1
2852.59	32.5		2830.47	12.8		2849.16	19.2		2846.82	23.8		2852.59	32.5
2853.12	31.6		2830.98	13.5		2850.1	17.1		2847.42	25.2		2853.12	31.6
2853.59	31.2		2831.41	13.5		2851.25	18.3		2848.19	25.9		2853.59	31.2
2854.22	31.1		2831.86	12.8		2851.81	18.8		2848.94	24.6		2854.22	31.1
2855.24	31.4		2832.39	12.9		2853.09	18.2		2849.68	23.3		2855.24	31.4
2856.02	31.2		2833.24	11.8		2853.69	16.6		2850.27	24.2		2856.02	31.2
2856.41	31.7		2833.62	12.6		2854.32	17.5		2850.51	24.3		2856.41	31.7
2857.89	32.6		2834.41	14.1		2854.62	18.6		2850.97	25.8		2857.89	32.6
2858.75	32.8		2834.98	13.7		2855.28	19		2851.31	25.4		2858.75	32.8
2859.48	31.7		2835.52	12.1		2855.98	19.3		2851.94	24.5		2859.48	31.7
2859.92	30.1		2835.99	14.3		2856.65	17.7		2853.28	27.3		2859.92	30.1
2860.58	31.8		2836.53	12.8		2857.34	18.7		2854.49	24		2860.58	31.8
2860.91	32.4		2836.89	13.1		2857.75	19.2		2854.98	26.7		2860.91	32.4
2861.7	30.5		2837.4	12.4		2858.15	17.3		2855.55	26.4		2861.7	30.5
2862.15	32.1		2838.07	13.6		2858.84	17.4		2856.51	23.7		2862.15	32.1
2862.63	30.9		2838.7	13.1		2859.65	18.8		2856.98	24.4		2862.63	30.9
2863.43	33		2839.43	14		2860.46	17.9		2857.56	24.7		2863.43	33
2864.31	30.9		2839.87	13.2		2861.33	18.2		2857.82	24.7		2864.31	30.9
2864.88	30.1		2840.49	13.3		2861.98	18.3		2858.48	26		2864.88	30.1
2866.03	32.8		2840.99	15.4		2862.36	18.2		2859.11	26		2866.03	32.8
2867.01	30.4		2841.42	13.9		2863.67	19.1		2859.47	25		2867.01	30.4
2867.34	28.8		2841.96	12.9		2864.16	17.4		2860.13	25.6		2867.34	28.8
2867.88	30.1		2842.43	14		2864.45	17		2860.96	24.1		2867.88	30.1
2868.41	30.7		2843.51	13.4		2865.06	18.3		2861.87	23.4		2868.41	30.7
2868.93	33.8		2843.93	14		2865.38	18.7		2862.54	23.8		2868.93	33.8
2869.76	30.1		2844.42	13.1		2866.22	18.8		2863.06	25		2869.76	30.1
2870.17	28.6		2845.25	14		2867.03	17.2		2864.14	25.5		2870.17	28.6
2870.85	32.3		2845.55	13.8		2868.19	18.1		2864.81	23.6		2870.85	32.3
2871.18	33		2846.34	14.2		2868.76	18.7		2865.77	25.8		2871.18	33
2871.7	33.3		2846.85	13		2869.71	17.3		2866.38	25.8		2871.7	33.3
2872.41	32.8		2847.33	12.8		2870.48	17.7		2866.85	26.1		2872.41	32.8
2873.73	31.5		2847.57	12.9		2870.91	18		2867.82	25.2		2873.73	31.5
2874.42	32.4		2848.1	14		2871.72	17.1		2868.5	24.6		2874.42	32.4
2874.76	31.3		2848.88	14.6		2872.16	19.5		2869.9	26.2		2874.76	31.3
2875.72	34.5		2849.65	13.8		2872.89	18.2		2870.36	26		2875.72	34.5
2876.82	31.9		2850.05	13.3		2873.12	18.2		2871.34	26.4		2876.82	31.9
2877.08	32.2		2850.37	13.2		2873.56	18.1		2872.09	25.2		2877.08	32.2
2877.67	31.5		2850.95	14.7		2874.1	17.7		2872.68	24.6		2877.67	31.5
2878.71	32.4		2851.38	13.5		2874.39	18.5		2873.38	24.6		2878.71	32.4
2879.24	31.4		2852.37	13.1		2874.72	18		2873.89	25.3		2879.24	31.4
2879.81	30.5		2852.84	12		2875.62	20.3		2874.41	25.1		2879.81	30.5
2880.2	31.5		2853.34	12.6		2876.26	17.8		2875.14	26		2880.2	31.5
2881.04	31.2		2853.84	13.6		2876.53	17.9		2875.55	25.4		2881.04	31.2
2881.63	31.9		2854.35	12.9		2877.05	18.4		2876.02	25.7		2881.63	31.9
2882.09	30.9		2855.41	14.4		2877.69	19.4		2876.41	26.4		2882.09	30.9
2882.63	33.7		2856.69	14.4		2878.12	20.5		2877.15	24.5		2882.63	33.7
2883.4	31.8		2857.74	14.5		2879.04	17.9		2878.03	25.6		2883.4	31.8
2884.61	33.8		2858.72	12.5		2879.75	20		2878.5	25.3		2884.61	33.8
2885.33	32		2859.31	13.4		2880.29	17		2878.98	26.2		2885.33	32
2885.95	32.2		2859.8	12.3		2880.8	17.4		2879.58	24.7		2885.95	32.2
2886.41	32.2		2860.43	13.4		2881.47	17.9		2880.15	26.3		2886.41	32.2
2887.2	32.4		2861.07	14.2		2881.79	18.1		2880.59	25.2		2887.2	32.4
2888.05	29.7		2862.43	13.5		2882.85	18.3		2880.94	26.8		2888.05	29.7
2888.65	30.5		2862.79	13.1		2884.22	17.9		2881.59	25		2888.65	30.5
2889.01	30.5		2863.38	14.2		2885.22	18.7		2882.13	25.9		2889.01	30.5
2889.36	31.4		2863.77	12.7		2885.86	19.3		2882.64	25.7		2889.36	31.4
2890.19	34.1		2864.14	12.2		2886.51	18.2		2883.33	26.2		2890.19	34.1
2890.63	33.6		2864.6	13.5		2886.78	18		2883.69	25		2890.63	33.6
2891.12	30.7		2865.05	12.2		2887.5	16.6		2884.08	23.9		2891.12	30.7
2891.46	31.4		2865.49	13.6		2888.1	17.1		2884.97	26.2		2891.46	31.4
2892.12	32		2866.41	13.3		2888.38	17.3		2885.59	24.8		2892.12	32
2893.07	32.2		2866.82	12.9		2889.02	18.2		2886.17	24.8		2893.07	32.2
2894.15	34.2		2867.16	13		2889.53	19.3		2886.56	25.1		2894.15	34.2
2895.16	31.8		2868.02	13.6		2890.1	16.9		2887.41	25.1		2895.16	31.8
2895.61	32.6		2868.51	13.8		2890.91	19.2		2887.83	23.9		2895.61	32.6
2896.03	32.5		2869.24	14.5		2892.09	17.6		2888.73	25.5		2896.03	32.5
2896.36	32.4		2870.04	13.6		2892.49	17.9		2889.68	25.2		2896.36	32.4
2897.17	31.8		2870.67	13.9		2893.39	19.8		2890.32	26.5		2897.17	31.8
2897.94	32.3		2871.78	14		2894.48	17		2890.68	24		2897.94	32.3
2898.5	32.9		2872.4	13.2		2894.8	17.9		2891.16	25		2898.5	32.9
2899.08	30.6		2873.33	13.1		2895.37	19.3		2891.58	25.8		2899.08	30.6
2899.69	32.3		2873.77	13.8		2895.72	19.5		2892.45	26.4		2899.69	32.3
2900.52	31.4		2874.64	13.1		2896.27	17.2		2892.8	26.1		2900.52	31.4
2901.15	32.1		2875.06	12.9		2897.49	17		2893.72	24.8		2901.15	32.1
2901.39	31.7		2875.8	12.5		2897.82	17.7		2894.17	22.7		2901.39	31.7
2901.77	31.5		2876.15	12.8		2898.51	19.6		2894.62	25.1		2901.77	31.5
2902.54	33.1		2876.59	12.3		2899.24	17.8		2895.09	25.5		2902.54	33.1
2903.3	31.6		2876.94	12.9		2899.58	17.4		2895.36	25.2		2903.3	31.6
2903.89	30.1		2877.95	13.7		2900.23	19.1		2896.03	26.9		2903.89	30.1
2904.27	31		2878.5	12.7		2900.63	18		2896.74	24.5		2904.27	31
2904.64	30.4		2879.36	13.7		2901.12	16		2897.1	24.8		2904.64	30.4
2904.99	32.1		2879.89	13.4		2901.61	17.7		2897.44	25.2		2904.99	32.1
2905.46	32.1		2880.49	13.7		2902.29	19.1		2898.23	25.1		2905.46	32.1
2905.86	31.6		2881.39	13.7		2902.75	18.1		2899.14	25.5		2905.86	31.6
2906.22	33.6		2881.79	13.4		2903.41	19		2899.87	25.6		2906.22	33.6
2906.95	32		2882.16	12.7		2903.98	18.3		2900.24	25.3		2906.95	32
2907.43	32.1		2882.82	13.8		2904.8	18.1		2900.86	25.3		2907.43	32.1
2908.11	33.8		2883.32	13.3		2905.53	19.8		2901.61	24.5		2908.11	33.8
2909.16	34		2884.03	14.8		2906.81	19.6		2902.18	27.6		2909.16	34
2909.66	34.3		2884.97	13.1		2907.81	19		2902.63	26.1		2909.66	34.3
2910.14	32.5		2885.29	13.8		2908.77	19.2		2902.97	25.4		2910.14	32.5
2911.04	31.1		2885.53	13.8		2909.12	17.4		2903.53	25.8		2911.04	31.1
2911.74	31.4		2886.26	13.4		2910.04	19.2		2903.86	26		2911.74	31.4
2912.02	31		2886.78	13.9		2910.54	18.4		2904.59	24.5		2912.02	31
2912.65	32.1		2887.35	13		2910.98	19.9		2905.02	25.9		2912.65	32.1
2913.02	32.2		2887.98	12.3		2911.45	18.9		2905.47	25.9		2913.02	32.2
2913.39	32.9		2888.37	12.4		2912.37	20.3		2906.19	24.6		2913.39	32.9
2913.73	32.6		2888.89	13.6		2912.82	17.6		2906.65	25.1		2913.73	32.6
2914.54	32.9		2889.21	13.5		2913.59	19.2		2907.17	25.2		2914.54	32.9
2915.1	33.8		2890.02	14.3		2915.03	20		2907.71	26.8		2915.1	33.8
2916.06	30		2890.51	14.1		2915.96	19.1		2908.86	25.2		2916.06	30
2916.73	33.5		2891.76	14.9		2916.28	18.9		2909.53	25.4		2916.73	33.5
2917.27	32.1		2892.32	14		2916.64	19.5		2910.43	25.7		2917.27	32.1
2917.88	32.2		2892.94	14.6		2917.22	18.9		2911.18	27.3		2917.88	32.2
2918.33	34.1		2894.14	14.4		2917.76	18.5		2911.67	25.3		2918.33	34.1
2919.36	33.7		2895.47	14.4		2918.36	18.2		2912.16	24.1		2919.36	33.7
2920.26	31.9		2896.01	14		2919.13	20		2912.51	24.6		2920.26	31.9
2921.06	34.6		2896.75	13.7		2920.26	20.5		2913.07	26.2		2921.06	34.6
2921.97	30.7		2897.78	13.5		2920.77	18.6		2913.59	25.9		2921.97	30.7
2922.26	31.2		2898.39	13.6		2921.69	17.9		2914.42	28.8		2922.26	31.2
2922.84	34.4		2899.05	14		2922.25	18.2		2915.21	26		2922.84	34.4
2923.76	33.1		2899.36	13.8		2922.99	18.2		2915.76	26.3		2923.76	33.1
2924.89	35		2899.8	13.6		2923.3	17.9		2916.53	25.9		2924.89	35
2926.22	35		2900.12	13.8		2923.8	19.6		2916.88	24.6		2926.22	35
2927.26	35.6		2900.63	12.9		2924.72	18.9		2917.53	27.7		2927.26	35.6
2928.24	34.1		2901.18	14.6		2925.52	18.2		2918.15	26.7		2928.24	34.1
2928.83	34		2901.64	13.3		2926.18	20.6		2918.47	26.2		2928.83	34
2928.99	33.9		2902.32	13.9		2926.7	19.3		2918.95	25.7		2928.99	33.9
2930.12	37		2902.86	12.9		2927.02	19.5		2919.37	24.5		2930.12	37
2930.59	37.9		2903.57	12.4		2927.49	18.8		2920.18	26.9		2930.59	37.9
2931.71	45.4		2903.99	13.3		2928.02	18.1		2921.04	26.6		2931.71	45.4
2932.33	39.5		2904.58	14		2928.55	18.5		2921.46	25.9		2932.33	39.5
2933.01	40.5		2905.44	13.1		2929.09	19.4		2921.93	26.2		2933.01	40.5
2933.5	43.3		2905.89	13.2		2929.61	20.4		2922.53	26.1		2933.5	43.3
2935.37	43.1		2906.46	13.1		2930.31	23.8		2923.11	25.3		2935.37	43.1
2935.86	42		2906.8	13.1		2930.78	22.2		2923.5	26.6		2935.86	42
2936.17	41.6		2907.65	13.2		2931.85	24.9		2924.1	25		2936.17	41.6
2937.67	37.3		2908.29	12.6		2932.5	22.9		2924.65	26.7		2937.67	37.3
2939.34	38.4		2908.83	13.4		2932.89	22.9		2925.44	26.3		2939.34	38.4
2940.16	36.3		2909.15	13.4		2933.35	23.2		2926.15	25.8		2940.16	36.3
2940.78	35.2		2910.31	14.9		2933.96	19.6		2926.51	26.1		2940.78	35.2
2941.41	38.1		2911.36	13.2		2934.36	22.2		2926.97	25.2		2941.41	38.1
2942.14	43.3		2912.31	15		2934.72	21.7		2927.33	26.1		2942.14	43.3
2942.55	41.4		2913.41	14		2935.28	23.2		2927.68	26.9		2942.55	41.4
2942.98	38.9		2914.56	13.5		2935.8	23.7		2928.35	27.4		2942.98	38.9
2943.62	36		2915.11	13.5		2936.19	23.4		2929.25	27.1		2943.62	36
2944.51	36.5		2916.28	13.8		2936.75	20.3		2929.96	30.8		2944.51	36.5
2945.33	36.5		2917.09	14.6		2937.23	21		2930.67	30.2		2945.33	36.5
2946.17	34.9		2918.01	15.9		2937.99	22.8		2931.63	36.4		2946.17	34.9
2946.58	34.6		2918.44	14.6		2938.65	21.3		2933.3	35.7		2946.58	34.6
2947.43	35.3		2919.18	15		2938.93	21.3		2934.46	31		2947.43	35.3
2947.74	34.2		2919.86	13.2		2940.31	22.3		2935.04	35.1		2947.74	34.2
2948.13	34.6		2920.59	13.5		2940.95	21.6		2935.49	33.8		2948.13	34.6
2948.6	32.6		2921.16	13.5		2941.66	22.8		2936.31	30.5		2948.6	32.6
2949.01	33.9		2921.7	16		2942.15	26.7		2936.91	30.2		2949.01	33.9
2949.41	33.9		2922.16	15.3		2943.33	21.9		2938.03	31.4		2949.41	33.9
2949.95	34.4		2923.06	14.1		2943.71	21.2		2938.86	29.5		2949.95	34.4
2950.25	34.3		2923.32	14		2944.64	20.6		2939.19	29.5		2950.25	34.3
2951.3	36		2923.81	14.3		2945.3	20.2		2939.52	29.9		2951.3	36
2951.71	35.4		2924.78	12.7		2945.84	21.7		2940.52	29.7		2951.71	35.4
2952.4	34.9		2925.4	15.5		2946.83	20.7		2941.26	31.1		2952.4	34.9
2952.92	32.6		2926.07	13.4		2947.2	21.2		2941.78	34		2952.92	32.6
2953.51	34.5		2926.83	14		2947.6	21.1		2942.2	32.5		2953.51	34.5
2954.08	34.9		2927.26	14.8		2947.99	20.1		2942.78	30.9		2954.08	34.9
2954.44	35.8		2928.23	14.2		2949.05	19.8		2943.25	28.6		2954.44	35.8
2955.37	36.1		2928.67	15.5		2949.64	20.9		2943.84	29.9		2955.37	36.1
2956.57	38.4		2929.31	13.6		2950.42	21.6		2944.41	29.4		2956.57	38.4
2957.15	36.7		2930.15	17		2951.11	22.2		2945.25	29.4		2957.15	36.7
2958.73	38.8		2931.36	17.4		2951.91	19.6		2945.82	28.6		2958.73	38.8
2959.49	34.7		2932.03	18.1		2952.6	20.4		2946.33	27.5		2959.49	34.7
2960.39	34.9		2933.06	16.7		2952.99	21		2946.56	27.9		2960.39	34.9
2960.89	35.5		2933.32	17		2953.74	21		2947.16	30.7		2960.89	35.5
2961.66	35.4		2933.68	16.7		2954.22	19.3		2947.72	30		2961.66	35.4
2962.19	33.1		2934.92	19.3		2954.87	20.4		2948.32	29.1		2962.19	33.1
2962.74	33.8		2935.81	18		2955.33	21.9		2949.07	27.2		2962.74	33.8
2963.5	34.3		2936.52	15.8		2956.51	21.3		2949.68	27.5		2963.5	34.3
2964.55	34.6		2937.18	16.2		2957.14	21.6		2950.4	28.2		2964.55	34.6
2964.84	34.6		2937.49	16.2		2957.69	19.9		2951.3	28.3		2964.84	34.6
2965.53	34.2		2938.09	16.2		2958.22	21		2951.69	29.4		2965.53	34.2
2965.91	34.7		2938.76	16.1		2958.37	21		2952.08	27		2965.91	34.7
2966.52	34.6		2939.26	15.2		2958.91	20.2		2952.91	28.9		2966.52	34.6
2967.14	36.2		2939.74	14.4		2959.55	20.9		2953.54	29.5		2967.14	36.2
2967.53	34.5		2940.36	14.9		2961.25	20.5		2954.41	26.8		2967.53	34.5
2968.27	32.9		2940.65	14.2		2961.55	20.8		2955.22	31.2		2968.27	32.9
2969.01	31.6		2941.17	16.5		2962.57	18.9		2955.95	28.4		2969.01	31.6
2969.86	35.3		2942.1	18.1		2963.55	20.2		2956.58	30.5		2969.86	35.3
2970.33	34.4		2942.42	18.4		2964.26	19.5		2957.5	28.8		2970.33	34.4
2970.57	34.7		2942.91	16.3		2964.96	19		2958.51	28.5		2970.57	34.7
2971.28	31.6		2944.07	15.7		2965.49	19.6		2959.25	27.3		2971.28	31.6
2971.98	33.2		2945.21	14.5		2966.87	20.7		2959.75	26.6		2971.98	33.2
2972.53	34.1		2945.69	15.4		2967.41	19.1		2960.06	26.9		2972.53	34.1
2973.13	34		2946.44	15.7		2968.04	19.8		2960.74	26		2973.13	34
2973.93	34.8		2947.12	13.8		2968.34	19.4		2961.2	27		2973.93	34.8
2974.38	34.5		2947.69	15.3		2968.98	18.9		2961.81	26.7		2974.38	34.5
2975.53	34.7		2948.09	15.1		2969.39	20		2962.18	28.3		2975.53	34.7
2976.22	32.3		2948.73	15.6		2970.31	20		2962.88	25.8		2976.22	32.3
2976.58	33.6		2949.72	13.4		2970.98	19.6		2963.4	25.9		2976.58	33.6
2977.5	34.6		2950.33	14.8		2971.41	20.1		2963.8	26		2977.5	34.6
2978.26	31.2		2951.21	14.8		2972.07	19.6		2964.36	29		2978.26	31.2
2979.07	34.6		2952.19	14.4		2972.53	19.5		2965.82	26.6		2979.07	34.6
2979.65	33		2953.03	16		2972.91	20.1		2966.03	26.6		2979.65	33
2980.19	34.2		2953.79	15.1		2973.34	19.6		2966.5	25.1		2980.19	34.2
2980.63	33.6		2955.11	16.4		2973.84	18.9		2967.05	27		2980.63	33.6
2981.22	32.8		2955.53	14.9		2974.44	19.4		2967.43	27.5		2981.22	32.8
2981.91	33.5		2956.14	16.9		2975.16	20.4		2967.87	26.7		2981.91	33.5
2982.91	33.7		2956.75	16.7		2976.02	18.6		2968.18	26.7		2982.91	33.7
2983.58	32.8		2957.58	15.4		2976.64	18.1		2968.54	25.6		2983.58	32.8
2984.16	31.7		2958.05	14.1		2977.14	19.5		2968.95	26.3		2984.16	31.7
2984.78	33.8		2958.51	15.5		2977.44	19.9		2969.9	27.6		2984.78	33.8
2985.76	34.3		2959.46	14.2		2978.18	18.9		2970.84	27.1		2985.76	34.3
2986.36	33.2		2960.17	15		2978.87	18.4		2971.56	27.5		2986.36	33.2
2986.7	33.1		2960.74	14.4		2979.68	18.7		2972.67	27.4		2986.7	33.1
2987.16	32.5		2961.68	15.5		2980.04	19.1		2973.34	27.2		2987.16	32.5
2987.8	32		2962.44	14.2		2980.74	20.5		2974.25	27		2987.8	32
2988.47	32.9		2963.08	15.2		2981.47	19.8		2974.57	26.7		2988.47	32.9
2988.82	34.2		2963.71	14.9		2982.36	20.7		2975.25	27.5		2988.82	34.2
2990.25	35.4		2964.26	13.9		2983.25	19.4		2976.15	25.3		2990.25	35.4
2991.01	32.9		2964.74	14.4		2983.89	18.9		2977.09	26.6		2991.01	32.9
2991.48	32.8		2965.51	15.4		2984.65	20.1		2977.51	26.5		2991.48	32.8
2991.76	32.1		2965.84	14.9		2985.6	19.1		2978.2	26.6		2991.76	32.1
2992.25	33.2		2966.3	13.6		2986.68	18		2979.03	26.2		2992.25	33.2
2993.24	31.4		2966.99	14.8		2987.71	20		2979.61	24.9		2993.24	31.4
2993.73	34.7		2967.72	15.7		2988.14	20.2		2979.92	25.6		2993.73	34.7
2994.35	32.4		2968.23	15.4		2989.02	19.5		2980.47	26.6		2994.35	32.4
2995.66	33.1		2968.59	14.9		2989.18	19.5		2980.99	28		2995.66	33.1
2996.33	32.6		2969.1	14.2		2990.28	20.1		2982.24	27		2996.33	32.6
2997.14	34.2		2969.58	14.2		2991.24	19.2		2982.54	27.5		2997.14	34.2
2998.24	33.7		2969.93	13.4		2991.66	20.1		2983.52	27.3		2998.24	33.7
2999.16	32		2970.32	13.8		2992.27	20.9		2983.96	25.8		2999.16	32
2999.9	33.2		2971.22	14.4		2992.94	20.9		2984.48	27.3		2999.9	33.2
3000.23	32.8		2971.86	16.1		2993.37	18.8		2985.14	25.1		3000.23	32.8
3000.76	33.3		2972.76	13.3		2994.25	18.3		2985.83	25.4		3000.76	33.3
3001.08	34.6		2973.23	14.6		2994.96	20		2986.63	28		3001.08	34.6
3001.77	34.2		2973.67	14		2995.77	18.7		2987.17	27		3001.77	34.2
3002.42	32.7		2974.45	12.9		2996.22	17.1		2987.52	26.4		3002.42	32.7
3003.28	31.8		2974.89	13.8		2997.05	19.3		2987.89	27.7		3003.28	31.8
3004.1	34.9		2975.35	14.8		2998.01	20.9		2988.48	25.3		3004.1	34.9
3004.54	31.4		2975.97	14.9		2998.77	17.8		2988.83	25.4		3004.54	31.4
3004.96	34.2		2976.46	14.8		2999.47	20.2		2989.51	26.8		3004.96	34.2
3005.65	33.2		2977.03	14.7		2999.99	19.6		2990.01	26.2		3005.65	33.2
3007.23	33.8		2977.68	14.1		3000.79	17.7		2990.33	26.7		3007.23	33.8
3007.63	35.1		2978.09	13.9		3001.18	19.5		2991.04	27.4		3007.63	35.1
3008.05	33.6		2978.49	14.1		3001.63	19		2991.77	27		3008.05	33.6
3008.87	34.1		2979.3	14.4		3002.38	20		2992.15	27		3008.87	34.1
3009.42	34		2979.77	13.2		3002.86	20		2993.81	26.5		3009.42	34
3010.03	33.8		2980.72	14.5		3003.29	18.1		2995	24.6		3010.03	33.8
3010.84	34.2		2981.34	13		3003.74	19.1		2995.67	28.1		3010.84	34.2
3011.14	34.2		2981.89	14.8		3004.21	18.2		2996.36	27.1		3011.14	34.2
3012.06	32.9		2982.83	13.2		3004.78	19.5		2997.14	26.3		3012.06	32.9
3012.78	35.3		2983.38	15.7		3005.17	19.1		2997.67	27.6		3012.78	35.3
3013.8	32.9		2984.26	15		3005.53	20.2		2998.44	25.9		3013.8	32.9
3014.43	32.5		2985.57	14.4		3005.89	19.7		2999.05	27.6		3014.43	32.5
3015.23	31.9		2986.44	13.4		3006.48	19.1		2999.79	26.7		3015.23	31.9
3015.63	34.4		2986.88	13.8		3006.96	18.6		3000.04	26.9		3015.63	34.4
3016	34.4		2987.19	14		3008.08	21.2		3001.15	27.1		3016	34.4
3016.54	33.6		2987.56	14.1		3008.76	19.4		3001.99	25.9		3016.54	33.6
3017.09	33.5		2988.07	14.5		3009.27	19.6		3003.08	27.9		3017.09	33.5
3018.13	35.7		2988.49	15.4		3009.94	19.5		3003.58	27		3018.13	35.7
3018.55	34.6		2989.36	13.4		3010.51	18.8		3004.42	27.8		3018.55	34.6
3019.04	34.3		2989.79	12.8		3011.06	19.6		3005.24	25.3		3019.04	34.3
3019.39	33.7		2990.52	15		3011.44	18.3		3006.12	25.9		3019.39	33.7
3020.33	37.6		2991.41	13.8		3012.27	21.2		3006.8	27.3		3020.33	37.6
3021.04	33.4		2992.48	14.3		3012.54	21.1		3007.44	26.9		3021.04	33.4
3021.44	36		2993.44	14.9		3013.51	19.2		3008.03	27.7		3021.44	36
3021.89	33.2		2994.29	13.2		3014.3	19.4		3008.47	27.6		3021.89	33.2
3022.61	32.7		2995.17	14.5		3014.74	19.5		3008.99	25.8		3022.61	32.7
3023.27	32.8		2996.1	13.6		3015.52	18.6		3009.71	28.5		3023.27	32.8
3024.19	34.6		2997.17	14.7		3016.17	19.4		3010.36	26.2		3024.19	34.6
3024.75	35.9		2998.08	14.7		3016.64	19.5		3011.02	26.1		3024.75	35.9
3025.83	34.5		2998.84	13.4		3017.37	18.5		3011.6	25.1		3025.83	34.5
3026.45	34		2999.49	14.7		3017.76	18.4		3012.15	29		3026.45	34
3027.16	36.8		2999.96	15.2		3018.38	20.8		3012.78	25.7		3027.16	36.8
3027.85	35.6		3000.54	12.9		3018.73	19.8		3013.55	26.2		3027.85	35.6
3028.58	35.4		3000.92	13.4		3019.24	19.4		3014.16	25.2		3028.58	35.4
3029.17	31.9		3001.29	13.7		3019.51	19.1		3014.63	27.9		3029.17	31.9
3029.53	34		3001.76	14.1		3020.2	20		3015.09	26.7		3029.53	34
3030.01	34.9		3002.13	15.6		3020.85	18.5		3015.72	27		3030.01	34.9
3030.41	35.3		3002.88	15.4		3021.39	19.4		3016.43	27.5		3030.41	35.3
3031.4	37.9		3003.53	15		3022.1	19.2		3016.92	26.6		3031.4	37.9
3032.38	35.5		3004.5	14.5		3022.83	20.6		3017.62	28.2		3032.38	35.5
3033.44	37		3005.32	14.9		3023.57	20.9		3018.45	29.2		3033.44	37
3034	34.8		3005.66	15.5		3024.36	20		3019.42	27.4		3034	34.8
3034.62	35.9		3006.31	14.3		3025.2	18.9		3019.75	27		3034.62	35.9
3034.97	35.9		3006.98	13.5		3025.62	20.3		3020.48	25.3		3034.97	35.9
3035.99	37.3		3007.97	15.4		3026.94	18.9		3020.9	26.6		3035.99	37.3
3036.48	38		3008.53	15.6		3027.74	21.8		3021.59	26.5		3036.48	38
3037.97	37.3		3009.36	13		3028.19	20.7		3022.32	29.1		3037.97	37.3
3038.58	36.6		3009.8	14		3028.73	19.5		3023	27.9		3038.58	36.6
3039.79	36.1		3010.7	13.7		3029.16	18.6		3023.43	27.6		3039.79	36.1
3040.48	35.3		3012.15	14.4		3029.69	19		3024	27		3040.48	35.3
3041.09	34.7		3012.6	13		3030.28	20.1		3024.55	26		3041.09	34.7
3041.57	36.1		3013.16	13.7		3030.61	19.9		3024.98	28.1		3041.57	36.1
3042.49	37.3		3013.63	13		3031.04	19.9		3025.71	29		3042.49	37.3
3043.24	37.4		3014.15	14.9		3031.4	21.5		3026.47	27.9		3043.24	37.4
3043.83	40.8		3014.56	16.3		3031.92	19.3		3026.83	28.6		3043.83	40.8
3044.59	36.4		3016.09	14.9		3032.44	22.4		3027.62	28.9		3044.59	36.4
3045.44	39		3016.65	14		3033.13	21.4		3027.89	28.4		3045.44	39
3046.59	37		3017.15	12.7		3033.9	20.1		3028.63	27.8		3046.59	37
3046.89	37.3		3017.73	14.5		3034.56	20.8		3029.44	27.9		3046.89	37.3
3047.41	38.8		3018.22	14.4		3034.87	20.6		3029.96	28.5		3047.41	38.8
3047.67	38.7		3018.73	14.8		3035.43	21.1		3030.4	29.1		3047.67	38.7
3048.21	37.7		3019.83	15.3		3036.06	20.5		3031.37	28.5		3048.21	37.7
3048.63	38.7		3020.34	14.3		3037.21	22.4		3032.16	27.7		3048.63	38.7
3049.22	37.5		3020.97	15.4		3038.54	21.8		3032.61	28.5		3049.22	37.5
3049.44	37.3		3021.3	15		3039.49	20.9		3032.96	29.3		3049.44	37.3
3050.02	37.3		3022.2	14		3040.13	20.5		3033.87	27.7		3050.02	37.3
3050.65	39.3		3022.86	13.6		3040.64	21.4		3034.87	28.8		3050.65	39.3
3051.73	42.5		3023.27	15.2		3041.08	21.3		3036.29	30.2		3051.73	42.5
3052.57	40.6		3023.75	14.7		3041.76	19.9		3037.41	29		3052.57	40.6
3052.92	39.3		3024.23	16.1		3042.41	20.2		3037.82	30.3		3052.92	39.3
3053.54	39.4		3025.1	14.4		3042.93	21.2		3038.74	27.5		3053.54	39.4
3054	37.8		3025.77	14.5		3043.68	19.7		3039.49	29.7		3054	37.8
3054.48	40.1		3026.23	16.2		3044.51	21.5		3040.05	27.6		3054.48	40.1
3054.97	39.4		3026.87	15.4		3045.14	21.2		3040.7	27.7		3054.97	39.4
3055.59	37.7		3027.47	14.2		3046.35	21.7		3041.34	27.3		3055.59	37.7
3056.23	40.5		3028.06	15.7		3046.79	20.6		3041.75	29		3056.23	40.5
3056.87	40.3		3028.58	15.5		3047.74	21.4		3042.62	28.9		3056.87	40.3
3057.99	40.8		3029.71	13.9		3048.31	23		3043.4	31.7		3057.99	40.8
3059.01	40.2		3030.32	15.5		3048.75	21.8		3043.69	30		3059.01	40.2
3059.79	41.1		3030.97	15.8		3049.31	21.9		3044.54	28.7		3059.79	41.1
3060.28	40.7		3031.73	16		3050.08	20.9		3045	25.5		3060.28	40.7
3061.17	42.8		3032.32	13.1		3050.66	22.7		3045.62	29.4		3061.17	42.8
3061.82	40.6		3033.03	16		3051.08	21.7		3046.2	30.4		3061.82	40.6
3063.1	40.8		3034	17		3051.55	21.4		3046.79	28.5		3063.1	40.8
3063.3	40.6		3034.48	14.8		3051.95	21.4		3046.95	28.5		3063.3	40.6
3063.94	42.3		3034.93	15.6		3052.44	23.9		3047.64	30.1		3063.94	42.3
3064.4	40.5		3035.33	14.9		3053.12	22.2		3048.36	30.6		3064.4	40.5
3064.85	42		3036.45	16.1		3053.72	24.4		3049.37	30.9		3064.85	42
3065.48	41.7		3037.38	15.4		3054.25	22.6		3050.44	28.7		3065.48	41.7
3066.06	41		3037.84	15.9		3054.7	21.9		3051.08	32.4		3066.06	41
3066.95	43.6		3038.06	16		3055.15	21.7		3052.11	30.3		3066.95	43.6
3067.61	42.1		3038.58	15.2		3055.96	23.2		3052.51	31.6		3067.61	42.1
3068.18	41		3039.27	14.7		3056.52	24		3053.54	31.3		3068.18	41
3069.06	43		3040.1	14.9		3056.91	22		3053.87	31.4		3069.06	43
3069.71	43.1		3040.72	16.3		3057.92	24		3054.37	30.2		3069.71	43.1
3069.92	42.9		3041.91	15.2		3058.29	22.7		3055.04	32.3		3069.92	42.9
3070.8	42.5		3042.62	15.4		3058.77	23.5		3055.93	30.8		3070.8	42.5
3071.34	42.4		3043.05	15.4		3059.15	24.8		3056.38	32.1		3071.34	42.4
3071.86	43.8		3043.35	16		3059.82	25.5		3057.19	31.4		3071.86	43.8
3072.47	45.2		3043.99	17.1		3060.33	22.6		3057.92	31.4		3072.47	45.2
3073.49	43.5		3044.32	16.3		3060.68	24.3		3058.22	31.8		3073.49	43.5
3073.88	43.6		3045.3	16		3061.76	24.6		3058.89	30.6		3073.88	43.6
3074.37	42.6		3046.11	17.1		3062.44	22.3		3059.52	31.8		3074.37	42.6
3074.96	42.1		3046.52	15.2		3063.23	25.9		3060.04	31.9		3074.96	42.1
3075.43	44.7		3047.13	14.8		3063.61	25.2		3060.82	32.1		3075.43	44.7
3075.94	43.6		3047.79	16.3		3064.11	24.4		3061.6	31.9		3075.94	43.6
3076.87	43.2		3048.73	16.8		3064.91	25.6		3061.93	33.4		3076.87	43.2
3077.77	46.9		3049.23	15.4		3065.83	23.7		3062.57	34		3077.77	46.9
3078.67	45		3049.53	15.4		3066.2	24.3		3063.33	34.5		3078.67	45
3079.07	44.9		3050.69	15.7		3066.92	26.1		3064.31	31.9		3079.07	44.9
3080.25	45.4		3051.31	16.1		3067.53	24.3		3064.69	33.6		3080.25	45.4
3080.81	43.7		3052.43	15.9		3068.15	26.3		3065.52	32.7		3080.81	43.7
3081.28	44		3052.76	15.7		3069	25.8		3065.85	33.1		3081.28	44
3081.66	45.1		3053.53	17.1		3069.78	25.8		3066.49	34.8		3081.66	45.1
3082.12	46.2		3054.1	16.5		3070.75	24.2		3067.15	32.8		3082.12	46.2
3083.1	46.4		3054.82	17.4		3071.48	23.8		3067.62	32		3083.1	46.4
3083.65	42.2		3055.9	17		3072.16	23.5		3068.14	36.8		3083.65	42.2
3084.51	46.9		3056.21	16.7		3072.7	24.4		3068.48	34.7		3084.51	46.9
3084.91	46.5		3056.66	18.3		3073.73	26.9		3069.26	35.8		3084.91	46.5
3085.44	43.3		3057.37	17.7		3074.9	26.9		3069.93	35.2		3085.44	43.3
3086.4	46.8		3058.03	16.6		3075.6	24.6		3070.93	37.6		3086.4	46.8
3087.28	46.3		3058.59	17.3		3076.17	25.6		3071.46	34.3		3087.28	46.3
3087.88	45.4		3059.07	17.3		3076.71	27		3071.88	34.5		3087.88	45.4
3088.96	45.7		3060.21	19.4		3077.57	23.9		3072.32	33.7		3088.96	45.7
3089.27	44.4		3060.79	16.8		3078.29	25.6		3072.85	34.8		3089.27	44.4
3089.82	44.4		3061.63	18.3		3079.12	25.7		3073.16	34.8		3089.82	44.4
3090.35	44.3		3062.4	17.9		3079.98	25.5		3073.84	33.8		3090.35	44.3
3090.72	46.2		3063.1	17.9		3080.54	25.9		3074.43	35.5		3090.72	46.2
3091.1	45		3063.59	17.4		3080.92	26.5		3075.3	35.1		3091.1	45
3091.6	44.2		3064.36	17.9		3081.39	24.7		3075.72	35		3091.6	44.2
3092.78	44.7		3065.26	18.3		3082.3	28.1		3076.29	35.9		3092.78	44.7
3093.39	46.7		3066.26	18.9		3083.4	25.1		3076.74	35.9		3093.39	46.7
3093.91	47.2		3067.68	19.4		3083.94	26.7		3077.34	34.7		3093.91	47.2
3094.73	46.7		3068.35	17.6		3085.12	26.9		3078.01	36.7		3094.73	46.7
3095.52	47.3		3068.72	16.8		3085.83	25.6		3078.77	36.8		3095.52	47.3
3096.08	41.9		3069.23	16.3		3086.99	26.8		3079.09	36.4		3096.08	41.9
3096.58	45.6		3069.85	19		3087.76	26.2		3079.81	35.6		3096.58	45.6
3097.04	45.4		3071.05	18		3088.78	25.8		3080.7	34.2		3097.04	45.4
3097.55	46.3		3071.51	17.7		3089.83	25.6		3081.26	36		3097.55	46.3
3098.47	45.1		3072.18	18.5		3090.43	25.7		3082.39	35.3		3098.47	45.1
3099.24	49		3072.47	18.6		3090.95	27.1		3082.57	35.2		3099.24	49
3099.9	47.2		3073.17	19		3091.59	27.2		3083.08	34.3		3099.9	47.2
3100.21	47.1		3073.92	19.2		3092.25	26.5		3083.82	35.1		3100.21	47.1
3101	49.4		3074.57	20.6		3092.97	26.9		3084.31	34.7		3101	49.4
3101.94	45.8		3075.42	17.5		3093.73	27.4		3084.98	37.1		3101.94	45.8
3102.58	46.3		3076.19	19.9		3094.14	26.1		3085.39	36.9		3102.58	46.3
3103.16	46		3076.94	18.3		3094.95	27.2		3086.13	36.3		3103.16	46
3104.08	48		3077.45	19.1		3095.39	27		3086.8	36.8		3104.08	48
3105.36	47.2		3078.38	20.1		3095.95	27.7		3087.36	35.7		3105.36	47.2
3105.93	45.7		3079.04	19.6		3096.9	26.5		3087.96	38		3105.93	45.7
3106.22	45.4		3079.88	17.5		3097.55	27.2		3088.95	36.8		3106.22	45.4
3106.52	45.7		3080.29	18.7		3098.27	28.8		3089.45	37.5		3106.52	45.7
3107.36	47		3081.22	18.1		3098.81	28		3090.03	37.7		3107.36	47
3108.7	44.2		3081.81	18.1		3099.4	26.9		3090.45	38.9		3108.7	44.2
3109.1	45.7		3082.73	19.3		3100.54	28.5		3091.2	37.6		3109.1	45.7
3109.9	46.3		3083.61	18.8		3101.25	27.5		3092.34	37.4		3109.9	46.3
3110.54	49		3084.1	18.9		3101.58	26.6		3093.38	37		3110.54	49
3111.45	47.4		3085.07	17.9		3102.52	27.5		3093.99	35.8		3111.45	47.4
3111.87	46.9		3085.87	18.7		3103.06	28.2		3094.44	37.3		3111.87	46.9
3112.35	45.3		3086.29	19.3		3103.7	27.2		3094.84	37.9		3112.35	45.3
3112.7	45		3087.15	18.3		3104.82	28.7		3095.31	35.2		3112.7	45
3113.24	44.7		3087.58	19.3		3105.57	27.7		3096	37.3		3113.24	44.7
3113.86	49.3		3088.2	17.7		3106.6	27.5		3096.78	36.4		3113.86	49.3
3114.27	46.1		3088.87	20.8		3107	27.7		3097.51	39.8		3114.27	46.1
3115.06	46.7		3089.73	17.8		3107.97	26.3		3098.43	39		3115.06	46.7
3115.77	46.9		3090.78	20.6		3108.34	26.3		3099.39	36.8		3115.77	46.9
3116.13	47.8		3091.3	20.4		3108.77	26.7		3100.33	38.5		3116.13	47.8
3116.88	45.1		3091.77	19.6		3109.1	27.4		3101.24	40.7		3116.88	45.1
3117.4	49.1		3092.51	21.9		3109.5	27.5		3102.48	40		3117.4	49.1
3118.11	46.2		3093.49	20.3		3110.2	28.9		3102.96	38.6		3118.11	46.2
3118.9	48.1		3094.28	20.3		3110.79	28.1		3103.48	38.1		3118.9	48.1
3119.51	46.4		3094.65	19.5		3111.19	28		3104.18	38.4		3119.51	46.4
3120.17	47.3		3095.09	20.3		3111.59	26.7		3104.95	37.4		3120.17	47.3
3120.89	46.7		3096.08	19.1		3112.06	25.2		3105.28	38.4		3120.89	46.7
3121.68	45.8		3097.21	20.3		3112.69	26.6		3105.75	37.6		3121.68	45.8
3122.03	47.5		3098.27	20.5		3113.37	28.7		3106.48	37.7		3122.03	47.5
3122.49	46.5		3099.03	19.1		3114.13	27.3		3106.68	37.7		3122.49	46.5
3122.85	48.7		3099.52	19.2		3114.78	28.1		3107.72	38.5		3122.85	48.7
3123.47	44.5		3100.19	18.3		3115.21	26.3		3107.89	38.5		3123.47	44.5
3124.49	49.1		3100.67	18.5		3115.67	27.9		3108.72	40		3124.49	49.1
3125.27	47.1		3101.26	20.5		3116.38	27.7		3109.6	36.5		3125.27	47.1
3126.08	46.5		3101.75	19.5		3117.16	28		3110.21	39.2		3126.08	46.5
3126.44	45.5		3102.27	19.1		3117.7	26.3		3110.5	39		3126.44	45.5
3127.08	46.8		3103	18.9		3118.22	28.1		3111.18	36.7		3127.08	46.8
3127.97	48.9		3103.5	18.9		3119.14	29.7		3111.62	38.6		3127.97	48.9
3128.65	47.6		3104.21	20.6		3119.74	26.2		3112.18	38.7		3128.65	47.6
3129.63	43.9		3105.01	19		3120.66	27.2		3112.85	40.5		3129.63	43.9
3130.44	45.6		3105.47	19.4		3121.13	26.4		3113.31	38.5		3130.44	45.6
3131.12	46		3105.9	19.7		3121.71	27.9		3114.12	39.3		3131.12	46
3131.97	48.8		3106.41	19.3		3122.64	26.9		3115.25	40.4		3131.97	48.8
3132.7	47.7		3107.01	19		3123.54	27.4		3115.71	40.1		3132.7	47.7
3133.55	46.4		3107.52	20.6		3124.09	27.5		3116.88	39		3133.55	46.4
3134.41	47.1		3107.87	20.2		3124.9	26.7		3117.61	37.7		3134.41	47.1
3135.23	45.3		3108.67	19.7		3125.22	26.3		3118.16	40		3135.23	45.3
3136.26	49.7		3109.55	18.5		3125.98	28.1		3119.01	38.9		3136.26	49.7
3136.72	45		3110.11	19.5		3126.5	26.2		3119.37	36.7		3136.72	45
3137.18	43.6		3111.22	19.7		3127.26	28.3		3119.99	36.5		3137.18	43.6
3137.58	45.9		3111.8	21.4		3127.69	27.3		3120.53	38.9		3137.58	45.9
3138.24	45.1		3112.42	20.7		3128.53	26		3121.34	37.9		3138.24	45.1
3138.94	47.1		3112.84	19.3		3129.42	26.6		3122.12	38.4		3138.94	47.1
3139.65	45.2		3113.79	20.3		3129.83	25.9		3122.68	38		3139.65	45.2
3140.28	45.4		3114.18	21.5		3130.45	28		3123.69	36.6		3140.28	45.4
3140.62	45.8		3114.55	21		3131.97	27.9		3124.23	36.4		3140.62	45.8
3141.01	44.9		3115.02	20.8		3132.88	27.2		3125.03	39.2		3141.01	44.9
3141.52	47.1		3115.72	20.7		3133.29	27.4		3125.55	38.5		3141.52	47.1
3142.81	46.3		3116.59	18.1		3133.83	27.9		3126.25	37.3		3142.81	46.3
3143.63	46.6		3116.95	20.7		3134.55	27.4		3126.67	36.8		3143.63	46.6
3144.48	45.8		3117.38	18.9		3135.02	26.7		3127.03	38.7		3144.48	45.8
3145.11	46.7		3117.87	21.5		3135.8	25.7		3127.51	36.6		3145.11	46.7
3145.89	49.5		3118.61	19.3		3136.12	27.7		3127.82	37.1		3145.89	49.5
3146.6	45.1		3119.08	19.1		3136.56	24		3128.78	36.7		3146.6	45.1
3147.23	46.8		3119.71	19.8		3137.19	27.1		3129.46	39.1		3147.23	46.8
3148.37	48.3		3120.29	19.7		3137.69	25.7		3130.58	39.8		3148.37	48.3
3149.44	45.6		3121.13	20.2		3137.97	25.8		3131.45	39.3		3149.44	45.6
3150.28	44.5		3121.51	21		3138.62	26.6		3132.08	40		3150.28	44.5
3151.78	47.4		3122.3	21		3139.17	27.1		3132.94	37		3151.78	47.4
3152.22	45.4		3123.24	21		3140	27.3		3133.5	35.5		3152.22	45.4
3152.89	44.8		3123.66	19.7		3140.98	29.3		3133.9	37.1		3152.89	44.8
3153.64	42.6		3124.18	21.1		3141.95	26.4		3134.56	36.9		3153.64	42.6
3154.08	42.7		3124.8	20.7		3142.55	27.2		3135.02	37.2		3154.08	42.7
3154.72	43.7		3125.54	21.6		3142.83	26.9		3135.41	37.2		3154.72	43.7
3155.62	46.2		3126.48	20.3		3143.57	26.9		3135.96	35		3155.62	46.2
3156.11	45.4		3127.25	21.5		3144.13	27		3136.58	38.3		3156.11	45.4
3156.77	46.3		3128.1	20		3144.76	26.7		3137.45	38.8		3156.77	46.3
3157.44	44.8		3128.65	18.7		3145.46	27.4		3138.07	37.9		3157.44	44.8
3157.98	46.4		3129.36	21.9		3145.96	27.7		3138.72	36.7		3157.98	46.4
3158.54	45.1		3129.76	20.6		3146.72	28.2		3138.96	36.7		3158.54	45.1
3158.95	45.6		3130.33	20.8		3147.69	28.6		3139.75	36		3158.95	45.6
3159.43	45.6		3131.11	18.2		3148.13	27		3140.54	37.3		3159.43	45.6
3160.37	43.8		3131.52	19.2		3148.77	26.7		3141.44	35		3160.37	43.8
3160.89	47.9		3132.21	21.7		3149.3	24.6		3142.15	37.6		3160.89	47.9
3161.51	47.2		3132.93	19.4		3149.73	25.6		3142.94	38		3161.51	47.2
3161.84	45.7		3134.24	20.8		3149.99	25.9		3143.36	37.4		3161.84	45.7
3162.4	45.4		3135.34	20.5		3150.51	24.5		3144.47	36.5		3162.4	45.4
3163.18	47.4		3136.43	21		3150.75	24.3		3145.06	38.1		3163.18	47.4
3163.92	46.8		3137.36	20.7		3151.45	27.2		3146	37.4		3163.92	46.8
3164.44	45.8		3138.47	20.2		3152.54	26.3		3147.34	36.4		3164.44	45.8
3165.2	45.9		3138.83	20.2		3153.36	27.6		3148.27	35.2		3165.2	45.9
3166.33	47.9		3139.59	18.2		3154.39	26.7		3148.72	36.5		3166.33	47.9
3166.66	48.7		3140.35	19.4		3155.2	26.1		3148.97	36.7		3166.66	48.7
3167.22	45.4		3140.81	20.2		3155.81	26.2		3149.44	37.9		3167.22	45.4
3168.11	43.5		3141.33	20.5		3156.25	25.9		3149.84	36.4		3168.11	43.5
3168.53	43.5		3142.17	21.8		3156.89	25.6		3150.48	39.3		3168.53	43.5
3169.43	49.4		3143.52	18.2		3157.39	26.5		3151.69	37.4		3169.43	49.4
3170.43	47.2		3143.85	18.7		3157.92	25.6		3152.4	36.8		3170.43	47.2
3170.91	49.6		3144.25	18.8		3158.57	25.9		3153.15	36.2		3170.91	49.6
3172.08	48.7		3144.59	19.4		3159.01	25.6		3153.92	36.6		3172.08	48.7
3173.01	48.4		3145.49	18.8		3159.66	27.9		3155.08	36.8		3173.01	48.4
3174.75	76.6		3145.87	19.4		3160.17	26.4		3155.42	36.2		3174.75	76.6
3176.08	124.4		3146.29	19.6		3161.07	28.8		3156.15	35.8		3176.08	124.4
3177.41	108.9		3147.67	20.6		3161.99	28.1		3156.66	35.6		3177.41	108.9
3178.9	75.5		3148.52	21.3		3162.45	27.3		3157.62	36.1		3178.9	75.5
3179.3	77.3		3148.84	20.6		3163.33	27.4		3158.21	37		3179.3	77.3
3180.94	79.8		3149.64	19.3		3164.09	27.1		3158.7	37		3180.94	79.8
3181.62	72.1		3150.23	17.8		3164.67	27.5		3160.13	38.2		3181.62	72.1
3182.6	80.5		3151.23	19.6		3165.57	26.6		3160.92	35.8		3182.6	80.5
3183.88	68.4		3151.83	19.4		3166.2	28.3		3161.55	40.6		3183.88	68.4
3184.29	71.6		3152.33	17.9		3167.1	25.9		3162.57	36.5		3184.29	71.6
3184.81	63		3152.84	17.8		3167.76	26.9		3163.37	39.2		3184.81	63
3185.6	68.8		3153.29	18.5		3168.34	26.4		3163.96	37		3185.6	68.8
3186.39	61.8		3153.75	18.3		3168.91	28.2		3164.75	37.7		3186.39	61.8
3186.86	59.2		3154.64	19.1		3169.68	27.5		3165.24	36.7		3186.86	59.2
3187.67	61.7		3155.24	19.8		3170.59	29.2		3165.59	35.6		3187.67	61.7
3188.67	53.7		3155.58	19.3		3171.62	29.3		3166.25	37.2		3188.67	53.7
3189.43	55.8		3156.05	19.5		3172.68	26.2		3166.86	37.6		3189.43	55.8
3189.84	56.3		3156.6	19.5		3174.45	42.5		3167.25	36.8		3189.84	56.3
3190.58	54.6		3157.02	19.3		3175.98	69.3		3167.84	37.5		3190.58	54.6
3191.31	56.4		3157.39	19.9		3177.4	63.5		3168.68	35.7		3191.31	56.4
3192.33	51.3		3158.4	18.3		3179.06	44.9		3169.81	38.7		3192.33	51.3
3192.76	51.7		3159.08	18.6		3179.21	44.8		3170.4	38.3		3192.76	51.7
3193.29	55.2		3159.43	18.9		3180	37.9		3171.01	39.4		3193.29	55.2
3193.99	50		3160.23	21.2		3180.98	46.4		3172.03	40.4		3193.99	50
3194.67	50		3160.99	19.6		3182.85	45.6		3172.86	39.7		3194.67	50
3195.45	50.2		3162.11	20.6		3184.23	42.3		3174.62	63.4		3195.45	50.2
3196.44	50.6		3162.88	18.3		3184.97	37.1		3175.96	101.5		3196.44	50.6
3197.21	49.8		3163.3	18.9		3185.58	37.5		3177.33	89.1		3197.21	49.8
3197.66	50.1		3163.73	18.9		3186.17	37.6		3178.94	64.1		3197.66	50.1
3198.12	51.3		3164.45	19.5		3187.35	32.9		3179.93	53.3		3198.12	51.3
3199.34	47.7		3165.3	19.9		3187.8	34.1		3180.92	65.9		3199.34	47.7
3200.19	48.3		3165.76	18.6		3188.26	34.2		3182.57	63.4		3200.19	48.3
3200.93	46.8		3166.38	19.3		3189.2	34.9		3184.13	54.7		3200.93	46.8
3201.41	47.7		3166.96	18.4		3189.77	32.3		3184.92	50.3		3201.41	47.7
3201.95	47.4		3167.8	21.9		3190.41	31.9		3185.5	48.8		3201.95	47.4
3203.02	46.7		3168.5	20.2		3190.89	32.7		3186.22	51.8		3203.02	46.7
3203.64	45.4		3169.36	19.3		3191.84	30.4		3187.01	46.3		3203.64	45.4
3204.11	46.2		3169.81	20.1		3192.38	31.5		3187.5	46.5		3204.11	46.2
3204.48	46.4		3170.17	19.3		3193.57	30.9		3188.02	48.3		3204.48	46.4
3204.97	46.1		3170.56	19.9		3194.16	30.8		3189.07	45.4		3204.97	46.1
3205.33	45.3		3171.01	19.6		3195.09	29.1		3189.55	46.6		3205.33	45.3
3205.88	45.8		3171.73	19.9		3195.74	30.8		3189.92	45.8		3205.88	45.8
3206.81	42.8		3172.12	20.4		3196.36	28.4		3190.3	43.9		3206.81	42.8
3207.38	43.8		3172.92	19.8		3196.97	28.5		3190.89	43.6		3207.38	43.8
3208.32	44.5		3174.62	33.5		3197.35	29.3		3191.75	42.4		3208.32	44.5
3208.99	43.4		3175.88	51.9		3198.15	29.4		3192.32	42.2		3208.99	43.4
3209.44	44		3177.25	43.2		3198.85	28.2		3193.12	43.1		3209.44	44
3210.06	45.4		3178.77	31.9		3199.3	28.5		3194.5	41.5		3210.06	45.4
3211.28	44.7		3179.2	30.7		3199.74	28.5		3195.31	38.8		3211.28	44.7
3211.67	45.6		3179.58	30.1		3200.11	28.3		3196.18	41.1		3211.67	45.6
3212.91	43.3		3181.09	33.8		3201.06	27.4		3196.54	40.3		3212.91	43.3
3213.88	43		3182.73	33.2		3201.77	26.7		3197.48	40.6		3213.88	43
3214.5	44.8		3183.63	29.3		3202.39	27.7		3198.25	40.3		3214.5	44.8
3215.37	43.9		3184.2	29.7		3202.98	28.1		3198.77	41		3215.37	43.9
3215.57	43.7		3184.86	28.5		3203.9	24.5		3199.22	39.7		3215.57	43.7
3216.01	41.6		3185.57	27.2		3204.35	27.3		3199.93	38		3216.01	41.6
3216.78	45.6		3186.42	24.5		3204.84	27.1		3200.93	38.7		3216.78	45.6
3217.45	43.3		3187.01	24.5		3205.67	26.8		3201.71	38.8		3217.45	43.3
3217.96	44.5		3187.46	24.2		3206.1	26.4		3202.27	35.9		3217.96	44.5
3219.23	44.1		3187.89	23.2		3206.67	27.2		3202.93	39.7		3219.23	44.1
3219.78	42.8		3188.33	22.1		3207.23	25.4		3203.76	35.3		3219.78	42.8
3220.8	44.9		3189.06	24		3208.4	26.9		3204.3	36.4		3220.8	44.9
3221.7	40.2		3189.69	23.3		3209.07	24.4		3204.83	35.7		3221.7	40.2
3222.25	43.6		3190.04	22.2		3209.38	24.7		3205.34	35.3		3222.25	43.6
3223.18	41.6		3190.65	23.5		3209.87	23.8		3205.91	37.2		3223.18	41.6
3223.86	43.1		3191.54	23.2		3210.28	24.6		3206.59	36.2		3223.86	43.1
3224.82	42.8		3191.87	22.2		3210.56	24.7		3207.7	36.5		3224.82	42.8
3225.11	43.7		3192.63	21.8		3211.1	26.3		3208.31	36		3225.11	43.7
3226.03	42		3193.25	22.7		3211.76	26.4		3209.21	35.3		3226.03	42
3227.04	43		3193.49	22.6		3212.33	25.8		3210.3	38		3227.04	43
3227.75	41.9		3194.26	20.1		3212.88	24.8		3210.85	36.5		3227.75	41.9
3228.31	41.3		3195.15	22		3213.45	25.4		3211.47	34.7		3228.31	41.3
3228.74	42.1		3195.83	21.2		3214.15	24		3212.13	37.5		3228.74	42.1
3229.2	42.7		3196.93	19.9		3214.82	25.9		3213.49	36.3		3229.2	42.7
3229.75	40.3		3197.98	20.3		3215.57	25.4		3214.11	33		3229.75	40.3
3230.46	42.1		3198.55	20.5		3216.02	24.1		3214.64	33.6		3230.46	42.1
3230.65	42.1		3199.34	19.4		3217.15	24.2		3215.08	35.4		3230.65	42.1
3231.77	42.4		3199.84	20.2		3217.53	25.2		3215.5	33.8		3231.77	42.4
3232.61	43.4		3200.84	20		3218.09	26		3215.88	34.7		3232.61	43.4
3233.36	41.6		3201.71	21.5		3218.62	25.8		3216.5	34		3233.36	41.6
3234.45	42		3202.78	21.3		3219.13	24.7		3217.3	35.8		3234.45	42
3234.89	40.2		3203.67	20		3219.47	25		3218.47	34		3234.89	40.2
3235.8	42.9		3204.89	17.9		3220.72	23.8		3219.08	33.5		3235.8	42.9
3236.57	39.3		3205.47	19.2		3221.3	24.6		3219.46	32.6		3236.57	39.3
3236.88	39.9		3206.01	19.6		3222.1	24.6		3219.99	34.9		3236.88	39.9
3237.31	41.6		3206.59	19.1		3222.87	24.9		3220.45	34.4		3237.31	41.6
3237.84	43		3207	19.6		3223.53	25.5		3220.65	34.6		3237.84	43
3238.55	40.9		3207.8	18.4		3224.06	22.5		3221.29	34.5		3238.55	40.9
3239.49	43		3208.58	18		3224.61	24.2		3222	35.1		3239.49	43
3240.04	43.7		3209.58	21.1		3225.3	25		3222.73	33.3		3240.04	43.7
3240.81	41.3		3210.11	19.4		3225.99	26.2		3223.69	34.2		3240.81	41.3
3241.37	40.6		3210.79	17.2		3226.81	24.4		3224.18	33.9		3241.37	40.6
3242.02	43.4		3211.22	17.5		3227.86	23		3225.18	34.3		3242.02	43.4
3242.35	43		3211.63	18.2		3229.03	25.9		3225.7	34.3		3242.35	43
3243	42.1		3212.66	17.2		3229.72	24.7		3226.54	34.3		3243	42.1
3243.94	42.5		3213.24	17.7		3230.37	24.6		3227.08	33.4		3243.94	42.5
3244.88	43		3214.19	18.6		3231.19	24.5		3227.88	35.3		3244.88	43
[truncated: 8,761 more rows]

## Sheet: Concentration
0.3 ug/uL			1 ug/uL			2 ug/uL			3 ug/uL
m/z	Intensity		m/z	Intensity		m/z	Intensity		m/z	Intensity
995.163	4.6		995.482	1.9		995.025	1.8		994.956	2.6
995.813	4.8		995.666	1.9		995.635	1.9		995.307	2.7
996.379	4.2		995.974	1.4		996.237	1.9		995.673	2.7
996.781	3.9		996.28	1.4		996.645	1.3		996.163	3
997.222	4.4		996.456	1.4		997.025	1.3		996.496	2.7
997.867	4.4		997.016	1.8		997.193	1.3		996.774	2.7
998.67	4.4		997.226	1.9		997.597	1.5		997.206	2.9
999.202	4.1		997.832	2.2		997.86	1.3		997.64	2.7
999.436	4.4		998.276	1.6		998.39	1.6		997.893	2.7
1000	4.2		998.506	1.4		998.941	1.6		998.269	2.8
1000.28	4.7		998.908	1.4		999.254	1.5		998.549	2.7
1000.64	4.3		999.18	1.3		999.564	1.4		999.121	3
1001.38	3.5		999.5	1.8		1000.02	1.8		999.543	2.7
1001.6	3.6		999.798	1.7		1000.18	1.8		999.977	2.8
1002.63	4.2		1000.31	1.7		1000.55	2		1000.7	2.9
1003.2	4		1000.56	1.7		1000.88	1.8		1001.32	2.8
1003.71	4.3		1001.35	2.5		1001.33	1.5		1001.77	2.7
1003.95	4.7		1001.7	2		1002.06	1.4		1002.07	2.8
1004.58	3.9		1002.01	2.1		1002.53	1.5		1002.48	2.8
1005.05	3.9		1002.33	1.7		1003.13	1.7		1002.83	2.9
1005.32	4		1002.87	2		1004.1	1.9		1003.21	2.7
1005.74	4		1003.17	1.5		1004.4	1.8		1003.7	2.7
1006.2	3.9		1003.78	1.9		1004.94	2		1003.93	2.8
1006.74	4.7		1004.1	1.9		1005.62	1.5		1004.3	2.6
1006.98	4.2		1004.69	1.8		1005.86	1.9		1004.72	2.7
1007.38	4.3		1005.06	1.6		1006.37	1.5		1005.27	2.8
1007.71	3.9		1005.55	2.5		1006.7	1.9		1005.67	2.8
1008.29	4.3		1005.86	1.5		1006.96	1.5		1006.03	3.1
1008.62	4.2		1006.26	1.8		1007.23	1.8		1006.76	3
1008.95	3.8		1006.48	1.9		1007.61	1.3		1007.26	3.1
1009.31	4.1		1006.8	1.6		1007.97	2		1007.99	2.9
1009.6	4.1		1007.23	1.9		1008.77	1.8		1008.7	2.9
1010.03	3.9		1007.91	1.6		1009.1	1.6		1009.25	3
1010.4	4.4		1008.18	1.4		1009.83	1.5		1009.81	2.8
1010.66	4.4		1008.5	1.4		1010.43	1.6		1010.66	2.9
1011.21	3.6		1008.83	1.4		1010.9	1.8		1010.97	2.9
1011.52	3.8		1009.41	1.9		1011.46	1.5		1011.28	2.7
1011.8	4.2		1010.23	1.9		1011.87	1.6		1011.78	2.8
1012.22	4.5		1010.75	1.9		1012.28	1.8		1012.35	3.2
1012.74	3.9		1010.99	2		1012.99	1.6		1012.85	2.8
1013.34	4		1011.68	1.8		1013.89	1.8		1013.24	2.9
1013.9	3.4		1011.92	1.6		1014.49	1.3		1013.81	3
1014.16	4.5		1012.41	2.6		1015.09	1.9		1014.37	3.1
1015.07	4.8		1013.36	2.4		1015.43	2		1014.66	2.9
1015.43	4.4		1014.07	1.4		1015.82	1.8		1015.03	2.8
1016.11	4.6		1014.48	1.4		1016.02	1.9		1015.23	2.9
1016.56	3.8		1014.78	1.3		1016.42	1.7		1015.46	2.8
1016.88	4.1		1015.05	1.4		1016.73	2.2		1015.75	2.9
1017.23	3.9		1015.49	1.6		1017.16	1.3		1016.15	3
1017.75	4.8		1015.84	2.2		1017.75	1.7		1016.38	2.9
1018.32	4		1016.2	1.7		1018.53	1.7		1017.08	3
1018.74	3.5		1016.69	1.9		1018.83	1.6		1017.51	2.9
1019.14	4.6		1017.44	2.3		1019.22	1.4		1017.84	2.9
1019.98	4.2		1018.49	2		1019.6	1.4		1018.11	3.2
1020.48	4		1019.09	1.7		1019.72	1.4		1018.92	2.9
1020.94	4.2		1019.5	1.6		1020.1	1.4		1019.18	3
1021.47	4.4		1019.81	2.1		1020.59	1.5		1019.56	2.8
1021.92	4.3		1020.1	1.7		1021.23	1.5		1019.81	2.9
1022.22	4.3		1020.35	1.9		1021.79	1.7		1020.27	2.7
1022.56	3.9		1021.03	1.8		1022.15	2.1		1020.91	3.1
1022.89	4.2		1021.51	1.9		1022.51	1.7		1021.37	3
1023.39	4.4		1022.09	2		1022.76	1.8		1022.03	3.1
1023.69	4.1		1022.81	1.6		1023.25	1.3		1022.45	2.8
1024.62	3.9		1023.28	1.6		1023.48	1.3		1022.9	2.8
1025.23	3.8		1023.74	1.8		1023.94	1.8		1023.28	2.9
1025.56	4.3		1024.48	2.4		1024.33	1.6		1023.81	3.1
1025.88	4.6		1024.77	1.9		1024.64	1.6		1024.42	2.8
1026.32	4.4		1025.26	1.9		1025.02	1.6		1024.92	3.1
1026.71	4.2		1025.69	1.8		1025.31	1.6		1025.47	3
1027.25	4.8		1026.35	2		1025.69	1.8		1026.03	3.3
1027.74	4.6		1026.64	1.7		1026.2	1.7		1026.46	2.9
1028.22	4.9		1027	1.4		1026.68	1.5		1026.96	2.8
1028.76	3.5		1027.61	1.4		1027.07	1.6		1027.53	3
1029.24	4.8		1028.15	2		1027.68	1.9		1027.88	3.1
1029.48	4.3		1028.71	1.7		1028.34	2.1		1028.53	3
1029.74	4.6		1029.1	1.6		1028.58	2.2		1029.28	3.2
1030.2	4.1		1029.35	2		1029.32	1.9		1029.75	2.9
1030.83	4.3		1029.75	1.4		1030.09	1.7		1030.31	2.9
1031.08	4		1030.09	1.5		1030.42	1.4		1030.82	3.1
1031.46	4.9		1030.43	1.9		1030.76	2		1031.42	3
1032.01	3.8		1030.63	1.8		1031.31	1.9		1032.04	3.1
1032.4	3.6		1030.89	1.9		1031.84	1.6		1032.34	3.1
1032.81	4.4		1031.22	1.3		1032.2	1.6		1032.74	2.9
1033.25	4.3		1031.72	2		1032.85	1.6		1033.47	2.9
1034.14	4.3		1031.96	1.9		1033.1	1.6		1033.8	3
1034.56	4.5		1032.42	1.4		1033.32	1.6		1034.3	3.1
1035.2	4.3		1032.87	1.6		1033.81	1.7		1034.69	3.2
1035.62	4.1		1033.13	1.7		1034.2	1.9		1035.47	3.1
1036.03	5.1		1033.47	2		1034.69	1.7		1036.03	3.1
1036.46	4.4		1034.21	1.6		1034.92	1.4		1036.42	2.9
1037.38	4.4		1034.66	1.9		1035.34	1.6		1037	3
1037.95	5		1034.96	2		1035.84	2		1037.23	3.1
1038.52	5.2		1035.33	1.8		1036.24	1.6		1037.7	3
1039.2	5		1035.71	1.4		1036.67	1.8		1038.21	2.9
1039.71	4.7		1036.01	1.5		1037.7	2		1038.6	3
1040.15	3.9		1036.26	1.4		1038.18	1.8		1038.89	3
1040.34	3.8		1036.51	1.4		1038.78	1.9		1039.51	3.4
1040.66	4.2		1037.03	2.1		1039.32	2		1039.96	3.2
1040.95	4.7		1037.94	2.2		1039.81	1.5		1040.29	3.1
1041.48	3.6		1038.42	1.9		1040.33	2		1040.55	3
1041.84	5		1038.75	1.6		1040.72	1.4		1040.77	3
1042.45	4.3		1039.07	2.1		1041.06	1.6		1041.04	3
1043.22	4.4		1039.56	1.6		1041.66	1.8		1041.95	3.4
1043.51	4.6		1039.9	1.8		1042	1.6		1042.22	3.3
1044.18	4.7		1040.03	1.8		1042.69	1.8		1042.85	3.1
1044.66	5		1040.73	1.9		1043.05	1.7		1043.59	3.1
1045.22	3.9		1041.2	1.4		1043.48	1.6		1043.92	3.3
1045.71	4.2		1041.73	2.2		1043.81	1.7		1044.85	3.5
1046.07	4.5		1042.2	1.7		1044.36	1.6		1045.22	3.3
1046.35	4.9		1042.64	2.3		1044.89	1.7		1045.64	3.1
1046.61	4.2		1043.28	1.8		1045.2	1.7		1046.16	3.3
1047.09	4		1043.49	2		1045.61	1.7		1046.84	3.2
1047.48	4.5		1043.88	1.9		1045.92	1.8		1047.25	3.3
1047.77	4.2		1044.22	1.8		1046.26	2.1		1047.56	3.1
1048.15	4.3		1045.03	2.1		1046.85	1.9		1048.02	3
1048.4	3.8		1045.96	1.8		1047.3	1.9		1048.66	3.4
1048.9	4.5		1046.52	2.3		1047.96	1.8		1049.31	3.3
1049.21	4.4		1046.9	2.6		1048.33	1.7		1049.74	3.2
1049.69	4.8		1047.4	2.1		1048.86	2.2		1050.39	3.6
1049.93	4.3		1048.44	2.2		1049.2	1.8		1050.93	3.4
1050.56	4.3		1048.88	1.6		1049.39	1.7		1051.39	3.4
1051.04	5		1049.24	1.7		1049.77	2		1052.04	3.3
1051.43	4.5		1049.92	1.9		1050.19	1.7		1052.34	3.5
1051.84	4.1		1050.13	1.7		1050.57	1.7		1052.7	3.3
1052.34	4.6		1050.64	1.7		1050.93	1.8		1053.43	3.4
1052.82	4.4		1050.98	1.7		1051.37	1.7		1053.99	3.4
1053.15	4.2		1051.33	1.6		1051.64	2.1		1054.64	3.4
1053.79	5		1051.63	2		1052.28	1.8		1054.91	3.2
1054.43	4.5		1052.07	1.8		1052.64	1.8		1055.23	3
1054.85	4.6		1052.47	1.8		1053.2	2		1055.58	3.1
1055.52	4.5		1052.84	1.7		1053.64	2.2		1056.06	3.3
1055.72	4.4		1053.18	1.6		1054.19	2.3		1056.46	3.4
1056.23	4.1		1053.54	1.8		1054.49	2		1056.8	3.2
1056.53	4		1053.95	1.9		1055.15	2.2		1057.09	3.4
1056.93	5.1		1054.13	1.9		1055.53	1.4		1057.74	3.1
1057.34	4.4		1054.43	2.1		1055.91	2.3		1057.87	3.1
1057.93	4.6		1054.62	2.1		1056.51	2.8		1058.14	3.2
1058.2	4.7		1055.35	2		1057.03	1.8		1058.46	3.3
1058.53	4.9		1055.88	2		1057.39	2.5		1058.76	3.1
1059.26	4.4		1056.19	2.2		1057.92	1.6		1059.5	3.4
1059.77	4.9		1056.81	1.9		1058.21	2		1059.74	3.4
1060.27	4.5		1057.14	2		1058.65	1.8		1060.3	3.6
1060.78	4.7		1058.18	2.4		1059.11	1.6		1060.94	3.4
1061.31	4.3		1058.56	1.8		1059.62	1.7		1061.41	3.3
1061.85	4.9		1058.89	1.7		1060.04	1.6		1062.45	3.7
1062.43	5		1059.34	1.9		1060.56	2.4		1062.86	3.6
1062.91	4.1		1059.64	1.9		1060.86	1.8		1063.34	3.4
1063.31	3.9		1060.21	1.7		1061.07	1.8		1063.72	3.4
1063.82	5.3		1060.67	1.9		1061.51	1.9		1064.18	3.3
1064.18	4.6		1060.77	1.9		1061.95	1.9		1064.56	3.3
1064.61	5.1		1061.76	2.5		1062.43	1.9		1065.02	3.5
1065.11	4.2		1062.51	2.2		1062.88	2.2		1065.59	3.7
1065.68	4.6		1063.04	2.4		1063.12	2		1066.07	3.2
1066.03	4.2		1064.11	2		1064.08	2.1		1066.31	3.3
1066.38	4.3		1064.39	2		1064.33	2.1		1066.7	3.5
1066.62	4.5		1064.8	1.9		1064.99	1.8		1067.38	3.3
1066.88	4.6		1065.77	2.6		1065.24	2.3		1067.77	3.3
1067.34	4.7		1066.3	1.9		1065.76	1.9		1068.28	3.5
1067.85	4.1		1066.61	1.7		1066.33	2.1		1068.6	3.3
1068.28	4.8		1066.97	2.3		1066.67	2		1068.89	3.4
1069.01	4.9		1067.58	1.9		1067.25	2		1069.6	3.5
1069.41	4.7		1067.9	2		1067.82	1.8		1069.84	3.6
1069.78	5.1		1068.14	1.9		1068.27	1.9		1070.43	3.6
1070.36	4.4		1068.43	2.2		1068.54	1.9		1070.89	3.5
1070.87	4.5		1069.13	2		1069.02	1.9		1071.6	3.3
1071.25	4.9		1069.5	1.9		1069.56	2.1		1072.27	3.5
1071.5	5.1		1070.19	1.8		1070.01	1.8		1072.59	3.6
1072.02	5.2		1070.6	1.9		1070.68	2.2		1073.01	3.5
1072.27	5		1070.89	1.8		1071.23	2.2		1073.22	3.4
1072.64	4.5		1071.14	1.7		1071.77	2.5		1073.5	3.2
1073.07	3.9		1071.54	2		1072.3	1.9		1074.19	3.3
1073.62	5.1		1071.94	2.2		1072.72	2		1074.49	3.3
1074.02	4.4		1072.18	2		1073.11	2.1		1074.93	3.5
1074.57	4.7		1072.48	2		1073.49	1.9		1075.21	3.5
1074.89	5		1072.99	2		1074.11	2.1		1075.64	3.2
1075.08	5		1073.31	1.8		1074.35	1.8		1076.1	3.4
1075.47	4.4		1073.52	1.6		1074.57	1.6		1076.7	3.5
1076.09	4.3		1073.88	1.3		1074.94	2.3		1077.23	3.5
1076.53	4.7		1074.27	2.3		1075.31	1.8		1077.61	3.5
1076.89	4.8		1074.69	2.2		1075.54	2		1078.2	3.7
1077.17	5.7		1075.17	2.3		1075.91	1.8		1078.91	3.8
1077.92	4.1		1075.44	2.3		1076.64	2.1		1079.32	3.6
1078.43	4.1		1075.71	1.9		1076.97	2.1		1079.69	3.5
1079.06	4.7		1076.3	1.9		1077.28	2		1080.27	3.5
1079.78	5.9		1076.56	1.9		1077.72	1.8		1081.07	3.6
1080.34	4.6		1076.83	1.9		1078.22	1.9		1081.58	3.4
1080.68	4.3		1077.27	2.1		1078.58	2.4		1081.88	3.7
1081.06	4.6		1077.61	2.2		1078.88	1.9		1082.52	3.9
1081.21	4.6		1078.04	1.7		1079.59	2.5		1082.9	3.6
1081.75	5.4		1078.54	2.3		1080.69	2.3		1083.38	3.8
1082.13	4.9		1079.23	1.7		1081.26	1.7		1083.92	3.4
1082.36	5		1080.07	2.4		1081.94	2		1084.32	3.7
1082.84	4.9		1080.22	2.3		1082.38	1.8		1084.88	3.6
1083.37	4.5		1080.6	2.1		1082.86	2.3		1085.47	3.6
1083.88	4.9		1081.22	2.4		1083.49	2.2		1086.09	3.7
1083.99	4.9		1082.1	2.5		1083.77	2.3		1086.39	3.6
1084.58	4.8		1082.55	2.4		1084.04	2.2		1086.73	3.6
1084.89	4.4		1083.26	2.6		1084.43	2		1087.01	3.7
1085.55	5		1083.54	2.3		1084.65	1.8		1087.36	3.7
1085.86	4.7		1084.08	2.4		1085.08	2.7		1087.72	3.7
1086.16	5.2		1084.72	2.1		1085.73	2.3		1088.2	3.6
1086.71	5		1085.1	2.1		1085.98	2.3		1088.57	3.7
1087.19	4.3		1085.85	1.9		1086.48	2		1089.04	3.6
1087.72	5.4		1086.3	2.1		1086.74	2		1089.36	3.8
1088.09	4		1086.58	2		1087.18	1.9		1089.71	3.6
1088.37	4.2		1087.22	2.1		1087.55	2.4		1090.12	3.5
1088.48	4.3		1087.56	2		1088.27	2.8		1091.02	3.5
1088.8	4.6		1088.33	2.6		1089.36	2.2		1091.37	3.5
1089.11	4.9		1088.54	2.9		1089.7	2.1		1091.61	3.7
1089.75	4.5		1089.03	2		1090.15	2.3		1092.13	3.7
1090.18	5.1		1089.3	2		1090.61	1.9		1092.4	3.7
1091.06	5.2		1089.68	2		1091.01	2.2		1092.83	3.7
1091.39	4.6		1090.02	1.9		1091.29	2.3		1093.16	3.4
1092.21	4.7		1090.44	2		1091.9	2		1093.72	3.5
1092.39	4.8		1090.8	2.5		1092.28	2.3		1094.12	3.7
1092.89	5.4		1091.11	2.3		1092.47	2.3		1094.37	3.8
1093.29	4.7		1091.59	1.9		1093.45	2.5		1095.25	3.6
1094.18	4.7		1091.9	2		1093.78	2.1		1095.49	3.6
1094.43	5.2		1092.35	1.8		1094.32	2		1095.74	3.7
1094.77	4.5		1092.56	2.1		1094.85	2.2		1095.98	3.6
1095.01	4.3		1092.98	2.1		1095.15	1.9		1096.76	3.8
1095.33	4.8		1093.54	1.8		1095.65	2.5		1097.05	3.8
1095.91	5.7		1093.8	1.6		1096.25	2.1		1097.47	3.8
1096.8	4.3		1094.07	1.9		1096.54	1.9		1098.12	3.7
1097.07	4.7		1094.47	2.2		1097.4	2.5		1098.52	3.7
1097.37	4.8		1095.15	1.9		1098.03	2.1		1099.05	3.7
1097.96	5.8		1095.56	2.5		1098.75	2.2		1099.68	3.6
1098.35	5.4		1096.01	2.2		1099.11	2.1		1100.35	3.9
1099.1	4.8		1096.89	2		1099.41	2.2		1100.8	3.4
1099.68	4.9		1097.5	1.9		1099.65	2		1101.37	3.7
1100.05	5.2		1097.7	1.8		1099.92	1.9		1101.68	3.4
1100.48	4.1		1098.14	1.9		1100.57	2.7		1102.23	3.6
1100.74	4.7		1098.63	2.3		1100.92	2.6		1102.98	3.9
1101.28	4.8		1099.22	1.6		1101.4	2		1103.5	4
1101.57	4.8		1099.73	2		1101.98	2.2		1104.18	3.8
1102.07	5.7		1100.11	1.8		1102.34	2		1104.73	3.7
1102.44	5.7		1100.37	1.8		1102.66	2		1105.18	4
1102.76	5		1100.67	2.3		1102.95	2		1105.44	3.9
1103.56	5.4		1101.02	2.3		1103.35	1.7		1106.01	3.9
1104.59	5		1101.44	1.9		1104.07	2.5		1106.51	4.1
1105.09	4.7		1101.91	2		1104.71	2.4		1107.2	3.8
1105.75	5.2		1102.35	2.3		1105.12	2		1107.66	3.6
1106.22	5.3		1103.18	2.4		1105.48	1.9		1108.04	3.8
1106.75	4.5		1103.49	2.1		1105.94	1.8		1108.79	3.8
1107.11	4.6		1103.89	2		1106.45	2.3		1109.44	3.8
1107.23	4.6		1104.19	2.1		1106.72	2.1		1109.66	3.9
1107.63	5		1104.54	2.2		1106.9	2.1		1109.97	3.7
1108.3	4.7		1104.93	2.3		1107.19	2.3		1110.43	3.9
1108.66	4.7		1105.41	2		1107.54	1.9		1110.87	3.7
1108.94	4.6		1105.9	2		1107.85	2		1111.04	3.7
1109.53	4.5		1106.3	1.8		1108.11	2		1111.66	3.8
1109.9	5.5		1106.67	2.1		1108.43	2.2		1112.04	3.9
1110.44	5.2		1107.02	1.7		1108.81	2		1112.39	3.9
1110.93	4.8		1107.29	1.7		1109.2	2.5		1113.24	4.1
1111.22	4.8		1107.63	2		1109.45	2.4		1113.61	3.8
1111.6	5		1108.14	2.2		1109.83	2.3		1113.88	3.8
1111.88	5.1		1108.49	2.3		1110.16	1.8		1114.44	3.8
1112.3	6.3		1109.35	2.3		1111.21	2.6		1114.77	3.9
1112.74	4.9		1109.73	2.1		1111.54	2.1		1115.07	3.8
1113.23	4.9		1110.1	1.9		1112.07	2.6		1115.76	3.6
1113.7	5.3		1110.5	1.8		1112.29	2.5		1116.24	3.8
1113.97	5.4		1110.98	2.4		1112.91	1.9		1116.65	4.3
1114.73	4.9		1111.3	2.6		1113.2	2		1116.96	4
1115.19	5.3		1112.04	1.9		1113.67	2		1117.3	4
1115.54	5.4		1112.68	2.3		1114.05	2		1117.64	3.8
1116	5.3		1113.14	2.1		1114.56	2.1		1117.97	3.9
1116.41	4.9		1113.6	2.5		1114.81	2.2		1118.64	4
1116.94	5.4		1113.98	2.7		1115.21	1.7		1119.01	4
1117.45	5		1114.27	1.9		1115.66	2.1		1120.15	4.2
1117.69	4.9		1114.81	2.4		1115.78	2.1		1120.71	3.8
1117.98	5.2		1115.12	2.2		1116.08	2.3		1121.28	3.9
1118.51	4.7		1115.72	2.2		1116.51	2		1121.63	3.7
1119.15	4.4		1116.03	1.9		1117.01	2		1121.84	3.8
1119.77	4.8		1116.83	2.5		1117.29	1.9		1122.27	4
1119.95	4.7		1117.37	1.7		1117.68	2		1122.82	4
1120.24	4.7		1117.77	1.6		1118.26	2.4		1123.08	4
1120.66	5.5		1118.16	2.3		1118.57	2.1		1123.49	3.8
1121.01	5.1		1118.45	2		1119	2.1		1123.91	4.1
1121.36	5		1119.23	2.2		1119.33	2.2		1124.49	4.1
1121.71	5.7		1119.6	2.3		1119.58	2.1		1125.14	3.8
1122.41	5.7		1120.03	2.2		1120.21	2.4		1125.58	3.8
1122.75	4.6		1120.32	2		1120.46	2.2		1125.96	4.1
1123.1	4.8		1121.03	2.4		1121.71	2.5		1126.79	3.8
1123.41	4.9		1121.34	2.5		1122.11	2.2		1127.03	3.7
1123.79	4.7		1122.08	1.9		1122.41	2.1		1127.49	3.9
1124.29	4.7		1122.55	1.8		1123.06	2.7		1127.99	3.8
1124.37	4.7		1123	2.5		1123.62	2		1128.6	3.9
1125.01	5.4		1123.26	2.3		1124	2.4		1129.28	4.3
1125.4	4.9		1123.62	2.4		1124.65	1.9		1129.83	3.8
1125.84	5.3		1124.02	2.3		1124.93	1.8		1130.34	3.7
1126.26	4.9		1124.43	2		1125.59	2.4		1130.76	3.7
1126.58	5		1124.8	2		1125.97	2.3		1131.13	3.7
1127.08	5.3		1125.26	2		1126.25	2.2		1131.59	4
1127.43	5.7		1125.68	2.1		1126.52	2.3		1131.85	4
1128.28	5		1125.89	2.1		1127	2.1		1132.11	4
1128.56	5		1126.18	2.3		1127.38	2.5		1132.69	3.9
1128.9	5.1		1126.59	2.5		1127.7	2.5		1133.53	4.1
1129.24	4.6		1127.33	1.8		1128.19	2.8		1133.94	4.1
1129.49	4.5		1127.68	2.5		1128.91	2.7		1134.51	4.2
1129.93	4.8		1127.85	2.4		1129.2	2.1		1135.25	4
1130.29	4.8		1128.26	2		1129.45	2.3		1135.47	4.2
1130.83	5.3		1128.77	2.2		1129.7	2.4		1135.82	3.9
1131.13	5.4		1129.15	1.7		1130.28	2.2		1136.14	3.9
1131.71	5.5		1129.52	1.9		1130.85	2.9		1136.57	4
1132.42	5.1		1130.04	2.3		1131.38	1.9		1137.07	4.1
1132.76	4.6		1130.31	2.6		1131.79	2.5		1137.38	3.9
1133.3	4.9		1130.68	2.4		1132.61	2.8		1137.75	4.3
1133.92	4.7		1131.32	2		1132.96	2.2		1138.72	4.2
1134.23	4.8		1132.1	2.3		1133.27	2.4		1139.01	4.2
1134.81	5.3		1132.34	2.5		1133.6	2.1		1139.43	4.2
1135.18	5.9		1133.02	2.3		1134.04	2.2		1139.9	3.8
1135.7	4.6		1133.48	2.5		1134.34	2.8		1140.39	4.3
1136.03	4.6		1133.73	2		1134.75	2.1		1141.13	4.1
1136.48	4.8		1134.07	1.9		1135.29	2.1		1141.43	4.2
1136.75	4.7		1134.44	2.5		1135.73	2.8		1141.98	4.2
1137.3	5.5		1134.86	2.4		1136.1	1.9		1142.67	4.4
1137.67	4.8		1135.43	2.5		1136.83	2.9		1143.61	4
1138.33	4.7		1135.88	2.6		1137.76	2.7		1143.99	4.4
1138.64	4.9		1136.68	2		1138.18	2.5		1144.3	4.1
1138.95	5.2		1136.87	1.9		1138.53	2.3		1144.62	4.1
1139.51	5		1137.25	1.9		1139.17	2.6		1145.16	4
1139.82	4.8		1137.55	1.9		1139.96	2.4		1145.84	3.9
1140.18	5.2		1137.85	2.4		1140.67	2.4		1146.24	3.9
1140.57	5.2		1138.16	2.1		1141.1	2.2		1146.61	4.1
1140.94	5		1138.97	2.7		1141.73	2.5		1147.35	4.1
1141.29	4.9		1139.43	2.7		1142.38	2.4		1147.9	4.3
1141.65	5.2		1140.14	2.6		1142.91	2.3		1148.35	4.2
1142.37	5.6		1140.47	2.5		1143.25	2.7		1149.49	4.2
1142.86	4.7		1140.89	2.4		1143.6	2.5		1149.79	4.2
1143.3	5.1		1141.32	2.1		1143.97	2.6		1150.09	4.2
1143.72	5		1141.78	2.3		1144.26	2.3		1150.73	4.1
1143.99	4.9		1142.27	2		1144.88	2.3		1151.2	4.4
1144.43	5.2		1142.62	3		1145.17	2.2		1151.57	4.2
1144.62	5		1142.97	2.7		1145.41	2.5		1152.38	4.1
1145.02	5.1		1143.49	2.3		1145.81	2.4		1152.81	4
1145.56	5.7		1144.12	1.8		1146.07	2.2		1153.03	4.1
1145.85	5		1144.48	2.2		1146.61	2		1153.39	4
1146.22	5		1144.76	2.2		1147.18	1.9		1153.99	4
1146.53	4.5		1145.23	2.3		1147.64	2.2		1154.28	4
1146.85	4.9		1145.5	2.4		1148.33	2.9		1154.69	3.9
1147.44	4.6		1146.05	1.9		1148.75	2.7		1155.22	4.2
1147.78	4.4		1146.3	2		1149.05	2.3		1155.53	4.1
1148.32	5.4		1146.86	2.7		1149.73	2.8		1155.84	4.1
1148.95	5.4		1147.16	2.3		1150.47	2.1		1156.27	4.4
1149.13	5.6		1147.62	2.7		1150.94	2.1		1156.72	4.1
1149.63	5.5		1147.98	2		1151.44	2.2		1157.25	4.4
1150.26	5.3		1148.32	2.7		1151.73	2		1157.79	4.4
1150.79	5		1148.78	2.3		1152.11	2.2		1158.35	4.3
1151.16	5.5		1149.12	2.4		1152.57	2.1		1159.71	4.2
1151.77	5.3		1149.55	2.2		1153.16	2.5		1160.17	4.3
1152.11	5.1		1149.94	2.8		1153.51	2.7		1160.85	3.8
1152.24	5.1		1150.52	1.7		1153.99	2.5		1161.11	3.8
1152.93	5.7		1150.97	2.5		1154.45	2.2		1161.48	4
1153.59	4.8		1151.52	2.5		1154.95	2.1		1161.76	4.1
1153.9	5.8		1151.96	2.5		1155.27	2.4		1162.16	4.2
1154.2	5.9		1152.66	2		1155.68	2.8		1162.81	4.1
1154.76	5.2		1153.23	2		1156.21	2.4		1163.34	4.1
1155.49	6		1153.68	2.4		1156.84	2.6		1164.01	3.9
1156.03	5.2		1154.28	2.2		1157.31	2.9		1164.68	4
1156.78	4.6		1154.68	2.6		1157.92	2.1		1164.91	4.1
1157.47	4.9		1155.29	2.1		1158.41	2		1165.52	4.1
1158.15	5.3		1155.51	2		1158.8	2.4		1165.86	4.1
1158.68	4.8		1155.81	2.1		1159.38	2.1		1166.26	4.1
1158.85	4.7		1156.04	2.3		1159.58	2		1166.65	4
1159.29	5.5		1156.39	1.8		1159.96	2.3		1166.99	4.2
1159.77	5.6		1157.08	2.8		1160.39	2.6		1167.23	4.1
1160.4	5.4		1157.6	2.4		1160.77	2.4		1167.73	3.9
1160.78	5.4		1158.58	2.7		1161.13	2.2		1168.22	4.1
1161.41	4.6		1158.98	2		1161.53	2.4		1168.45	4.2
1161.78	5.1		1159.43	1.9		1161.74	2.5		1168.82	4.1
1162.95	5.8		1159.8	2.8		1162.16	2		1169.12	4
1163.23	4.8		1160.28	2.4		1162.65	2.7		1169.75	4.2
1163.96	6.7		1160.99	2.2		1162.93	2.4		1170.66	4
1164.44	4.7		1161.55	2.6		1163.54	2.2		1171.25	4.4
1165.03	5.1		1162.64	3.1		1163.98	2.3		1171.74	3.9
1165.68	5		1163.23	2.1		1164.36	2.1		1172.52	4.1
1165.94	4.6		1163.65	2.8		1164.89	2		1173.03	4.1
1166.49	5.3		1164.04	2.6		1165.2	2.2		1173.49	3.9
1167.06	5.1		1164.6	2.9		1165.61	2.3		1173.9	4.1
1167.45	5.5		1165.38	2.6		1166.33	2.4		1174.2	4.4
1167.93	5.8		1165.64	2.9		1166.58	2.6		1174.6	4.2
1168.4	5.6		1166.12	2.4		1167.13	2.4		1175.02	4.3
1168.94	5.7		1166.43	2.1		1167.45	2.6		1175.31	4.2
1169.6	5.3		1167.07	3.1		1167.86	2.5		1176.1	4.1
1169.87	5.5		1167.83	2.1		1168.51	2		1176.66	4.1
1170.58	5.1		1168.07	2.3		1168.84	2.1		1177.31	4.2
1170.88	5.4		1168.49	1.9		1169.45	2.4		1177.76	4
1171.09	5		1168.78	2.1		1169.96	2.5		1178.35	4.1
1171.53	5.3		1169.39	2.2		1170.84	2.5		1178.68	4.2
1172.39	5.5		1169.59	2.3		1171.3	2.2		1179.15	4.2
1172.9	5.6		1169.97	2.3		1172.16	2.1		1179.78	4.2
1173.27	4.4		1170.16	2.3		1172.57	2.3		1180.15	4
1173.69	4.9		1170.81	2.3		1173.11	2.1		1180.49	3.9
1174.01	5.2		1171.46	2.2		1173.59	2.3		1181.35	4
1174.26	4.9		1171.86	2.4		1173.88	2.3		1181.75	4.2
1174.67	5		1172.19	2.7		1174.48	2.7		1182.67	4
1174.95	4.9		1172.54	3.1		1175.13	2.7		1182.99	4.1
1175.44	5.3		1173.07	2.4		1175.78	2.4		1183.44	4
1175.98	5.4		1173.38	2.2		1176.06	2.8		1184.01	4
1176.6	5.4		1173.89	2.1		1176.86	2.6		1184.62	3.9
1177.21	5.7		1174.48	1.8		1177.44	2.4		1185.36	4.3
1177.68	4.9		1174.86	2.3		1177.81	2.8		1185.83	4.3
1178	4.9		1175.27	2.4		1178.37	2.4		1186.64	4.2
1178.36	5		1175.85	2.6		1178.62	2.3		1187.26	4.5
1178.74	5.5		1176.16	2.5		1179.3	2.5		1187.95	4.1
1179.51	6.2		1176.56	2.7		1180.14	2.3		1188.52	4
1180.33	4.8		1176.99	2.7		1180.48	2.8		1188.94	4
1180.87	5.8		1177.32	3.1		1181.03	2.4		1189.18	4
1181.47	5.6		1178	2.9		1181.43	2.4		1189.64	4
1182.19	6.6		1178.69	2.1		1181.91	2.2		1190.09	4.2
1182.91	5.1		1179.09	2.4		1182.98	2.7		1190.6	4.1
1183.3	5.5		1179.4	1.9		1183.35	2.5		1191.17	4.1
1183.88	5.6		1179.89	2.6		1184.16	2.3		1192.19	4.3
1184.32	5.2		1180.5	2.6		1184.64	2.8		1192.56	4.1
1185	5.3		1180.9	1.6		1185.33	2.6		1192.95	4
1185.54	5.1		1181.25	2.1		1185.73	2.7		1193.25	4.4
1186.19	5.2		1182.03	2.4		1186.35	2.8		1193.61	4
1186.74	5.4		1182.25	2.5		1187.12	2		1194.44	4.4
1187.2	4.9		1183.32	2.6		1187.42	2		1195.28	4.2
1187.87	6		1183.71	2.4		1187.89	2.4		1195.71	4.3
1188.62	6.1		1184.2	2.8		1188.24	2.5		1196.26	4.2
1189.4	5.4		1185.12	2.8		1188.88	2.7		1196.84	4.1
1190.16	5		1185.46	2.4		1189.69	2.6		1197.24	4.3
1190.77	6.2		1185.98	2.3		1190.46	2.6		1197.65	4.3
1191.38	4.8		1186.33	2.4		1190.89	2.7		1198.11	3.8
1191.97	5.8		1186.83	3		1191.6	2		1198.59	4
1192.78	5.4		1187.28	2.4		1192.05	2.6		1198.84	4.1
1193.31	5		1187.5	2.5		1192.72	2		1199.3	4.3
1194.02	5.3		1188.04	2.4		1193.16	2		1199.72	3.9
1194.46	5.3		1188.74	2.3		1193.54	2.5		1200.12	4.1
1195.13	5.6		1189.24	2.6		1194.64	2.4		1200.6	4
1195.41	5.7		1189.63	1.9		1194.92	2.2		1200.97	3.9
1196.13	5.7		1190.12	2.5		1195.34	2.1		1201.23	4.1
1196.49	5.4		1190.73	2.4		1195.8	2.3		1201.67	4.2
1196.8	5.6		1190.96	2.3		1196.42	2.7		1202.04	4.3
1197.36	5.4		1191.48	2.9		1196.93	2.4		1202.54	4.1
1197.91	4.7		1191.9	2.6		1198.09	3		1202.93	4.2
1198.17	5		1192.8	2.9		1198.9	3.2		1203.55	3.8
1198.57	4.8		1193.2	2.5		1199.33	2.6		1204.23	4.2
1198.84	4.4		1193.75	2.2		1199.61	2.4		1204.72	4
1199.29	5.2		1194.12	2.7		1199.87	2.2		1205.11	4.3
1199.71	5		1195	3.1		1200.29	2.7		1205.9	4.2
1200.5	6		1195.98	2.3		1201.06	2.7		1206.47	4.2
1201.33	5.2		1196.34	2.2		1201.61	2.4		1206.81	3.8
1201.9	4.9		1196.72	2.2		1202.44	2.5		1207.17	3.8
1202.26	5.4		1196.94	2.4		1202.71	2.6		1207.51	4.1
1202.42	5.3		1198.16	2.7		1203	2.6		1208.14	4.2
1203.04	5.2		1198.73	2.2		1203.59	2.6		1208.8	4
1203.5	5.6		1198.98	2.1		1204.09	2.5		1209.31	4.1
1203.99	5.5		1199.6	2.3		1204.6	3.1		1210.1	4.3
1204.21	5.7		1200.16	2.2		1205.41	2.8		1210.51	4.1
1204.79	6		1200.54	2.5		1205.97	3		1211.05	4.3
1205.2	5.1		1201.12	2.2		1206.5	2.2		1211.6	4.2
1206.04	5.3		1201.82	2.9		1206.91	2.1		1212.18	4
1206.41	5.7		1202.39	3		1207.45	2		1212.62	4
1206.6	5.6		1203.12	2.5		1207.88	2.5		1213.03	4.1
1206.85	5.6		1203.49	2.5		1208.31	2.3		1213.32	4.1
1207.5	5.8		1203.81	2.7		1208.76	2.3		1213.64	4
1208.11	6.3		1204.03	2.3		1209.72	2.6		1214.04	4.2
1208.86	5.2		1204.41	3.5		1210.06	3		1214.54	3.8
1209.1	5.2		1205.2	2.8		1211.11	2.4		1214.83	4.2
1209.48	5.2		1205.54	2.5		1211.43	2.9		1215.37	4
1209.75	5.3		1206.17	2.9		1212.04	2.5		1216.22	4.2
1210.52	5.3		1207.15	2.5		1212.63	2.9		1216.73	4
1211.23	5.8		1207.85	2.6		1213.01	2.5		1217.35	4.1
1211.68	5.1		1208.53	2.4		1213.34	2.4		1217.69	4.1
1212.19	5.5		1208.99	2.1		1213.95	2.7		1218.25	4.1
1212.5	4.7		1209.27	2.1		1214.36	2.7		1219.26	4.3
1213.01	5.5		1209.91	2.2		1215.03	2.3		1219.67	4
1213.29	5.2		1210.24	2.4		1215.4	2.7		1220.55	4.3
1213.58	5.2		1210.63	2.6		1215.88	2.8		1221.45	4.3
1213.96	5.1		1211.21	2.2		1216.33	2.2		1221.89	4.4
1214.42	5.6		1211.55	2.4		1216.54	2.5		1222.53	4
1215.19	5.9		1211.84	2.5		1216.87	2.5		1223.21	4
1216.03	5.3		1212.7	2.8		1217.25	2.4		1223.58	4.1
1216.74	4.9		1213.51	3.1		1217.67	3.1		1223.86	4.1
1217.59	5.8		1214.2	3		1218.54	3.8		1224.47	3.9
1218.32	6		1214.76	2.7		1218.97	2.5		1225.17	4.2
1218.9	5.2		1215.1	2.5		1219.53	3		1225.48	3.9
1219.28	4.5		1215.64	2.2		1220.07	2.2		1225.74	4.2
1219.72	4.8		1216.07	1.9		1220.43	2.5		1226.25	4.2
1220.52	5.3		1216.69	2.8		1220.96	2.6		1226.65	4
1220.92	5.8		1217.23	3		1221.65	2.5		1226.93	4
1221.61	6		1217.98	2.7		1222.03	2.6		1227.24	3.9
1222.06	5.1		1218.61	2.4		1222.47	2.8		1227.79	4
1222.33	5.2		1219.07	3.2		1223.16	2.9		1228.46	4.1
1222.86	5.5		1219.3	3.1		1224.02	2.8		1228.85	4.1
1223.2	4.8		1220	2.5		1224.38	2.7		1229.56	3.9
1223.66	4.6		1220.3	2.6		1224.77	2.4		1229.99	3.9
1224.45	5.4		1220.68	2.2		1225.13	2.6		1230.3	4
1224.96	5		1221.13	2.9		1225.85	2.8		1230.71	4
1225.31	4.9		1221.5	2.2		1226.14	2.5		1231.06	3.9
1225.57	5.1		1221.88	3.1		1226.7	2.2		1231.4	4.1
1226.04	5.5		1222.39	2.7		1227.03	2.9		1232.19	4.1
1226.5	4.5		1223.34	2.8		1227.87	2.5		1232.67	4
1227.06	5		1224.3	2.7		1228.46	2.4		1233.05	4
1227.53	5.4		1224.77	3.1		1228.71	2.8		1233.33	3.9
1227.99	5.6		1225.25	2.4		1229.29	2.2		1234.05	4
1228.57	5.3		1225.78	2.6		1229.56	2.6		1234.52	3.8
1229.3	5.6		1226.65	2.8		1230.13	2.2		1234.89	3.9
1229.53	5.6		1227.26	2.4		1230.52	2.6		1235.3	4
1229.89	5.8		1227.68	2.4		1231.08	2		1235.45	4
1230.7	5.8		1228.28	2.7		1231.75	2.2		1235.96	3.9
1231.01	5.4		1228.8	3.1		1232.27	1.9		1236.41	4.1
1231.43	4.8		1229.23	2.1		1232.6	2.3		1236.76	4.2
1232.04	5		1229.62	2		1232.76	2.3		1236.99	4.1
1232.36	5.1		1230.05	2.6		1233.17	2.7		1237.83	3.9
1232.66	5.4		1230.9	2.8		1234.12	2.6		1238.59	3.7
1232.83	5.5		1231.56	3.7		1234.65	3.3		1239.35	3.9
1233.62	5.9		1232.73	3.2		1234.94	2.6		1239.86	4.3
1234.06	5.1		1233.7	3.3		1235.33	2.4		1240.34	4.1
1234.29	5.4		1234.33	2.2		1235.59	2.2		1240.72	3.9
1234.72	4.9		1234.6	2.5		1236.09	2.5		1241.4	3.9
1235.12	5.3		1234.99	2.9		1236.75	3.1		1241.84	4.1
1235.46	5.5		1235.38	2.1		1237.31	2.9		1242.4	3.9
1235.96	5.4		1236.24	2.5		1238.05	2.9		1243.52	4
1236.29	5.2		1236.45	2.6		1238.37	2.2		1244.06	4.2
1236.96	5.3		1236.82	2.6		1238.71	2.9		1244.55	3.9
1237.37	6.3		1237.32	2		1239.43	2.2		1245.02	3.9
1237.88	5.5		1237.88	2.8		1239.65	2.4		1245.55	4.1
1238.68	6.1		1238.78	3.1		1240.03	2.2		1245.92	4.1
1238.97	5.2		1239.5	2.9		1240.45	2.3		1246.43	3.9
1239.65	4.5		1240.12	2.5		1240.82	2.5		1246.81	4
1240.09	5.2		1241.05	2.5		1241.32	3.2		1247.61	4.2
1240.35	5.3		1241.45	2.2		1241.72	3.1		1248.17	3.9
1241.23	5.4		1241.97	2.5		1242.22	2.2		1248.62	4.1
1241.41	5.4		1242.48	2.3		1242.88	2.8		1249.6	3.9
1242.03	6		1243.17	2.9		1243.71	2.7		1250.04	3.8
1242.8	5.4		1243.66	2		1244.13	2.5		1250.4	4
1243.03	5.4		1244.19	2.3		1244.68	2.7		1250.76	4.2
1243.48	4.6		1244.45	2.5		1245.67	2.2		1251.48	4
1243.87	5.2		1244.81	2.9		1246.16	2.7		1252.13	3.7
1244.16	5.6		1245.58	3.1		1246.66	2.5		1252.47	4
1244.64	5.7		1245.9	2		1247.27	2.5		1253.22	4
1244.9	5.5		1246.23	2.3		1247.59	3		1253.81	4.2
1245.84	5.2		1246.69	2.1		1247.98	2.1		1254.44	3.6
1246.29	4.6		1247.3	2.4		1248.38	2.6		1254.92	3.7
1246.72	5.2		1247.63	2.7		1248.85	3		1255.25	3.9
1247.41	4.8		1247.95	2.8		1249.27	2.7		1255.57	4
1248.37	5.4		1248.34	2.5		1249.82	2.6		1255.91	3.9
1248.97	5.2		1248.77	2		1250.77	2.9		1256.01	3.9
1249.41	5.3		1249.06	2.2		1251.35	2.4		1256.64	3.7
1249.87	5		1249.45	2.6		1252.15	2.8		1257.34	4.4
1250.26	5.4		1250.41	2.9		1252.56	2.2		1257.84	4.2
1250.83	5.7		1250.76	2.6		1252.96	2.5		1258.51	4
1251.27	4.7		1250.97	2.5		1253.27	2.4		1258.86	3.9
1251.86	5.5		1251.6	3.3		1253.91	2.7		1259.07	3.9
1252.6	5.5		1252.1	2.9		1254.6	2.1		1259.37	3.7
1253.3	5.2		1252.97	2.6		1254.85	2.1		1259.76	3.6
1253.67	5		1253.27	2.5		1255.37	2.7		1260.1	3.8
1254.17	4.8		1253.56	2.8		1255.86	2.7		1260.57	3.7
1254.5	4.8		1253.87	2.4		1256.2	2.6		1261.06	3.8
1254.9	5.1		1254.18	2.3		1256.6	2.2		1261.47	3.9
1255.52	4.7		1254.44	2.4		1257.04	2.6		1261.76	3.7
1255.71	4.7		1254.96	2		1257.54	2.5		1262.05	3.7
1256.5	5.1		1255.49	2.5		1257.94	2.1		1262.37	3.9
1257.07	5.3		1255.84	2.4		1258.42	2.4		1262.83	4.1
1257.67	4.9		1256.28	2.5		1258.83	2.4		1263.45	4.2
1258.01	5.2		1256.95	2.7		1259.23	2.5		1264.23	3.7
1258.34	5		1257.48	2.1		1260.09	2.5		1264.58	4
1258.69	4.8		1257.79	2.3		1260.72	2.5		1265.09	4.2
1259.15	6.3		1258.41	2.5		1261.27	2.2		1265.54	4
1260.04	5.3		1258.82	2.4		1261.6	2.6		1265.85	3.9
1260.95	5.2		1259.26	2.3		1262	2.1		1266.35	3.7
1261.24	5		1259.69	2.8		1262.6	2.9		1266.9	3.9
1261.59	4.2		1260.1	2.7		1263.46	2.5		1267.26	3.9
1261.9	4.7		1260.58	2		1263.81	2		1267.77	3.9
1262.51	5.6		1261.01	2.6		1264.17	3		1268.53	4.1
1263.55	4.8		1261.26	3		1264.75	2.2		1269.17	4.1
1263.84	4.7		1261.69	2.4		1265.64	2.8		1270.28	4
1264.07	4.5		1262.11	2.2		1266.21	2.4		1271.14	3.6
1264.4	5.6		1262.47	2.5		1266.47	2.3		1271.62	3.6
1264.84	5.8		1263	2.4		1266.73	2.4		1271.85	3.6
1265.24	5.4		1263.45	2.8		1267.13	2.3		1272.27	3.8
1265.52	5.5		1264.34	2		1267.52	2.5		1272.71	3.8
1266.12	4.7		1265.07	2.7		1267.81	2.3		1273.15	4.1
1266.79	5.2		1265.42	2.2		1268.14	2		1273.56	3.8
1267.19	5.1		1265.95	2.7		1268.79	3		1274.21	3.8
1267.45	5.1		1266.5	2.9		1269.16	2.3		1274.95	4.2
1267.86	5.8		1267.43	2.4		1269.93	2.2		1275.65	4
1268.4	5.1		1267.86	2.4		1270.69	2.8		1276.02	3.9
1269.24	5.7		1268.53	2.7		1271.17	2.5		1276.33	3.7
1269.54	5.6		1269.66	2.6		1271.62	2.5		1276.91	3.9
1269.95	5.8		1270.01	2.9		1272.12	2.2		1277.28	3.8
1270.41	5.3		1270.56	1.8		1272.55	2.2		1277.69	4.4
1270.7	5		1271.51	3		1273.38	2.9		1278.28	3.8
1271.26	4.5		1272.17	2.6		1273.82	2.5		1278.74	3.5
1271.72	5.2		1272.7	2.5		1274.75	2.9		1279.16	3.7
1272.1	4.7		1272.9	2.6		1275.53	2.5		1279.59	3.8
1272.78	5.1		1273.35	2.8		1276.01	2.8		1279.86	3.8
1273.13	4.9		1273.73	2.5		1276.69	2.2		1280.45	3.8
1273.55	5.6		1274.13	2.2		1276.91	2.2		1281.07	3.8
1273.85	4.9		1274.44	1.9		1277.15	2.1		1281.55	3.9
1274.18	5.8		1274.85	2.6		1277.65	2.3		1281.98	3.7
1274.77	5.4		1275.36	2.2		1278.02	2.3		1282.74	3.8
1275.35	4.9		1275.74	2.9		1278.49	2.3		1283.18	3.7
1275.75	5.7		1276.35	2.5		1278.99	2.5		1283.87	3.7
1276.62	5.3		1277.03	2.6		1279.3	2.2		1284.36	3.4
1277.01	5.3		1277.4	2.1		1279.84	2.3		1284.74	3.7
1277.32	5.8		1277.99	2.7		1280.51	2.5		1285.02	3.6
1277.51	5.6		1278.49	2.2		1281.42	2.2		1285.29	3.7
1277.85	5.9		1278.68	2.2		1281.68	2.3		1285.84	3.8
1278.21	5.8		1279.06	2.2		1281.97	2.2		1286.33	3.8
1278.65	4.9		1279.42	2.8		1282.65	2.8		1287.13	4
1279.11	5.6		1280.11	2.8		1283.11	2.6		1287.76	3.7
1279.84	5.3		1280.86	2.2		1283.71	3		1288.45	3.7
1280.3	5.1		1281.11	2.1		1283.95	2.8		1288.87	3.9
1280.77	5.8		1281.48	2.1		1284.45	2.5		1289.34	3.9
1281.82	5.3		1281.87	2		1285.1	2.4		1289.63	3.9
1282.55	5.3		1282.38	2.5		1285.6	2.4		1290.02	4.1
1282.99	6.2		1282.96	2.2		1286.22	2.7		1290.42	3.7
1283.49	4.7		1283.73	2.7		1286.72	2.4		1290.8	3.7
1283.7	4.8		1284.17	2.6		1287.23	2.4		1291.07	3.6
1284.33	5.7		1284.55	1.9		1287.47	2.6		1291.44	3.7
1284.78	5.8		1284.9	2		1287.8	2.3		1292.12	4
1285.66	5.3		1285.22	2.6		1288.15	2.2		1292.37	3.8
1285.87	5.4		1286.09	3.1		1288.72	2.4		1292.67	3.9
1286.48	5.5		1286.57	3.2		1289.06	2.3		1293.38	3.7
1286.72	5.6		1287.15	3.2		1289.63	2.6		1293.67	4
1287.45	6.2		1287.53	2.7		1289.97	2.4		1294.17	3.8
1287.86	5.1		1288.18	2.4		1290.72	2.8		1294.77	3.4
1288.34	4.4		1288.62	2.9		1291.1	2.7		1295.03	3.6
1288.59	4.6		1288.88	2.7		1291.37	2.6		1295.56	4.1
1289	5.8		1289.69	2.6		1291.76	2.4		1296.48	3.6
1289.28	5.8		1290.34	2.7		1292.62	2.1		1296.87	3.4
1289.85	4.8		1290.71	2		1293.33	3.2		1297.43	4.1
1290.24	5.1		1290.95	2.2		1293.6	2.3		1298.36	3.9
1290.62	5.3		1291.45	2.2		1293.97	2.2		1298.76	3.7
1290.86	5.3		1291.82	2.4		1294.56	2.9		1299.03	3.7
1291.89	5.5		1292.46	2		1294.69	2.9		1299.37	3.7
1292.45	5.4		1292.75	2.7		1295.21	2.4		1299.99	3.7
1292.72	5.7		1292.98	2.8		1295.85	2.4		1300.44	4
1293.35	4.5		1293.31	2.5		1296.23	2.6		1300.77	4
1293.76	4.7		1293.67	2.1		1296.87	2		1301.79	4.1
1294.06	5.1		1293.93	2.1		1297.52	2.8		1302.59	3.7
1294.75	5.7		1294.23	2.9		1298.26	2.5		1303.52	4.1
1295.49	5		1294.8	3.1		1298.58	2.2		1304.37	4
1295.77	5.1		1295.03	2.8		1299.2	2.8		1304.76	3.9
1296.1	5.3		1295.83	2.9		1299.62	2.3		1305.64	3.5
1296.41	5.5		1296.51	2.6		1300	2.7		1305.98	4
1296.78	4.9		1297.12	2.9		1300.51	3.6		1306.34	3.7
1297.69	6		1297.59	2.5		1301.04	2.7		1306.72	3.9
1298.33	5.6		1297.94	2.8		1301.47	2.7		1307.7	4
1299.46	5.1		1298.53	2.9		1301.85	2.3		1308.21	4.1
1300.08	5		1299.36	3		1302.13	2.6		1309.05	3.6
1300.56	5.2		1299.69	3.1		1303.02	2.2		1309.64	3.5
1300.81	5.4		1300.21	3		1303.33	3		1310	3.7
1301.1	5.2		1300.88	1.9		1303.58	2.8		1310.6	3.9
1301.41	5		1301.37	3.2		1303.91	3.1		1311.16	3.9
1301.76	5.6		1301.79	2.4		1304.41	2.5		1311.51	3.5
1302.24	5		1302.32	2.4		1304.88	2.5		1311.87	3.6
1302.88	5.2		1302.85	2.9		1305.27	3.3		1312.19	3.6
1303.36	4.7		1303.26	1.9		1305.6	2.7		1312.88	4
1303.97	5.6		1303.73	2.6		1306.35	2.8		1313.45	3.9
1304.41	6.3		1304.37	2.7		1307.1	2.8		1314.01	3.8
1304.99	5.1		1305.07	2.9		1307.43	2.7		1314.41	3.9
1305.94	6.4		1305.71	2.4		1307.62	2.8		1314.79	4
1306.59	5.7		1306.05	2.7		1308.11	3.9		1315.46	3.8
1306.94	5.6		1306.43	2.7		1308.89	2.9		1316.03	4
1307.38	5.6		1306.86	2.6		1309.19	2.7		1316.68	3.9
1307.79	5.8		1307.43	2.9		1309.5	2.6		1317.23	3.9
1308.42	5.9		1307.92	2.1		1310.04	3.8		1317.54	3.7
1308.98	5.4		1308.33	2.2		1310.73	3.1		1317.97	3.5
1309.77	4.6		1308.66	2.3		1311.54	3.1		1318.51	3.9
1310.53	5.8		1309.15	3.2		1311.95	2.3		1318.9	3.8
1311.09	5.2		1309.48	2.1		1312.49	2.6		1319.42	4
1311.24	5.2		1309.82	2.4		1313.02	2.7		1320.09	3.7
1311.57	5		1310.31	2.1		1313.55	2.8		1320.58	3.9
1311.97	5.3		1311.01	1.9		1314.13	2.5		1320.95	3.7
1312.96	5.9		1311.37	2.7		1314.63	2.7		1321.37	4
1313.8	6		1311.78	2.5		1315.03	2.9		1322.12	3.6
1314.4	5		1312.21	3.2		1315.3	3.1		1322.49	3.8
1314.76	5.7		1312.82	2.4		1315.89	2.8		1322.94	3.6
1315.3	5.8		1313.14	2.3		1316.15	2.5		1323.29	3.7
1315.99	5.7		1313.81	2.5		1316.57	2.6		1323.77	3.8
1316.47	5.7		1314.24	2.3		1317.24	3.7		1324.27	3.7
1317.04	5.6		1314.82	2.8		1318.51	3.1		1324.66	4.1
1317.43	5.3		1315.37	2.6		1319.56	3.3		1324.89	4.1
1318.19	5.3		1315.95	2.4		1319.94	3.2		1326.07	3.9
1318.74	5.3		1316.52	2.9		1320.75	2.8		1326.27	3.9
1319	5.2		1317.16	2.7		1321.68	3		1326.69	3.9
1319.52	4.6		1317.71	2.3		1321.95	2.9		1327.04	3.8
1319.94	4.9		1318.42	2.6		1322.45	2.8		1327.74	3.8
1320.22	5.2		1319.12	2.5		1323.14	2.1		1327.97	3.8
1320.72	6		1319.59	2.3		1323.51	2.4		1328.53	4
1321.2	5.1		1320.28	2.6		1324.22	2.5		1328.91	4.1
1321.57	4.4		1321.19	2.3		1324.89	3.1		1329.69	4.1
1322.11	6		1321.57	2.2		1325.44	3.3		1330.24	3.5
1322.4	5.1		1321.91	2.5		1325.88	2.8		1330.85	3.7
1323.07	5.5		1322.01	2.5		1326.16	2.6		1331.27	3.7
1323.88	5.8		1322.38	2.9		1326.78	2.9		1332.31	3.7
1324.24	4.5		1322.77	2.8		1327.5	3.5		1332.7	4
1324.58	5.4		1323.19	2.6		1328.26	3		1333.12	3.7
1324.89	5.2		1323.65	2.6		1328.81	4.1		1333.5	3.8
1325.15	5.3		1324.24	2.2		1329.22	2.7		1334.02	4
1325.56	5.2		1324.68	2.5		1329.44	2.9		1334.82	3.9
1325.95	6.2		1325.03	2.4		1329.84	3.2		1335.33	3.8
1326.83	5.3		1325.49	2.8		1330.23	2.5		1335.96	4.1
1327.42	5.9		1325.81	2.9		1330.71	2.4		1336.64	3.6
1327.84	5.4		1326.6	2.6		1331.35	2.3		1337.33	3.8
1328.22	4.5		1327	3.2		1331.7	2.7		1337.58	3.8
1328.65	5.9		1327.27	3.1		1331.88	2.6		1337.88	4.2
1329.33	4.8		1327.95	3.2		1332.57	3.2		1338.48	3.6
1329.99	5.4		1328.5	2.8		1333.11	3.6		1338.69	3.6
1330.48	5.4		1328.88	2.4		1333.97	3.6		1339.21	4.2
1330.73	5.1		1329.28	1.8		1334.42	3.3		1339.67	4
1331.36	5.6		1329.75	2		1335.19	2.9		1340.21	3.6
1331.75	5.4		1330.24	2.4		1335.8	2.7		1340.8	3.8
1332.16	5.6		1330.9	2.2		1336.38	3.5		1341.3	3.7
1332.58	4.9		1331.38	2.9		1336.81	3.4		1342.16	3.8
1332.89	4.9		1331.97	1.9		1337.34	3.1		1342.57	3.8
1333.47	5.3		1332.57	3.2		1337.5	3.1		1342.87	3.9
1334.05	5		1332.88	2.8		1337.88	2.6		1344.03	4.1
1334.28	4.9		1333.33	2.7		1338.44	3.1		1344.74	4
1334.7	5.9		1333.71	2.6		1338.86	3		1344.98	3.9
1334.88	6		1334.42	3.4		1339.56	3.1		1345.71	3.6
1335.72	5.8		1335.32	2.7		1340.16	2.8		1346.07	3.8
1336.02	4.8		1335.76	2.4		1341.17	3.2		1346.38	3.7
1336.55	5.7		1335.99	2.4		1342.11	2.3		1346.76	3.8
1336.82	5.3		1336.26	2.4		1342.66	2.8		1347.61	4
1337.12	5		1336.71	2.4		1343.17	2.7		1348.22	3.7
1337.57	5.2		1337	3.3		1343.52	3.2		1348.67	4
1337.86	5		1337.47	2.2		1343.89	3		1348.99	3.8
1338.38	4.9		1337.95	2.8		1344.33	2.6		1349.44	3.8
1338.81	5.1		1338.22	2.9		1344.9	3.3		1350.39	4.3
1339.74	6.1		1338.62	3.2		1345.38	2.4		1351.19	4.3
1340.12	5.2		1339.26	3		1345.74	2.7		1352.18	3.8
1340.62	5.1		1339.73	2.4		1346.16	2.2		1353.08	4
1341.02	5.5		1340.04	2.6		1346.94	2.8		1353.52	4
1341.8	5.8		1340.57	2.5		1347.68	3.2		1354.33	4
1342.16	5.3		1340.86	2.7		1348.19	3.2		1354.91	4.1
1342.59	4.4		1341.49	2.7		1348.66	3		1355.56	3.6
1343.03	5.7		1342	2.9		1349.01	2.5		1356.2	4.1
1343.38	5.5		1342.61	2.8		1349.46	3.1		1357.13	4
1343.99	4.7		1343.04	3		1350.28	2.6		1357.74	3.9
1344.34	5.2		1343.63	2.8		1350.88	2.7		1358.17	3.7
1344.69	6.4		1344.26	3.1		1351.48	3		1358.48	3.7
1345.22	4.8		1345	3		1352.12	3		1358.76	3.9
1345.62	5.2		1345.64	2		1352.86	2.5		1359.37	3.9
1345.88	5.6		1346.24	2.4		1353.67	3.7		1359.78	3.7
1346.19	5.5		1346.6	2.3		1354.1	2.9		1360.34	4.1
1346.59	5.8		1347.01	3.3		1354.38	3.2		1360.97	3.6
1347.21	6.1		1347.84	3		1354.81	2.4		1361.23	3.8
1347.6	5		1348.17	3.2		1355.22	2.8		1361.43	3.7
1347.89	5.2		1348.53	3.5		1355.63	3.1		1362.3	3.9
1348.15	5.2		1348.83	3		1356.29	2.6		1362.91	3.9
1348.53	5.4		1349.24	2.8		1356.62	2.8		1363.36	3.8
1349.1	5.8		1349.47	2.8		1357.03	3.1		1363.76	4
1349.55	6		1349.95	3.4		1357.67	3.3		1364.5	3.9
1350.22	5.6		1350.54	2.6		1358.16	3		1364.82	3.9
1350.65	5.6		1350.99	3		1358.79	2.9		1365.08	3.7
1351.12	4.5		1351.32	2.8		1359.19	2.6		1365.53	4.2
1351.66	5.3		1351.67	2.4		1359.49	2.7		1366.2	4.1
1352.03	5.2		1351.97	2.6		1360.13	3.3		1366.55	4
1352.72	5.6		1352.47	2.6		1360.32	3.3		1366.97	3.7
1353.25	6.8		1353.32	2.9		1360.84	3.3		1367.25	4
1353.61	5.8		1353.88	3		1361.5	3.4		1367.65	4
1353.9	6.2		1354.34	2.6		1362.39	2.6		1368.2	3.8
1354.17	5.6		1354.96	2.6		1362.75	2.5		1368.77	4.1
1354.63	5		1355.72	3.1		1363.29	2.9		1369.23	3.7
1355.27	5.1		1356.07	3.1		1363.82	2.5		1369.49	3.7
1355.72	6		1356.66	3.6		1364.04	2.7		1370.02	3.9
1356.74	5.8		1357.48	3.2		1364.39	3.1		1370.42	4
1357.64	6.4		1357.64	3.1		1364.95	3.3		1370.76	3.7
1358.35	5.7		1358.51	2.5		1365.48	3.5		1371	3.7
1359.02	4.9		1358.92	2.4		1366.03	3.2		1371.59	3.7
1359.46	5.3		1359.23	2.8		1366.47	2.6		1372.03	4.1
1360.12	5.7		1359.83	3.1		1366.79	3.1		1372.68	3.6
1360.68	5.4		1360.45	3.2		1367.23	2.5		1373.02	3.5
1360.99	4.8		1361	2.9		1367.57	3		1373.53	4.2
1361.32	4.6		1361.33	2.8		1367.89	2.9		1373.93	4
1361.84	5.7		1361.79	3		1368.48	2.9		1374.25	4.2
1362.43	5.6		1362.05	2.6		1368.98	3.2		1374.83	3.6
1362.87	5.5		1362.73	3.5		1369.59	3.6		1375.23	4.1
1363.46	4.7		1363.5	3.1		1370.12	2.7		1375.71	3.9
1363.86	5.2		1364.03	3.4		1370.69	2.8		1376.21	4.2
1364.44	5.3		1364.39	2.8		1371.02	2.6		1376.6	3.9
1364.84	4.6		1365.19	2.6		1371.75	3.1		1377.05	3.9
1365.54	5.5		1365.5	2.4		1372.44	3.1		1377.28	3.8
1366.34	6.2		1365.97	3		1372.83	2.9		1377.81	3.9
1367.14	4.8		1366.33	2.5		1373.3	2.9		1378.21	4
1367.44	5.6		1366.63	2.8		1373.82	2.8		1378.34	4
1367.81	5.2		1367.16	2.7		1374.17	2.8		1378.88	4.2
1368.31	6.5		1367.81	2.5		1374.85	3.2		1379.18	4
1368.65	5.5		1368.09	2.9		1375.35	3.7		1379.57	4
1369.12	5.9		1368.95	3		1375.63	3.8		1380.15	3.9
1369.76	5.7		1369.37	3.3		1376.23	2.9		1380.71	4
1370.35	5.1		1369.94	2.5		1376.51	2.8		1381.35	3.9
1370.75	5.6		1370.37	2.2		1377.07	2.8		1382.06	3.7
1371.2	5.3		1370.91	3.1		1377.48	2.8		1382.42	3.7
1372.1	6.2		1371.46	2.9		1377.71	2.9		1382.91	3.8
1372.4	5.5		1372.16	2.6		1378.37	2.6		1383.54	4
1373	6.3		1372.49	2.6		1379.12	3.7		1384	3.8
1373.31	5.3		1373.06	3.4		1379.5	3		1384.52	4.2
1373.88	5.3		1373.7	2.6		1380.08	2.9		1384.89	3.9
1374.57	5		1374.18	2.5		1380.6	3.6		1385.78	4.1
1375.14	4.9		1374.8	2.7		1381.13	3.4		1386.42	3.9
1375.93	6.4		1375.24	2.3		1381.51	2.7		1387.36	4.3
1376.18	5.9		1376.02	3		1381.94	2.5		1388.18	4.2
1376.56	5.4		1376.54	3.5		1382.32	2.9		1388.6	3.8
1377.11	4.7		1376.9	3.1		1382.6	3.4		1389.05	3.8
1377.65	6.3		1377.62	3.2		1383.1	2.8		1389.34	3.8
1378.29	5.2		1378.42	3.1		1383.52	3.6		1389.95	3.9
1378.69	4.6		1378.74	2.9		1383.96	2.7		1390.33	3.9
1379.07	5.3		1379.05	2.5		1384.39	2.5		1390.86	3.8
1379.47	6		1379.54	3.2		1385.07	3		1391.34	3.9
1379.94	4.6		1380.17	3.2		1385.68	2.9		1391.7	3.9
1380.45	5.2		1380.5	2.7		1385.93	3.4		1392.33	4
1380.92	5.5		1381.08	3.3		1386.23	3		1393	3.9
1381.4	4.8		1381.47	2.8		1386.6	2.6		1393.54	3.8
1381.84	5.6		1382.4	3.1		1387.33	3.3		1393.77	3.9
1382.53	5.9		1382.67	3.1		1387.87	3		1394.37	3.8
1383.25	6		1383.28	3.6		1388.28	3.1		1394.62	3.8
1384.17	6.6		1384.27	4.3		1388.86	3		1395.35	4
1384.81	5.9		1385.2	3		1389.17	3.3		1395.94	4.1
1385.1	5.8		1385.78	2.9		1389.8	2.9		1396.15	4.2
1385.82	4.9		1386.56	3.2		1390.18	3.3		1396.85	4
1386.5	6		1387.22	3.9		1390.58	2.7		1397.22	4.1
1387.05	4.8		1387.89	3.4		1390.83	3.1		1397.78	4.1
1387.35	4.9		1388.38	3		1391.1	3.1		1398.24	3.8
1387.79	5.9		1389.19	3.3		1391.79	3.9		1398.5	3.7
1388.47	5.3		1389.59	3.3		1392.09	3.5		1398.88	3.6
1388.84	5.9		1389.87	3.3		1392.67	2.8		1399.26	4.1
1389.64	6.1		1390.24	2.7		1393.05	2.7		1399.68	3.8
1390.31	5.6		1390.76	2.6		1393.55	2.9		1400.07	3.9
1390.78	5		1391.02	2.7		1394.53	2.4		1400.71	3.7
1391.19	5		1391.54	2.8		1394.97	2.4		1401.11	3.9
1391.72	6.7		1392.42	3		1395.44	2.9		1401.99	4
1392.32	6		1393	3.4		1395.83	2.6		1402.55	4.2
1392.86	5.7		1393.59	3.3		1396.11	2.7		1403.2	4.1
1393.44	5.2		1394.73	3.2		1396.42	2.9		1403.82	4.5
1394.56	5.8		1395.49	3.2		1396.82	2.9		1404.23	3.9
1394.74	5.9		1395.78	3		1397.24	3.4		1404.71	4.1
1395.47	5.3		1396.52	4.4		1397.66	3.2		1405.08	4.2
1395.94	5.8		1396.86	3.4		1398.27	3.7		1405.9	4.1
1396.48	5.8		1397.22	2.6		1398.81	4.1		1406.3	4.1
1397.08	5.5		1397.63	2.8		1399.11	3.5		1406.73	4
1397.63	6.8		1398.48	3		1399.61	3.4		1407.37	4.1
1398.15	6.1		1399.32	3.8		1400.18	2.7		1407.95	3.9
1398.69	6.7		1400.14	2.6		1400.52	3.4		1408.31	4.1
1399.1	5.2		1400.62	3.3		1400.87	3		1409	4
1399.58	5.9		1401.57	2.9		1401.15	3.2		1409.23	3.9
1400.48	5.7		1401.91	3.1		1401.91	3.6		1409.65	3.8
1401.26	4.9		1402.52	2.9		1402.62	4.4		1410.3	4.1
1401.54	5.8		1402.93	3.7		1403.23	4.1		1410.61	4
1402.01	6.3		1403.41	2.7		1403.83	3.3		1411.18	4.1
1402.59	5.4		1404	3.5		1404.36	3.2		1411.74	3.9
1403.15	5.1		1405.06	3		1404.92	3.8		1412.16	3.7
1403.43	5.2		1405.61	3.1		1405.77	3.1		1412.52	4.1
1404.1	6		1406.12	2.8		1406.19	2.8		1412.84	3.7
1404.5	5.8		1406.83	3.3		1407.27	4.5		1413.7	4
1404.73	5.7		1407.31	3.4		1407.88	3.6		1414.08	3.8
1405.26	6.8		1407.6	2.9		1408.16	4		1414.49	4.4
1405.85	5.8		1408.04	4		1409.03	3.4		1415.32	3.9
1406.27	6		1409.01	3.6		1409.38	3.6		1415.71	4
1406.71	5.5		1409.61	3.1		1410.05	2.7		1416.22	4
1406.97	6		1410.28	3.7		1410.48	3		1416.93	3.9
1407.66	5.4		1410.75	2.7		1411.07	2.9		1417.32	4.2
1408.13	6		1411.35	3.4		1411.48	3.5		1417.62	4
1408.73	5.2		1412.12	2.9		1411.76	3.4		1418.03	3.9
1409.08	5.6		1412.49	3.2		1412.1	3.4		1418.38	4.2
1409.53	5.6		1412.89	3.8		1412.55	3.5		1418.89	3.9
1409.87	6.3		1413.43	2.6		1413.51	3.5		1419.76	4.1
1410.22	6.1		1413.92	3.5		1414	3.5		1419.97	4.1
1410.7	6		1414.25	3.1		1414.32	3.4		1420.39	4
1410.9	6.2		1414.61	2.9		1415.08	3.5		1421	4
1411.28	6.5		1415.06	3.3		1415.81	3.9		1421.5	4.3
1412.26	6.6		1415.41	3.2		1416.26	2.7		1421.8	4
1412.77	5.3		1416.08	3		1416.92	3		1422.6	4.2
1413.22	6.1		1416.38	2.7		1417.76	3.7		1423	4.2
1413.98	6.1		1416.7	2.8		1418.19	3.7		1423.43	4.1
1414.8	5.8		1417	3.2		1419.01	4.1		1424.13	4
1415.63	6.2		1417.35	3.2		1419.55	3		1424.7	3.9
1416.24	6.7		1417.82	2.9		1420	3.7		1424.97	4
1416.83	6.3		1418.15	3.1		1420.19	3.8		1425.44	4.1
1417.45	5.6		1418.64	3.6		1420.83	3.9		1425.91	4.3
1417.71	5.8		1419.59	2.9		1421.24	3.9		1426.37	4.2
1418.17	7.4		1420.13	3.4		1422.05	2.9		1426.87	4.1
1418.4	7.4		1420.74	3		1422.55	3.4		1427.64	4
1419	6.1		1421.14	2.6		1423.02	3.6		1428.08	4.4
1419.76	7		1421.41	2.5		1423.28	3.7		1428.45	4.2
1420.22	5.8		1421.92	2.8		1424.01	3.8		1429.39	4.4
1420.52	6.1		1422.87	4		1424.69	2.8		1430.05	4.2
1421.29	6		1423.28	2.6		1425.32	3.2		1430.69	4.3
1421.57	5.9		1423.85	4.2		1426	3.9		1431.37	4.3
1422.02	5.8		1424.5	3.1		1426.41	2.8		1431.85	4.5
1422.67	5.3		1424.98	2.8		1426.74	2.9		1432.64	4.1
1423.1	5.6		1425.51	3.5		1427.39	3.5		1433.19	4.1
1423.37	5.3		1425.98	2.8		1427.63	3.3		1433.73	4.2
1423.82	6		1426.36	2.9		1427.99	3.5		1434.21	4.1
1424.39	5.4		1426.73	3.3		1428.39	3.4		1434.56	3.9
1425.08	6.7		1427.25	3.5		1429.28	3.9		1434.92	4.1
1425.49	6.6		1427.86	3.2		1429.73	3.4		1435.82	4.2
1426.22	5.3		1428.54	3.4		1430.65	3.9		1436.13	4.3
1426.69	6.4		1428.97	4.3		1431.25	4.1		1436.73	4.3
1427.15	5.7		1429.31	2.9		1431.95	3.6		1437.28	4.2
1427.76	6.3		1429.62	2.9		1432.27	3.8		1437.66	4.1
1428.01	6.1		1430.09	3.2		1433	3.2		1438.16	4.1
1428.44	6		1430.9	3.7		1433.4	3.7		1438.59	4.2
1428.72	5.9		1431.51	3.1		1434.26	3.7		1438.93	4.1
1429.11	7		1432.1	3.1		1434.76	3.6		1439.72	4.4
1429.39	6.3		1432.74	3.4		1435.41	3.2		1440.34	4.4
1429.75	6.4		1433.57	3.2		1435.91	2.9		1441.03	4.4
1430.08	5.2		1433.88	3.2		1436.47	4.1		1441.45	4
1430.89	6.8		1434.76	4.1		1436.95	3.8		1441.83	4.3
1431.79	6.4		1435.52	3.9		1437.32	3.9		1442.19	4.1
1432.46	5		1436.41	4.2		1437.56	3.9		1442.6	4.6
1432.86	6.4		1437.02	3.5		1438.06	3.6		1443.37	4.4
1433.61	6.4		1437.56	2.6		1438.32	4.1		1444.1	4.3
1434.23	5.9		1438.32	4		1438.9	3.4		1445.04	4.2
1434.67	6.4		1439.08	3.3		1439.22	3.1		1445.36	4.3
1435.67	6.8		1439.65	3.3		1439.78	3.6		1445.95	4.5
1436.07	6.6		1439.95	3.7		1440.07	3.6		1446.62	4.5
1436.84	5.4		1440.39	4.9		1440.65	3.9		1447	4.3
1437.3	6		1441.29	2.9		1441	4.1		1447.73	4.2
1437.91	5.5		1441.62	3.6		1441.33	4.3		1448.08	4.5
1438.25	5.8		1441.91	3.7		1442.07	2.7		1448.48	4.3
1438.73	5.9		1442.29	3.6		1442.52	4.6		1449.09	4.5
1439.29	6.8		1442.89	3.4		1443.26	3.1		1449.51	4.3
1439.98	6.6		1443.42	3		1443.62	3.9		1450.25	4
1440.75	5.8		1443.7	3		1443.98	3		1450.99	4.6
1441.28	5.6		1444.5	2.8		1444.33	3.4		1451.5	4
1441.92	7		1445.23	3		1444.87	4		1451.92	4.4
1442.63	6.4		1445.79	2.9		1445.56	3.5		1452.47	4.4
1443.02	5.7		1446.52	4.2		1446.52	3.4		1452.82	4.4
1443.67	5.4		1447.16	3.9		1447.17	4.3		1453.38	4
1444	5.3		1447.81	3.9		1447.74	3.9		1453.71	4.2
1444.47	6.7		1448.71	3.9		1448.39	3.5		1454.47	4.3
1445.1	6.8		1449.86	4.1		1448.95	3.9		1454.93	4.3
1445.5	6.6		1450.88	3.3		1449.57	3.3		1455.5	4.1
1446.31	6.4		1451.6	3.6		1450.09	3.8		1456.37	4.3
1446.62	6.9		1452.11	3.6		1450.59	3.1		1456.94	4.5
1447.07	6.8		1452.83	3.6		1450.99	3.3		1457.43	4
1447.67	6.1		1453.89	4		1451.55	4.1		1457.73	4.1
1448.39	6.6		1454.34	2.9		1451.97	3.5		1458.28	4.2
1448.8	5.9		1454.61	3.7		1452.5	4.7		1459.1	4.1
1449.14	6		1455.86	3.7		1452.96	3.6		1459.45	4.2
1449.51	6.9		1456.4	3.7		1453.24	3.6		1459.73	4.3
1450.08	6.3		1457.06	3		1453.58	3.9		1460.43	4.5
1450.36	6.6		1457.78	4.4		1454.21	3.9		1460.88	4.4
1451.14	5.8		1458.31	3.6		1454.89	3.9		1461.25	4.2
1451.65	6.5		1459.16	3.1		1455.51	4.3		1461.73	4
1452.09	6.5		1459.61	3		1455.8	4		1462.11	4.2
1452.36	6.8		1460.03	3.8		1456.15	3.9		1462.67	4.2
1452.79	6.3		1460.23	3.8		1456.85	3.5		1463.06	4.2
1453.66	6.1		1460.77	3.1		1457.4	3.9		1463.29	4.1
1454.37	6.3		1461.37	2.7		1457.88	3.6		1463.82	4
1455.49	6.7		1461.97	3.1		1458.52	3.1		1464.21	4.4
1455.84	6.1		1462.51	3.5		1459.12	4.1		1464.53	4.3
1456.35	6.5		1463.17	3.6		1459.68	3.4		1464.95	4.2
1456.93	6.2		1464.03	4.7		1460.41	3.5		1465.59	4.6
1457.24	6.7		1464.86	3.5		1460.89	3.1		1465.93	4.1
1457.86	6		1465.3	3.5		1461.32	3.7		1466.18	4.1
1458.13	6.4		1465.76	3.9		1462.19	4.1		1467	4.4
1458.72	6.3		1466.49	3.8		1463.17	4.6		1467.27	4.5
1459.25	6.5		1467.9	4.2		1463.68	4.8		1467.51	4.6
1459.75	7.2		1468.46	2.8		1464.25	3.1		1467.9	4.7
1460.13	5.9		1468.93	2.9		1464.7	3.5		1468.33	4
1460.46	7		1469.28	3		1464.96	3.5		1468.93	4.1
1461.27	6.6		1469.59	3.3		1465.52	2.9		1469.39	4.2
1461.59	6.2		1470.04	2.7		1466.09	3.6		1469.58	4.3
1462.06	6		1470.71	3.4		1466.55	4		1469.9	4.1
1462.67	6.9		1471.1	3.5		1467.14	4		1470.29	4.6
1463.32	6.9		1472.18	3.4		1467.68	4.3		1471.05	4.5
1463.72	6.9		1472.57	3		1468.52	3.8		1471.69	4.3
1464.33	6		1473.21	3.3		1469.28	4		1472.04	4
1464.82	6.5		1473.46	3		1470.26	4.1		1472.47	4.2
1465.23	6.2		1474.62	3.7		1470.79	4.3		1473.05	4.2
1465.6	6.7		1475.12	3.5		1471.54	4.6		1473.37	4.6
1466.1	6.6		1475.67	3.6		1471.95	4.1		1473.75	4.5
1466.61	6		1476.17	4.1		1472.3	3.7		1474.59	4.2
1467.02	5.8		1476.81	3.9		1472.68	3.3		1475.26	4.6
1467.72	6.8		1477.41	4.1		1473.38	3.4		1475.65	3.8
1468.32	6.6		1478.02	3.6		1473.65	3.4		1476.2	4.4
1469.23	6.5		1478.4	4.3		1474.07	3.7		1476.53	4.3
1469.61	6		1478.92	4.6		1474.49	3.6		1477.07	4.4
1469.94	5.5		1480.07	3.1		1474.87	3.9		1477.83	4.5
1470.62	6.3		1481	3.3		1475.39	4.4		1478.44	4.8
1471.27	7.4		1481.54	3.5		1476.04	3.7		1479.14	4.4
1471.79	6.6		1482.1	4.3		1476.32	3.7		1479.75	4.6
1472.66	7.7		1482.72	3.7		1476.88	4.6		1480.33	4.2
1473.11	5.8		1483	3.9		1477.67	4		1480.89	4.1
1473.68	6.7		1483.84	3.5		1478.19	3.8		1481.74	4.6
1474.02	8		1484.16	3.7		1478.64	3.3		1482.81	4.8
1474.7	7.3		1484.45	3.4		1479.24	4.6		1483.45	4.7
1475.64	6.8		1485.05	3.7		1479.76	3.5		1484.1	4.4
1476.07	6		1485.46	3.5		1480.33	3.6		1484.33	4.4
1476.9	6		1485.9	4.2		1480.63	4.5		1484.73	4.5
1477.34	5.5		1486.23	3.7		1481.22	4.6		1485.27	4.5
1477.48	5.6		1486.84	3.4		1481.9	3.4		1485.54	4.5
1477.92	5.8		1487.6	3.3		1482.47	3.9		1486.08	4.4
1478.33	6.2		1487.81	3.3		1483.15	4.6		1486.45	4.6
1478.99	7.2		1488.57	4		1483.59	3.4		1486.71	4.7
1479.83	6.5		1488.92	4		1484.2	4		1487.11	4.4
1480.24	6.7		1489.73	4.4		1485.07	3.8		1487.39	4.4
1480.66	6.5		1490.31	3.1		1485.76	3.8		1488.19	4.7
1481.11	6.2		1490.69	3.1		1486.14	3.7		1489.22	4.8
1481.43	7		1490.94	3.4		1486.64	3.3		1489.76	4.5
1482.24	7.1		1491.43	3.7		1487.57	4.6		1490.34	4.7
1482.75	6.9		1492.89	4.7		1488.06	4.5		1490.87	4.2
1483.08	6.7		1493.82	3.3		1488.68	3.8		1491.14	4.5
1483.49	6		1494.86	3.2		1489.52	4.4		1491.61	4.4
1483.93	6.1		1495.24	3.8		1490.01	4		1492.01	4.5
1484.35	6.8		1495.61	3.8		1490.65	3.7		1492.46	4.4
1484.79	7		1496.09	3.7		1490.92	3.5		1492.79	4.5
1485.36	6.2		1496.46	2.8		1491.36	3.6		1493.41	4.9
1485.79	6.6		1496.99	3.7		1491.66	3.6		1494.19	4.6
1486.35	6.5		1497.81	3.8		1492.36	3.7		1495.01	4.7
1486.89	6.3		1498.24	3.5		1493.43	4.1		1495.43	4.1
1487.28	6.3		1498.6	4		1493.98	3.7		1496.14	4.6
1488.02	7.1		1499.02	2.8		1494.27	4.5		1496.64	4.8
1488.28	7.4		1499.37	3.7		1494.65	4.7		1496.94	4.7
1489.35	6.9		1500.23	3.7		1495.02	4.6		1497.29	4.6
1490.18	6.5		1500.69	4.6		1495.29	5.2		1497.77	5.2
1490.36	6.5		1501.07	4.7		1495.89	3.2		1498.95	4.7
1491.23	7.2		1501.65	3.7		1496.59	4.2		1499.32	4.8
1492	6.9		1502.21	3.3		1496.88	4.6		1500.18	4.8
1492.51	6.1		1502.92	4		1497.56	4.8		1501.09	4.8
1492.89	6.4		1503.37	3.1		1498.2	3.3		1501.81	4.9
1493.55	7.9		1504.06	3.4		1498.74	4.5		1502.36	4.7
1494.14	6.7		1504.9	4		1499.62	5.3		1502.77	4.1
1494.46	6.5		1505.53	3.3		1500.46	3.4		1503.15	4.3
1495.14	7.6		1505.79	3.1		1500.86	3.7		1504	4.7
1496.06	6.2		1506.41	4		1501.12	4.5		1504.7	4.4
1496.63	6.8		1506.71	3.8		1501.74	4.2		1505.31	4.8
1497.33	6.2		1507.1	3.4		1502.54	3.9		1506.79	5
1498.03	6.3		1507.43	3.5		1502.91	3.8		1507.35	4.8
1498.61	6.1		1507.9	3.6		1503.34	4.3		1507.98	4.6
1499.05	6.8		1508.31	3.3		1503.77	3.8		1508.31	4.5
1499.53	6.3		1508.97	4.4		1504.09	3.3		1508.91	4.9
1500.32	7.1		1509.69	3.8		1504.56	4.6		1509.39	4.5
1501.25	6.3		1509.97	3.8		1505.57	5		1509.94	4.6
1501.84	7		1510.31	3.1		1506.12	3.9		1511.01	5.1
1502.28	6.5		1510.79	3.5		1506.77	3.6		1511.65	4.4
1502.66	6.4		1511.24	4.4		1507.28	5.2		1512.45	4.9
1503.32	6.6		1511.97	2.9		1507.57	4.3		1512.86	4.6
1503.71	6.6		1512.43	3		1508.34	4.5		1513.41	5
1504.4	5.6		1513.05	4.2		1508.8	3.9		1514.18	4.8
1504.66	5.4		1513.68	4.1		1509.46	4.4		1515	4.9
1505.33	6.7		1514.36	3.5		1510.22	3.8		1515.74	4.8
1505.81	6.5		1514.77	4		1510.84	4.3		1516.38	4.3
1506.15	6.8		1515.26	4		1511.19	4.3		1516.9	4.5
1506.99	6.7		1515.95	3.4		1511.81	4.4		1517.42	5.3
1507.59	6.4		1516.59	3.5		1512.41	3.9		1517.84	4.7
1508.05	6.6		1516.91	3.5		1512.89	4.6		1518.79	5
1508.37	6.5		1517.53	3.8		1513.48	3.6		1519.65	4.8
1508.79	7.1		1517.93	4.3		1513.83	3.7		1520.01	4.8
1509.42	6.1		1518.4	4.3		1514.29	3.2		1520.42	5.3
1510.17	7.3		1519.15	3.1		1515.12	5		1520.81	5.1
1510.82	8.1		1519.6	3.7		1515.56	5.2		1521.26	4.5
1511.51	7.2		1519.89	4		1516.1	4.4		1521.75	4.8
1511.83	7.1		1520.49	3.8		1516.9	4.2		1522.25	4.8
1512.02	7.1		1521	4		1517.24	4.6		1522.67	5.2
1512.86	6.6		1521.78	2.8		1518	3.6		1523.09	4.8
1513.56	6		1522.36	3.6		1518.66	5		1523.28	4.8
1514.13	7.5		1522.7	3.7		1519.38	3.8		1523.81	4.9
1514.7	6.9		1522.94	3.5		1519.61	3.6		1524.44	4.7
1515.01	6.5		1523.42	3.7		1520.12	4.2		1524.63	4.7
1515.4	6.8		1523.74	3.7		1520.56	4.2		1525.04	4.8
1515.87	6.6		1524.88	3.6		1521.13	5.4		1525.75	5.2
1516.08	6.4		1525.33	4.1		1521.71	4.1		1527.02	5
1516.43	5.8		1526.03	3.8		1522.15	4.9		1527.77	4.6
1516.82	6.6		1527.14	3.7		1522.86	4.8		1528.05	4.7
1517.18	6.3		1527.61	3.8		1523.34	4.8		1528.88	4.8
1517.63	6.3		1527.97	4.1		1523.65	4.6		1529.3	4.7
1518.15	6.7		1528.39	3.3		1524	3.9		1529.78	4.6
1518.74	6.5		1528.54	3.4		1524.31	3.9		1530.13	4.9
1519.17	6.8		1528.93	3.4		1524.87	5.1		1530.73	4.9
1520.34	6.7		1529.53	3.5		1525.22	3.6		1531.13	4.9
1520.65	6.5		1530.32	4		1525.8	4.1		1531.42	4.9
1521.04	7		1530.63	4.3		1526.46	3.9		1531.87	4.8
1521.67	7.7		1531.13	3.4		1527	4.5		1532.41	5.1
1522.52	6		1531.51	3.7		1527.4	4		1532.95	5.3
1522.83	6.4		1532.41	4		1527.8	3.8		1534.04	5.3
1523.63	6.1		1532.79	4		1528.09	4.2		1534.62	5
1524.11	6		1533.31	3.7		1528.58	4		1535.54	5.4
1524.46	6.3		1533.53	3.8		1529.5	4.1		1535.98	5.1
1524.8	6.2		1534	3.8		1529.71	4.1		1536.67	4.8
1525.42	7.1		1534.65	3		1530.54	4.1		1537.14	4.9
1526.22	6.4		1535.02	2.5		1530.98	4		1537.45	4.5
1526.79	6.7		1535.4	2.9		1531.22	4		1537.7	4.5
1527.07	6.6		1536.04	3.9		1532.62	4.9		1538.04	4.5
1527.37	6.8		1536.66	3.7		1533	4.1		1538.65	5
1527.7	7		1536.97	4.4		1533.78	4.2		1539.31	5.1
1527.96	6.8		1537.24	4.3		1534.69	4.2		1540.28	5.1
1528.45	6.6		1537.85	4.2		1534.88	4.1		1540.89	5.3
1528.87	7.1		1538.94	3.7		1535.25	4.5		1541.53	4.7
1529.37	7.2		1539.45	4.2		1535.57	4.9		1542.04	5.3
1529.95	7.1		1540.65	3.4		1535.99	4.6		1543.53	5.2
1530.33	6.6		1540.97	3.3		1536.58	4.3		1544.11	5
1530.83	6.8		1541.17	3.2		1536.95	3.9		1545	5.5
1531.35	6.1		1541.65	4.7		1537.8	4.2		1545.7	5.1
1531.72	6.4		1542.27	4.4		1538.14	4.3		1546.29	5.3
1532.14	7.8		1542.82	3.6		1538.54	4.1		1546.78	5
1532.6	6.7		1543.16	2.9		1539.46	4.5		1547.43	5.2
1533.01	5.9		1543.82	4.1		1540.36	4.7		1547.8	4.9
1533.19	5.9		1544.45	5.1		1540.75	5.1		1548.73	5.5
1533.65	6.9		1544.98	3.1		1541.42	4.3		1549.18	5
1534.04	6.9		1545.48	3.6		1542.18	4.5		1549.56	5.2
1534.72	7		1546.09	2.6		1542.41	4.4		1550.84	5.4
1535.15	6.6		1546.66	3.5		1542.85	4.1		1551.32	5.1
1535.59	6.9		1547.06	3.9		1543.5	4		1552.22	5.3
1536.05	6.6		1547.55	4.1		1543.91	3.8		1552.73	4.9
1536.54	6.9		1547.94	4.2		1544.44	4.1		1553.54	5.4
1536.93	6.3		1548.28	3.2		1544.77	4.5		1553.98	5.5
1537.83	7		1549.25	3.4		1545.2	5.6		1554.84	5.3
1538.22	6.8		1549.95	4.5		1545.99	4.8		1555.4	5.4
1538.71	6.5		1550.23	4.7		1546.79	5		1556.08	5.2
1539.9	7.1		1550.9	3.7		1547.5	5.7		1556.77	5.4
1540.58	7.3		1551.25	3.6		1548.45	5.4		1557.23	5.8
1540.84	7.1		1551.6	3.7		1549.2	5		1558.14	5.3
1541.31	6.3		1552.14	4.4		1549.61	4.9		1558.82	5
1542.1	7.3		1553.32	4.1		1550.19	5		1559.35	5.3
1542.63	6.2		1553.98	3.7		1551.03	4.5		1560.05	5.6
1542.97	7.1		1554.35	3		1551.39	5		1560.35	5.5
1543.28	7.4		1554.75	3.5		1551.94	4.6		1560.76	5.1
1544.44	7.8		1555.48	3.6		1552.63	4.4		1561.36	5.7
1545.31	6.5		1555.83	3.1		1553.03	4.6		1562.49	5.9
1545.82	6.9		1556.53	3.5		1553.65	3.7		1562.95	5.4
1546.17	7		1556.93	3		1554.1	4.3		1563.8	5.4
1546.67	6.8		1557.41	3.3		1554.8	4.5		1564.26	5.8
1546.86	6.6		1557.96	3.7		1555.49	5.6		1565.05	5.6
1547.28	7.7		1558.21	3.6		1555.9	4.5		1565.33	6
1547.74	7		1558.58	3.8		1556.53	4.2		1565.81	5.3
1548.43	6.3		1559.39	4		1557.28	5.5		1566.34	5.5
1548.77	6.7		1559.78	3.6		1557.46	5.3		1567.21	5.2
1549.41	6.9		1560.2	3.8		1557.89	4.4		1567.99	5.5
1549.91	6.5		1560.51	3.8		1558.29	4.4		1568.57	5.5
1550.16	6.5		1561	3.4		1559.13	4.8		1569.17	5.7
1550.77	8		1561.63	3.5		1560.03	5.4		1569.83	5.7
1551.38	7		1562.64	3.6		1561	4.4		1570.55	5.6
1551.98	7.5		1563.36	3.3		1561.53	4.4		1571.05	5.2
1552.39	6.8		1563.87	3.2		1561.78	4.3		1571.79	5.5
1553.01	6.9		1564.5	3.5		1562.4	5.2		1572.41	5.1
1553.51	7		1565	3.7		1563.08	4.4		1572.69	5.1
1553.99	6.1		1565.26	3.5		1563.48	5.2		1573.12	5.8
1554.63	5.8		1565.67	3.5		1563.97	3.5		1573.6	5.4
1554.98	7.3		1566.32	2.9		1564.59	5.3		1574.3	5.5
1555.46	7		1566.68	3.3		1565.55	4		1574.6	5.6
1555.81	6.9		1567.15	3.7		1565.94	4.3		1575.21	5.5
1556.36	7.4		1567.51	3.6		1566.34	5.4		1576.16	5.4
1556.89	6.8		1567.79	4		1567.19	3.9		1576.47	5.4
1557.65	6.9		1568.26	3.6		1567.95	5.4		1577.19	5.6
1557.97	6.8		1568.66	3.6		1568.57	6.1		1578.05	5.9
1558.47	6.6		1569.34	4.4		1569.26	4.5		1578.63	5.2
1559.13	6.8		1569.99	2.8		1569.84	4.4		1579.28	5.7
1559.59	6.1		1570.49	3.5		1570.3	5		1579.98	5.4
1560.39	7.8		1571.07	4		1571.22	4.6		1580.18	5.3
1561.41	6.7		1571.32	4.1		1572.1	4.5		1580.67	5.2
1561.7	6.5		1571.81	3.4		1572.59	4.4		1581.32	5.4
1562.76	7.3		1572.46	3.5		1573.04	4.1		1581.61	5.2
1563.37	6.8		1572.89	2.9		1573.81	4.3		1581.97	5
1563.8	5.9		1573.45	4.2		1574.26	5.1		1582.53	5.5
1564.39	7.1		1573.74	4.2		1574.92	6		1583.06	5.6
1564.86	6.8		1574.6	3.8		1576.3	5.1		1583.92	5.8
1565.52	6.9		1575.02	3.9		1576.79	5.8		1584.41	5.4
1566.02	7.9		1575.39	4.1		1577.17	3.8		1584.7	5.3
1566.8	6.4		1576.09	4.4		1577.88	4.7		1585.01	5.2
1567.17	7.2		1576.42	3.7		1578.17	4.9		1585.42	5.3
1567.98	7.2		1577.02	4.2		1578.61	5		1585.86	5.5
1568.44	7.3		1577.55	4.2		1579.33	5.3		1586.26	5
1568.8	6.7		1578.53	4.5		1579.78	5.4		1586.95	5.3
1569.35	6.9		1579.16	4.1		1580.11	5.3		1587.37	5.6
1570.27	7.2		1579.54	4.5		1580.68	5.4		1587.78	5.4
1570.84	6.9		1580.82	4.1		1581.25	5.8		1588.28	5.5
1571.57	7.7		1581.8	4.2		1581.93	4.7		1588.68	5.3
1572.42	7.6		1582.7	3.6		1582.72	6.1		1589.13	5.4
1572.9	7.3		1583.01	4.4		1583.82	4.9		1589.55	5.5
1573.13	7.3		1583.28	3.9		1584.36	4.2		1590.26	5.8
1573.78	6.9		1583.83	4.3		1584.71	4.8		1590.64	5.7
1574.04	6.8		1585.09	3.8		1585.51	5.6		1591.06	5.8
1574.77	7.8		1585.88	3.8		1586.16	4.9		1591.72	6.1
1575.56	6.9		1586.34	3.8		1586.45	5.3		1592.32	6
1576.06	7.3		1587.09	4.6		1586.85	6.2		1592.82	5.9
1577.09	7.2		1587.87	3.5		1587.87	6.6		1593.2	5.6
1577.55	7.5		1588.26	3.3		1588.7	5.8		1593.64	5.8
1578.47	5.8		1588.92	3.4		1589.39	6		1594.18	6.2
1578.97	6.4		1589.6	3.2		1590.43	5.2		1594.41	6.2
1579.26	7.1		1590	4.2		1590.75	4.8		1595.01	5.7
1579.96	7.4		1590.47	3.2		1591.37	4.8		1595.3	5.8
1580.27	7.5		1590.86	3.9		1591.96	4.8		1595.95	5.3
1580.71	7.1		1591.54	2.9		1592.42	5.1		1596.43	6
1581.07	6.9		1591.9	3.4		1592.82	4.9		1596.71	5.9
1581.55	7		1592.23	3.4		1593.49	5.1		1597.62	5.9
1582.15	7.2		1592.45	3.5		1594.66	5.6		1598.35	5.9
1582.67	6		1593.09	4.1		1595.42	6.3		1598.99	6
1583.08	7.1		1593.89	3.5		1596.09	4.9		1599.39	6
1583.44	7.1		1594.46	3.7		1596.52	4.9		1600.33	5.6
1583.93	7.3		1594.94	3.5		1596.92	4.6		1600.65	6.1
1584.52	7.3		1595.39	4.1		1597.35	5.6		1601.9	5.9
1585.18	8.1		1595.79	3.5		1597.89	4.6		1602.32	6.2
1585.65	6.8		1596.22	4.4		1598.1	4.7		1602.67	6
1586.02	8.2		1596.72	3.6		1598.65	4.8		1603.07	5.8
1586.89	7.9		1597.21	4.2		1599.14	4.8		1603.95	5.8
1587.41	7		1597.84	3.7		1599.67	5.6		1604.47	6
1587.93	7.6		1598.54	3.3		1600.16	5.4		1604.92	6
1588.8	8.4		1599.02	3.9		1600.87	4.6		1605.45	5.4
1589.41	6.7		1600.02	3.8		1601.4	4.7		1605.86	6.2
1590.05	6.7		1600.29	3.7		1601.68	4.4		1606.47	6.1
1590.55	7.3		1600.67	3.7		1602.36	4.8		1606.84	6
1591.46	7.7		1601.16	3.8		1602.97	4.6		1607.45	6.3
1591.77	7.9		1601.63	3.5		1603.19	4.7		1607.77	6.3
1592.09	7.6		1601.91	3.8		1603.67	4.5		1608.15	6.2
1592.39	7.9		1602.34	4.8		1604.2	5.8		1609.04	6.1
1593.53	8		1602.88	4.6		1604.43	5.7		1609.62	5.7
1593.86	8		1603.71	3.7		1605	6.8		1610.11	5.6
1594.43	8.4		1604.62	4.3		1605.42	4.6		1610.85	6.3
1595.05	7.2		1605.28	3.9		1605.67	4.7		1611.58	6.2
1595.25	7.2		1605.75	3.6		1606.06	4.5		1612.37	5.9
1595.85	7.6		1606.55	3.4		1606.46	6.1		1613.09	6.1
1596.09	7.8		1607.31	3.6		1607.49	4.3		1613.55	6.7
1596.43	7.2		1607.78	3.3		1607.98	4.1		1614.02	6.3
1596.86	7.2		1608.12	3.7		1608.4	5.2		1615.2	5.9
1597.51	8.5		1608.45	3.6		1608.82	5.2		1615.89	6.5
1598.44	8.6		1609.03	4.2		1609.21	5.7		1616.32	6.4
1599.01	7.6		1609.53	4.3		1609.64	6.6		1616.73	6.9
1599.54	8.3		1609.85	4.3		1610.01	4.9		1617.4	6.4
1600.25	8.1		1610.11	4.6		1610.8	5.9		1617.76	6
1600.81	7.6		1610.98	4.2		1611.69	5.5		1618.29	6.3
1601.4	7.6		1611.46	3.3		1612.68	6.3		1618.87	6.5
1601.66	7.7		1612.06	3.4		1613.92	6.1		1619.46	6
1602.24	7.5		1612.53	3.9		1614.71	5.4		1619.84	6.1
1602.64	8		1613	4.7		1615.38	6.2		1620.55	6.8
1603.16	7		1613.54	3.9		1615.85	4.9		1621.46	6.1
1603.52	8.2		1614.18	4.1		1616.39	5.7		1622	6.5
1604.42	7.8		1614.46	4.5		1617	5.2		1622.37	6.9
1605.02	7.4		1614.79	4.7		1617.5	4.7		1623.18	5.9
1605.47	8.1		1615.31	4.4		1617.93	4.7		1623.42	5.7
1605.9	7.5		1615.78	4		1618.59	5.7		1624.16	6.3
1606.15	7.5		1616.18	3.9		1618.88	5.4		1624.85	6.2
1606.52	9.1		1616.49	4.5		1619.66	5.5		1625.17	6.1
1606.93	8		1617.3	4.4		1620.28	6.7		1625.84	7
1607.4	6.5		1617.6	3.7		1621.56	5.6		1626.34	6.7
1608.25	9.1		1618.57	4.6		1622.1	6.1		1627.24	6.7
1608.59	7.8		1619.41	4.7		1622.49	5.2		1627.57	6.2
1609.05	7.9		1620.2	3.8		1623.13	6.2		1628.11	6.4
1609.41	8		1620.6	3.8		1623.75	6.3		1628.35	6.2
1609.76	8.1		1621.13	3.7		1624.3	5.5		1628.78	6.2
1610.77	8.2		1621.42	4		1625.01	6.1		1629.41	6.2
1611.1	8.1		1621.93	3.2		1625.65	4.5		1629.81	6.3
1611.51	8.6		1622.4	4.2		1625.92	4.6		1630.45	5.8
1611.99	8.7		1622.98	4.6		1626.55	5.6		1631.16	6.9
1612.42	7.8		1623.29	4.2		1627.24	5.7		1631.73	6.7
1612.91	8		1623.66	4		1627.73	5.5		1632.08	6.4
1613.16	7.8		1624.13	3.5		1628.48	6.2		1632.64	6.7
1613.56	8.2		1624.45	3.6		1628.88	5.6		1633.07	6.8
1613.83	8		1624.86	4.5		1629.17	5.8		1633.46	6.7
1614.8	9		1625.47	3.5		1629.81	5.1		1633.86	6.6
1615.6	8		1626.07	4.3		1630.41	4.9		1634.21	7
1616.27	7.1		1626.42	4.2		1630.76	6.3		1634.6	6.9
1617.03	7.8		1626.88	4.1		1631.25	6.3		1634.92	6.7
1617.38	7.7		1627.4	4.7		1631.76	5.7		1635.69	6.5
1617.84	8.2		1627.78	4.3		1632.09	6		1635.98	6.6
1618.22	8.3		1628.29	4.3		1632.39	5.7		1636.72	6.9
1618.84	7.1		1629.04	4.2		1632.91	6.5		1637.13	6.5
1619.25	7.8		1629.47	4.5		1633.64	5.9		1637.6	6.6
1620.05	8.9		1630.02	3.7		1633.87	5.8		1638.35	7.3
1620.67	7.7		1630.28	4.2		1634.88	6.2		1639.36	7.1
1621.14	7.8		1631.09	4.6		1635.3	5.8		1639.96	6.3
1621.54	7.9		1631.67	4.6		1635.45	5.7		1640.78	6.9
1621.99	8.8		1632.28	4		1636	5.8		1641.48	7.7
1622.59	8.4		1632.71	5.1		1636.28	5.8		1642.26	6.9
1623.09	8.6		1633.67	3.1		1636.82	5.6		1642.87	7.1
1623.91	9.2		1634.15	4.6		1637.2	4.7		1643.7	7.3
1624.89	8.4		1634.61	5.4		1637.64	6.3		1644.47	6.9
1625.35	8.6		1635.01	4.9		1638.18	5.1		1644.67	6.9
1625.83	9		1635.49	4.2		1638.49	5.1		1645.47	7.2
1626.43	9		1635.83	4.6		1638.9	5.7		1646.22	6.8
1627.41	8.4		1636.89	4.3		1639.34	6.1		1646.61	7.1
1627.7	8.2		1637.39	5		1639.89	6.4		1647.26	7.1
1628.13	9.1		1637.9	4.1		1640.79	5.5		1647.68	6.8
1628.79	8.6		1638.26	3.5		1641.28	5.5		1648.44	6.3
1629.17	9.3		1639.18	5		1641.77	5.6		1649.14	7.3
1629.98	8.7		1639.69	4.8		1642.33	6.5		1649.72	7.5
1630.3	8.1		1640.39	3.9		1642.75	5.9		1650.24	7.1
1630.64	8.1		1641.25	5		1643.53	6.9		1650.93	7.1
1631.09	9.4		1641.78	4.2		1644.53	5.2		1651.34	6.9
1631.71	8.5		1642.22	4.6		1644.98	6.6		1651.69	7.1
1632.03	8.3		1642.57	4		1645.75	5.9		1652.21	7.5
1632.64	9.5		1642.98	4		1646.32	6		1652.75	7.3
1633.24	9.1		1643.32	4.6		1646.65	5.7		1653.15	7
1633.54	8.8		1643.61	4.3		1647.22	5.5		1653.89	7.5
1633.82	8.8		1644.23	4		1647.62	6.8		1654.84	7.3
1634.18	8.6		1644.64	3.9		1648.13	6		1655.37	7
1634.81	8.2		1644.98	4.1		1648.57	6.3		1655.65	7.2
1635.15	8.7		1645.57	4.8		1649.26	5.5		1656.42	7.6
1635.52	9.5		1646.42	4.4		1649.71	6.5		1657.18	7.7
1636.16	9.1		1647.22	5.2		1649.83	6.5		1657.91	6.5
1636.43	8.6		1647.57	4.6		1650.19	5.8		1658.58	7.1
1637.14	9.3		1648.09	4.5		1650.66	6.6		1658.97	7.4
1637.9	9.1		1648.95	5		1651.3	5.7		1659.54	8
1638.28	9.3		1649.4	4.3		1651.57	5.6		1660.01	7.2
1638.64	9.1		1649.83	5.2		1652.17	6.2		1660.56	7.2
1639.56	9.2		1650.21	4.4		1652.4	5.9		1660.99	7.6
1639.9	8.1		1650.83	5		1652.97	6.2		1661.65	7.1
1640.72	9.7		1651.22	5.1		1653.36	6.3		1662.52	7.9
1641.15	9.2		1651.99	5.1		1654.26	5.6		1662.99	7.9
1641.73	9.1		1652.65	3.7		1654.71	6.2		1664.14	7.4
1642.29	9.4		1652.95	4		1655.44	5.6		1664.99	7.3
1643.1	9.2		1653.4	4.4		1655.95	6		1665.86	8.1
1643.49	8.7		1653.95	5.3		1656.79	6.1		1666.26	7.7
1644.25	10.1		1654.91	4.7		1657.55	6.4		1666.71	7.6
1644.77	10.5		1655.18	4.7		1657.84	6.3		1667.18	7.5
1645.33	10.1		1656.05	5		1658.05	6.5		1667.75	8
1645.89	8.8		1656.69	4.4		1658.49	6.5		1668.29	7.6
1646.09	8.9		1657.44	4.6		1658.81	6.4		1668.59	7.9
1646.72	8.9		1657.99	5.4		1659.54	4.8		1668.85	7.8
1647.23	9.7		1658.24	5.6		1660.32	5.9		1669.31	7.6
1648.14	9.5		1658.93	5		1660.65	6.6		1670	8.1
1649.01	9.2		1659.48	5.2		1661.36	6.6		1670.69	7.6
1649.35	8.8		1659.98	4.3		1662.25	6.9		1671.44	7.6
1650.11	9		1660.65	4.7		1662.92	6.1		1672.09	7.6
1650.87	10.7		1661.15	4.6		1663.28	6.2		1672.61	7.9
1652.13	9.8		1661.59	5.5		1663.89	5.8		1673.1	7.2
1652.77	10.4		1662.37	4.8		1664.65	5.8		1674	7.6
1653.47	10.8		1662.81	6.1		1665.18	6.1		1674.39	8.1
1653.91	10.3		1663.55	5.1		1665.46	5.7		1675.14	8
1654.59	10		1663.96	5.6		1666.12	6		1675.51	7.7
1654.87	10		1664.58	4.4		1667.27	6.6		1676.21	8.4
1655.75	10.3		1665.12	5.6		1667.92	6		1676.89	8.7
1656.15	10.4		1665.67	5		1668	6		1678.1	8
1657.08	10		1666.26	5.6		1668.96	7.1		1678.37	8.2
1657.67	10.1		1666.73	4.5		1669.45	6.4		1678.89	7.9
1657.79	10.1		1667.01	4.5		1670.14	6.3		1679.31	7.8
1658.69	9.1		1667.88	5.3		1670.58	6		1680.22	8.1
1658.94	9.1		1668.64	4.9		1671.08	6		1680.57	8.3
1659.46	10.5		1668.91	4.9		1671.85	7.2		1681.44	7.7
1659.91	10.3		1669.42	5.8		1672.83	6.7		1682	7.9
1660.57	10.9		1669.87	5		1673.18	6.4		1682.31	7.8
1661.16	10.2		1670.42	5.5		1673.76	6.9		1682.69	8.3
1662.05	12.1		1670.88	6		1674.22	7.2		1683.45	8.9
1662.42	10.3		1671.2	5		1674.6	6.6		1683.89	8.2
1662.91	9.8		1671.61	5.1		1675.07	5.6		1684.32	8.3
1663.61	10.6		1672.06	5		1675.78	7.5		1685.67	8.8
1664.04	9.9		1672.43	5.3		1676.91	6.3		1685.99	8.5
1664.52	10.2		1672.87	5.2		1677.52	6.5		1686.38	8.5
1664.89	10.8		1673.29	5.9		1678.65	6.7		1687.16	7.9
1665.44	11.1		1674.02	6.4		1679.39	8		1687.75	8.3
1665.81	10.6		1674.37	6.4		1680.3	7.1		1688.27	8.2
1666.44	10.4		1675.14	5.7		1680.73	7.6		1689.07	8.9
1666.72	10.8		1676.09	5.6		1681.29	7.9		1689.85	8.3
1667.7	11.6		1676.2	5.6		1681.99	6.2		1690.82	9.1
1668.14	10.7		1677.13	5.9		1682.53	6.8		1691.52	8.2
1668.51	10.5		1677.52	5.2		1682.94	6.8		1692.14	8.9
1668.64	10.5		1677.8	5.3		1683.24	6.7		1693.01	9.5
1669.36	11.3		1678.51	6.6		1683.84	6.2		1694.02	8.2
1669.72	9.9		1679.65	5.4		1684.39	8.7		1694.61	8.5
1670.04	10.2		1680.15	5.9		1685.21	6.8		1695.46	8.7
1670.5	11.9		1681.15	5.9		1685.52	6.8		1696.3	8.4
1670.89	11.5		1681.92	5.6		1685.96	7.4		1697.02	9
1671.4	11.3		1682.27	5.8		1686.62	7.5		1697.61	9.5
1672.01	12.1		1682.57	6		1686.95	9.5		1698.12	8.8
1672.59	10.6		1683.27	5.5		1687.66	7.8		1698.68	8.5
1673.37	10.5		1684.03	5.4		1688.25	6.7		1699.28	8.7
1674.05	12.5		1684.52	6		1688.66	6.7		1699.65	9.1
1674.61	10.6		1684.91	6.5		1689.43	6.9		1700.57	8.7
1675.41	12.2		1685.54	5.6		1689.84	6.5		1701.13	8.3
1676.53	11.7		1686.71	6.2		1690.33	6.6		1701.51	9.2
1676.94	10.9		1687.37	6.9		1690.57	6.6		1701.96	9.1
1677.67	11.7		1688.07	5.1		1690.97	6.9		1702.74	9.3
1678.19	12.1		1688.54	5.6		1691.44	6.8		1703.27	9
1679.15	11.7		1689.2	6.6		1691.95	5.8		1703.91	8.6
1679.61	12.3		1690.27	6.3		1692.58	7.7		1704.43	8.7
1680.31	12.9		1690.71	6.4		1693.22	7.6		1704.83	8.4
1680.72	12.1		1691.12	6.2		1693.66	7.4		1705.76	10.1
1681.24	12.9		1691.96	6.6		1694.17	8.8		1706.54	9
1681.7	12.7		1693.13	5.7		1695.15	6.9		1707.23	9.4
1682.61	11.4		1693.56	6.6		1695.93	7.4		1707.79	9.2
1683.1	13		1693.87	6.4		1696.63	6		1708.36	9.5
1683.99	12.6		1694.29	7.3		1697.28	8.6		1708.81	9.4
1684.71	13.2		1695.52	6.2		1698.06	8.5		1709.83	9
1685.18	13.1		1695.96	6.8		1698.95	6.7		1710.13	9.6
1685.74	13.4		1696.29	6.6		1699.56	8.7		1710.62	9.7
1686.65	12.9		1696.6	6.8		1700.45	8.2		1711.11	9.6
1687.21	11.6		1697.06	6.6		1701.46	8.3		1711.57	9.3
1687.92	12.1		1697.34	6.3		1701.79	7.3		1711.88	9.6
1688.45	13.3		1698.03	7.1		1702.21	7.6		1712.75	9.4
1689.31	13.3		1698.56	6.9		1702.56	6.1		1713.26	9.1
1690.03	11.4		1699.14	5.9		1703.26	7.8		1714.08	9.6
1690.46	12.2		1699.97	6.4		1703.75	7.7		1714.74	9.4
1690.94	11.9		1700.4	7.4		1704.31	7.8		1715.53	9.8
1691.35	12.8		1701.05	5.8		1704.94	8.6		1715.87	9.1
1692.29	12.4		1701.5	6		1705.68	8.3		1716.56	9.2
1692.7	13.2		1701.89	6.1		1706.47	7.3		1717.08	9.3
1692.97	13.3		1702.63	5.8		1706.81	7.6		1717.46	9.6
1693.32	13.3		1703.07	6.7		1707.32	7.3		1717.78	9.7
1694.26	13.9		1703.58	6.9		1707.79	7.1		1718.15	9.2
1694.54	13.8		1703.93	6.1		1708.26	8.4		1718.62	9.3
1695.24	14.6		1704.48	7.4		1709.14	7.2		1719.19	9.9
1696.59	14.1		1705.5	8.1		1709.41	7.4		1719.75	9.8
1697.01	13.3		1706	6.9		1710.33	8.1		1720.12	9.9
1697.99	14.8		1706.73	6.3		1710.84	7.8		1720.98	9.8
1699.01	14		1707.1	6.3		1711.15	7.5		1721.49	9.3
1699.51	14.6		1707.54	6.7		1711.83	7.5		1721.9	9.2
1700.03	14		1707.95	6.1		1712.55	8.8		1722.55	9.4
1700.36	13.3		1708.23	6.5		1712.92	8.3		1723.19	10.1
1700.94	13.4		1708.68	7.9		1713.4	9.3		1723.68	10.2
1701.3	13.1		1709.12	7.1		1713.96	8		1724.8	10.1
1702.01	13.1		1709.57	7.3		1714.57	7.5		1725.26	9.1
1702.33	13.7		1710.62	7.4		1715.15	7.7		1725.81	10.1
1702.7	13.4		1711.68	7.3		1715.46	7.1		1726.23	10.7
1703.22	13.9		1712.64	7.1		1715.93	8		1727.21	10.3
1703.65	14.8		1713.06	7.3		1716.36	7.9		1728.01	9.9
1704.67	13.7		1713.37	7.5		1716.69	8.3		1728.33	10.2
1704.92	14		1714.01	6.9		1717.05	8.9		1728.87	10.7
1705.32	15.1		1714.5	8.3		1717.65	8.6		1729.6	10.2
1706.43	13.9		1714.85	7.7		1718.01	8.1		1730	9.5
1706.68	13.6		1715.33	7		1718.69	8.1		1730.3	10.1
1707.55	15.4		1716.53	7.4		1719.18	8.9		1730.77	10.4
1708.26	16		1716.82	7.8		1719.9	8.5		1731.43	9.6
1708.87	14.8		1717.47	7.4		1720.41	7.6		1732.34	10.4
1709.6	14.4		1718.32	7.9		1720.83	7.4		1732.72	10.2
1709.98	13.9		1718.86	7.3		1721.65	9.1		1733.16	9.3
1710.65	14.3		1719.85	8.5		1722.18	9.7		1734.54	11.5
1711.08	14.8		1720.37	7.2		1722.71	8.8		1735.47	10.4
1711.6	14.8		1720.97	8		1723.36	7.2		1735.89	10.6
1712.08	15.2		1721.88	8.4		1723.89	9.1		1736.64	10.7
1713	15.8		1722.48	7.7		1725.28	9.1		1737.67	10.4
1713.86	15.2		1723.3	7.3		1725.66	8.6		1738.05	11
1714.18	16		1724.08	7.7		1725.94	9.1		1738.87	11.7
1714.47	15.6		1724.58	7.8		1726.33	8.2		1739.81	10.3
1714.94	16		1725.38	7		1726.91	8.8		1740.15	10.6
1715.75	15.3		1726.4	8.8		1727.44	8		1740.65	10.7
1716.08	15.1		1727.41	8.5		1727.83	9.5		1741.45	10.8
1716.42	15.9		1727.8	8.4		1728.33	9		1741.93	10
1717.12	15.9		1728.57	8.2		1728.74	8		1742.42	10.6
1718.03	15.5		1729.23	7.6		1729.34	10.4		1742.93	9.9
1718.41	15.3		1729.57	7.9		1730.16	7.8		1743.51	11
1718.72	15.1		1729.98	8.7		1730.48	7.4		1743.78	10.7
1719.25	15.8		1730.99	7.5		1731.11	8.7		1744.38	11
1720.03	16.1		1731.43	8.3		1731.46	8.5		1745	10.5
1720.86	15.6		1731.72	8.4		1731.98	9.6		1745.39	10.8
1721.36	15.8		1732.78	8.4		1732.45	8.8		1745.9	11.1
1722.55	16.1		1733.12	8.4		1732.84	8.5		1746.4	11.3
1723.09	16.6		1733.77	9.2		1733.3	9.1		1746.98	10.5
1723.47	17.2		1734.21	7.9		1733.79	9.2		1748.03	11.8
1724.02	16		1734.7	8		1734.54	9		1748.88	11.3
1724.44	16.9		1735.19	8.8		1735.25	9.2		1749.37	11.8
1724.99	16.8		1735.95	9		1736.06	9.3		1749.88	11.6
1725.33	15.7		1736.43	8.6		1736.28	9		1750.51	11
1726.02	17.1		1737.05	9.1		1737.12	8.9		1751.26	11.8
1727.25	17.4		1737.59	8.9		1737.45	9		1751.6	11.3
1727.75	15.4		1738	7.9		1737.9	8.2		1751.96	10.8
1728.2	16.6		1738.61	8.2		1738.42	10		1753.15	11.5
1728.96	17.3		1738.97	7.3		1739.13	8.6		1753.67	11.1
1729.4	15.1		1739.29	7.6		1739.69	9.3		1754.04	11.7
1729.91	17.3		1739.85	7.2		1740.37	9.8		1754.36	12.2
1730.87	17		1740.26	8.6		1741.07	9		1755.12	11.9
1731.19	17		1741.1	8.9		1741.45	8.7		1755.72	11.7
1731.54	16		1741.59	9.5		1741.98	10.1		1756.47	12
1732.06	17.4		1742.09	9.1		1742.41	9.7		1757.17	12.1
1733.02	17.3		1742.63	8		1742.88	11.2		1757.69	11.9
1733.33	16.5		1742.99	7.9		1743.62	8		1758.14	12.8
1734.24	17.6		1743.54	9.5		1744.08	8		1758.47	12.5
1734.7	16.9		1744.35	8.3		1744.62	11.6		1759.18	11.9
1735.49	18.4		1744.85	8.2		1745.46	11.2		1760.09	11.7
1736.09	18.6		1745.56	10		1746.02	9.6		1760.42	11.8
1736.77	16.5		1746.81	9.5		1746.48	9.4		1760.94	12.3
1737.67	18.2		1747.48	8.3		1747.17	9.1		1761.45	10.8
1738.35	19		1747.99	9.6		1747.79	9.5		1762.06	11.4
1738.73	19.3		1748.37	9.4		1748.11	9.4		1762.48	11.4
1739.2	17.8		1750.17	10.6		1748.59	11.2		1762.85	11.8
1739.69	18.3		1750.68	9.7		1749.26	9.8		1763.42	11.4
1739.93	18.5		1751.1	9.1		1749.83	9		1763.88	12.4
1740.54	18.7		1751.85	9.9		1750.66	10.9		1764.2	12.3
1740.94	17		1752.63	8.4		1751.77	10.2		1764.44	12.5
1741.36	18.4		1753.68	8.2		1752.34	10.7		1765.2	12.8
1741.83	17.8		1754.25	9.4		1752.89	9.8		1765.99	12.4
1742.11	17.5		1755.18	10.3		1753.19	9.5		1767	12.4
1742.62	17.4		1756.17	9.6		1753.57	9.5		1767.76	11.8
1743.17	17.6		1756.87	9.9		1754.01	10		1767.89	11.9
1743.66	17.4		1757.42	9.8		1754.66	9.1		1768.48	12.4
1744.16	16.9		1758.06	10.3		1755.23	11		1769.31	12.8
1745.07	20		1758.69	9		1756.1	11		1770.23	13.3
1745.45	18.7		1759.14	9.6		1756.75	10.1		1770.94	12.6
1746.02	18.8		1759.82	9		1757.48	11.2		1771.53	12.2
1746.49	20.2		1760.33	9.1		1758	9.5		1772.24	13.7
1747.13	19.1		1760.55	9		1758.37	9.8		1772.74	12.9
1747.69	17.9		1761.1	10.2		1758.98	11		1772.94	13
1748.26	19.1		1762	10.2		1759.75	9.5		1773.38	12.1
1749.12	19		1762.54	10.3		1760.61	11.4		1773.87	12.5
1749.71	19.9		1762.97	9.5		1761.38	8.9		1774.51	12.7
1750.65	20.1		1763.42	10		1761.96	11.7		1774.94	12.7
1751.1	20.4		1764.39	9.9		1763.37	10.7		1775.75	12.9
1752.13	20.5		1764.78	10.5		1763.68	10.6		1776.28	13.1
1752.55	19.4		1765.65	11.1		1764.41	10.5		1777.1	13.1
1752.94	18.8		1765.93	11.3		1765.05	10.9		1777.6	12.2
1753.66	19.4		1766.58	10.4		1765.62	11.1		1778	13
1754.38	18.6		1767.15	9.3		1766.31	13		1778.53	12.6
1754.74	20.7		1767.96	9.9		1767.39	10.5		1779.11	13
1755.32	20.7		1768.44	10.7		1767.92	11		1779.62	12.9
1755.86	19.2		1769.31	11.1		1768.69	10.8		1780.27	13.1
1756.36	20		1769.73	9.8		1769.56	9.9		1780.76	12.6
1756.73	20.6		1769.91	9.7		1769.89	10.6		1781.23	13.3
1757.76	20.6		1770.76	9.9		1770.65	12		1781.7	13.4
1758.07	20.3		1771.58	10		1771.27	10.2		1782.16	13.5
1759.24	19.6		1772.06	10.4		1771.8	10.6		1782.59	13
1759.5	19.1		1772.58	9.9		1772.17	11.2		1783.05	13.7
1760.03	20		1772.96	9.9		1772.55	10.9		1784.06	13.6
1760.74	19.6		1773.44	10.4		1772.9	10.8		1784.68	13.6
1761.41	19.3		1774.12	9.8		1774.04	11.4		1785.13	13.7
1761.83	19.2		1774.5	10.2		1774.37	10.9		1785.47	12.6
1762.17	19.6		1774.87	10.2		1774.87	11.5		1785.78	12.4
1762.54	20.3		1775.63	9.9		1775.4	12.1		1786.19	13
1763	20.9		1776.04	10		1776.39	11.1		1787.02	14.2
1764	21		1776.33	10.2		1777.01	11.9		1787.51	13.2
1764.9	21		1776.81	10		1777.59	12.5		1787.95	13.3
1765.51	22.4		1777.41	10.7		1778.3	11.7		1788.7	14.2
1766.35	22.3		1777.78	11.2		1779.17	11.4		1789.5	13.9
1766.87	21.6		1778.56	9.7		1780.6	12.6		1790.1	13.3
1767.86	20.5		1779.16	10.5		1781.2	11		1790.52	14.2
1768.24	20		1780.24	11.3		1781.58	11.4		1790.98	14.5
1769.33	21.6		1780.77	11.4		1781.9	11.4		1791.69	14.1
1769.68	22.5		1781.52	10.6		1782.29	13.1		1791.92	14.3
1771.05	22.4		1782.12	12.4		1782.71	11.3		1792.87	14
1771.26	22.4		1782.61	10.4		1783.41	13.6		1793.39	13.6
1771.68	20.5		1782.93	10.7		1784.46	10.3		1794.04	13.4
1772.3	21.9		1783.21	10.6		1784.98	10.7		1794.2	13.4
1773.23	22.1		1783.69	11.7		1785.5	12		1794.87	13.1
1774.16	22.4		1784.3	12		1785.96	11.8		1795.23	14.2
1774.67	23.2		1785.02	10.3		1786.89	11.1		1795.69	14.3
1775.94	21.4		1785.5	10.4		1788	13		1796.68	14.2
1776.28	21.7		1785.96	11.3		1788.29	12.9		1797.06	14.3
1776.61	21.8		1786.6	10		1789.07	11.9		1797.36	14.5
1777.22	22.8		1786.97	10.9		1789.53	11		1797.76	13.8
1777.97	23		1787.7	11.2		1790.27	11.8		1798.37	15.2
1778.66	22.1		1788.41	10.6		1790.87	11.7		1799.31	15.9
1779.1	21.4		1788.64	10.7		1791.26	13		1799.72	14.7
1779.5	21.6		1789.15	11.6		1791.54	12.4		1800.34	13.6
1779.97	22		1789.49	11.8		1792.06	12.4		1801	14.8
1780.46	21.8		1789.82	11.2		1792.68	12.4		1801.39	15.2
1781.44	23.1		1790.4	11.9		1793.19	12.2		1802.01	14.8
1782.22	23.1		1790.82	9.8		1794.17	13.6		1802.27	14.4
1782.63	22.5		1791.75	11.3		1794.55	12		1802.85	15.1
1783.34	22.3		1792.29	12.6		1794.9	11.8		1803.72	14.6
1784.02	22.8		1793.08	11.9		1795.28	12.2		1804.55	14.8
1784.43	22.2		1793.58	12.3		1795.88	12.8		1805.02	14.2
1785.13	23.8		1794.14	10.6		1796.6	12.3		1805.38	14.7
1785.83	22		1794.55	11.8		1796.81	11.9		1806.03	15.5
1786.39	22.8		1794.98	10.4		1797.17	12.5		1806.94	15.6
1786.91	22.5		1795.25	10.4		1797.7	13.1		1808.14	15.6
1787.81	24.1		1795.65	10.6		1798.19	12		1808.74	15
1788.2	23.3		1796.33	12		1799.1	12.2		1809.57	15.5
1788.79	22.8		1796.77	11.2		1799.57	11.1		1810.07	16.2
1789.93	23.6		1797.56	11.6		1799.79	11.3		1810.67	16.3
1790.7	22.9		1798.25	11.1		1800.24	11.2		1810.9	16.1
1790.96	22.9		1798.85	11.2		1800.73	12.1		1811.55	15.6
1791.5	23.6		1799.32	11.4		1801.15	11		1811.88	15.3
1791.76	23.9		1799.93	11.9		1801.58	11.5		1812.61	15.3
1792.48	23.5		1800.89	12		1801.91	11.8		1813.17	16.6
1793.15	25.2		1801.6	12.7		1802.32	12.3		1813.64	16.4
1793.76	23.3		1802.25	11.9		1803.25	12.6		1814.69	16
1794.5	23.4		1802.72	11.8		1804.09	11.9		1815.41	15.9
1795.69	25.3		1803.44	12.3		1804.7	12.7		1815.95	16
1796.02	24.2		1804.23	12.6		1804.99	13.2		1816.3	16
1796.64	24.3		1805.12	12		1805.33	14.4		1816.76	15.9
1797.07	22.9		1805.92	12.7		1805.81	12.4		1817.37	16
1797.84	23.7		1806.71	13		1806.56	13.6		1817.91	16.9
1798.47	24.3		1808.03	12.8		1807.16	12		1818.58	15.9
1798.93	25		1808.67	12.2		1807.65	13.8		1819.27	16.3
1799.61	25.4		1810.35	12.3		1808.74	11.6		1819.77	16.5
1800.92	25.9		1810.94	11.4		1809.37	13.6		1820.28	16.5
1802.06	25.9		1811.64	12.2		1809.79	13.4		1820.63	16.6
1802.9	23.9		1812.44	13.1		1810.25	13.3		1821.53	15.5
1803.38	24.2		1812.93	12.3		1811.34	13		1821.93	16.3
1804.14	25.2		1813.49	12.3		1811.89	14.2		1822.13	16.3
1804.86	23.5		1813.94	13.3		1812.42	12.1		1823.16	16.4
1805.29	24.5		1814.35	12.3		1812.83	11		1823.45	16.6
1805.63	24.5		1815.56	12.6		1813.26	11.3		1824.79	17.3
1806.47	25.2		1816.35	14.1		1813.71	13.4		1826	17.9
1806.93	24.4		1816.73	11		1814.29	12.9		1826.41	17.8
1807.29	24.1		1817.55	12		1814.87	12.9		1827.33	17.1
1807.45	24.1		1818	12.3		1815.18	13.8		1827.71	17.8
1807.92	24.7		1818.92	13.1		1815.93	12.8		1828.26	17.1
1808.78	25.4		1819.48	12.9		1817.2	14.8		1828.92	16
1809.31	24.2		1820.15	14.3		1817.98	13.7		1829.68	16.9
1809.67	24.2		1820.61	14.3		1818.34	12.2		1830.45	16.9
1810.44	24.7		1821.17	12.2		1818.84	13.4		1831.03	16.5
1811.35	26.2		1822.17	12.6		1819.29	12.7		1831.82	17.8
1812.08	26.9		1822.55	12.8		1820.06	13.7		1832.32	16.6
1812.88	25.1		1823	11		1820.65	14.2		1833.02	18
1813.12	25.1		1823.39	12.5		1821.07	13.6		1833.93	17.1
1813.91	25.6		1823.88	12.6		1821.64	12.9		1834.35	16.5
1814.41	25.5		1824.29	12		1822.07	13.4		1834.98	17.3
1815	27.3		1824.99	12.6		1822.52	13.5		1835.35	18.1
1815.89	25.2		1825.72	13.3		1823.63	15		1835.75	18
1816.9	27.2		1826.61	13		1824.23	12.6		1836.28	17.8
1817.51	25.7		1827.08	11.3		1824.69	12		1837.63	18.9
1817.88	26		1827.73	13.2		1825.38	12.9		1837.86	18.8
1818.19	25.8		1827.97	13		1825.85	13.5		1838.42	18.2
1818.76	26.9		1828.55	13		1826.22	13.4		1839.2	18.5
1819.2	26.9		1829.13	12.4		1826.89	13.4		1839.64	18.2
1819.82	24.6		1829.71	13.7		1828.16	13.6		1839.85	18.1
1820.28	25.5		1830.37	13.9		1828.73	14.5		1840.25	18.1
1821.1	26.1		1831.2	12.8		1829.25	12.8		1840.52	18
1821.43	25.4		1831.51	12		1829.56	12.4		1841.11	18.3
1821.89	26.5		1831.97	11.7		1829.86	12.7		1841.52	17.4
1822.24	26.1		1832.8	13.9		1830.68	14.7		1841.96	18
1823.02	26.7		1833.36	13.2		1831.97	13.2		1842.7	18.1
1823.54	25.6		1834	12.1		1832.71	14		1843.42	18.7
1824.33	27.6		1834.36	12.4		1833.48	13.5		1843.85	18
1824.7	27		1834.83	12.7		1833.86	13		1844.27	18.6
1825.61	25		1835.32	12.4		1834.58	13.3		1844.77	17.9
1826.07	25.8		1835.71	12		1834.97	13.3		1845.23	18.1
1826.83	25.9		1836.11	12.5		1835.62	15.1		1845.55	18.5
1827.17	26.1		1836.48	11.6		1836.17	15.5		1845.9	18.3
1827.84	26.7		1837.11	14.1		1836.55	15.7		1846.56	17.9
1828.32	27.6		1838.09	13.1		1837.7	16.3		1847.29	19.4
1828.78	26.4		1838.58	12.3		1838.34	15.3		1847.91	18.5
1829.48	25.3		1839.58	15.9		1838.77	14.6		1848.4	19.3
1829.98	27.2		1841.1	15.4		1839.42	14		1848.94	19.4
1830.48	25.1		1841.23	15.4		1840.04	16.1		1849.66	19
1831.21	26		1842.03	12.6		1840.34	14.7		1850.11	18.2
1832.1	25.5		1842.79	13.2		1840.92	15.7		1850.44	18.4
1832.78	25.7		1843.3	13.3		1841.57	15		1850.93	19.8
1833.32	26.5		1843.74	11.5		1842.2	13.3		1852.48	18.9
1833.95	26.4		1844.34	14.1		1842.66	14.9		1853.15	18.4
1834.39	26.3		1844.71	14.1		1843.07	14.6		1853.49	19.4
1835.01	25.9		1845.28	14		1843.55	13.9		1854.14	19.1
1835.99	25.2		1845.78	13		1843.87	14.4		1854.75	20.1
1836.58	26.8		1846.57	12.8		1845.08	14.1		1855.57	18.4
1837.07	26.3		1847.33	14		1845.59	12		1855.92	19.6
1837.57	25.6		1848.01	13.6		1846.01	15.3		1856.55	19.9
1838.25	27.8		1849.15	13.8		1846.89	14.5		1857.23	19.6
1838.73	28		1849.52	13.9		1847.2	14.9		1857.5	19.7
1839.16	26.8		1849.99	14.5		1847.52	14.4		1858.09	19.5
1839.74	26.6		1850.95	14.7		1848.16	14.7		1858.64	19.7
1840.22	25.1		1852.39	13.6		1848.54	15.2		1859.31	18.7
1840.54	25.4		1852.74	13.8		1849.07	14		1859.89	18.9
1841.08	27		1853.32	14.2		1849.78	14.2		1860.51	20.9
1841.67	26.8		1854.13	13		1850.23	16.1		1861.11	20.5
1842.26	25.4		1854.66	11.7		1850.58	15.1		1861.46	21.3
1843.17	27.3		1854.86	11.5		1851.24	13.8		1862.03	20.4
1843.67	27.3		1855.4	13.4		1851.86	14.2		1862.7	21.2
1844.35	26.9		1856.14	14.1		1852.37	13.3		1863.25	19.3
1845.51	25.7		1856.47	12.5		1852.89	14.3		1863.89	20.4
1845.96	26.2		1856.9	13.2		1853.75	15		1864.23	19.6
1847.14	28.6		1857.5	13.3		1854.53	14.4		1864.74	20.8
1847.88	26.1		1858.15	13.5		1854.78	14.8		1865.36	19.4
1848.61	25.5		1859.17	11.8		1855.26	14.3		1865.7	20.2
1849.61	27.5		1859.64	12.2		1855.87	17.7		1866.14	20
1850.96	26.7		1860.39	14.1		1856.35	16.2		1867.24	21.4
1851.4	25.6		1861.31	13.4		1857.23	15.7		1867.74	20.3
1851.93	28.5		1861.78	13.5		1857.61	15.5		1868.15	20.4
1852.4	26		1862.12	14.4		1857.97	15		1868.51	20.4
1853.07	26.3		1862.92	12.4		1858.59	14.7		1868.97	21
1853.93	25.9		1863.59	15.1		1859.67	16.3		1869.29	20.9
1854.57	27.3		1864.13	16.6		1860.13	13.4		1870.11	21.8
1855.29	26.7		1864.94	13.7		1860.72	14		1871.2	22.1
1855.86	26.1		1865.52	14.7		1861.1	15.5		1871.56	22.3
1856.32	26.8		1865.92	13.3		1861.63	14.9		1872.1	20.7
1856.79	27.7		1866.46	12.8		1862.01	14.3		1872.76	22
1857.42	27.9		1867.12	14.4		1863.3	16		1873.23	21.7
1857.8	26.9		1867.82	13.6		1863.6	16.7		1873.89	22.3
1858.46	28.7		1868.61	14.6		1864.65	15.2		1875.03	22.1
1858.78	27		1869.22	12.7		1865.3	14.6		1875.54	21
1859.45	27.4		1869.52	13		1865.67	14.9		1876.01	22
1860.01	26.8		1869.92	13.5		1866.26	14.5		1876.22	22
1860.56	28.5		1870.45	14.1		1866.57	15		1876.75	20.5
1861.28	27		1870.95	14.3		1867.69	15.7		1877.46	23.8
1861.62	27.2		1871.25	14.2		1867.98	15.6		1878.28	22.8
1862.01	28.1		1871.62	13.6		1868.46	14.8		1878.78	21.6
1862.75	26.8		1872.42	13.3		1869.39	14.7		1879.4	22.4
1862.97	26.8		1872.74	14.3		1869.72	14.8		1880.02	22.1
1863.53	27.7		1873.18	12.3		1870.08	15.2		1880.87	21.9
1864.09	28.4		1873.95	14.2		1870.77	14.6		1881.18	22.1
1864.65	27.5		1875.06	14.1		1871.53	15.4		1881.69	22.8
1865.03	26.7		1875.85	13.2		1872.02	14.2		1882.29	22.2
1865.33	26.4		1876.16	12.8		1872.71	14.2		1883.08	22.8
1865.94	27.8		1876.81	12.7		1873.36	16.1		1883.7	21.3
1867.02	27.4		1877.32	12.4		1874.18	14.1		1884.29	22.8
1867.99	27.8		1877.8	12.8		1874.65	14.8		1884.92	21.5
1868.69	27.1		1878.51	13		1875.16	14.7		1885.39	22.2
1869.29	25		1879.06	13.3		1875.65	16.2		1885.99	23.9
1869.84	26.9		1879.35	12.4		1876.09	15.9		1886.35	23.6
1870.33	25		1879.93	14.9		1877.02	14.8		1886.88	24
1870.88	27.7		1880.5	14.5		1877.55	13.6		1887.78	23
1871.31	26.7		1881.2	14.6		1878.56	15.6		1888.44	24.8
1871.79	26.6		1881.58	13.9		1878.82	15.8		1888.98	23.3
1872.07	26.4		1882.2	13.7		1879.56	15.4		1889.28	22.7
1872.55	27.1		1882.7	14.8		1880.15	15.5		1889.82	24
1873.14	26		1883.74	14.2		1880.9	14.7		1890.95	24.7
1874	27.7		1884.19	13.9		1882.21	16.1		1891.48	23.2
1874.73	28.3		1884.81	14.2		1882.79	14.8		1892.28	22.9
1875.18	27		1885.33	14.7		1883.33	15.6		1892.86	23.7
1876.03	25.3		1885.86	14		1883.67	14.1		1893.46	23.9
1876.5	26.2		1886.24	13.9		1884.32	17.1		1894.83	24.8
1876.77	26.3		1886.98	15.2		1885.01	16		1895.34	24.9
1877.16	27.3		1887.51	13.7		1885.62	17.6		1895.89	24.2
1877.8	26.6		1887.89	13.5		1886.79	15.1		1896.64	24.7
1878.31	26.3		1888.36	13.3		1887.31	15		1897.31	23.8
1879.18	26.7		1888.82	13.5		1887.62	14.9		1898.04	25.8
1879.93	26.1		1889.63	14.4		1887.92	15		1898.52	24.4
1880.9	28.2		1890.04	14.7		1888.5	15.9		1898.92	22.8
1881.69	25.9		1890.77	14.5		1889.27	16.8		1899.41	24
1882.29	27.4		1892.25	14.8		1889.69	12.6		1899.98	25.7
1882.88	26.5		1892.9	14.1		1890.3	15		1900.6	25.3
1883.47	26		1893.37	14.3		1890.59	15.6		1901.28	25.3
1884.15	26.2		1893.96	14.7		1891.22	16.4		1901.88	25.1
1884.54	27		1894.56	12.1		1891.44	16.4		1902.3	24.6
1884.96	27.9		1895.28	13.4		1892.23	15.5		1902.74	25.1
1885.35	26.9		1895.96	12.9		1892.75	15.7		1903.22	26.2
1886.32	26.1		1897.3	16.4		1893.08	15.1		1903.89	25.7
1886.86	27.3		1898.15	14.9		1894.49	16.9		1904.68	24.5
1888.03	26.3		1898.74	13.8		1895.73	15.5		1905.42	24.6
1888.64	27		1899.34	12.8		1896.18	16.6		1906.24	25.9
1889.47	27.4		1900.16	14.2		1896.55	15.6		1907.13	25.7
1890.11	27		1900.72	13.8		1897.11	17.1		1907.62	26.6
1890.33	27		1900.99	15.1		1897.99	15.2		1908.3	25.7
1890.62	27.1		1902.01	14		1898.54	17.2		1908.71	25.3
1891.31	27		1902.49	14.8		1899.45	14.7		1909.35	25.4
1891.82	25.4		1903.03	14.2		1899.93	17.1		1910.24	25.9
1892.59	26.9		1903.68	14.1		1900.99	14.6		1910.8	26
1893.29	28.2		1904.15	14.2		1901.39	15.7		1911.77	25.1
1893.89	26.7		1904.77	13.4		1902.22	16.7		1912.2	24.3
1894.52	26.2		1905.17	14		1902.66	15.6		1912.63	27.4
1894.85	26.7		1905.45	14		1903.16	16.1		1913.43	26.4
1895.67	26.7		1906.03	14.4		1903.76	15.9		1914.36	26.7
1896.22	27.7		1906.37	13.2		1904.36	14.5		1914.73	26.7
1896.81	24.8		1906.95	14		1904.82	16.3		1915.35	27.5
1897.3	26.1		1907.57	14.6		1905.4	15.6		1916	27
1897.63	26.2		1907.95	13.9		1905.67	16.1		1916.51	26.3
1898.13	25.2		1908.71	14.8		1906.09	16		1916.83	26.2
1898.55	25		1909.68	13.1		1906.38	15.6		1917.4	26.6
1898.95	25.8		1910.71	14.5		1906.71	15.9		1918.29	25.8
1899.57	26.5		1911.3	14.6		1907.29	15.4		1919.16	28.4
1900.29	25.5		1911.73	13.8		1907.7	17.3		1919.62	26.3
1900.95	26		1911.99	13.6		1908.22	15.8		1920.32	27.6
1901.69	24.9		1912.62	15		1908.83	14.5		1921.18	27.2
1902.65	27		1913.59	13		1909.43	15.1		1921.61	27.9
1903.48	27.3		1914.27	13.8		1909.62	15.1		1922.34	27.1
1904.49	26.9		1914.93	14.3		1910.05	15.7		1922.83	26.6
1904.94	25.4		1915.35	13.2		1910.42	16.4		1923.52	28.2
1905.45	26.4		1915.7	13.8		1911.06	15.3		1924.2	28
1905.96	24.9		1916.44	14.4		1911.86	16		1924.64	27.9
1906.53	25.2		1916.67	14.2		1912.43	17.3		1925.14	28.1
1906.92	25.1		1917.19	12		1912.9	16.5		1925.51	27.6
1907.74	25.9		1917.62	12.9		1913.29	17.2		1925.75	27.5
1908.41	25.7		1918.08	13.3		1913.59	16.6		1926.66	28.1
1908.97	27.2		1918.51	14.2		1914.04	16.1		1927.4	28.6
1909.67	24.8		1919.04	14.7		1915.41	16.6		1927.97	28.2
1909.97	24.6		1919.51	13.7		1915.97	17.5		1929.1	29
1911.07	27.3		1919.96	12.9		1916.53	17.8		1929.73	29.4
1911.82	26.1		1920.75	12.7		1917.02	16.9		1930.53	29.6
1912.56	26.4		1921.41	14.3		1917.69	15.7		1931.48	28.8
1913.03	25.1		1922.07	15.6		1918.2	15.9		1931.99	27.4
1913.5	26.1		1922.65	13.9		1918.48	15.5		1932.43	27.3
1913.9	24.8		1922.91	13.7		1918.89	15.1		1933.2	28.9
1914.87	24.8		1923.65	12.7		1919.53	17.9		1933.86	29.1
1916.06	24.8		1924.63	16.8		1920.07	17.6		1935.27	28.7
1916.67	25.3		1925.56	14.9		1920.54	15.8		1935.72	30.2
1917.14	26.2		1926.07	13.3		1921.24	17.6		1936.05	29.7
1917.89	25.5		1926.8	13.8		1921.85	15.5		1936.84	29.6
1918.47	23.8		1927.38	14.2		1922.56	16.9		1937.55	30.9
1919.32	25.2		1927.92	14.1		1923.06	15.6		1937.75	30.9
1920.11	26.6		1928.3	12.4		1924.04	17.5		1938.13	30.8
1920.88	24.4		1929.01	15.3		1924.4	16.4		1938.83	31.8
1921.44	24.4		1929.94	14.1		1924.77	15.8		1939.61	32.1
1922.46	25.5		1930.98	12.3		1925.56	15.9		1940.35	30.4
1923.09	23.9		1931.83	12.5		1926	14.8		1941.19	28.8
1923.62	24.9		1932.32	12.3		1926.46	14.6		1941.8	29.9
1924.01	25.7		1932.97	12.6		1926.85	17.7		1942.16	30
1924.81	24.5		1933.88	13.9		1927.42	17		1942.8	31.8
1925.12	24.8		1934.94	13.2		1928.02	17.3		1943.18	31.3
1925.74	23.4		1935.63	13.5		1928.57	15.4		1943.77	32.2
1926.3	23.4		1936.06	12.9		1928.79	15.5		1944.52	30.5
1926.75	23		1936.41	13.1		1929.45	17.5		1945.23	31.6
1927.23	24.8		1937.21	14.9		1930.02	17.2		1945.88	32.2
1928.07	25.8		1937.8	13.1		1930.25	17.4		1946.76	32.5
1928.87	24.5		1938.93	14		1931.21	17.6		1947.44	31.2
1929.85	25.7		1939.63	12.5		1931.7	15.2		1948.22	31.7
1930.37	24.1		1940.22	14.5		1932.76	18		1948.64	31.3
1931.18	22.8		1940.45	14.4		1933.15	16.5		1949.42	31.5
1931.96	24.8		1941.04	14.5		1933.65	16.8		1949.78	30.3
1932.66	24.4		1941.73	14.6		1934.22	16.5		1950.39	30.8
1933.48	25.5		1942.06	13.9		1934.89	15.6		1950.83	32.6
1934.37	24.4		1942.92	12.5		1935.42	16.8		1951.73	32.2
1935.21	22.8		1943.29	13.5		1936.08	16.2		1952.14	32
1935.69	23		1944.12	12.7		1936.39	16		1952.54	32.3
1936.05	23.5		1944.58	14.5		1936.94	15.9		1953.93	32.9
1936.55	24.1		1944.93	14.4		1937.51	16.3		1954.44	31.6
1937.03	22.5		1945.39	13.7		1938.41	16.6		1954.74	32.1
1937.7	23.7		1945.7	14		1938.94	18		1955.42	32.2
1938.04	23.5		1945.99	14.5		1939.5	15		1955.88	31.9
1938.6	25		1946.64	13.4		1940.54	16.7		1956.81	32
1938.99	25.2		1947.32	15.9		1941.31	17.3		1957.47	30.5
1939.43	23.6		1948.06	14.1		1942.05	15.4		1957.94	31.4
1940.04	21.9		1948.47	14.2		1942.95	16.9		1958.21	31.2
1940.5	23.6		1949.86	14.8		1944.39	17.8		1959.17	34.2
1940.96	21.8		1950.98	14.5		1945.1	14.8		1959.87	32.7
1941.65	22.8		1951.98	14		1945.68	17.6		1960.47	34
1942.15	21.9		1952.46	14.6		1945.91	17.5		1961.17	31.9
1942.76	23.9		1953.44	14		1946.74	15.7		1961.54	33.2
1943.36	24.3		1954	14.6		1947.24	16.6		1961.78	32.6
1944.58	23.5		1955.06	14.6		1948.08	18.7		1962.16	32.9
1945.15	22.8		1955.7	13		1949.22	17.8		1962.63	32.4
1945.87	22		1956.49	14.4		1949.58	16.1		1963.13	33.7
1946.57	23.1		1957.22	12.6		1950.07	15.5		1964.15	33.5
1947.69	22.8		1957.72	12.8		1950.48	17.3		1965	34.3
1947.93	22.9		1958.16	12.6		1951.28	16.6		1965.39	34.8
1948.44	22.8		1959.03	14.1		1951.82	17.4		1966.13	35.2
1948.95	23.2		1959.51	13.6		1952.48	17.1		1967.11	33.6
1949.57	23		1959.91	13.3		1953.11	15.7		1967.86	33
1950.54	22.4		1960.35	13		1953.74	16.5		1968.48	34.4
1951.33	23.6		1961.16	14.2		1954.36	14.7		1968.84	35.6
1951.88	21.8		1961.58	13.4		1954.97	16.5		1969.18	34.8
1952.62	21.3		1962.26	13		1955.94	15.9		1970.21	36.1
1953.28	22		1962.98	13.6		1956.36	15.3		1970.56	34.7
1953.76	21.1		1963.35	12.6		1956.71	15.9		1971.28	35.6
1954.74	23.5		1964.29	13.3		1957.36	19.7		1972.41	33.8
1955.48	22.6		1964.69	14.4		1958.79	16.9		1972.73	35.3
1955.82	21.9		1965.94	14		1959.58	14.2		1973.36	34.4
1956.38	21.9		1966.14	14		1959.96	16		1973.71	33.5
1956.98	21.8		1966.85	13.5		1960.34	16.4		1974.29	35.7
1957.39	21.1		1967.52	13.2		1960.9	16.7		1974.74	34.7
1957.64	20.8		1967.98	12.3		1961.4	16.1		1975.26	36
1958.32	21.5		1968.67	13.1		1961.82	16.4		1975.59	36.5
1958.72	21.8		1969.04	13.3		1962.09	15.7		1975.86	36.4
1960.21	21		1969.81	13.7		1962.59	17.8		1976.71	36
1960.62	20.9		1970.2	13.3		1963.28	16.1		1977.2	36.2
1961.19	23.9		1970.83	12.3		1963.94	18.6		1977.73	35.6
1962.01	22.1		1971.52	14.3		1964.47	17.9		1978.41	36.7
1962.49	22.2		1971.76	13.8		1964.9	17.5		1978.83	34.9
1963.02	21.2		1972.66	14.6		1965.88	17.3		1979.31	35.9
1963.31	21.3		1973.73	13.1		1966.68	17.8		1979.96	34.8
1963.95	22.7		1974.66	14.4		1967.3	18		1980.77	37.3
1964.8	21.2		1975.75	13.7		1967.62	15.7		1981.61	38
1965.54	20.2		1976.29	13.2		1968.29	17.2		1981.84	37.8
1966.24	21.2		1976.55	13		1969.2	16.2		1982.61	34.8
1966.62	21.4		1976.97	13.8		1969.84	16.9		1983.22	36.9
1967.62	20.5		1977.87	14.5		1970.37	17.9		1983.73	37.2
1967.96	20.8		1978.71	11.4		1970.94	17.4		1984.73	36.3
1968.63	21.8		1979.55	13.8		1971.39	17.2		1985.33	37
1969.76	21.5		1980.11	12.7		1971.74	16.8		1986.01	36.9
1970.54	21.6		1980.57	13.1		1972.48	17.7		1986.57	37.1
1971.31	19.8		1980.97	13.5		1973.62	17.6		1987.58	37.8
1971.6	20		1981.42	13.8		1974.06	20.9		1988.49	38.4
1972.28	21.5		1981.74	14.3		1974.72	16.2		1988.85	37.8
1972.41	21.5		1982.59	13.3		1975.37	17.3		1989.21	37.5
1972.85	20.8		1983.07	13.7		1975.98	17.6		1989.52	36.9
1973.6	21.3		1983.81	13.2		1976.32	17.2		1990.03	36.9
1974.45	20.4		1984.65	13.7		1976.88	17.5		1990.42	36.4
1975.04	20.4		1985.08	11.5		1977.57	17		1990.96	39.3
1975.85	20.7		1986.09	14		1978.09	16.9		1991.67	38.7
1976.26	20.8		1986.79	13.7		1978.84	17.4		1992.59	39.3
1976.74	20		1987.32	13.5		1979.08	17.6		1992.96	39.6
1977.4	18.9		1988.07	13.2		1979.58	16.2		1993.89	38
1977.78	18.3		1988.45	12.6		1980.51	18.1		1994.21	38.1
1978.34	20.9		1988.85	13.1		1981.14	18.8		1994.69	39.2
1978.87	19.7		1989.31	11.4		1981.58	17.9		1995.98	39.9
1979.47	19.6		1989.81	13.5		1981.86	17.3		1996.37	38.9
1979.97	19.1		1990.35	12.3		1982.7	16		1996.76	38.4
1980.31	19.8		1991.04	13.7		1983.07	16.4		1997.15	39.1
1981.58	19.4		1991.73	13.3		1983.82	16.9		1997.77	39.1
1982.38	20.3		1992.46	11		1984.35	16.2		1998.66	39.4
1982.91	19.6		1992.9	12.1		1985.07	18.1		1999.56	40.2
1983.98	18.7		1993.78	13.9		1985.88	17		2000.38	40.4
1984.29	19		1994.27	13.6		1986.53	18.2		2001.1	39.6
1984.61	18.9		1994.9	15.4		1987.35	16.5		2002.18	41.3
1985.6	19.8		1995.41	14.5		1987.79	17		2002.82	39.4
1986.24	17.6		1995.85	14.5		1988.35	15		2003.28	39.2
1986.91	20		1996.17	13.9		1988.85	16.9		2003.73	39.4
1987.65	18.9		1996.89	12.4		1989.21	16		2003.96	39.1
1988.07	19		1997.57	14.1		1989.55	17.2		2004.74	43.5
1989.12	19		1998.63	13.8		1990.07	17.4		2005.51	39.9
1989.86	18.2		1999.19	12.7		1990.49	16.5		2006.16	39.6
1990.89	20		2000.44	13.6		1990.98	16.8		2006.81	40.8
1991.39	19.4		2001.59	12.2		1991.41	16.4		2007.62	41
1991.77	19.8		2001.8	12.1		1991.82	16.4		2008.1	40.9
1992.41	19		2002.22	12.1		1992.55	15.7		2009.23	41.3
1993.2	18.4		2002.65	12.5		1992.97	17.6		2010.2	41.2
1993.55	19.5		2003.11	13.6		1993.44	17.2		2010.73	41.6
1994.34	18.8		2003.73	13.3		1994.03	16.1		2011.44	41.3
1995.22	18.8		2004.31	13.1		1994.69	16.6		2012.27	41.4
1995.77	19.1		2004.82	12.1		1995.16	18.1		2012.7	42.3
1996.62	17.9		2005.32	12.2		1995.83	17.9		2013.16	42
1997.37	18.6		2005.77	11.9		1996.24	18.5		2013.48	41.8
1997.58	18.7		2006.31	14.5		1996.91	18		2014.44	41.5
1998.11	19.1		2007.19	12.7		1997.23	17.4		2015.46	44.2
1998.48	18.8		2007.61	12.2		1998	16.8		2015.92	42.6
1999.38	17.7		2008.11	13.7		1998.66	18.2		2016.45	42.5
1999.91	18.8		2008.71	13.2		1999.12	17.7		2017.19	41.4
2000.65	18.5		2009.43	12.2		1999.97	17.3		2017.86	43.1
2001.12	17.7		2009.98	12.8		2000.36	16.4		2018.53	43.5
2002.01	19.2		2010.61	13.7		2000.67	16.2		2018.99	41.9
2002.4	16.8		2010.95	13.8		2000.99	16.6		2019.51	43.5
2003.09	17.3		2011.73	13.5		2001.39	15.9		2019.91	43.1
2003.64	17.8		2012.19	13.9		2001.96	19.5		2020.73	43.5
2003.98	17.4		2012.42	13.7		2003.43	16.8		2021.33	42.9
2004.31	17.6		2012.87	13.1		2004.02	17.1		2022.01	44.1
2004.77	17.3		2013.54	12.8		2004.93	18.5		2022.52	44.2
2005.03	17.3		2013.94	13.8		2005.55	17.1		2023.1	44.9
2006.05	17.8		2015.05	14.1		2006.41	17.8		2024.43	45.1
2006.62	16.9		2015.57	13		2006.86	20		2024.7	45.1
2007.25	18		2016.19	12.7		2007.55	16.5		2025.1	46.2
2008.36	18.9		2016.6	12.8		2008.58	17.6		2025.89	41.8
2009.55	17.3		2017.22	12.7		2009.18	15.9		2026.41	45.4
2010.15	17.3		2017.81	12.3		2009.48	16.2		2026.83	42.6
2010.92	18.6		2018.6	13.2		2009.88	17.9		2027.49	44.4
2012.18	18.4		2019.06	12.7		2010.77	17.4		2028	43.5
2013.22	18.3		2020.01	11.2		2011.27	18.5		2028.31	42.6
2014.19	16.9		2020.85	12.2		2012.53	19.9		2029.2	45.1
2014.82	17.6		2021.59	13.7		2013.77	18.5		2030.24	45.5
2015.38	15.9		2022.13	12.5		2014.23	18.9		2030.72	44.8
2015.88	18		2022.53	12.6		2014.96	17.5		2031.4	44.9
2017.13	16		2023.17	12.2		2015.65	19.6		2032.12	45.4
2017.53	16.3		2023.73	13.7		2016.34	16.5		2032.42	46.2
2018.22	17.4		2024.2	13.9		2016.83	17.8		2033.09	46.7
2018.74	16.2		2024.48	13.5		2017.5	17.4		2033.59	45.8
2019.02	15.6		2025.11	12.5		2017.95	17.6		2034.21	46.8
2019.84	17.6		2026.01	13.1		2018.84	19.3		2034.78	45.9
2020.38	16.6		2026.3	13		2019.8	19.3		2035.3	46.4
2020.79	17.1		2026.91	13.7		2020.81	15.7		2035.82	47.1
2021.34	17.1		2027.65	12.4		2021.29	18.6		2036.15	46.7
2021.91	17		2028.19	13.3		2021.9	20.1		2036.86	47.5
2022.55	16.3		2028.85	14.3		2022.21	19.5		2037.49	46.9
2022.97	16.2		2030.13	12.5		2022.74	15.6		2037.91	46
2023.8	16.1		2030.69	12.6		2023.41	18.3		2038.67	48.3
2024.69	16.7		2031.25	13.5		2024.11	19.1		2039.2	46.2
2025.74	14.7		2031.79	13.3		2024.73	19		2039.7	48.3
2026.57	17.6		2032.22	14.6		2025.4	19.4		2040.85	45.5
2027.03	16.2		2032.59	13.9		2026.36	17.6		2041.65	48.3
2027.46	15.9		2033.29	12.3		2026.88	18.4		2042.38	48.5
2027.89	16.5		2033.81	12.9		2027.69	18.2		2043.34	46.4
2028.23	16.1		2034.7	14.1		2028.81	17.7		2044	48.3
2028.75	15.7		2035.29	13.6		2029.44	19.1		2044.3	48.6
2028.99	15.8		2036.15	12.8		2030.43	17		2045.13	49
2029.56	16.7		2036.94	13.6		2030.97	18.4		2045.85	48.1
2030.16	16.1		2037.41	13.7		2031.84	16.9		2046.35	48.9
2030.79	15.4		2038.17	14.5		2032.43	19.7		2047.07	50.3
2031.33	15.8		2039.19	14.1		2033.01	16.4		2047.94	49.6
2031.57	16		2039.79	13.1		2033.62	17.1		2048.38	48.8
2032.61	14.9		2040.14	14.1		2033.98	18.8		2048.81	49.5
2033.05	15.4		2040.78	12.1		2034.93	18.9		2049.24	48.5
2033.82	16.2		2041.21	13.4		2035.6	19		2049.62	48.9
2034.68	15.3		2041.61	13		2036.05	17.2		2049.95	49.3
2035.14	15.7		2042.35	13.1		2036.56	18.4		2050.51	48.9
2036.2	16.2		2042.74	12.9		2037.41	18.1		2051.06	47.9
2036.62	15.6		2043.15	14		2037.71	17.4		2051.44	47.7
2036.94	15.6		2043.86	13.3		2038.7	20.5		2052.19	50.5
2037.43	15.5		2044.62	14.1		2039.21	19.2		2052.9	49.5
2037.96	15.3		2045.18	14.2		2039.79	20.5		2053.51	48.9
2038.33	14.7		2046.4	14.2		2040.42	18.7		2053.93	50.8
2038.97	16.9		2046.78	12.7		2040.84	19.3		2054.77	50.5
2039.18	16.9		2047.27	13.4		2042.03	20.2		2055.39	48.4
2039.81	15.9		2047.68	13.7		2042.79	20.9		2055.8	49.2
2040.99	16		2048.01	14.1		2043.72	18.7		2056.41	49.5
2041.89	15.7		2048.4	14.1		2044.13	18.8		2057.25	52
2042.23	14.5		2048.8	13		2044.85	17.2		2058.22	52.4
2042.83	15.5		2049.25	13.3		2045.26	18.4		2059.3	52.4
2043.36	15.6		2049.99	13.3		2045.86	18		2059.96	51.1
2044.15	15.8		2050.69	13.3		2046.23	16.8		2060.64	50.9
2044.65	14.1		2051.79	14.4		2046.66	18.1		2060.87	51
2045.49	15.1		2052.13	14.3		2047.37	16.7		2061.34	52
2046.53	14.9		2052.62	14.6		2047.74	17.3		2062.09	53.9
2047.12	14.4		2052.86	14.6		2048.43	19.8		2062.95	53.2
2047.97	14.9		2053.11	14.8		2049.01	17.8		2063.38	52
2048.75	15.3		2054.04	15		2049.39	18.7		2064.16	54.1
2049.52	14.5		2054.61	13.8		2049.84	17.6		2064.96	53.3
2050.26	14.5		2055.72	14.8		2050.31	17.3		2065.98	53.5
2050.57	14.9		2056.22	14.8		2050.84	20.1		2066.76	53.7
2050.98	15.6		2057.14	13.4		2051.6	16.5		2067.58	54.2
2052.04	16.1		2057.52	12.9		2052.21	20.6		2068.25	51.3
2052.78	14		2058.06	14.9		2052.86	22.7		2068.94	53.7
2053.62	14.2		2058.79	13.5		2054.24	16.6		2069.62	56
2054.42	15.4		2059.57	15.4		2054.64	19.5		2070.21	53.3
2055.12	15.4		2059.97	14.2		2055.41	18.8		2070.86	53
2055.96	15.4		2060.73	13.3		2055.99	18.9		2071.39	55
2056.51	14.6		2061.32	13.6		2056.64	18.1		2072.26	53.8
2057.2	14.6		2061.92	13.4		2057.38	18.1		2072.8	53.5
2057.79	14.6		2062.25	13		2058.12	20.2		2073.16	54.1
2058.74	15.4		2062.72	14.7		2058.33	20.5		2073.88	55.3
2059.23	13.5		2063.46	13.4		2059.47	18		2074.79	56.4
2059.59	14.4		2064.3	12.8		2059.95	18.4		2076.17	57.6
2060.48	14.4		2065.33	15.7		2060.58	19.3		2077	56.2
2061.38	14.6		2065.92	15		2061.05	18.5		2077.78	56
2062.25	14.6		2066.48	12.6		2061.36	18.6		2078.54	57.9
2062.76	15.7		2067.17	13.9		2061.82	17.5		2079.08	54.3
2063.27	14.6		2067.8	14.1		2062.29	19.2		2079.56	54.1
2064.07	15		2068.62	15.5		2062.6	18.2		2080.23	56.8
2064.6	14.3		2069.16	14.4		2063.06	19.1		2080.72	54.5
2064.95	14.5		2070.63	13.7		2063.71	22.6		2081.09	55.9
2065.34	14.4		2071.16	14.2		2064.73	19.4		2082.16	58.7
2065.74	14.5		2071.97	12.3		2065.12	20.1		2083.04	55.6
2066.48	13.8		2072.24	12.5		2066.12	20.3		2083.71	57.1
2067.51	14.1		2072.63	12.1		2066.93	21		2084.15	56.5
2068.26	13.3		2072.99	12.4		2067.82	20.2		2084.43	56.9
2068.57	13.9		2073.62	14.8		2068.28	18.8		2084.89	55.4
2069.15	14.2		2074.7	16.3		2068.8	18.4		2085.31	56.5
2070.05	14.9		2075.06	14.9		2069.04	18.1		2085.72	57.2
2070.88	14.5		2075.8	13.4		2070.44	20.1		2086.55	57.9
2071.88	14.7		2076.38	14.6		2071.47	21.7		2087.28	59.2
2072.28	14.4		2077.11	15.7		2072.33	19.3		2087.94	57.1
2072.83	14		2077.82	13.5		2072.7	19.3		2088.93	57.9
2073.54	14.6		2078.32	15.1		2073.32	20.8		2089.62	57.8
2074.1	13.1		2079.01	14.8		2074.19	19.4		2089.95	57.7
2074.44	13.9		2079.77	14.1		2074.73	20.7		2090.34	57.7
2074.78	14.7		2080.03	13.6		2075.57	19.9		2091.27	59
[truncated: 9,874 more rows]

## Sheet: LandingDistance
1 cm			2 cm			3 cm			4 cm
m/z	Intensity		m/z	Intensity		m/z	Intensity		m/z	Intensity
1994.51	1.2		1994.45	1.4		1994.4	1.5		1994.51	0.6
1994.99	1.4		1995.04	1.3		1994.84	1.7		1994.86	0.7
1995.63	1.4		1995.5	1.1		1995.33	1.6		1995.37	0.5
1995.88	1.5		1995.9	1.2		1996.09	1.6		1995.8	0.8
1996.73	1.3		1996.33	1.5		1996.46	1.5		1996.27	0.4
1997.7	1.4		1996.99	1.1		1997.37	1.7		1996.96	1
1998.37	1.4		1997.52	1.2		1998.17	1.5		1997.44	0.6
1999.43	1.3		1997.79	1.1		1998.95	1.6		1998.1	1.1
1999.84	1.4		1998.18	0.9		1999.43	1.6		1998.84	0.7
2000.63	1.3		1998.45	0.9		2000.19	1.3		1999.42	0.5
2001.24	1		1999.22	1.1		2000.65	1.6		1999.68	0.5
2001.68	1.1		2000.25	1.3		2001.4	1.4		1999.93	0.5
2002.23	1.4		2000.85	1		2002.02	1.5		2000.32	0.6
2003.07	1.4		2001.42	1.1		2002.54	1.4		2000.72	0.9
2003.76	1.2		2001.63	1.1		2003.16	1.6		2001.87	1
2004.19	1		2001.96	1.1		2003.5	1.5		2002.27	1
2004.82	1.1		2002.37	1.1		2004.12	1.7		2002.89	0.6
2005.09	1		2002.89	0.9		2004.73	1.8		2003.38	0.9
2005.93	1.4		2003.31	0.9		2005.34	1.5		2004	0.7
2006.83	1.6		2003.67	1.1		2005.54	1.5		2004.83	1.1
2007.24	1.4		2004.08	1.3		2006.29	1.3		2005.69	0.9
2007.65	1		2004.47	1		2006.8	1.4		2006.61	0.7
2008.32	1.3		2005.19	1.4		2007.36	1.6		2007.18	1
2008.92	1.3		2005.48	1.3		2008.07	1.3		2007.62	1.1
2009.32	1.3		2006.05	1.1		2008.53	1.4		2008.15	1
2009.52	1.3		2006.72	1.1		2009.03	1.8		2008.74	0.9
2010.04	1		2007.61	1.5		2009.64	1.7		2009.34	0.8
2010.76	1.4		2008.18	1.1		2010.19	1.3		2009.72	0.9
2011.38	1.2		2008.54	0.8		2011.03	1.6		2009.94	0.9
2011.71	1.1		2008.89	0.8		2011.6	1.4		2010.27	0.7
2012.58	1.4		2009.53	0.9		2012.11	1.5		2011.09	0.6
2013.29	0.9		2009.98	0.9		2012.56	1.5		2011.54	1.3
2013.74	1.3		2010.48	1.2		2013.19	1.4		2012.24	1
2014.16	1.2		2010.87	1		2014.25	1.7		2013.37	0.8
2014.73	1.4		2011.21	1		2014.95	1.2		2014.29	0.9
2015.52	1.3		2011.68	0.9		2015.36	1.4		2014.79	0.7
2015.99	1.1		2012.04	1		2015.95	1		2015.36	0.8
2016.29	1.2		2012.33	1.1		2016.72	1.4		2015.77	1
2016.85	1.3		2012.92	0.9		2017.18	1.4		2016.13	0.5
2017.47	1		2013.8	1.2		2017.44	1.4		2016.55	0.6
2017.91	1.1		2014.19	1.3		2018.08	1.3		2017.07	0.6
2018.48	1.1		2014.87	1.1		2018.48	1.3		2017.91	0.8
2018.82	1.2		2015.63	1.3		2018.82	1.4		2018.37	0.5
2019.29	1		2016.41	1		2019.53	1.2		2018.79	0.8
2019.81	1		2017.01	1.3		2020.15	1.1		2019.14	0.8
2020.16	1.3		2017.4	1		2020.6	1.4		2019.38	0.8
2020.83	1.4		2017.95	1.3		2020.77	1.4		2019.64	0.8
2021.33	1.2		2018.37	1.2		2021.33	1.2		2020.07	0.8
2021.49	1.2		2019.38	1.3		2021.64	1.2		2020.79	0.4
2022.09	1.2		2019.9	1		2022.06	1.5		2021.3	0.5
2022.67	1.1		2020.6	1.2		2022.84	1.3		2021.79	1
2023.01	1.1		2020.9	1.3		2023.62	1.3		2022.25	0.7
2023.81	1.2		2021.18	1.2		2024.36	1.4		2023.09	0.4
2024.19	0.9		2021.58	1.3		2025.07	1.4		2023.92	0.5
2024.56	1		2022.07	1.1		2025.74	1.3		2024.28	0.5
2024.84	1.1		2022.59	0.8		2026.41	1.2		2024.67	1
2025.21	1.1		2023.11	0.8		2026.92	1.5		2025.5	0.6
2025.91	1.3		2023.77	1.2		2027.41	1.3		2025.99	0.9
2027.06	1.3		2024.26	0.8		2028.01	1.5		2026.8	0.6
2027.84	1.2		2024.71	0.8		2028.42	1.3		2027.3	1.2
2028.57	1.1		2025.38	0.9		2029.24	1.6		2027.84	0.7
2029.32	1.2		2026.48	1		2029.8	1.4		2028.22	0.6
2029.8	1.1		2026.9	1.1		2030.09	1.4		2028.79	0.5
2030.32	1.1		2027.23	0.9		2030.59	1.3		2029.36	0.5
2030.65	1.1		2027.96	1.2		2031.6	1.1		2029.72	0.7
2030.97	1.1		2028.78	0.9		2031.91	1.3		2030.43	0.5
2031.43	1.2		2029.17	0.9		2033.28	1.3		2031	0.7
2032.38	1.1		2029.42	0.9		2034.22	1.5		2031.19	0.7
2033.57	1.1		2030.06	1		2034.62	1.2		2031.6	0.5
2033.9	1.1		2030.73	1.2		2035.04	1.2		2032.08	0.6
2034.53	1.1		2031.74	0.9		2035.97	1.4		2032.69	0.7
2034.88	1		2032.49	1.1		2036.58	1		2033.02	0.6
2035.42	1.2		2033.29	0.9		2036.87	1.1		2033.82	0.8
2036.05	1.2		2033.92	1		2037.2	1.2		2034.53	0.6
2036.28	1.3		2034.24	1.2		2038.15	1.3		2034.91	0.5
2036.69	0.9		2035.22	0.9		2038.64	1.1		2035.55	0.6
2037.2	1.1		2035.6	0.8		2039.49	1.1		2035.88	0.6
2037.9	0.9		2036.15	0.8		2040.41	1.3		2036.13	0.8
2038.47	1.2		2036.83	0.9		2040.87	1.1		2036.68	0.9
2038.9	0.9		2037.21	0.9		2041.3	1.2		2037.49	0.6
2039.31	1.3		2037.96	1		2042.4	1.3		2038.5	0.6
2040.09	0.9		2038.31	0.9		2042.7	1.3		2038.87	0.6
2040.83	0.9		2038.8	0.8		2043.24	1.3		2039.48	1.2
2041.42	1		2039.07	0.8		2043.84	1.1		2040.15	0.6
2041.68	1		2039.34	0.8		2044.22	1.4		2040.74	1
2042.41	1.1		2039.81	0.7		2044.56	1.1		2041.35	0.7
2042.98	1		2040.76	0.9		2044.83	1.2		2042.08	0.8
2043.48	0.8		2041.06	0.8		2045.3	1.1		2042.69	0.8
[truncated: 12,813 more rows]

## Sheet: DesolvationGasFlow
0 L/min			2 L/min			3 L/min			4 L/min			6 L/min
[truncated: 11,875 more rows]

[truncated: 1 more sheets: TypeofESI]
