# Supplementary material for: Electrospray-assisted cryo-EM sample preparation to mitigate interfacial effects
Source: Nat Methods. 2024 Apr 25;21(6):1023–32. doi: 10.1038/s41592-024-02247-0 (PMC11166575; doi:10.1038/s41592-024-02247-0)
Supplement: Supplementary file 9 — Statistical source data of Extended Data Fig. 3. [file 41592_2024_2247_MOESM9_ESM.xlsx]

## Sheet: 70S_ribosome_model-to-map_FSC
	complete_dataset_d_inv	complete_dataset_fsc	small_dataset_d_inv	small_dataset_fsc	control_dataset_d_inv	control_dataset_fsc
0	0.0271278	0.590833	0.0271278	0.588569	0.0264311	0.531892
1	0.0340125	0.684119	0.0340125	0.681731	0.0332572	0.539649
2	0.0390257	0.764291	0.0390257	0.761976	0.0379952	0.550912
3	0.042854	0.773114	0.042854	0.770946	0.0418159	0.566498
4	0.0462081	0.781486	0.0462081	0.776885	0.0450183	0.581044
5	0.0490774	0.77743	0.0490774	0.770807	0.0478695	0.595162
6	0.0516616	0.781899	0.0516616	0.772847	0.0504005	0.59552
7	0.0540013	0.780175	0.0540013	0.767738	0.0526811	0.584785
8	0.0561158	0.754371	0.0561158	0.739023	0.0547647	0.571459
9	0.058147	0.737643	0.058147	0.72243	0.0567126	0.563945
10	0.060052	0.743172	0.060052	0.728952	0.0585695	0.547894
11	0.061782	0.7467	0.061782	0.730505	0.0603013	0.532198
12	0.063413	0.739952	0.063413	0.722013	0.0618649	0.522387
13	0.0650056	0.727734	0.0650056	0.711014	0.0634597	0.510929
14	0.0665128	0.714177	0.0665128	0.700363	0.065	0.503314
15	0.0679978	0.711234	0.0679978	0.697503	0.0663416	0.492745
16	0.0693979	0.715721	0.0693979	0.702141	0.0676822	0.490088
17	0.0707294	0.713324	0.0707294	0.700197	0.0689835	0.494691
18	0.071964	0.711706	0.071964	0.699244	0.0702142	0.49045
19	0.0732181	0.709847	0.0732181	0.697235	0.0713887	0.494844
20	0.0744462	0.71475	0.0744462	0.699247	0.0726197	0.504907
21	0.0755555	0.722494	0.0755555	0.706829	0.0737896	0.518012
22	0.0766977	0.723051	0.0766977	0.705225	0.0748457	0.528209
23	0.0777927	0.726588	0.0777927	0.71035	0.0759373	0.530166
24	0.0788841	0.729124	0.0788841	0.711687	0.0769614	0.532576
25	0.079975	0.73314	0.079975	0.715279	0.0779803	0.543119
26	0.0809295	0.734514	0.0809295	0.71609	0.0789289	0.544487
27	0.081949	0.73985	0.081949	0.725758	0.0799402	0.552849
28	0.082876	0.741492	0.082876	0.728684	0.0808391	0.55533
29	0.0838322	0.747406	0.0838322	0.733874	0.0817755	0.557761
30	0.0847421	0.743494	0.0847421	0.727466	0.0827174	0.566151
31	0.0856934	0.740048	0.0856934	0.724346	0.0835674	0.564426
32	0.0864843	0.743709	0.0864843	0.726323	0.0844074	0.563695
33	0.0874376	0.738276	0.0874376	0.721762	0.085262	0.564815
34	0.08822	0.734335	0.08822	0.719478	0.0860957	0.566966
35	0.0890534	0.738566	0.0890534	0.726798	0.086958	0.569194
36	0.0899112	0.734098	0.0899112	0.721583	0.0876935	0.571063
37	0.0906836	0.727233	0.0906836	0.713663	0.0884675	0.569654
38	0.0914553	0.719226	0.0914553	0.703157	0.0892557	0.574765
39	0.0922824	0.7241	0.0922824	0.706459	0.0900454	0.57321
40	0.0930159	0.723257	0.0930159	0.703664	0.0907663	0.568152
41	0.0937641	0.726559	0.0937641	0.706883	0.0915105	0.570108
42	0.0945497	0.721767	0.0945497	0.70302	0.0921727	0.566288
43	0.0952127	0.724298	0.0952127	0.705085	0.092906	0.566172
44	0.0959165	0.725532	0.0959165	0.707796	0.0936128	0.564715
45	0.0966409	0.719481	0.0966409	0.703091	0.0943157	0.563001
46	0.0973258	0.71267	0.0973258	0.694294	0.095008	0.561781
47	0.0980737	0.723215	0.0980737	0.703509	0.0956582	0.564982
48	0.0986851	0.730669	0.0986851	0.711612	0.0962848	0.566713
49	0.0993305	0.724009	0.0993305	0.70289	0.0969082	0.564173
50	0.100042	0.722088	0.100042	0.700452	0.097636	0.566318
51	0.100681	0.731883	0.100681	0.712729	0.0982402	0.563799
52	0.101336	0.730742	0.101336	0.713167	0.0988527	0.558466
53	0.101969	0.721741	0.101969	0.702071	0.0994805	0.550768
54	0.102617	0.712925	0.102617	0.691592	0.100101	0.548911
55	0.103171	0.711075	0.103171	0.688169	0.100679	0.542048
56	0.103804	0.714214	0.103804	0.692865	0.101293	0.537736
57	0.104405	0.716478	0.104405	0.69614	0.101879	0.534398
58	0.105026	0.708773	0.105026	0.688486	0.102454	0.528922
59	0.105647	0.704031	0.105647	0.679367	0.103048	0.524053
60	0.106197	0.698349	0.106197	0.673094	0.103621	0.519109
61	0.106733	0.70218	0.106733	0.680871	0.10416	0.512849
62	0.107323	0.70769	0.107323	0.687024	0.104719	0.503092
63	0.107895	0.708012	0.107895	0.680526	0.105294	0.500948
64	0.108431	0.695405	0.108431	0.66621	0.105813	0.498896
65	0.109012	0.689853	0.109012	0.662569	0.106352	0.497223
66	0.109534	0.695305	0.109534	0.669466	0.106866	0.489793
67	0.110124	0.6961	0.110124	0.667356	0.107406	0.490522
68	0.110669	0.699847	0.110669	0.670246	0.107984	0.488165
69	0.111184	0.703011	0.111184	0.674221	0.108503	0.485677
70	0.11169	0.706319	0.11169	0.682402	0.108967	0.487534
71	0.112165	0.701081	0.112165	0.678824	0.10947	0.482961
72	0.112726	0.709633	0.112726	0.685629	0.109963	0.485231
73	0.113256	0.716595	0.113256	0.690848	0.110506	0.480785
74	0.113755	0.706493	0.113755	0.683547	0.110995	0.477963
75	0.114248	0.705706	0.114248	0.68262	0.111489	0.477054
76	0.114741	0.708384	0.114741	0.681753	0.111968	0.475838
77	0.115213	0.70692	0.115213	0.675456	0.112465	0.47545
78	0.115779	0.701832	0.115779	0.670496	0.112921	0.47138
79	0.116237	0.700796	0.116237	0.673444	0.113414	0.470995
80	0.116722	0.699929	0.116722	0.67504	0.113857	0.469588
81	0.117159	0.692362	0.117159	0.662922	0.114311	0.469533
82	0.117657	0.689643	0.117657	0.655324	0.114796	0.464091
83	0.118115	0.692607	0.118115	0.660446	0.115257	0.463124
84	0.118609	0.699058	0.118609	0.668733	0.115727	0.455853
85	0.119032	0.688409	0.119032	0.656977	0.116164	0.457427
86	0.119501	0.684041	0.119501	0.652684	0.116633	0.459908
87	0.119976	0.681672	0.119976	0.650282	0.117074	0.452323
88	0.120442	0.684857	0.120442	0.648136	0.117494	0.450898
89	0.120894	0.680627	0.120894	0.64642	0.117917	0.453241
90	0.121326	0.680925	0.121326	0.646579	0.118378	0.451959
91	0.121748	0.68227	0.121748	0.647157	0.118802	0.448959
92	0.122226	0.682923	0.122226	0.648004	0.119269	0.449944
93	0.122611	0.6788	0.122611	0.645722	0.11967	0.451052
94	0.123085	0.685934	0.123085	0.646142	0.120078	0.455841
95	0.123516	0.686332	0.123516	0.643263	0.120472	0.45234
96	0.123953	0.691201	0.123953	0.650646	0.120938	0.454701
97	0.124381	0.692763	0.124381	0.654541	0.121329	0.450748
98	0.124761	0.694421	0.124761	0.653846	0.121756	0.447705
99	0.125171	0.691897	0.125171	0.648727	0.122171	0.448431
100	0.125629	0.685602	0.125629	0.641466	0.12255	0.442334
101	0.126024	0.685088	0.126024	0.641221	0.122957	0.438545
102	0.12642	0.686356	0.12642	0.640129	0.123366	0.440631
103	0.126814	0.687828	0.126814	0.643775	0.123748	0.436177
104	0.127243	0.684402	0.127243	0.643602	0.124177	0.429704
105	0.127649	0.677918	0.127649	0.636397	0.124543	0.429518
106	0.128065	0.682297	0.128065	0.639698	0.12497	0.438238
107	0.128427	0.689118	0.128427	0.646383	0.125323	0.443139
108	0.128878	0.690049	0.128878	0.648456	0.12573	0.438683
109	0.129238	0.679907	0.129238	0.641777	0.126109	0.440942
110	0.129611	0.680736	0.129611	0.641429	0.126472	0.439064
111	0.130041	0.685663	0.130041	0.643429	0.126837	0.437648
112	0.130429	0.684928	0.130429	0.644151	0.127216	0.432766
113	0.130759	0.677015	0.130759	0.63728	0.127629	0.430832
114	0.131165	0.677137	0.131165	0.635398	0.127976	0.427706
115	0.13157	0.681712	0.13157	0.638405	0.128354	0.431619
116	0.131897	0.681961	0.131897	0.640463	0.128689	0.426523
117	0.132286	0.677895	0.132286	0.636324	0.129067	0.420356
118	0.132653	0.673082	0.132653	0.628113	0.129449	0.423121
119	0.133051	0.665574	0.133051	0.619353	0.129817	0.428306
120	0.13338	0.671414	0.13338	0.627543	0.130201	0.425636
121	0.133773	0.675861	0.133773	0.63519	0.130535	0.426713
122	0.13412	0.680903	0.13412	0.64267	0.130894	0.426083
123	0.134516	0.67827	0.134516	0.637393	0.1312	0.429323
124	0.134885	0.676237	0.134885	0.632358	0.131571	0.421807
125	0.135229	0.676076	0.135229	0.630351	0.131896	0.415414
126	0.135559	0.669749	0.135559	0.627995	0.132278	0.410583
127	0.135921	0.667036	0.135921	0.631189	0.132638	0.409617
128	0.136268	0.675714	0.136268	0.636689	0.132996	0.406912
129	0.136647	0.67858	0.136647	0.635579	0.133329	0.400764
130	0.136991	0.677137	0.136991	0.634556	0.133645	0.402552
131	0.137301	0.67517	0.137301	0.638793	0.134013	0.405923
132	0.13765	0.670354	0.13765	0.630157	0.134319	0.401475
133	0.138008	0.672627	0.138008	0.632766	0.134658	0.400787
134	0.138377	0.678378	0.138377	0.640256	0.134987	0.398815
135	0.138721	0.679913	0.138721	0.640544	0.135344	0.400104
136	0.13903	0.678027	0.13903	0.638306	0.135664	0.39703
137	0.13939	0.674005	0.13939	0.637798	0.136024	0.395763
138	0.139709	0.661169	0.139709	0.625335	0.136317	0.386943
139	0.140079	0.663225	0.140079	0.62226	0.136652	0.386357
140	0.140363	0.670799	0.140363	0.624403	0.136974	0.386605
141	0.140718	0.677846	0.140718	0.632153	0.137312	0.384815
142	0.141024	0.67356	0.141024	0.628848	0.137626	0.386787
143	0.141377	0.679189	0.141377	0.636595	0.137929	0.381645
144	0.141739	0.675306	0.141739	0.638112	0.138267	0.388716
145	0.142056	0.668081	0.142056	0.631516	0.138592	0.385412
146	0.142337	0.665137	0.142337	0.626083	0.138909	0.377848
147	0.142687	0.676588	0.142687	0.632234	0.139203	0.381116
148	0.142989	0.673642	0.142989	0.627548	0.139496	0.377837
149	0.143291	0.673089	0.143291	0.628112	0.139816	0.373377
150	0.143624	0.680787	0.143624	0.638856	0.140122	0.372004
151	0.143984	0.692254	0.143984	0.650766	0.140428	0.367236
152	0.144284	0.684059	0.144284	0.648608	0.140768	0.363791
153	0.14456	0.674744	0.14456	0.641796	0.141089	0.365198
154	0.144858	0.678465	0.144858	0.641953	0.141387	0.37022
155	0.145202	0.683019	0.145202	0.644058	0.141678	0.358936
156	0.145476	0.678451	0.145476	0.637448	0.141955	0.357517
157	0.145818	0.672096	0.145818	0.627409	0.142265	0.361418
158	0.146114	0.681162	0.146114	0.633652	0.142563	0.358595
159	0.146409	0.691587	0.146409	0.647831	0.142873	0.353733
160	0.146728	0.681127	0.146728	0.637643	0.143191	0.36239
161	0.14702	0.675563	0.14702	0.634666	0.143467	0.370058
162	0.147358	0.678749	0.147358	0.639446	0.143764	0.363353
163	0.14765	0.67621	0.14765	0.633437	0.144055	0.366613
164	0.147921	0.668684	0.147921	0.621854	0.144341	0.363152
165	0.148201	0.679457	0.148201	0.633678	0.144624	0.361464
166	0.148526	0.675494	0.148526	0.633215	0.144924	0.355432
167	0.14881	0.672405	0.14881	0.629883	0.145191	0.355763
168	0.149109	0.670455	0.149109	0.62559	0.145494	0.35082
169	0.14946	0.672241	0.14946	0.62813	0.145789	0.350909
170	0.149707	0.662661	0.149707	0.619279	0.14609	0.353303
171	0.149973	0.665661	0.149973	0.620735	0.14636	0.350756
172	0.150304	0.664159	0.150304	0.617175	0.146655	0.350165
173	0.150569	0.669562	0.150569	0.623676	0.146926	0.350824
174	0.150856	0.660534	0.150856	0.614194	0.147216	0.352287
175	0.151145	0.658829	0.151145	0.614466	0.147478	0.3465
176	0.151407	0.66181	0.151407	0.61104	0.147773	0.342307
177	0.151712	0.671035	0.151712	0.61628	0.148026	0.343683
178	0.151993	0.67118	0.151993	0.621895	0.148316	0.335312
179	0.15228	0.665981	0.15228	0.621185	0.148585	0.329596
180	0.152597	0.659995	0.152597	0.611357	0.148865	0.321318
181	0.152846	0.66001	0.152846	0.611101	0.149111	0.322815
182	0.153134	0.668333	0.153134	0.615499	0.149407	0.320831
183	0.153388	0.67055	0.153388	0.616578	0.149712	0.320567
184	0.15367	0.667829	0.15367	0.611116	0.149962	0.318635
185	0.153907	0.662227	0.153907	0.60652	0.150222	0.314863
186	0.154231	0.666442	0.154231	0.6127	0.150494	0.318528
187	0.15451	0.670778	0.15451	0.619357	0.150789	0.324715
188	0.154811	0.675186	0.154811	0.627455	0.151029	0.326481
189	0.155047	0.67079	0.155047	0.620489	0.151266	0.326832
190	0.155282	0.671781	0.155282	0.62189	0.151535	0.324656
191	0.155603	0.669207	0.155603	0.615698	0.15184	0.322023
192	0.155847	0.673161	0.155847	0.621244	0.152118	0.318917
193	0.156114	0.662605	0.156114	0.608077	0.15236	0.31455
194	0.156392	0.670419	0.156392	0.616553	0.152605	0.319304
195	0.15671	0.671268	0.15671	0.619721	0.152848	0.317582
196	0.156946	0.664933	0.156946	0.615334	0.153106	0.32311
197	0.157216	0.663694	0.157216	0.608868	0.153367	0.318219
198	0.157463	0.670717	0.157463	0.616412	0.153645	0.317561
199	0.157744	0.668627	0.157744	0.618988	0.1539	0.315058
200	0.157996	0.65777	0.157996	0.610697	0.154171	0.321718
201	0.158248	0.657939	0.158248	0.607363	0.15441	0.323606
202	0.1585	0.668852	0.1585	0.612832	0.154647	0.313462
203	0.158766	0.680961	0.158766	0.627328	0.154926	0.308775
204	0.159043	0.677608	0.159043	0.626873	0.155182	0.311012
205	0.159311	0.665994	0.159311	0.611505	0.155446	0.315036
206	0.159554	0.660076	0.159554	0.601852	0.155692	0.309238
207	0.159824	0.67312	0.159824	0.614878	0.155934	0.316836
208	0.160065	0.674655	0.160065	0.617432	0.156168	0.31725
209	0.160313	0.670934	0.160313	0.613116	0.156416	0.320026
210	0.160561	0.664517	0.160561	0.600057	0.156679	0.319174
211	0.160811	0.673541	0.160811	0.613398	0.156907	0.312654
212	0.161068	0.671511	0.161068	0.61325	0.15715	0.306391
213	0.161316	0.674073	0.161316	0.615065	0.157407	0.305107
214	0.161551	0.681983	0.161551	0.61803	0.157657	0.300855
215	0.161818	0.685331	0.161818	0.622519	0.157908	0.300827
216	0.162081	0.68202	0.162081	0.621845	0.158146	0.296506
217	0.16237	0.683568	0.16237	0.618831	0.158383	0.2998
218	0.162576	0.684517	0.162576	0.619456	0.158638	0.300761
219	0.162786	0.685136	0.162786	0.620796	0.158872	0.296816
220	0.163065	0.678288	0.163065	0.615459	0.159087	0.294851
221	0.163289	0.683126	0.163289	0.615866	0.159342	0.298312
222	0.163526	0.692215	0.163526	0.627947	0.159595	0.295055
223	0.163828	0.694734	0.163828	0.630375	0.159832	0.294832
224	0.164022	0.696515	0.164022	0.630852	0.160064	0.289062
225	0.164292	0.695313	0.164292	0.627592	0.160298	0.282939
226	0.164505	0.691324	0.164505	0.628646	0.160566	0.278241
227	0.164766	0.689817	0.164766	0.631136	0.160794	0.273005
228	0.165015	0.698668	0.165015	0.636358	0.161024	0.271006
229	0.165237	0.699386	0.165237	0.633354	0.161222	0.266026
230	0.165471	0.693637	0.165471	0.630666	0.161449	0.262084
231	0.165712	0.694772	0.165712	0.630429	0.161679	0.2587
232	0.165976	0.699353	0.165976	0.637662	0.161923	0.245671
233	0.166183	0.697518	0.166183	0.639188	0.162161	0.238744
234	0.16642	0.694236	0.16642	0.638519	0.162386	0.2309
235	0.166667	0.701657	0.166667	0.639813	0.162617	0.229284
236	0.16691	0.704035	0.16691	0.637352	0.162878	0.230384
237	0.167144	0.705762	0.167144	0.64191	0.163101	0.228225
238	0.16738	0.694909	0.16738	0.631921	0.16334	0.223874
239	0.167605	0.689796	0.167605	0.629757	0.163571	0.214407
240	0.167843	0.686015	0.167843	0.625169	0.163767	0.210923
241	0.168082	0.693203	0.168082	0.631528	0.164009	0.198204
242	0.168317	0.700659	0.168317	0.640121	0.164219	0.191013
243	0.168514	0.699313	0.168514	0.641279	0.164424	0.186676
244	0.16879	0.695898	0.16879	0.635527	0.16465	0.169038
245	0.16898	0.699959	0.16898	0.64006	0.164888	0.147524
246	0.169203	0.702334	0.169203	0.640489	0.165118	0.127587
247	0.169497	0.705398	0.169497	0.640966	0.165365	0.114988
248	0.169673	0.699865	0.169673	0.63646	0.165564	0.0976346
249	0.169908	0.688383	0.169908	0.633967	0.165775	0.0910126
250	0.170139	0.69288	0.170139	0.637482	0.165985	0.0800288
251	0.170376	0.704652	0.170376	0.646551	0.166213	0.0704553
252	0.170591	0.704689	0.170591	0.645673	0.166451	0.0616126
253	0.170824	0.703346	0.170824	0.643089	0.16667	0.0506951
254	0.171037	0.705032	0.171037	0.642248	0.16689	0.0408282
255	0.171251	0.703755	0.171251	0.643205	0.167099	0.038668
256	0.171485	0.703695	0.171485	0.649095	0.167323	0.0298809
257	0.171677	0.708911	0.171677	0.659251	0.167534	0.0218938
258	0.171929	0.712872	0.171929	0.660289	0.167738	0.0135672
259	0.172128	0.709921	0.172128	0.651238	0.167944	0.00601446
260	0.172361	0.705897	0.172361	0.643968	0.16818	-0.0073017
261	0.172603	0.708112	0.172603	0.646344	0.168421	-0.00301366
262	0.172834	0.707966	0.172834	0.648219	0.168647	-0.00673588
263	0.173007	0.711314	0.173007	0.654882	0.168832	-0.00284578
264	0.173237	0.712542	0.173237	0.654782	0.169031	-0.00327801
265	0.173448	0.704163	0.173448	0.643999	0.169229	-0.00643864
266	0.173678	0.698805	0.173678	0.635594	0.169453	-0.00931831
267	0.173902	0.710279	0.173902	0.649303	0.16967	-0.00861551
268	0.174093	0.718193	0.174093	0.655476	0.169888	-0.00937123
269	0.174308	0.716213	0.174308	0.65453	0.170094	-0.0181011
270	0.174536	0.705981	0.174536	0.644581	0.170304	-0.0180847
271	0.174752	0.693706	0.174752	0.630841	0.170497	-0.01838
272	0.174992	0.698231	0.174992	0.630988	0.170711	-0.0140403
273	0.175183	0.712259	0.175183	0.645131	0.170919	-0.0134788
274	0.175395	0.715591	0.175395	0.653403	0.171124	-0.00784187
275	0.175617	0.702178	0.175617	0.642001	0.171359	-1.65672e-05
276	0.175806	0.700381	0.175806	0.639189	0.171575	-0.00152279
277	0.176014	0.703196	0.176014	0.642215	0.171767	0.00500379
278	0.176222	0.701755	0.176222	0.639922	0.171964	0.00531338
279	0.176462	0.703416	0.176462	0.642303	0.172173	0.000755502
280	0.176636	0.707472	0.176636	0.645795	0.172359	0.00293011
281	0.176861	0.703446	0.176861	0.638969	0.172556	0.00869219
282	0.177086	0.697583	0.177086	0.633136	0.172775	7.57103e-05
283	0.177262	0.702683	0.177262	0.63987	0.172966	0.00144944
284	0.177481	0.714925	0.177481	0.649861	0.173191	-0.000353337
285	0.177704	0.708953	0.177704	0.643346	0.173414	0.00167357
286	0.177928	0.697163	0.177928	0.635346	0.173591	0.000782037
287	0.178115	0.695792	0.178115	0.633167	0.173798	-0.00110534
288	0.17831	0.706003	0.17831	0.640206	0.174011	-0.00807864
289	0.178534	0.70624	0.178534	0.638945	0.174199	-0.010078
290	0.178729	0.705562	0.178729	0.643664	0.174381	-0.0078486
291	0.178934	0.701209	0.178934	0.639424	0.174594	-0.00794893
292	0.179101	0.704844	0.179101	0.638252	0.174787	-0.0084743
293	0.179323	0.707913	0.179323	0.636528	0.174985	-0.0105323
294	0.179538	0.710209	0.179538	0.644024	0.175181	-0.00989581
295	0.179767	0.707755	0.179767	0.635687	0.175367	-0.00244672
296	0.179952	0.707779	0.179952	0.636229	0.175574	-0.000106929
297	0.180154	0.70418	0.180154	0.633248	0.175752	0.00342871
298	0.180376	0.702509	0.180376	0.627368	0.175975	0.00835
299	0.180554	0.697387	0.180554	0.621265	0.17619	0.00623486
300	0.180725	0.69352	0.180725	0.620391	0.176372	0.00250328
301	0.18097	0.694339	0.18097	0.628171	0.176572	-0.00270629
302	0.181166	0.700621	0.181166	0.63399	0.176768	-0.0040515
303	0.181331	0.698491	0.181331	0.629609	0.176937	-0.00625123
304	0.181534	0.703785	0.181534	0.626045	0.177132	-0.0108034
305	0.181744	0.707035	0.181744	0.62808	0.17734	-0.0192284
306	0.181961	0.701716	0.181961	0.620719	0.177525	-0.0222178
307	0.182143	0.705602	0.182143	0.628464	0.177741	-0.0165492
308	0.182347	0.705416	0.182347	0.627837	0.177925	-0.0224513
309	0.182554	0.705162	0.182554	0.62524	0.178101	-0.0207095
310	0.182717	0.698327	0.182717	0.622586	0.17831	-0.0179699
311	0.182917	0.70333	0.182917	0.627098	0.178492	-0.00960189
312	0.183135	0.69999	0.183135	0.624885	0.178671	-0.00361855
313	0.183316	0.694008	0.183316	0.625144	0.178853	0.00245978
314	0.183497	0.701107	0.183497	0.631249	0.17905	0.00678582
315	0.183714	0.704464	0.183714	0.630217	0.179224	0.00847676
316	0.183919	0.70472	0.183919	0.632616	0.179432	0.0135966
317	0.184094	0.704737	0.184094	0.634135	0.179619	0.0120102
318	0.184292	0.714275	0.184292	0.646605	0.17981	0.0196948
319	0.18449	0.713494	0.18449	0.645478	0.180004	0.0245849
320	0.184654	0.708654	0.184654	0.640794	0.180204	0.0274547
321	0.18485	0.703428	0.18485	0.632086	0.180398	0.0222053
322	0.185055	0.711193	0.185055	0.639552	0.180554	0.0174995
323	0.185245	0.711477	0.185245	0.640638	0.180747	0.0199464
324	0.185442	0.712948	0.185442	0.64284	0.180941	0.0176268
325	0.185656	0.720569	0.185656	0.655785	0.181128	0.0129606
326	0.185817	0.720374	0.185817	0.65359	0.181306	0.0116038
327	0.186023	0.712828	0.186023	0.642885	0.181492	0.00894874
328	0.186195	0.704824	0.186195	0.63651	0.181697	0.00152749
329	0.186371	0.70527	0.186371	0.640188	0.181868	-0.0104011
330	0.186567	0.709578	0.186567	0.643706	0.182035	-0.0137094
331	0.186738	0.708463	0.186738	0.640247	0.182231	-0.016776
332	0.18694	0.711817	0.18694	0.645054	0.182406	-0.013673
333	0.1871	0.709946	0.1871	0.645038	0.182572	-0.00892052
334	0.187331	0.705183	0.187331	0.642454	0.182748	-0.00821991
335	0.187508	0.705706	0.187508	0.640309	0.182947	-0.0129798
336	0.187702	0.717171	0.187702	0.650484	0.183136	-0.00762173
337	0.187879	0.717342	0.187879	0.653193	0.183325	-0.00572899
338	0.188074	0.716425	0.188074	0.651994	0.183498	-0.0102035
339	0.188233	0.711352	0.188233	0.639336	0.183678	-0.013069
340	0.188434	0.71251	0.188434	0.637941	0.183826	-0.00832582
341	0.188585	0.713063	0.188585	0.640375	0.184007	-0.00328472
342	0.188796	0.716287	0.188796	0.649222	0.184211	-0.00841084
343	0.189007	0.715598	0.189007	0.647334	0.184402	-8.21667e-05
344	0.189162	0.715108	0.189162	0.648741	0.184592	0.00367132
345	0.189335	0.715893	0.189335	0.646838	0.184767	0.00412561
346	0.189551	0.712379	0.189551	0.640316	0.184951	0.00716092
347	0.189691	0.707971	0.189691	0.638612	0.185111	0.0040149
348	0.189897	0.706828	0.189897	0.640813	0.185299	-0.00393669
349	0.190086	0.715977	0.190086	0.651317	0.185465	-0.0127132
350	0.190251	0.710786	0.190251	0.648883	0.185655	-0.014037
351	0.190425	0.707648	0.190425	0.640461	0.185811	-0.0171357
352	0.190617	0.717573	0.190617	0.645572	0.185983	-0.0190773
353	0.190805	0.722457	0.190805	0.649118	0.18615	-0.0145185
354	0.190965	0.722989	0.190965	0.653345	0.186339	-0.0112693
355	0.191157	0.717703	0.191157	0.647112	0.18651	-0.00699229
356	0.191324	0.711703	0.191324	0.64538	0.186685	-0.00098655
357	0.191525	0.714176	0.191525	0.650274	0.186871	0.0045674
358	0.191665	0.711067	0.191665	0.644709	0.187037	0.00472266
359	0.19185	0.710434	0.19185	0.640694	0.187205	0.00467005
360	0.192006	0.718069	0.192006	0.650029	0.187364	-0.00158563
361	0.192196	0.719778	0.192196	0.649084	0.187546	-0.00526776
362	0.192403	0.721846	0.192403	0.647061	0.187716	-0.0138995
363	0.192581	0.718879	0.192581	0.648878	0.187894	-0.0128847
364	0.192749	0.715162	0.192749	0.650199	0.188077	-0.0151843
365	0.192938	0.714586	0.192938	0.643393	0.188256	-0.0135564
366	0.193093	0.718724	0.193093	0.643236	0.188434	-0.0114982
367	0.193299	0.711849	0.193299	0.646801	0.188594	-0.0165725
368	0.193454	0.713002	0.193454	0.647961	0.188753	-0.016558
369	0.193642	0.712887	0.193642	0.637369	0.188926	-0.0135972
370	0.193797	0.715001	0.193797	0.642549	0.189099	-0.0110022
371	0.193982	0.713206	0.193982	0.642602	0.189279	-0.0169806
372	0.194132	0.713253	0.194132	0.641814	0.189447	-0.0105103
373	0.19431	0.711353	0.19431	0.638263	0.189607	-0.0057049
374	0.194481	0.713708	0.194481	0.641936	0.189762	0.00425573
375	0.194669	0.711404	0.194669	0.638015	0.189934	0.00807067
376	0.194841	0.703262	0.194841	0.63497	0.190102	0.00596023
377	0.195027	0.701836	0.195027	0.636354	0.19026	0.00694139
378	0.195182	0.71261	0.195182	0.640697	0.190449	0.0149051
379	0.19535	0.718406	0.19535	0.643518	0.190611	0.00979995
380	0.1955	0.711884	0.1955	0.636431	0.190788	0.0111754
381	0.195707	0.704685	0.195707	0.63743	0.190958	0.0120969
382	0.195853	0.705595	0.195853	0.637225	0.191135	0.0175129
383	0.196046	0.70597	0.196046	0.631003	0.19129	0.0193314
384	0.196198	0.707882	0.196198	0.633312	0.191447	0.018821
385	0.196367	0.70691	0.196367	0.636139	0.19161	0.0180533
386	0.19652	0.711369	0.19652	0.641671	0.191775	0.0209034
387	0.196722	0.71917	0.196722	0.647227	0.191931	0.0263471
388	0.19689	0.720754	0.19689	0.648004	0.192111	0.0226774
389	0.19706	0.710454	0.19706	0.638703	0.192272	0.0165597
390	0.197217	0.706648	0.197217	0.63728	0.192414	0.0108833
391	0.19738	0.709674	0.19738	0.636426	0.192589	0.00532378
392	0.197544	0.709416	0.197544	0.635201	0.192769	-0.00492514
393	0.197716	0.711923	0.197716	0.639058	0.192942	-0.00183422
394	0.197867	0.712675	0.197867	0.64536	0.193089	-0.00549549
395	0.198068	0.718667	0.198068	0.649486	0.193252	-0.00452483
396	0.198219	0.715438	0.198219	0.64105	0.19343	-0.00622723
397	0.198387	0.711644	0.198387	0.63435	0.193579	-0.00371532
398	0.198583	0.713823	0.198583	0.636106	0.193726	-0.00246301
399	0.198726	0.720769	0.198726	0.65146	0.193892	-0.00318171
400	0.198888	0.722004	0.198888	0.65055	0.194059	-0.00595
401	0.199056	0.722839	0.199056	0.652297	0.194233	-0.0120201
402	0.199207	0.722426	0.199207	0.650915	0.194389	-0.0132236
403	0.199387	0.722521	0.199387	0.650689	0.194541	-0.0174791
404	0.199538	0.720467	0.199538	0.647073	0.194708	-0.0188517
405	0.199721	0.723821	0.199721	0.650346	0.194858	-0.0216958
406	0.199871	0.719525	0.199871	0.646337	0.195032	-0.0196273
407	0.200054	0.718299	0.200054	0.64583	0.195193	-0.0176469
408	0.200203	0.732006	0.200203	0.659482	0.195351	-0.0159272
409	0.200354	0.729915	0.200354	0.65383	0.195522	-0.0160087
410	0.200535	0.720324	0.200535	0.646136	0.195667	-0.0169711
411	0.200717	0.725158	0.200717	0.652567	0.195827	-0.0125282
412	0.200866	0.726842	0.200866	0.650289	0.195988	-0.0109154
413	0.201031	0.721477	0.201031	0.643662	0.196128	-0.00850269
414	0.20118	0.727349	0.20118	0.653176	0.196287	-0.00945668
415	0.201328	0.735932	0.201328	0.662506	0.19645	-0.00183839
416	0.201503	0.725757	0.201503	0.648168	0.196614	0.00639069
417	0.201658	0.725411	0.201658	0.648929	0.196753	0.00949115
418	0.201814	0.723165	0.201814	0.645997	0.196912	0.0156742
419	0.201983	0.726253	0.201983	0.650532	0.197066	0.0152939
420	0.202118	0.723093	0.202118	0.642169	0.197231	0.0144207
421	0.202299	0.725765	0.202299	0.642297	0.197384	0.00569764
422	0.202453	0.726018	0.202453	0.648468	0.197549	0.00687488
423	0.202603	0.725073	0.202603	0.652977	0.197699	0.00301839
424	0.202769	0.723781	0.202769	0.644792	0.197849	-0.00453939
425	0.202955	0.725347	0.202955	0.650489	0.198022	-0.00461973
426	0.203086	0.724096	0.203086	0.650812	0.198195	0.000459941
427	0.203266	0.719309	0.203266	0.63579	0.198354	0.0064633
428	0.203396	0.723297	0.203396	0.638061	0.198494	0.00834722
429	0.203576	0.72535	0.203576	0.639736	0.198632	0.0104725
430	0.203748	0.72063	0.203748	0.634505	0.198786	0.0059343
431	0.203887	0.713238	0.203887	0.629165	0.198944	0.0154341
432	0.204064	0.719263	0.204064	0.634811	0.199082	0.0127273
433	0.204211	0.719887	0.204211	0.633609	0.199259	0.0148035
434	0.204373	0.715386	0.204373	0.634158	0.199399	0.0147057
435	0.204503	0.715289	0.204503	0.636511	0.199552	0.0102769
436	0.204666	0.720838	0.204666	0.643022	0.199721	0.0126307
437	0.204802	0.720326	0.204802	0.638892	0.199859	0.00978422
438	0.204966	0.712836	0.204966	0.629338	0.200009	0.00711798
439	0.205168	0.722401	0.205168	0.636227	0.200153	0.00262809
440	0.205298	0.720189	0.205298	0.63532	0.200295	0.00273489
441	0.205443	0.717132	0.205443	0.630388	0.200445	-0.00352768
442	0.205593	0.716992	0.205593	0.637021	0.200603	-0.00654171
443	0.205751	0.722933	0.205751	0.642389	0.200758	-0.00841285
444	0.205944	0.719098	0.205944	0.637193	0.200907	-0.00610612
445	0.206073	0.72209	0.206073	0.637356	0.201056	-0.000779014
446	0.206241	0.719841	0.206241	0.639191	0.201206	0.00639529
447	0.206363	0.728086	0.206363	0.647435	0.201362	0.00986062
448	0.206531	0.729646	0.206531	0.645181	0.201514	0.00966867
449	0.206667	0.728358	0.206667	0.643267	0.201648	0.00570088
450	0.206833	0.714688	0.206833	0.629305	0.20182	0.00664709
451	0.206973	0.713554	0.206973	0.625469	0.201978	0.00751602
452	0.207134	0.726844	0.207134	0.643272	0.202124	0.00474619
453	0.207307	0.726638	0.207307	0.64769	0.202275	-0.00334137
454	0.207437	0.715525	0.207437	0.632851	0.202423	-0.00728698
455	0.207597	0.721985	0.207597	0.634173	0.20257	-0.00904516
456	0.207754	0.730919	0.207754	0.648259	0.202713	-0.00831639
457	0.207886	0.730585	0.207886	0.654428	0.202858	-0.0148175
458	0.208046	0.728368	0.208046	0.650281	0.203006	-0.0187171
459	0.208205	0.729916	0.208205	0.643596	0.203148	-0.0108387
460	0.208333	0.73458	0.208333	0.646217	0.20329	-0.0100347
461	0.208508	0.726136	0.208508	0.6391	0.20345	-0.00765004
462	0.208651	0.720432	0.208651	0.634032	0.203596	-0.00926823
463	0.208817	0.735676	0.208817	0.649475	0.203743	-0.00796052
464	0.208922	0.742145	0.208922	0.659587	0.203871	-0.00275345
465	0.209081	0.732008	0.209081	0.650665	0.204032	-0.0031643
466	0.209265	0.72839	0.209265	0.64727	0.20417	-0.00331179
467	0.209414	0.728547	0.209414	0.644322	0.204308	0.00180262
468	0.209557	0.734758	0.209557	0.657373	0.204456	0.00278356
469	0.209715	0.73713	0.209715	0.662947	0.204603	0.00186021
470	0.209842	0.734942	0.209842	0.652691	0.204741	-0.000595856
471	0.209984	0.734923	0.209984	0.648872	0.204879	0.00248772
472	0.210125	0.74294	0.210125	0.649377	0.205033	0.00703114
473	0.21029	0.741055	0.21029	0.651527	0.205184	0.0102332
474	0.210427	0.725071	0.210427	0.635932	0.205309	0.0171713
475	0.210574	0.722725	0.210574	0.633534	0.205467	0.0120779
476	0.210726	0.734086	0.210726	0.643098	0.205616	0.00612195
477	0.21089	0.738108	0.21089	0.647986	0.20577	0.00949418
478	0.211041	0.731245	0.211041	0.643766	0.205915	0.0114591
479	0.211175	0.725186	0.211175	0.64097	0.206081	0.00443515
480	0.211356	0.73585	0.211356	0.656998	0.206238	0.00442159
481	0.211482	0.740167	0.211482	0.658007	0.20635	0.000299481
482	0.211607	0.743172	0.211607	0.657733	0.206487	0.00669177
483	0.211748	0.737088	0.211748	0.65184	0.206624	0.00528935
484	0.211919	0.736914	0.211919	0.654227	0.206753	0.00747356
485	0.212062	0.736824	0.212062	0.65101	0.2069	0.0125889
486	0.212203	0.73872	0.212203	0.651486	0.207042	0.0130122
487	0.212312	0.740571	0.212312	0.650586	0.207205	0.0155185
488	0.212476	0.730585	0.212476	0.638195	0.207343	0.0146493
489	0.212625	0.727657	0.212625	0.641176	0.20746	0.0106178
490	0.212781	0.738752	0.212781	0.655568	0.207602	0.0115528
491	0.212915	0.749718	0.212915	0.662809	0.207742	0.00628801
492	0.213062	0.744591	0.213062	0.654435	0.207884	0.000129196
493	0.213221	0.742625	0.213221	0.649281	0.208033	-0.00626266
494	0.213342	0.745852	0.213342	0.655886	0.208169	-0.0200881
495	0.213488	0.742988	0.213488	0.653274	0.208306	-0.0177057
496	0.213638	0.741627	0.213638	0.651854	0.208455	-0.0110479
497	0.213793	0.744191	0.213793	0.653777	0.208603	-0.0160026
498	0.213933	0.745483	0.213933	0.653649	0.20872	-0.0121584
499	0.214064	0.743617	0.214064	0.650392	0.208873	-0.00432158
500	0.214194	0.745567	0.214194	0.652536	0.209019	-0.00514158
501	0.214358	0.741691	0.214358	0.653385	0.209157	-0.000664337
502	0.214491	0.74424	0.214491	0.656711	0.209286	0.000936765
503	0.214615	0.743037	0.214615	0.651498	0.209425	0.00398476
504	0.214785	0.736606	0.214785	0.648317	0.209565	0.0132123
505	0.214924	0.744237	0.214924	0.656277	0.209706	0.00895266
506	0.215071	0.742961	0.215071	0.651957	0.209839	0.00727726
507	0.215187	0.739755	0.215187	0.64968	0.209986	-0.00144012
508	0.215341	0.736766	0.215341	0.644117	0.210112	-0.00553535
509	0.215465	0.746141	0.215465	0.656497	0.210249	-0.00918119
510	0.215633	0.751106	0.215633	0.662622	0.21039	-0.00821905
511	0.215788	0.751709	0.215788	0.668073	0.21053	-0.00107042
512	0.215896	0.746755	0.215896	0.655941	0.210671	0.00160095
513	0.216034	0.744598	0.216034	0.648978	0.210826	-0.00321842
514	0.216163	0.749182	0.216163	0.654142	0.21095	-0.00538773
515	0.216337	0.75	0.216337	0.662961	0.21109	-0.00827678
516	0.216464	0.750655	0.216464	0.663772	0.211231	-0.00340995
517	0.216612	0.74686	0.216612	0.654318	0.211349	0.00203436
518	0.216755	0.745587	0.216755	0.647787	0.21149	-0.000310582
519	0.216893	0.750403	0.216893	0.65716	0.211619	0.00357303
520	0.217031	0.749491	0.217031	0.657832	0.211735	0.00409024
521	0.217138	0.746655	0.217138	0.656758	0.211888	0.00532992
522	0.217304	0.746505	0.217304	0.656013	0.212017	0.0107968
523	0.217437	0.744973	0.217437	0.65379	0.212152	0.0126141
524	0.217551	0.744299	0.217551	0.648623	0.212294	0.0139556
525	0.217722	0.749562	0.217722	0.655633	0.212427	0.0164436
526	0.217856	0.75739	0.217856	0.670053	0.212574	0.0118225
527	0.217993	0.756351	0.217993	0.667439	0.2127	0.0060583
528	0.218115	0.756372	0.218115	0.664894	0.212843	0.00972622
529	0.218267	0.749856	0.218267	0.653184	0.212976	0.00532914
530	0.218404	0.742707	0.218404	0.645792	0.213092	0.00284418
531	0.218536	0.743248	0.218536	0.644394	0.213244	0.00480198
532	0.218708	0.750632	0.218708	0.653171	0.213376	0.00229465
533	0.218829	0.752897	0.218829	0.653905	0.213515	0.00979936
534	0.218966	0.755431	0.218966	0.66392	0.213654	0.00991816
535	0.219092	0.75487	0.219092	0.663131	0.213768	0.0106958
536	0.219224	0.757302	0.219224	0.664988	0.213914	0.000753688
537	0.21936	0.761257	0.21936	0.667717	0.214032	-0.00522878
538	0.219471	0.760144	0.219471	0.667528	0.214157	-0.00770853
539	0.219615	0.760387	0.219615	0.66308	0.214292	-0.00794077
540	0.219753	0.757434	0.219753	0.659866	0.214419	-0.0158969
541	0.21992	0.758812	0.21992	0.665028	0.214559	-0.0170654
542	0.22004	0.761459	0.22004	0.667071	0.214699	-0.0209556
543	0.220191	0.757302	0.220191	0.660541	0.214835	-0.024008
544	0.220297	0.754067	0.220297	0.653353	0.214967	-0.0238046
545	0.220426	0.759489	0.220426	0.652078	0.215092	-0.0176407
546	0.220583	0.762434	0.220583	0.649678	0.215217	-0.0173965
547	0.220706	0.749681	0.220706	0.643137	0.215344	-0.0151323
548	0.220839	0.752498	0.220839	0.650849	0.215487	-0.0238143
549	0.220959	0.759026	0.220959	0.664516	0.215604	-0.027576
550	0.221124	0.762888	0.221124	0.664038	0.215743	-0.0280154
551	0.22126	0.754697	0.22126	0.646922	0.215878	-0.0331351
552	0.221371	0.744961	0.221371	0.632008	0.216008	-0.0344285
553	0.2215	0.743662	0.2215	0.636933	0.216141	-0.037711
554	0.221664	0.754831	0.221664	0.652262	0.216271	-0.0352593
555	0.221784	0.757233	0.221784	0.650869	0.216402	-0.0351828
556	0.221904	0.751078	0.221904	0.641531	0.216526	-0.0281083
557	0.222039	0.751625	0.222039	0.645764	0.216668	-0.0187828
558	0.222158	0.753283	0.222158	0.652916	0.216796	-0.0171336
559	0.222332	0.75509	0.222332	0.647078	0.216928	-0.00409356
560	0.222442	0.750555	0.222442	0.64432	0.217057	0.00102288
561	0.222577	0.755079	0.222577	0.648324	0.217188	0.00291787
562	0.222696	0.752434	0.222696	0.64614	0.217305	0.0058325
563	0.22283	0.753879	0.22283	0.645377	0.217432	0.00965422
564	0.222941	0.754925	0.222941	0.642386	0.217544	0.0129768
565	0.223098	0.753739	0.223098	0.643613	0.217674	0.0108354
566	0.22322	0.753605	0.22322	0.650097	0.217803	0.0111914
567	0.223351	0.754554	0.223351	0.645788	0.217923	0.0127691
568	0.223476	0.750449	0.223476	0.637384	0.218051	0.0143811
569	0.223605	0.747627	0.223605	0.630908	0.21818	0.0149346
570	0.223767	0.748324	0.223767	0.636289	0.218323	0.0179661
571	0.223885	0.752165	0.223885	0.649085	0.218449	0.0104451
572	0.224019	0.746979	0.224019	0.644656	0.21858	0.0127275
573	0.224168	0.749993	0.224168	0.651846	0.21871	0.00782197
574	0.224287	0.749793	0.224287	0.651766	0.218843	0.00551198
575	0.224404	0.753868	0.224404	0.653731	0.218956	0.00813813
576	0.224523	0.749781	0.224523	0.646255	0.219081	0.00767236
577	0.224656	0.742833	0.224656	0.634706	0.219207	0.00355266
578	0.224775	0.747866	0.224775	0.634393	0.219346	0.00308282
579	0.224937	0.751132	0.224937	0.645235	0.219469	0.00177915
580	0.225055	0.752673	0.225055	0.651007	0.219599	0.00743175
581	0.225188	0.75635	0.225188	0.647828	0.219726	0.00610961
582	0.225291	0.754914	0.225291	0.642759	0.219851	0.0179496
583	0.225423	0.753862	0.225423	0.64301	0.219978	0.0219866
584	0.225547	0.756853	0.225547	0.649411	0.220105	0.0249721
585	0.225694	0.760745	0.225694	0.648789	0.220237	0.0243847
586	0.225829	0.760557	0.225829	0.650777	0.220355	0.0241787
587	0.225953	0.751046	0.225953	0.640615	0.220477	0.0221488
588	0.226071	0.750356	0.226071	0.639407	0.220601	0.0185632
589	0.226232	0.754895	0.226232	0.643184	0.220724	0.0181419
590	0.226335	0.755305	0.226335	0.644777	0.220843	0.0133229
591	0.226467	0.751103	0.226467	0.638993	0.22096	0.0146905
592	0.226599	0.757252	0.226599	0.647005	0.221099	0.0096915
593	0.226716	0.761336	0.226716	0.656126	0.221218	0.01317
594	0.226848	0.766885	0.226848	0.654031	0.221342	0.014922
595	0.226953	0.762428	0.226953	0.644075	0.221468	0.0162069
596	0.227111	0.765821	0.227111	0.65588	0.221593	0.0220207
597	0.227228	0.77181	0.227228	0.666289	0.22172	0.0166411
598	0.22736	0.770492	0.22736	0.656769	0.22184	0.00938003
599	0.227477	0.761724	0.227477	0.643871	0.221962	0.00303111
600	0.227594	0.76281	0.227594	0.647529	0.222075	0.00138195
601	0.22774	0.764595	0.22774	0.655704	0.222198	-0.0060835
602	0.227871	0.761767	0.227871	0.650623	0.222319	-0.00168028
603	0.227989	0.762715	0.227989	0.647731	0.222433	5.39679e-05
604	0.228104	0.770209	0.228104	0.653676	0.222558	-0.000978138
605	0.228235	0.767376	0.228235	0.65029	0.222684	-3.83565e-05
606	0.228351	0.764637	0.228351	0.647156	0.22281	-0.00677706
607	0.228482	0.766276	0.228482	0.649583	0.222934	-0.00378762
608	0.228584	0.769127	0.228584	0.651591	0.223051	0.000516335
609	0.228724	0.768932	0.228724	0.654309	0.223186	0.00847361
610	0.228858	0.772926	0.228858	0.659526	0.22331	0.00653654
611	0.228976	0.774736	0.228976	0.664379	0.223444	0.00964544
612	0.229106	0.774097	0.229106	0.664242	0.223558	0.00626603
613	0.229258	0.770747	0.229258	0.655961	0.223677	0.00504852
614	0.229396	0.772579	0.229396	0.653104	0.223804	0.00431833
615	0.229497	0.767828	0.229497	0.64181	0.223932	0.00918115
616	0.229613	0.76854	0.229613	0.647706	0.224047	0.0171582
617	0.229735	0.776757	0.229735	0.662211	0.224169	0.0131274
618	0.229859	0.777883	0.229859	0.664018	0.224298	0.00773978
619	0.229974	0.769407	0.229974	0.657771	0.224413	0.000973089
620	0.230104	0.772819	0.230104	0.660971	0.224528	-0.00112504
621	0.23022	0.778003	0.23022	0.660052	0.224635	0.000210991
622	0.230323	0.779961	0.230323	0.662933	0.224758	-0.00172758
623	0.23045	0.778899	0.23045	0.66612	0.224882	-0.00324585
624	0.230607	0.773232	0.230607	0.662779	0.225002	-0.0026358
625	0.230711	0.771288	0.230711	0.661371	0.225119	-0.00742351
626	0.230825	0.776756	0.230825	0.660116	0.225227	-0.018681
627	0.230954	0.772237	0.230954	0.647675	0.22535	-0.0163398
628	0.231069	0.770051	0.231069	0.646252	0.225467	-0.0110103
629	0.231187	0.769324	0.231187	0.65352	0.225601	-0.00837255
630	0.231332	0.774296	0.231332	0.65333	0.22572	-0.0136952
631	0.231477	0.777028	0.231477	0.653489	0.225845	-0.0141841
632	0.231586	0.771965	0.231586	0.657302	0.225955	-0.0112418
633	0.231701	0.767484	0.231701	0.651248	0.226079	-0.0101041
634	0.231816	0.771499	0.231816	0.654723	0.226191	-0.0102323
635	0.231944	0.774393	0.231944	0.65415	0.226305	-0.00161251
636	0.232059	0.778219	0.232059	0.662819	0.226409	-0.00360422
637	0.232185	0.776158	0.232185	0.664144	0.226549	0.000313903
638	0.232316	0.776122	0.232316	0.666319	0.226647	-0.00241407
639	0.232422	0.777482	0.232422	0.663446	0.226772	-0.00624124
640	0.232545	0.778463	0.232545	0.65557	0.226898	-0.00235869
641	0.232663	0.778524	0.232663	0.660217	0.227012	-0.000120483
642	0.23278	0.772631	0.23278	0.653598	0.227138	0.000604688
643	0.232902	0.769307	0.232902	0.645535	0.227266	-0.00162664
644	0.233016	0.770882	0.233016	0.642199	0.227391	-0.00493803
645	0.23314	0.77645	0.23314	0.65	0.227504	-0.00884139
646	0.233244	0.781538	0.233244	0.655213	0.227614	-0.00807499
647	0.2334	0.775176	0.2334	0.655321	0.22773	-0.0160666
648	0.233528	0.772057	0.233528	0.652746	0.22786	-0.0201786
649	0.233628	0.767277	0.233628	0.648271	0.22797	-0.0226286
650	0.233756	0.768322	0.233756	0.646884	0.228084	-0.0313139
651	0.23387	0.775351	0.23387	0.651625	0.228216	-0.0362666
652	0.233997	0.781007	0.233997	0.657228	0.228322	-0.0395082
653	0.234082	0.778797	0.234082	0.653732	0.22843	-0.0406446
654	0.234224	0.777504	0.234224	0.649596	0.228546	-0.0318217
655	0.234338	0.779272	0.234338	0.652545	0.228653	-0.0299285
656	0.234468	0.774811	0.234468	0.652207	0.228785	-0.0183982
657	0.234593	0.780028	0.234593	0.65294	0.228881	-0.0150482
658	0.23472	0.780597	0.23472	0.652921	0.228996	-0.00783236
659	0.234819	0.777138	0.234819	0.650947	0.229127	-0.00567647
660	0.234938	0.774157	0.234938	0.648642	0.229237	0.000967674
661	0.2351	0.773532	0.2351	0.649249	0.229346	0.00707091
662	0.235172	0.774103	0.235172	0.652319	0.229461	0.00715445
663	0.235285	0.771935	0.235285	0.645207	0.229581	0.00486519
664	0.235423	0.771327	0.235423	0.642974	0.229689	-0.00181811
665	0.235546	0.775877	0.235546	0.655349	0.22982	-0.00495288
666	0.235659	0.780125	0.235659	0.665615	0.229929	0.000202388
667	0.235754	0.774454	0.235754	0.652839	0.230047	-0.00160885
668	0.235878	0.770253	0.235878	0.641031	0.230174	-0.00312072
669	0.235985	0.772402	0.235985	0.642446	0.230277	0.00281358
670	0.236117	0.778996	0.236117	0.646143	0.2304	0.00381202
671	0.236243	0.780713	0.236243	0.646904	0.230513	-0.0029381
672	0.236356	0.776612	0.236356	0.646216	0.230619	0.000484225
673	0.236461	0.782099	0.236461	0.653754	0.230732	-0.00436267
674	0.236581	0.781642	0.236581	0.652188	0.230845	-0.000664049
675	0.236707	0.770417	0.236707	0.643573	0.230962	0.00551025
676	0.236808	0.766964	0.236808	0.637907	0.231085	-0.00254513
677	0.236959	0.774768	0.236959	0.645675	0.231186	0.00924096
678	0.237071	0.777587	0.237071	0.650411	0.231296	0.0164568
679	0.237183	0.770613	0.237183	0.639709	0.231414	0.0212192
680	0.237281	0.773532	0.237281	0.636938	0.231527	0.0257758
681	0.237413	0.776809	0.237413	0.646263	0.231642	0.0312376
682	0.237514	0.780219	0.237514	0.653159	0.231758	0.0291519
683	0.237631	0.780551	0.237631	0.656486	0.231867	0.0308397
684	0.237743	0.77969	0.237743	0.656758	0.231985	0.0245748
685	0.237861	0.775323	0.237861	0.64753	0.232093	0.0209437
686	0.237966	0.771935	0.237966	0.635082	0.232198	0.016707
687	0.238078	0.772684	0.238078	0.634329	0.232308	0.0219774
688	0.238227	0.780837	0.238227	0.64418	0.232428	0.0177
689	0.238315	0.783576	0.238315	0.644483	0.232545	0.0134769
690	0.238426	0.775716	0.238426	0.642087	0.232658	0.0161872
691	0.238566	0.774843	0.238566	0.645844	0.232781	0.0204039
692	0.238691	0.776553	0.238691	0.653989	0.232899	0.0199528
693	0.238802	0.776827	0.238802	0.646991	0.232991	0.0212214
694	0.238917	0.777424	0.238917	0.642986	0.233095	0.0166871
695	0.239025	0.778366	0.239025	0.651775	0.233214	0.0165556
696	0.239136	0.778807	0.239136	0.653636	0.233341	0.0213528
697	0.239245	0.77652	0.239245	0.646	0.233444	0.0245104
698	0.239358	0.778781	0.239358	0.647359	0.233568	0.0200042
699	0.239472	0.783278	0.239472	0.65276	0.233673	0.0216141
700	0.239608	0.786281	0.239608	0.654912	0.233784	0.0202549
701	0.239705	0.788075	0.239705	0.646014	0.233884	0.011199
702	0.239815	0.787322	0.239815	0.640433	0.233987	0.00774886
703	0.239926	0.782401	0.239926	0.642111	0.23411	0.00759463
704	0.240051	0.777777	0.240051	0.650585	0.234214	0.0114746
705	0.240156	0.783636	0.240156	0.646991	0.234324	0.0078024
706	0.240266	0.780467	0.240266	0.635764	0.234425	0.00467911
707	0.240369	0.777333	0.240369	0.633266	0.234552	0.0081501
708	0.240492	0.780261	0.240492	0.639869	0.234662	0.0062207
709	0.240595	0.779637	0.240595	0.638993	0.234772	0.00872989
710	0.240721	0.779084	0.240721	0.637249	0.234878	0.0116558
711	0.240824	0.780023	0.240824	0.64398	0.234989	0.00711968
712	0.24096	0.783253	0.24096	0.654721	0.235097	0.00984032
713	0.241062	0.782521	0.241062	0.65044	0.235212	0.00621516
714	0.241169	0.782743	0.241169	0.648205	0.235316	0.00637121
715	0.241293	0.782912	0.241293	0.642357	0.235424	0.00464729
716	0.241385	0.782903	0.241385	0.646227	0.235524	0.0108371
717	0.241485	0.780684	0.241485	0.643163	0.235646	0.00802682
718	0.241612	0.782295	0.241612	0.640367	0.235757	0.0136924
719	0.241733	0.783747	0.241733	0.641107	0.235876	0.00796491
720	0.241843	0.777766	0.241843	0.642868	0.235981	0.0158711
721	0.241953	0.773034	0.241953	0.635072	0.236073	0.0121659
722	0.242076	0.781746	0.242076	0.643011	0.236196	0.00906192
723	0.242179	0.78959	0.242179	0.646871	0.236313	0.0185933
724	0.242308	0.789046	0.242308	0.650312	0.236408	0.0138452
725	0.242405	0.790882	0.242405	0.649977	0.236522	0.0162585
726	0.242515	0.789059	0.242515	0.650268	0.236642	0.0229191
727	0.242622	0.788015	0.242622	0.643357	0.23675	0.0234238
728	0.242726	0.785964	0.242726	0.647648	0.236852	0.0252306
729	0.242824	0.783911	0.242824	0.643667	0.236953	0.0179981
730	0.242953	0.786677	0.242953	0.649307	0.237068	0.0190233
731	0.243062	0.788924	0.243062	0.644558	0.237164	0.00567593
732	0.243198	0.785063	0.243198	0.645486	0.237265	0.000927784
733	0.243267	0.786835	0.243267	0.650114	0.237382	-0.0017504
734	0.24339	0.782283	0.24339	0.647516	0.237483	-0.00843699
735	0.243493	0.776926	0.243493	0.633182	0.237603	-0.0125294
736	0.243608	0.786654	0.243608	0.644756	0.237712	-0.00771185
737	0.243717	0.787886	0.243717	0.646456	0.237821	-0.00419005
738	0.243826	0.78718	0.243826	0.639698	0.237922	0.00457646
739	0.243975	0.786098	0.243975	0.633292	0.238032	0.0162312
740	0.244069	0.785365	0.244069	0.639065	0.238134	0.015019
741	0.244193	0.778454	0.244193	0.635476	0.238248	0.0202672
742	0.244289	0.779574	0.244289	0.637607	0.238353	0.0259056
743	0.244411	0.785951	0.244411	0.638328	0.238462	0.0283406
744	0.244513	0.786067	0.244513	0.647619	0.238565	0.0269216
745	0.244628	0.78658	0.244628	0.648113	0.238689	0.0239403
746	0.244696	0.78811	0.244696	0.648003	0.238799	0.0316041
747	0.244845	0.788657	0.244845	0.638291	0.238905	0.0268988
748	0.244913	0.784335	0.244913	0.636065	0.239003	0.0276989
749	0.245051	0.789107	0.245051	0.638269	0.239108	0.0297351
750	0.245171	0.791233	0.245171	0.644431	0.239202	0.0322881
751	0.245266	0.784923	0.245266	0.643238	0.239312	0.0405711
752	0.245374	0.781931	0.245374	0.639819	0.239406	0.0341425
753	0.2455	0.782728	0.2455	0.635462	0.239513	0.0263891
754	0.245593	0.789607	0.245593	0.644847	0.239613	0.0297273
755	0.245711	0.793173	0.245711	0.654676	0.239722	0.0242189
756	0.245807	0.793417	0.245807	0.649803	0.239817	0.0206062
757	0.245919	0.787383	0.245919	0.643262	0.23993	0.0214181
758	0.246014	0.790093	0.246014	0.641497	0.240027	0.0202564
759	0.246144	0.785423	0.246144	0.638399	0.240145	0.0253766
760	0.246239	0.783096	0.246239	0.636653	0.240239	0.0247815
761	0.246325	0.785825	0.246325	0.641026	0.240345	0.0324918
762	0.246454	0.78724	0.246454	0.638371	0.240464	0.0335071
763	0.246576	0.787482	0.246576	0.635496	0.240583	0.0317642
764	0.246683	0.793961	0.246683	0.637861	0.240702	0.0330515
765	0.246785	0.795572	0.246785	0.645385	0.240809	0.0320656
766	0.246858	0.79169	0.246858	0.643471	0.240912	0.0299501
767	0.246987	0.784859	0.246987	0.639775	0.241011	0.0277471
768	0.247111	0.790967	0.247111	0.633891	0.241116	0.0311052
769	0.247213	0.79535	0.247213	0.636807	0.241219	0.0260505
770	0.24731	0.793661	0.24731	0.637612	0.241312	0.022082
771	0.247438	0.784307	0.247438	0.625428	0.241416	0.0219948
772	0.247543	0.792971	0.247543	0.635265	0.241529	0.0282547
773	0.247615	0.792421	0.247615	0.641724	0.241626	0.0315021
774	0.247745	0.796198	0.247745	0.65097	0.241732	0.0340582
775	0.247865	0.789417	0.247865	0.636718	0.241834	0.0341375
776	0.247972	0.795093	0.247972	0.640526	0.241934	0.0297825
777	0.248074	0.792	0.248074	0.636862	0.242042	0.032973
778	0.248146	0.797661	0.248146	0.648891	0.242146	0.0304294
779	0.248288	0.796493	0.248288	0.641267	0.242244	0.0317399
780	0.248361	0.794794	0.248361	0.642798	0.24234	0.0228773
781	0.248468	0.791261	0.248468	0.640817	0.242452	0.0221778
782	0.248574	0.787652	0.248574	0.638717	0.242559	0.0230249
783	0.248681	0.789379	0.248681	0.633054	0.242659	0.0219124
784	0.248784	0.796344	0.248784	0.63644	0.242763	0.0168197
785	0.248895	0.7917	0.248895	0.637703	0.242859	0.0148538
786	0.249002	0.786302	0.249002	0.63918	0.242955	0.0183322
787	0.249095	0.790724	0.249095	0.642748	0.243047	0.0184275
788	0.249215	0.79534	0.249215	0.642581	0.243166	0.0128261
789	0.249322	0.792496	0.249322	0.6359	0.243266	0.0156552
790	0.249428	0.791308	0.249428	0.627435	0.243372	0.0177676
791	0.249535	0.795064	0.249535	0.631768	0.243473	0.017889
792	0.249641	0.79682	0.249641	0.63914	0.243587	0.0213138
793	0.249734	0.795405	0.249734	0.644398	0.24369	0.0238595
794	0.249853	0.792516	0.249853	0.644009	0.243795	0.0296594
795	0.24996	0.788313	0.24996	0.635517	0.243904	0.0375983
796	0.250066	0.793707	0.250066	0.631328	0.243998	0.0376777
797	0.250173	0.796516	0.250173	0.634563	0.244101	0.0368341
798	0.250266	0.801165	0.250266	0.639533	0.244203	0.0335204
799	0.250372	0.79533	0.250372	0.640748	0.244301	0.0373071
800	0.250478	0.791841	0.250478	0.63846	0.244389	0.036275
801	0.250544	0.795088	0.250544	0.639141	0.244493	0.0364283
802	0.25069	0.799178	0.25069	0.646991	0.244606	0.0377006
803	0.250796	0.797843	0.250796	0.638822	0.2447	0.0337626
804	0.250889	0.800671	0.250889	0.642384	0.244796	0.0330282
805	0.250982	0.797014	0.250982	0.641703	0.2449	0.0229787
806	0.251087	0.795644	0.251087	0.633272	0.245002	0.0205049
807	0.251193	0.798306	0.251193	0.636931	0.24511	0.017137
808	0.251325	0.79569	0.251325	0.643975	0.245219	0.020024
809	0.25141	0.793175	0.25141	0.644136	0.245323	0.0204786
810	0.251522	0.790132	0.251522	0.638658	0.245414	0.0188788
811	0.251616	0.788879	0.251616	0.635339	0.245514	0.0198911
812	0.251721	0.790279	0.251721	0.635823	0.245618	0.0167378
813	0.251813	0.79352	0.251813	0.626238	0.245711	0.0206763
814	0.251919	0.792771	0.251919	0.621536	0.245824	0.0217187
815	0.252011	0.798508	0.252011	0.629278	0.24592	0.0282258
816	0.252117	0.798784	0.252117	0.639966	0.24602	0.0296049
817	0.252235	0.799599	0.252235	0.644994	0.246128	0.0286271
818	0.252341	0.797642	0.252341	0.641195	0.246221	0.0264663
819	0.25244	0.801403	0.25244	0.644411	0.246319	0.0200709
820	0.252564	0.796661	0.252564	0.638912	0.246415	0.0272046
821	0.252656	0.793979	0.252656	0.632949	0.246511	0.0225899
822	0.252748	0.798388	0.252748	0.64236	0.24661	0.0296595
823	0.252853	0.794852	0.252853	0.642192	0.246727	0.0227559
824	0.252954	0.789466	0.252954	0.633964	0.246819	0.0220389
825	0.253063	0.793585	0.253063	0.641043	0.246921	0.0252253
826	0.253181	0.799691	0.253181	0.644464	0.247017	0.0170072
827	0.25326	0.800465	0.25326	0.641813	0.247116	0.0186917
828	0.253378	0.795426	0.253378	0.634301	0.247216	0.0174742
829	0.253483	0.794134	0.253483	0.631504	0.24732	0.0137471
830	0.253588	0.79473	0.253588	0.635529	0.247411	0.013629
831	0.253653	0.793004	0.253653	0.636992	0.247509	0.0136253
832	0.253758	0.794837	0.253758	0.62861	0.247606	0.0145372
833	0.25385	0.797369	0.25385	0.628297	0.24771	0.0107085
834	0.253954	0.797243	0.253954	0.626988	0.247792	0.0206014
835	0.254059	0.802944	0.254059	0.643759	0.247891	0.0205508
836	0.254163	0.796921	0.254163	0.63568	0.247992	0.0249892
837	0.254281	0.795168	0.254281	0.634399	0.248098	0.028378
838	0.254372	0.797742	0.254372	0.637337	0.248201	0.0297655
839	0.254477	0.800803	0.254477	0.636031	0.248306	0.0289634
840	0.254581	0.794808	0.254581	0.632004	0.248401	0.0268514
841	0.254686	0.795247	0.254686	0.640979	0.248499	0.0228153
842	0.25479	0.800028	0.25479	0.643118	0.248596	0.0238055
843	0.254881	0.798297	0.254881	0.636565	0.2487	0.0184135
844	0.254998	0.795795	0.254998	0.629936	0.248793	0.0127163
845	0.255103	0.795571	0.255103	0.626285	0.248891	0.0106018
846	0.255181	0.791277	0.255181	0.625984	0.248986	0.0121929
847	0.255272	0.788398	0.255272	0.627933	0.249083	0.0173868
848	0.255383	0.793368	0.255383	0.631735	0.249183	0.0203686
849	0.25548	0.795737	0.25548	0.631835	0.249279	0.0184508
850	0.255584	0.79332	0.255584	0.624994	0.249384	0.0223446
851	0.255688	0.792451	0.255688	0.616265	0.24948	0.0245589
852	0.255779	0.793464	0.255779	0.619707	0.249599	0.0301953
853	0.255888	0.795616	0.255888	0.636204	0.249699	0.0255305
854	0.255999	0.793341	0.255999	0.633647	0.249794	0.0269085
855	0.25609	0.790219	0.25609	0.628965	0.249888	0.0260426
856	0.256181	0.791453	0.256181	0.627817	0.249984	0.0290637
857	0.256298	0.794465	0.256298	0.625372	0.250069	0.0287023
858	0.256362	0.79368	0.256362	0.626547	0.250164	0.028237
859	0.256466	0.794934	0.256466	0.629033	0.250257	0.0341091
860	0.256567	0.793393	0.256567	0.637967	0.250352	0.0360936
861	0.256673	0.796464	0.256673	0.63832	0.250446	0.0401536
862	0.256777	0.795798	0.256777	0.637337	0.250543	0.0369117
863	0.256868	0.802748	0.256868	0.635379	0.250631	0.0370709
864	0.256983	0.793404	0.256983	0.629855	0.250738	0.0350205
865	0.257087	0.789066	0.257087	0.621617	0.250836	0.0280283
866	0.257164	0.791158	0.257164	0.625496	0.250929	0.0275358
867	0.257279	0.789378	0.257279	0.613469	0.251024	0.0194423
868	0.257384	0.790283	0.257384	0.612776	0.251118	0.0156589
869	0.257472	0.79153	0.257472	0.621957	0.251216	0.0205535
870	0.25759	0.790974	0.25759	0.633003	0.251324	0.0250751
871	0.257668	0.791423	0.257668	0.631787	0.251424	0.026805
872	0.257761	0.792919	0.257761	0.62682	0.251515	0.0262788
873	0.257861	0.793133	0.257861	0.624397	0.251614	0.0248302
874	0.257964	0.793226	0.257964	0.626712	0.25171	0.0229821
875	0.258067	0.784481	0.258067	0.627647	0.2518	0.0299273
876	0.25817	0.791406	0.25817	0.629591	0.2519	0.0340461
877	0.25826	0.796727	0.25826	0.622338	0.252	0.033569
878	0.258363	0.805172	0.258363	0.627629	0.252087	0.0343635
879	0.258465	0.797818	0.258465	0.63191	0.252188	0.0354133
880	0.25853	0.791118	0.25853	0.623904	0.252284	0.0433736
881	0.258632	0.785742	0.258632	0.614126	0.252377	0.0433805
882	0.258774	0.791089	0.258774	0.633291	0.252472	0.0456357
883	0.258863	0.790588	0.258863	0.628668	0.252569	0.0580553
884	0.25894	0.78327	0.25894	0.618168	0.252661	0.0580335
885	0.25903	0.786255	0.25903	0.622758	0.252747	0.0522223
886	0.259133	0.790112	0.259133	0.626311	0.252828	0.0464964
887	0.259235	0.794059	0.259235	0.634342	0.252944	0.0414191
888	0.259338	0.791628	0.259338	0.628024	0.253041	0.0397727
889	0.259431	0.790002	0.259431	0.623758	0.25313	0.0374043
890	0.259517	0.793778	0.259517	0.623839	0.253224	0.0382059
891	0.259619	0.792795	0.259619	0.617049	0.253321	0.0299256
892	0.259709	0.792776	0.259709	0.615151	0.253422	0.0243143
893	0.259824	0.793061	0.259824	0.622272	0.253512	0.0190127
894	0.259911	0.79048	0.259911	0.626613	0.253601	0.0212842
895	0.260016	0.789529	0.260016	0.622936	0.253701	0.0235426
896	0.260105	0.795118	0.260105	0.635444	0.253805	0.0258037
897	0.26022	0.796854	0.26022	0.636205	0.253898	0.0248063
898	0.260322	0.799463	0.260322	0.634018	0.253994	0.0305215
899	0.260411	0.800739	0.260411	0.62194	0.254077	0.0284304
900	0.260513	0.795745	0.260513	0.616762	0.254186	0.0371446
901	0.260615	0.792399	0.260615	0.615707	0.254266	0.037736
902	0.260679	0.789192	0.260679	0.618893	0.254373	0.0433239
903	0.260781	0.793227	0.260781	0.628908	0.25446	0.0447857
904	0.260883	0.793815	0.260883	0.627997	0.254556	0.0492141
905	0.260972	0.794675	0.260972	0.624307	0.254646	0.0508175
906	0.261061	0.788065	0.261061	0.613766	0.25473	0.047132
907	0.26116	0.785961	0.26116	0.612232	0.254822	0.0452743
908	0.261252	0.785938	0.261252	0.617657	0.254923	0.0445228
909	0.261353	0.791348	0.261353	0.625557	0.255021	0.0394282
910	0.26143	0.790112	0.26143	0.616369	0.255114	0.0361234
911	0.261544	0.794037	0.261544	0.618126	0.255214	0.0341456
912	0.261646	0.795811	0.261646	0.625462	0.255302	0.0272849
913	0.261747	0.796887	0.261747	0.622217	0.255394	0.0199397
914	0.261849	0.789919	0.261849	0.614854	0.255489	0.0219463
915	0.261934	0.790337	0.261934	0.618048	0.255582	0.0198368
916	0.262039	0.79205	0.262039	0.618535	0.255669	0.0306132
917	0.262134	0.795553	0.262134	0.622205	0.255761	0.033471
918	0.262191	0.798581	0.262191	0.623924	0.255856	0.0285783
919	0.262305	0.79512	0.262305	0.630863	0.255935	0.0278199
920	0.262419	0.790306	0.262419	0.6129	0.256041	0.0254935
921	0.262495	0.785363	0.262495	0.598583	0.256116	0.0296849
922	0.262596	0.787996	0.262596	0.604168	0.256216	0.0358497
923	0.262684	0.791755	0.262684	0.624064	0.256312	0.0352743
924	0.262798	0.793881	0.262798	0.614583	0.256406	0.0330809
925	0.26289	0.799916	0.26289	0.619357	0.256505	0.0285851
926	0.262975	0.797204	0.262975	0.613295	0.256592	0.027233
927	0.26308	0.791757	0.26308	0.61765	0.256688	0.0301705
928	0.263164	0.787645	0.263164	0.61032	0.256771	0.0334268
929	0.263265	0.794367	0.263265	0.615011	0.256876	0.0307109
930	0.263354	0.796562	0.263354	0.625231	0.256967	0.0301002
931	0.263455	0.793229	0.263455	0.625685	0.257053	0.0200782
932	0.263518	0.79017	0.263518	0.61412	0.257148	0.0151383
933	0.263625	0.794688	0.263625	0.613519	0.257241	0.0199111
934	0.263719	0.797619	0.263719	0.617464	0.257333	0.0136414
935	0.26382	0.801613	0.26382	0.629175	0.25742	0.019662
936	0.263908	0.796115	0.263908	0.611972	0.257507	0.016868
937	0.264009	0.791732	0.264009	0.604255	0.257605	0.014283
938	0.264109	0.795555	0.264109	0.606702	0.257693	0.00422683
939	0.264185	0.799131	0.264185	0.614103	0.257786	0.00119496
940	0.264299	0.794742	0.264299	0.608518	0.25789	0.00549457
941	0.264386	0.788756	0.264386	0.612522	0.257979	0.0121072
942	0.264474	0.789012	0.264474	0.612476	0.258066	0.00566748
943	0.264574	0.791632	0.264574	0.615645	0.258154	0.00751728
944	0.264662	0.791105	0.264662	0.613607	0.258244	0.0117672
945	0.264762	0.793707	0.264762	0.625135	0.258349	0.0132024
946	0.264875	0.799421	0.264875	0.627683	0.25843	0.0228053
947	0.26495	0.796094	0.26495	0.621277	0.258524	0.0266001
948	0.265026	0.793849	0.265026	0.625364	0.258617	0.0265886
949	0.265151	0.796022	0.265151	0.625842	0.258713	0.0221881
950	0.265226	0.80029	0.265226	0.617968	0.258801	0.0268842
951	0.265326	0.796437	0.265326	0.608564	0.2589	0.0243918
952	0.265404	0.789668	0.265404	0.604179	0.258977	0.0272455
953	0.265493	0.793444	0.265493	0.609268	0.259063	0.0385556
954	0.265589	0.796998	0.265589	0.617309	0.259157	0.0405551
955	0.265677	0.801074	0.265677	0.627842	0.259234	0.0416983
956	0.265777	0.795267	0.265777	0.620204	0.259329	0.0399702
957	0.265889	0.794804	0.265889	0.618656	0.259414	0.040014
958	0.265967	0.796546	0.265967	0.615189	0.259503	0.0399268
959	0.266076	0.797243	0.266076	0.615822	0.25959	0.0363375
960	0.266164	0.794851	0.266164	0.619225	0.259676	0.0318441
961	0.266263	0.798116	0.266263	0.618445	0.259769	0.0258466
962	0.266351	0.799747	0.266351	0.622954	0.259866	0.0209566
963	0.266426	0.795525	0.266426	0.615548	0.259958	0.0164555
964	0.266525	0.793097	0.266525	0.616096	0.260061	0.016597
965	0.266612	0.797087	0.266612	0.615507	0.260143	0.0108939
966	0.266712	0.797443	0.266712	0.620968	0.260247	0.00679995
967	0.266774	0.796014	0.266774	0.622467	0.260332	0.0134567
968	0.266874	0.79706	0.266874	0.627503	0.26042	0.0159283
969	0.266973	0.792788	0.266973	0.61991	0.260515	0.0162499
970	0.267061	0.793677	0.267061	0.618118	0.260608	0.017671
971	0.26716	0.794991	0.26716	0.612553	0.260691	0.0203432
972	0.267272	0.798686	0.267272	0.617252	0.260784	0.0261098
973	0.267359	0.798952	0.267359	0.612074	0.260865	0.0301918
974	0.267457	0.802107	0.267457	0.606444	0.26095	0.0333416
975	0.26752	0.801029	0.26752	0.615705	0.261033	0.0310107
976	0.267607	0.799609	0.267607	0.616888	0.261124	0.0263277
977	0.26771	0.795882	0.26771	0.617475	0.261211	0.0221989
978	0.267801	0.796533	0.267801	0.611516	0.261298	0.0191784
979	0.267905	0.793407	0.267905	0.604592	0.261384	0.0178155
980	0.268004	0.79045	0.268004	0.59752	0.261486	0.0170261
981	0.268091	0.796936	0.268091	0.609826	0.261568	0.0247544
982	0.268165	0.80161	0.268165	0.625997	0.261651	0.0236114
983	0.268264	0.797744	0.268264	0.620474	0.261756	0.0227979
984	0.268351	0.79539	0.268351	0.60932	0.261836	0.0290382
985	0.26845	0.794054	0.26845	0.607241	0.261914	0.0378268
986	0.268512	0.793765	0.268512	0.607705	0.262008	0.0378506
987	0.268611	0.795439	0.268611	0.613982	0.262108	0.0354022
988	0.26871	0.800789	0.26871	0.609776	0.262195	0.0319272
989	0.268802	0.801883	0.268802	0.606378	0.262283	0.029139
990	0.268895	0.796156	0.268895	0.594468	0.262363	0.0301256
991	0.268957	0.792996	0.268957	0.599657	0.262451	0.0207188
992	0.269068	0.785639	0.269068	0.599393	0.262534	0.0257964
993	0.269142	0.788678	0.269142	0.6019	0.262627	0.0222476
994	0.269253	0.801956	0.269253	0.61026	0.262715	0.0234617
995	0.269356	0.804197	0.269356	0.615782	0.262812	0.0240931
996	0.269438	0.804503	0.269438	0.619338	0.262902	0.0180975
997	0.269516	0.797226	0.269516	0.614817	0.262999	0.0200676
998	0.269647	0.797406	0.269647	0.609048	0.263089	0.0288216
999	0.269711	0.799538	0.269711	0.610472	0.26318	0.0378157
1000	0.269795	0.79579	0.269795	0.606184	0.263276	0.0365213
1001	0.269881	0.789469	0.269881	0.596746	0.263351	0.038748
1002	0.26998	0.793111	0.26998	0.596342	0.263438	0.0338955
1003	0.270076	0.793206	0.270076	0.599394	0.26352	0.03355
1004	0.270139	0.792918	0.270139	0.594329	0.263607	0.0429504
1005	0.270238	0.796158	0.270238	0.597439	0.263684	0.0411104
1006	0.270324	0.797274	0.270324	0.602356	0.263762	0.052456
1007	0.270434	0.793	0.270434	0.600351	0.263858	0.0518148
1008	0.270525	0.795808	0.270525	0.592603	0.263948	0.0476892
1009	0.270619	0.79625	0.270619	0.599433	0.264026	0.0413311
1010	0.27068	0.796475	0.27068	0.60337	0.264123	0.0364206
1011	0.270778	0.795176	0.270778	0.600502	0.264207	0.0360793
1012	0.270876	0.795917	0.270876	0.592318	0.2643	0.0391311
1013	0.270959	0.798071	0.270959	0.60419	0.264386	0.034762
1014	0.271048	0.795002	0.271048	0.606905	0.264469	0.0278956
1015	0.271121	0.796053	0.271121	0.60066	0.26455	0.0170457
1016	0.271219	0.794791	0.271219	0.600236	0.264639	0.0160194
1017	0.271317	0.797158	0.271317	0.603829	0.264729	0.0164273
1018	0.271415	0.793788	0.271415	0.598709	0.264812	0.023527
1019	0.271501	0.79809	0.271501	0.605633	0.264903	0.0271173
1020	0.271599	0.792576	0.271599	0.603098	0.264987	0.0279678
1021	0.271648	0.795109	0.271648	0.609894	0.265076	0.0281138
1022	0.271745	0.80032	0.271745	0.605226	0.265163	0.0266034
1023	0.271855	0.79796	0.271855	0.603283	0.265243	0.0284099
1024	0.271914	0.792935	0.271914	0.594656	0.265329	0.0377189
1025	0.272038	0.789314	0.272038	0.578231	0.265416	0.041511
1026	0.272112	0.794221	0.272112	0.583989	0.265513	0.0484287
1027	0.272197	0.79377	0.272197	0.588713	0.265597	0.0464051
1028	0.272284	0.788456	0.272284	0.59084	0.265679	0.0391211
1029	0.27238	0.789091	0.27238	0.589095	0.265752	0.0392086
1030	0.272461	0.7888	0.272461	0.586709	0.26585	0.0317862
1031	0.272541	0.790729	0.272541	0.591356	0.265941	0.0358254
1032	0.272624	0.784913	0.272624	0.58512	0.266032	0.0328884
1033	0.272728	0.792969	0.272728	0.58848	0.266118	0.0346338
1034	0.272819	0.798497	0.272819	0.591297	0.266202	0.0316176
1035	0.272893	0.797637	0.272893	0.596484	0.266288	0.0385055
1036	0.272989	0.798173	0.272989	0.590958	0.266363	0.0377887
1037	0.273074	0.795931	0.273074	0.591399	0.266453	0.0498454
1038	0.273178	0.793683	0.273178	0.58962	0.266531	0.050589
1039	0.273257	0.793515	0.273257	0.594945	0.266621	0.0464712
1040	0.273354	0.794244	0.273354	0.606296	0.26672	0.0416786
1041	0.273439	0.790417	0.273439	0.601566	0.266802	0.0447533
1042	0.273505	0.795266	0.273505	0.596739	0.266891	0.0417095
1043	0.273609	0.795031	0.273609	0.589191	0.26697	0.0404839
1044	0.273693	0.792724	0.273693	0.584564	0.267056	0.0422328
1045	0.273791	0.794308	0.273791	0.594041	0.267129	0.0458267
1046	0.273864	0.793344	0.273864	0.588525	0.267225	0.0473817
1047	0.273949	0.795664	0.273949	0.587288	0.267298	0.0473939
1048	0.274046	0.790753	0.274046	0.578875	0.267383	0.046221
1049	0.27413	0.79317	0.27413	0.59133	0.267482	0.0470144
1050	0.274197	0.794902	0.274197	0.59392	0.267556	0.0491666
1051	0.274288	0.79779	0.274288	0.602074	0.267645	0.0457165
1052	0.274385	0.790794	0.274385	0.593818	0.267727	0.0481272
1053	0.274467	0.78965	0.274467	0.603298	0.267823	0.0405678
1054	0.274555	0.790463	0.274555	0.582807	0.267898	0.0382335
1055	0.274639	0.787412	0.274639	0.579061	0.26798	0.0364076
1056	0.274729	0.787073	0.274729	0.582113	0.268062	0.0314073
1057	0.274808	0.788847	0.274808	0.586844	0.268146	0.0330316
1058	0.274917	0.789521	0.274917	0.589056	0.268233	0.0303793
1059	0.274999	0.788449	0.274999	0.586605	0.268326	0.0334813
1060	0.275098	0.796551	0.275098	0.58891	0.268409	0.035292
1061	0.275182	0.795662	0.275182	0.582887	0.268497	0.0310548
1062	0.275255	0.793697	0.275255	0.598575	0.268589	0.0332525
1063	0.275342	0.79158	0.275342	0.601508	0.268668	0.0370138
1064	0.275436	0.795907	0.275436	0.595936	0.268753	0.038504
1065	0.275532	0.793138	0.275532	0.583953	0.268843	0.0337796
1066	0.275605	0.789329	0.275605	0.578048	0.268924	0.0306971
1067	0.275689	0.791302	0.275689	0.585417	0.269001	0.0245501
1068	0.275785	0.78939	0.275785	0.58874	0.269088	0.0206368
1069	0.27587	0.793453	0.27587	0.590969	0.269169	0.0233456
1070	0.27593	0.794606	0.27593	0.584375	0.26925	0.0213282
1071	0.276014	0.790934	0.276014	0.575687	0.26933	0.0259352
1072	0.276105	0.783473	0.276105	0.57375	0.269418	0.0296244
1073	0.276206	0.788292	0.276206	0.580145	0.269497	0.0341745
1074	0.276279	0.798037	0.276279	0.590282	0.269587	0.0427886
1075	0.276363	0.792499	0.276363	0.585059	0.26966	0.0460715
1076	0.276459	0.788053	0.276459	0.588026	0.269734	0.0518801
1077	0.276543	0.790037	0.276543	0.599015	0.269813	0.0492347
1078	0.276651	0.790233	0.276651	0.602906	0.269903	0.049415
1079	0.276723	0.788777	0.276723	0.598419	0.269987	0.0459577
1080	0.276795	0.789603	0.276795	0.590979	0.270076	0.0490851
1081	0.276879	0.790059	0.276879	0.587495	0.270156	0.047904
1082	0.276975	0.790234	0.276975	0.580662	0.270238	0.0486846
1083	0.277055	0.790786	0.277055	0.587766	0.270321	0.0515241
1084	0.277127	0.792441	0.277127	0.589945	0.270406	0.0485109
1085	0.277227	0.78883	0.277227	0.580169	0.270491	0.0520014
1086	0.277299	0.7866	0.277299	0.577914	0.270575	0.0485386
1087	0.277406	0.787216	0.277406	0.586651	0.270665	0.040029
1088	0.27748	0.790046	0.27748	0.587549	0.27074	0.0409432
1089	0.277562	0.79019	0.277562	0.585527	0.270818	0.03314
1090	0.277658	0.791064	0.277658	0.584258	0.270909	0.0314563
1091	0.277717	0.791791	0.277717	0.599363	0.270995	0.0274306
1092	0.277816	0.790995	0.277816	0.596634	0.271083	0.0282919
1093	0.277897	0.794356	0.277897	0.597274	0.271161	0.0329592
1094	0.277992	0.797192	0.277992	0.590688	0.271255	0.0331603
1095	0.27808	0.790209	0.27808	0.583497	0.271334	0.0338978
1096	0.278171	0.785607	0.278171	0.579166	0.271425	0.0355807
1097	0.278231	0.785055	0.278231	0.579846	0.271511	0.0324965
1098	0.278319	0.795226	0.278319	0.58537	0.271595	0.032736
1099	0.27841	0.794654	0.27841	0.586018	0.27167	0.0273862
1100	0.278508	0.789167	0.278508	0.576737	0.271762	0.0171828
1101	0.278567	0.788678	0.278567	0.583542	0.271841	0.0170959
1102	0.278661	0.792507	0.278661	0.59115	0.271914	0.014861
1103	0.278768	0.786614	0.278768	0.590433	0.271997	0.0140087
1104	0.278851	0.780359	0.278851	0.583855	0.272079	0.0219547
1105	0.278946	0.783764	0.278946	0.583876	0.272157	0.0212232
1106	0.278994	0.78639	0.278994	0.58491	0.272229	0.0308831
1107	0.279088	0.796504	0.279088	0.591612	0.272313	0.0385562
1108	0.279149	0.797212	0.279149	0.59442	0.272388	0.0424095
1109	0.279244	0.789057	0.279244	0.591393	0.27247	0.049437
1110	0.279319	0.781765	0.279319	0.582206	0.27255	0.0437748
1111	0.27941	0.78449	0.27941	0.574644	0.272633	0.0479878
1112	0.279517	0.790871	0.279517	0.577521	0.272711	0.0438617
1113	0.279569	0.791299	0.279569	0.581647	0.272785	0.0334807
1114	0.27966	0.790422	0.27966	0.587976	0.272873	0.0345806
1115	0.279743	0.792292	0.279743	0.598355	0.272948	0.0322425
1116	0.279838	0.791751	0.279838	0.594129	0.27304	0.0146448
1117	0.279909	0.792043	0.279909	0.584646	0.273126	0.0129747
1118	0.279992	0.792639	0.279992	0.584821	0.273204	0.00815827
1119	0.280099	0.793379	0.280099	0.576262	0.2733	0.00700123
1120	0.28017	0.795678	0.28017	0.57948	0.27338	0.0161116
1121	0.280265	0.792818	0.280265	0.590446	0.273454	0.0155429
1122	0.280324	0.787521	0.280324	0.593578	0.273529	0.0195726
1123	0.280415	0.793227	0.280415	0.588816	0.27362	0.0177771
1124	0.280514	0.797947	0.280514	0.586739	0.273699	0.0203868
1125	0.280585	0.790669	0.280585	0.577182	0.273788	0.0339618
1126	0.280668	0.789088	0.280668	0.581201	0.273862	0.031026
1127	0.28075	0.79063	0.28075	0.584668	0.273953	0.0344286
1128	0.280845	0.792866	0.280845	0.585203	0.274027	0.0388526
1129	0.28094	0.793606	0.28094	0.578174	0.274105	0.0355549
1130	0.281022	0.795725	0.281022	0.580468	0.274186	0.0308425
1131	0.281081	0.791768	0.281081	0.580606	0.274259	0.0320402
1132	0.281164	0.786234	0.281164	0.582205	0.274345	0.0342226
1133	0.281259	0.784085	0.281259	0.576326	0.274419	0.0383016
1134	0.28133	0.789879	0.28133	0.588153	0.274501	0.0380551
1135	0.281412	0.78971	0.281412	0.588826	0.274585	0.033437
1136	0.281495	0.790723	0.281495	0.586426	0.27466	0.0321876
1137	0.281554	0.787494	0.281554	0.585629	0.274746	0.0292297
1138	0.281648	0.788209	0.281648	0.57216	0.274833	0.0227225
1139	0.281734	0.788879	0.281734	0.57101	0.27491	0.0263819
1140	0.281825	0.788751	0.281825	0.574527	0.274986	0.0270515
1141	0.281919	0.79095	0.281919	0.578717	0.275072	0.0279574
1142	0.281978	0.791352	0.281978	0.577081	0.275154	0.0264239
1143	0.282072	0.795748	0.282072	0.589498	0.275238	0.0265606
1144	0.282155	0.793837	0.282155	0.590934	0.275313	0.0268314
1145	0.282214	0.792656	0.282214	0.586801	0.27539	0.0271196
1146	0.282339	0.793625	0.282339	0.575969	0.275472	0.0354604
1147	0.282402	0.793595	0.282402	0.575138	0.275548	0.0382063
1148	0.282484	0.791925	0.282484	0.584757	0.275625	0.0371966
1149	0.282578	0.786403	0.282578	0.576171	0.275717	0.0410614
1150	0.282637	0.791851	0.282637	0.579565	0.275798	0.040235
1151	0.282731	0.795915	0.282731	0.58728	0.275876	0.0325964
1152	0.282813	0.790249	0.282813	0.581972	0.275955	0.0351394
1153	0.282907	0.784959	0.282907	0.572589	0.276033	0.030512
1154	0.282966	0.790021	0.282966	0.567502	0.276118	0.025988
1155	0.28306	0.790244	0.28306	0.575486	0.276183	0.0210704
1156	0.283142	0.788101	0.283142	0.577051	0.276272	0.0225363
1157	0.283204	0.78956	0.283204	0.573665	0.276345	0.029049
1158	0.283302	0.791574	0.283302	0.574426	0.276429	0.0272859
1159	0.283376	0.787557	0.283376	0.580714	0.276516	0.0313575
1160	0.283482	0.789394	0.283482	0.577362	0.276604	0.0308344
1161	0.283552	0.79648	0.283552	0.582346	0.276676	0.0279032
1162	0.283634	0.793901	0.283634	0.575554	0.27675	0.0307662
1163	0.283704	0.790391	0.283704	0.578439	0.276828	0.0300448
1164	0.283798	0.791904	0.283798	0.577962	0.276909	0.0271639
1165	0.283868	0.788251	0.283868	0.57526	0.276996	0.0285947
1166	0.28395	0.781436	0.28395	0.565542	0.27707	0.0280265
1167	0.284044	0.791316	0.284044	0.576556	0.277148	0.026586
1168	0.284114	0.800601	0.284114	0.580017	0.277224	0.0292059
1169	0.284187	0.796534	0.284187	0.583468	0.27729	0.0344016
1170	0.284277	0.783574	0.284277	0.576642	0.27737	0.0312566
1171	0.284359	0.784703	0.284359	0.578527	0.277452	0.0275287
1172	0.284441	0.78796	0.284441	0.57425	0.27753	0.0304851
1173	0.284511	0.79605	0.284511	0.575761	0.277604	0.0240176
1174	0.284604	0.796131	0.284604	0.575026	0.27768	0.0165052
1175	0.284681	0.791573	0.284681	0.572493	0.277766	0.0194377
1176	0.284744	0.783238	0.284744	0.56894	0.277852	0.0155417
1177	0.284826	0.786673	0.284826	0.564475	0.27793	0.0209664
1178	0.284919	0.794152	0.284919	0.574219	0.278011	0.0250868
1179	0.284989	0.787943	0.284989	0.579463	0.278086	0.0326889
1180	0.285073	0.787051	0.285073	0.585539	0.278165	0.0338405
1181	0.285175	0.793581	0.285175	0.578625	0.27825	0.0418509
1182	0.285245	0.791979	0.285245	0.575285	0.278327	0.0410689
1183	0.285304	0.790764	0.285304	0.582111	0.278405	0.040276
1184	0.285385	0.789187	0.285385	0.583012	0.278484	0.0401446
1185	0.285478	0.785209	0.285478	0.570922	0.278555	0.0378902
1186	0.28556	0.777555	0.28556	0.556555	0.278627	0.0353175
1187	0.285629	0.78404	0.285629	0.564218	0.278716	0.0310451
1188	0.285734	0.795194	0.285734	0.584593	0.278784	0.0234684
1189	0.285816	0.795967	0.285816	0.582539	0.278863	0.00870379
1190	0.285897	0.790238	0.285897	0.571157	0.278944	0.00814943
1191	0.285961	0.786533	0.285961	0.572455	0.279025	0.00946801
1192	0.286082	0.787155	0.286082	0.565169	0.279106	0.00621941
1193	0.286141	0.787375	0.286141	0.565524	0.279181	0.00661401
1194	0.286213	0.788969	0.286213	0.572487	0.279267	0.00763765
1195	0.286291	0.794657	0.286291	0.581846	0.279341	0.0171861
1196	0.286361	0.78276	0.286361	0.57632	0.279411	0.0125532
1197	0.286419	0.774988	0.286419	0.573723	0.279506	0.0208349
1198	0.286532	0.777177	0.286532	0.567503	0.279583	0.0248578
1199	0.286593	0.787028	0.286593	0.563843	0.27966	0.0297837
1200	0.286686	0.785919	0.286686	0.563931	0.27974	0.0318552
1201	0.286755	0.789198	0.286755	0.574143	0.279815	0.0306277
1202	0.286836	0.785399	0.286836	0.567493	0.279893	0.031934
1203	0.286917	0.786278	0.286917	0.557767	0.27998	0.0329167
1204	0.28701	0.789918	0.28701	0.562851	0.280062	0.0398427
1205	0.287074	0.790349	0.287074	0.577992	0.280132	0.0432766
1206	0.28716	0.790235	0.28716	0.574805	0.280198	0.0480542
1207	0.287241	0.788231	0.287241	0.574322	0.280275	0.0482185
1208	0.287309	0.794344	0.287309	0.578082	0.280343	0.0464872
1209	0.287396	0.800467	0.287396	0.576855	0.280421	0.0456437
1210	0.287472	0.795078	0.287472	0.571204	0.280497	0.0416184
1211	0.287564	0.792016	0.287564	0.574276	0.280581	0.044425
1212	0.287626	0.78565	0.287626	0.569302	0.280652	0.0389546
1213	0.287703	0.789833	0.287703	0.566076	0.280727	0.0298918
1214	0.287796	0.791413	0.287796	0.564662	0.280801	0.0248008
1215	0.287853	0.789414	0.287853	0.570408	0.280884	0.0185391
1216	0.287965	0.784284	0.287965	0.570126	0.280959	0.0202894
1217	0.288049	0.78999	0.288049	0.575524	0.281041	0.024427
1218	0.288119	0.788936	0.288119	0.574799	0.281119	0.021067
1219	0.288199	0.791881	0.288199	0.572628	0.281194	0.0254315
1220	0.288257	0.792997	0.288257	0.573652	0.281262	0.0235921
1221	0.288337	0.784643	0.288337	0.572275	0.28134	0.0261137
1222	0.288418	0.781307	0.288418	0.568024	0.281421	0.0257303
1223	0.28851	0.78587	0.28851	0.560862	0.281499	0.0236763
1224	0.288584	0.790489	0.288584	0.563268	0.281574	0.0283988
1225	0.288671	0.79059	0.288671	0.561065	0.281643	0.0314012
1226	0.288729	0.78911	0.288729	0.557152	0.281724	0.021939
1227	0.288809	0.786395	0.288809	0.567334	0.281801	0.0252431
1228	0.28888	0.782354	0.28888	0.566002	0.281895	0.0163837
1229	0.288959	0.777399	0.288959	0.560677	0.28197	0.0193312
1230	0.289062	0.785088	0.289062	0.567278	0.282051	0.019409
1231	0.28912	0.783552	0.28912	0.559028	0.282122	0.0189943
1232	0.289218	0.782354	0.289218	0.560628	0.282199	0.0268719
1233	0.289301	0.789103	0.289301	0.567876	0.282277	0.0323757
1234	0.289372	0.793215	0.289372	0.564758	0.282354	0.0300421
1235	0.289444	0.792899	0.289444	0.564338	0.282423	0.0319773
1236	0.289516	0.789112	0.289516	0.570917	0.282496	0.0333699
1237	0.289602	0.78923	0.289602	0.565874	0.282568	0.030651
1238	0.289674	0.788026	0.289674	0.558497	0.282645	0.0323894
1239	0.289751	0.792616	0.289751	0.559013	0.282731	0.0330334
1240	0.28982	0.794104	0.28982	0.56894	0.282801	0.0316595
1241	0.289896	0.795751	0.289896	0.57844	0.282866	0.0360004
1242	0.289981	0.791246	0.289981	0.565103	0.282951	0.0378087
1243	0.29006	0.793082	0.29006	0.559268	0.283028	0.0462864
1244	0.290152	0.79322	0.290152	0.557599	0.283104	0.0504558
1245	0.290232	0.788704	0.290232	0.563727	0.283185	0.0496755
1246	0.290319	0.788024	0.290319	0.562592	0.283258	0.0532921
1247	0.290367	0.789686	0.290367	0.566949	0.283334	0.0488978
1248	0.290461	0.792988	0.290461	0.563369	0.283414	0.0469471
1249	0.290529	0.788965	0.290529	0.556843	0.283485	0.0388305
1250	0.290609	0.785548	0.290609	0.560071	0.283554	0.0231035
1251	0.290701	0.792774	0.290701	0.571077	0.283627	0.0187588
1252	0.290746	0.794419	0.290746	0.567946	0.283697	0.0155864
1253	0.290826	0.78681	0.290826	0.557763	0.28377	0.0145335
1254	0.290906	0.780679	0.290906	0.553771	0.283842	0.0137683
1255	0.290986	0.78914	0.290986	0.559426	0.283926	0.0205075
1256	0.291066	0.789721	0.291066	0.572667	0.283999	0.0256649
1257	0.291146	0.789959	0.291146	0.576513	0.28408	0.0237547
1258	0.291249	0.778289	0.291249	0.550533	0.284156	0.0260758
1259	0.291317	0.784015	0.291317	0.554685	0.284235	0.0212275
1260	0.291385	0.784477	0.291385	0.561374	0.284308	0.0272174
1261	0.291465	0.790258	0.291465	0.568382	0.284383	0.0279151
1262	0.291533	0.791908	0.291533	0.56827	0.284476	0.0232742
1263	0.291625	0.799511	0.291625	0.573239	0.284543	0.0256007
1264	0.291693	0.796169	0.291693	0.563893	0.284622	0.0271009
1265	0.291773	0.791103	0.291773	0.561771	0.284698	0.0230503
1266	0.291841	0.78985	0.291841	0.566466	0.284782	0.0226287
1267	0.291921	0.7865	0.291921	0.559134	0.284842	0.024041
1268	0.291977	0.7868	0.291977	0.549892	0.284922	0.0189693
1269	0.292068	0.78483	0.292068	0.545488	0.28499	0.0175106
1270	0.292148	0.785403	0.292148	0.546454	0.285057	0.0140313
1271	0.292205	0.789266	0.292205	0.558921	0.28513	0.0154631
1272	0.292292	0.793012	0.292292	0.56719	0.285204	0.0101423
1273	0.292375	0.795365	0.292375	0.572509	0.285287	0.0113519
1274	0.292443	0.794134	0.292443	0.565178	0.285362	0.017603
1275	0.292523	0.791013	0.292523	0.553066	0.285437	0.0223002
1276	0.292614	0.791183	0.292614	0.559043	0.2855	0.0306201
1277	0.292693	0.786645	0.292693	0.557988	0.285576	0.0412982
1278	0.29275	0.787478	0.29275	0.560992	0.28566	0.0401679
1279	0.292829	0.787826	0.292829	0.559695	0.285731	0.0333183
1280	0.292909	0.793229	0.292909	0.567207	0.285804	0.0266768
1281	0.292977	0.798362	0.292977	0.562063	0.285886	0.0214212
1282	0.293067	0.797252	0.293067	0.5684	0.28596	0.0237522
1283	0.293158	0.789603	0.293158	0.560205	0.286031	0.0226968
1284	0.293203	0.787436	0.293203	0.555926	0.286105	0.0242545
1285	0.293287	0.794601	0.293287	0.559362	0.286178	0.0273683
1286	0.293373	0.792038	0.293373	0.564785	0.286251	0.0302066
1287	0.293464	0.790482	0.293464	0.561456	0.286331	0.0349335
1288	0.293524	0.784131	0.293524	0.552392	0.286396	0.03118
1289	0.2936	0.781289	0.2936	0.555064	0.286477	0.0388571
1290	0.29369	0.783211	0.29369	0.56272	0.286554	0.0438626
1291	0.293747	0.791318	0.293747	0.562824	0.286626	0.0403788
1292	0.293837	0.791509	0.293837	0.549013	0.286699	0.0343941
1293	0.293908	0.792306	0.293908	0.549696	0.28677	0.0322356
1294	0.293973	0.78668	0.293973	0.550894	0.286847	0.0313574
1295	0.29404	0.787	0.29404	0.563789	0.286911	0.029419
1296	0.294142	0.786081	0.294142	0.558529	0.286976	0.0248833
1297	0.294199	0.791225	0.294199	0.562695	0.287063	0.0232884
1298	0.294278	0.78609	0.294278	0.559026	0.287137	0.0258379
1299	0.294345	0.791926	0.294345	0.562627	0.287211	0.0232396
1300	0.294413	0.792238	0.294413	0.558608	0.287276	0.0159837
1301	0.294514	0.792462	0.294514	0.566909	0.287361	0.0123848
1302	0.294582	0.784567	0.294582	0.556492	0.287429	0.015651
1303	0.29465	0.79051	0.29465	0.559175	0.287502	0.0117642
1304	0.294729	0.792878	0.294729	0.553848	0.287568	0.0134578
1305	0.294819	0.790756	0.294819	0.552567	0.28764	0.0151104
1306	0.294875	0.78813	0.294875	0.547469	0.287713	0.018296
1307	0.294954	0.784744	0.294954	0.544454	0.287786	0.0156955
1308	0.295044	0.790301	0.295044	0.551424	0.287863	0.0127592
1309	0.295089	0.785856	0.295089	0.553305	0.287938	0.0175317
1310	0.29519	0.790124	0.29519	0.565782	0.28802	0.0201699
1311	0.295258	0.788715	0.295258	0.560386	0.28809	0.0256146
1312	0.295325	0.790612	0.295325	0.559517	0.288176	0.0302089
1313	0.295404	0.791209	0.295404	0.557515	0.288249	0.0346975
1314	0.29546	0.79144	0.29546	0.550518	0.288328	0.031206
1315	0.295546	0.788665	0.295546	0.551378	0.288395	0.0324887
1316	0.29563	0.792024	0.29563	0.556077	0.288466	0.0222384
1317	0.295719	0.783445	0.295719	0.546378	0.288534	0.0237343
1318	0.295775	0.786886	0.295775	0.547816	0.288609	0.0228529
1319	0.295853	0.787849	0.295853	0.54933	0.288679	0.0188008
1320	0.295936	0.788417	0.295936	0.562522	0.288757	0.0197133
1321	0.295999	0.781181	0.295999	0.553567	0.288833	0.023777
1322	0.296067	0.789413	0.296067	0.551368	0.288904	0.0299774
1323	0.296168	0.795508	0.296168	0.554126	0.288973	0.0336521
1324	0.296235	0.789081	0.296235	0.550028	0.289051	0.041624
1325	0.296315	0.781112	0.296315	0.540612	0.289115	0.0434613
1326	0.296392	0.7836	0.296392	0.546484	0.28919	0.0436764
1327	0.296448	0.789227	0.296448	0.55472	0.289259	0.0449995
1328	0.296515	0.791663	0.296515	0.560309	0.289333	0.0394702
1329	0.296601	0.789515	0.296601	0.554441	0.28941	0.0354053
1330	0.296683	0.78924	0.296683	0.542296	0.289486	0.0312109
1331	0.29675	0.788572	0.29675	0.537936	0.289554	0.0227055
1332	0.296809	0.78998	0.296809	0.543669	0.289621	0.0194716
1333	0.296896	0.790314	0.296896	0.549514	0.289697	0.015618
1334	0.296974	0.789693	0.296974	0.548395	0.289775	0.0118868
1335	0.297052	0.784562	0.297052	0.547357	0.289841	0.0105235
1336	0.297108	0.780974	0.297108	0.534713	0.289916	0.00876283
1337	0.297209	0.78096	0.297209	0.535997	0.289986	0.00963227
1338	0.297259	0.789071	0.297259	0.560958	0.290051	0.00897447
1339	0.297343	0.783985	0.297343	0.556787	0.290121	0.0104962
1340	0.29741	0.78539	0.29741	0.548132	0.290192	0.0196333
1341	0.29751	0.780971	0.29751	0.542903	0.290268	0.0259584
1342	0.297574	0.781096	0.297574	0.544763	0.290347	0.0212943
1343	0.297633	0.787096	0.297633	0.547517	0.290413	0.0180035
1344	0.2977	0.800246	0.2977	0.562817	0.290488	0.024324
1345	0.297778	0.794297	0.297778	0.565879	0.290558	0.0243278
1346	0.297845	0.785226	0.297845	0.549617	0.290626	0.0309413
1347	0.29792	0.787257	0.29792	0.543129	0.290703	0.0265423
1348	0.298001	0.782898	0.298001	0.531182	0.290778	0.029535
1349	0.298057	0.775823	0.298057	0.536493	0.29086	0.0330336
1350	0.298146	0.783541	0.298146	0.544567	0.29093	0.0286087
1351	0.298224	0.790567	0.298224	0.54906	0.291	0.0215723
1352	0.298295	0.788544	0.298295	0.545535	0.291069	0.0259478
1353	0.298369	0.790817	0.298369	0.547241	0.291138	0.0321834
1354	0.298446	0.790753	0.298446	0.549726	0.291217	0.0301947
1355	0.298524	0.785195	0.298524	0.546407	0.291281	0.0277363
1356	0.298591	0.780054	0.298591	0.531208	0.291354	0.0211572
1357	0.298669	0.783628	0.298669	0.535385	0.291416	0.0193599
1358	0.298749	0.789746	0.298749	0.54765	0.291489	0.0249492
1359	0.298847	0.791166	0.298847	0.543899	0.291562	0.0274095
1360	0.298891	0.788741	0.298891	0.533497	0.291627	0.031122
1361	0.298976	0.785406	0.298976	0.536373	0.291694	0.0323648
1362	0.299058	0.783255	0.299058	0.536045	0.291767	0.0387128
1363	0.299113	0.779497	0.299113	0.537684	0.291831	0.03329
1364	0.29918	0.777957	0.29918	0.544453	0.291911	0.03309
1365	0.299247	0.779651	0.299247	0.540362	0.29198	0.0316232
1366	0.299335	0.788764	0.299335	0.544366	0.292059	0.0339019
1367	0.299391	0.787023	0.299391	0.542296	0.292131	0.0349207
1368	0.299469	0.782256	0.299469	0.544865	0.292198	0.0314372
1369	0.299546	0.779883	0.299546	0.54382	0.292274	0.0219834
1370	0.299613	0.780023	0.299613	0.543355	0.292335	0.0232318
1371	0.29969	0.783634	0.29969	0.537476	0.292415	0.0211838
1372	0.299779	0.787578	0.299779	0.536904	0.292485	0.0225096
1373	0.299834	0.788712	0.299834	0.54231	0.292559	0.0245167
1374	0.299912	0.789358	0.299912	0.549606	0.292636	0.0277991
1375	0.299967	0.78718	0.299967	0.540303	0.292701	0.0251819
1376	0.300045	0.786933	0.300045	0.538094	0.292768	0.0320568
1377	0.300133	0.788219	0.300133	0.543395	0.292849	0.03105
1378	0.300189	0.785474	0.300189	0.542306	0.292933	0.0311766
1379	0.300266	0.782139	0.300266	0.538634	0.292998	0.0322146
1380	0.300332	0.783139	0.300332	0.544132	0.293071	0.0322083
1381	0.30041	0.786122	0.30041	0.553555	0.293137	0.0266734
1382	0.300484	0.779223	0.300484	0.545116	0.293216	0.021183
1383	0.300576	0.782964	0.300576	0.541519	0.293287	0.0193742
1384	0.300647	0.788135	0.300647	0.546015	0.293361	0.0143686
1385	0.300719	0.781314	0.300719	0.528255	0.293424	0.011191
1386	0.300796	0.781977	0.300796	0.524544	0.293494	0.00979601
1387	0.300852	0.783651	0.300852	0.536299	0.293559	0.0117758
1388	0.30094	0.783814	0.30094	0.536934	0.293637	0.00541018
1389	0.301006	0.78696	0.301006	0.538724	0.293702	0.00606467
1390	0.301072	0.789972	0.301072	0.540325	0.29378	0.00972545
1391	0.301128	0.783963	0.301128	0.543324	0.293847	0.0139729
1392	0.301205	0.780393	0.301205	0.537905	0.293912	0.0185616
1393	0.301282	0.780883	0.301282	0.533588	0.293972	0.0228311
1394	0.301337	0.778896	0.301337	0.537654	0.294046	0.0202058
1395	0.301414	0.784043	0.301414	0.546053	0.294112	0.0183262
1396	0.301502	0.788415	0.301502	0.541318	0.294177	0.0180198
1397	0.301568	0.784431	0.301568	0.536788	0.294259	0.0154115
1398	0.301646	0.776759	0.301646	0.529063	0.294326	0.0115423
1399	0.301723	0.787258	0.301723	0.537478	0.294387	0.0106766
1400	0.301778	0.783583	0.301778	0.530758	0.294453	0.0120134
1401	0.301866	0.783703	0.301866	0.523364	0.294524	0.0193403
1402	0.301943	0.779386	0.301943	0.516886	0.294596	0.0165811
1403	0.302009	0.777539	0.302009	0.519555	0.294666	0.0210535
1404	0.302075	0.778456	0.302075	0.531318	0.294733	0.0237472
1405	0.302162	0.776849	0.302162	0.528029	0.294803	0.0277267
1406	0.302218	0.778344	0.302218	0.531987	0.294879	0.0265123
1407	0.302294	0.781618	0.302294	0.542524	0.294941	0.0340599
1408	0.302371	0.77858	0.302371	0.54781	0.295017	0.0258768
1409	0.302426	0.775393	0.302426	0.534414	0.295091	0.0225339
1410	0.302514	0.769944	0.302514	0.516599	0.295157	0.0184809
1411	0.30256	0.778871	0.30256	0.519725	0.295227	0.0173739
1412	0.302646	0.782388	0.302646	0.53017	0.295304	0.0178242
1413	0.302707	0.784659	0.302707	0.537455	0.295373	0.0210503
1414	0.302788	0.778113	0.302788	0.529822	0.295435	0.0207751
1415	0.302841	0.779802	0.302841	0.52914	0.295505	0.0179713
1416	0.30292	0.778262	0.30292	0.524308	0.295572	0.0154109
1417	0.302997	0.7792	0.302997	0.511952	0.295644	0.0116567
1418	0.303084	0.782637	0.303084	0.519484	0.29572	0.0067929
1419	0.30315	0.783149	0.30315	0.531836	0.295791	0.00488415
1420	0.303227	0.77917	0.303227	0.524009	0.295852	0.00243275
1421	0.303287	0.775913	0.303287	0.50857	0.295919	0.000307272
1422	0.303347	0.778223	0.303347	0.519925	0.295994	0.000626685
1423	0.303413	0.77563	0.303413	0.531072	0.296073	0.00737727
1424	0.30349	0.775883	0.30349	0.52744	0.296138	0.015355
1425	0.303574	0.779201	0.303574	0.523738	0.296213	0.0233783
1426	0.303643	0.780317	0.303643	0.529494	0.296285	0.0315878
1427	0.303708	0.780689	0.303708	0.525368	0.29635	0.0320319
1428	0.303785	0.780232	0.303785	0.511377	0.296421	0.0334281
1429	0.303872	0.771919	0.303872	0.511298	0.29649	0.0423334
1430	0.303927	0.771002	0.303927	0.517751	0.296558	0.0360706
1431	0.304004	0.776976	0.304004	0.523277	0.296625	0.0332056
1432	0.304091	0.77908	0.304091	0.513716	0.296694	0.0299748
1433	0.304135	0.778335	0.304135	0.516765	0.296767	0.0225754
1434	0.304211	0.780757	0.304211	0.518783	0.296838	0.0195546
1435	0.304298	0.779845	0.304298	0.519655	0.296905	0.0156877
1436	0.304364	0.780258	0.304364	0.530012	0.296967	0.0242442
1437	0.304408	0.779171	0.304408	0.52624	0.297041	0.0171938
1438	0.304495	0.776167	0.304495	0.518133	0.29711	0.0128442
1439	0.304558	0.775098	0.304558	0.517223	0.297181	0.0102344
1440	0.30463	0.770135	0.30463	0.512588	0.297248	0.00960136
1441	0.304702	0.769444	0.304702	0.511183	0.297309	0.00908336
1442	0.304756	0.767403	0.304756	0.512553	0.297381	0.0139664
1443	0.304833	0.773322	0.304833	0.516101	0.29745	0.019694
1444	0.304918	0.776518	0.304918	0.515272	0.297524	0.021165
1445	0.304993	0.776052	0.304993	0.515344	0.297586	0.0257115
1446	0.305051	0.770223	0.305051	0.50117	0.297652	0.0242906
1447	0.305138	0.772959	0.305138	0.507533	0.297722	0.0281108
1448	0.305192	0.7784	0.305192	0.522577	0.297791	0.0334176
1449	0.305246	0.779401	0.305246	0.528873	0.297864	0.0411689
1450	0.305323	0.768122	0.305323	0.505383	0.297924	0.0429973
1451	0.3054	0.768516	0.3054	0.495835	0.297996	0.0337562
1452	0.305486	0.77681	0.305486	0.507245	0.298065	0.0306776
1453	0.30554	0.775849	0.30554	0.515539	0.29813	0.0237269
1454	0.305605	0.770128	0.305605	0.509692	0.298187	0.020924
1455	0.305681	0.771211	0.305681	0.51094	0.298256	0.0234298
1456	0.305747	0.771659	0.305747	0.506403	0.298334	0.0264655
1457	0.305833	0.773249	0.305833	0.516417	0.298398	0.0174311
1458	0.305912	0.770919	0.305912	0.517109	0.298466	0.0121218
1459	0.305964	0.774355	0.305964	0.519438	0.298543	0.0060104
1460	0.306029	0.775531	0.306029	0.498765	0.298609	-0.00350716
1461	0.306096	0.775687	0.306096	0.501061	0.298679	0.00104755
1462	0.306192	0.773107	0.306192	0.517884	0.298745	0.00170123
1463	0.306263	0.769819	0.306263	0.522048	0.298809	0.00376757
1464	0.306322	0.763192	0.306322	0.507078	0.298882	0.00783072
1465	0.306376	0.768314	0.306376	0.504718	0.298945	0.013138
1466	0.306463	0.778389	0.306463	0.516823	0.299018	0.011915
1467	0.306537	0.778311	0.306537	0.51438	0.299084	0.0189159
1468	0.306604	0.772989	0.306604	0.508977	0.29915	0.0234853
1469	0.306658	0.770654	0.306658	0.511536	0.299223	0.0267702
1470	0.306744	0.769468	0.306744	0.502979	0.299291	0.0261455
1471	0.306802	0.769755	0.306802	0.500573	0.299369	0.0238867
1472	0.306874	0.771054	0.306874	0.509839	0.299436	0.0222861
1473	0.306941	0.779495	0.306941	0.520248	0.299503	0.0240521
1474	0.307004	0.775421	0.307004	0.502493	0.299566	0.0214339
1475	0.307069	0.772509	0.307069	0.496511	0.299627	0.0246774
1476	0.307134	0.770408	0.307134	0.501119	0.299695	0.0192766
1477	0.307231	0.767047	0.307231	0.509657	0.299764	0.0226493
1478	0.307274	0.767209	0.307274	0.500698	0.299835	0.0173988
1479	0.307359	0.776312	0.307359	0.511108	0.299905	0.0176005
1480	0.307424	0.772169	0.307424	0.504169	0.29997	0.0134684
1481	0.307491	0.769893	0.307491	0.497309	0.300032	0.016011
1482	0.307566	0.769054	0.307566	0.497502	0.300094	0.0165469
1483	0.30762	0.770177	0.30762	0.50519	0.300167	0.0238622
1484	0.307696	0.77009	0.307696	0.493276	0.300237	0.0240175
1485	0.307782	0.773326	0.307782	0.506109	0.300303	0.0311693
1486	0.307829	0.769317	0.307829	0.512514	0.300363	0.0368485
1487	0.307911	0.768146	0.307911	0.505795	0.300435	0.0343848
1488	0.307983	0.768965	0.307983	0.491524	0.300495	0.0332444
1489	0.308052	0.76474	0.308052	0.496775	0.300564	0.0351403
1490	0.308116	0.763075	0.308116	0.499221	0.300634	0.0315513
1491	0.308183	0.763908	0.308183	0.503771	0.300705	0.0283687
1492	0.308267	0.764392	0.308267	0.500746	0.30077	0.0206794
1493	0.30831	0.766066	0.30831	0.512293	0.300842	0.0193591
1494	0.308386	0.765536	0.308386	0.506341	0.300908	0.0220981
1495	0.308445	0.763723	0.308445	0.500308	0.300978	0.0282754
1496	0.308515	0.766557	0.308515	0.504703	0.301042	0.0296386
1497	0.308602	0.768184	0.308602	0.494785	0.301113	0.0269619
1498	0.308676	0.758867	0.308676	0.487459	0.301175	0.0310218
1499	0.30873	0.758007	0.30873	0.485982	0.301243	0.0447121
1500	0.308795	0.764773	0.308795	0.489928	0.301312	0.0426644
1501	0.30887	0.769933	0.30887	0.496058	0.30138	0.0475604
1502	0.308945	0.764919	0.308945	0.501522	0.301452	0.0398644
1503	0.308999	0.76896	0.308999	0.503477	0.301512	0.0362582
1504	0.309074	0.770068	0.309074	0.506434	0.301595	0.0344614
1505	0.309146	0.762361	0.309146	0.489484	0.301663	0.0306244
1506	0.309214	0.759486	0.309214	0.488274	0.301727	0.0247637
1507	0.309305	0.757594	0.309305	0.492835	0.301799	0.0276221
1508	0.309374	0.761949	0.309374	0.48892	0.301856	0.0244375
1509	0.309429	0.768661	0.309429	0.482518	0.301919	0.0170948
1510	0.309482	0.771443	0.309482	0.486671	0.301987	0.0150324
1511	0.309557	0.765922	0.309557	0.483318	0.302052	0.0199262
1512	0.309633	0.766432	0.309633	0.502966	0.302116	0.0205191
1513	0.309686	0.766198	0.309686	0.501364	0.302183	0.0225343
1514	0.309761	0.764749	0.309761	0.502096	0.302251	0.0206217
1515	0.309836	0.757542	0.309836	0.488766	0.302304	0.0150443
1516	0.309901	0.759082	0.309901	0.49175	0.30237	0.0075129
1517	0.309976	0.761813	0.309976	0.49105	0.302427	0.00874401
1518	0.310034	0.759312	0.310034	0.487667	0.302504	0.0125508
1519	0.310104	0.758923	0.310104	0.488711	0.302566	0.00791109
1520	0.310168	0.754992	0.310168	0.495052	0.302641	0.00670952
1521	0.310233	0.755832	0.310233	0.496534	0.30271	0.00923508
1522	0.310298	0.756797	0.310298	0.498569	0.302776	0.0104422
1523	0.310366	0.753088	0.310366	0.486177	0.302837	0.0207557
1524	0.310435	0.75205	0.310435	0.474875	0.302905	0.0250769
1525	0.3105	0.754277	0.3105	0.474659	0.30297	0.0289013
1526	0.310575	0.757754	0.310575	0.485241	0.303037	0.0346548
1527	0.310628	0.764732	0.310628	0.494704	0.303098	0.0312481
1528	0.310703	0.765756	0.310703	0.479867	0.303168	0.0326624
1529	0.310757	0.76064	0.310757	0.476109	0.303226	0.0277458
1530	0.310842	0.756686	0.310842	0.485097	0.303293	0.030315
1531	0.310906	0.759786	0.310906	0.485202	0.303357	0.0384695
1532	0.311	0.757853	0.311	0.471764	0.303427	0.037749
1533	0.311056	0.760837	0.311056	0.485594	0.30349	0.0306442
1534	0.311109	0.759581	0.311109	0.485627	0.303572	0.0336486
1535	0.311195	0.761957	0.311195	0.487173	0.303637	0.0318216
1536	0.311259	0.758304	0.311259	0.478757	0.303705	0.0273138
1537	0.311344	0.75713	0.311344	0.471111	0.303772	0.0243205
1538	0.31139	0.753796	0.31139	0.461795	0.303844	0.0199032
1539	0.311459	0.755096	0.311459	0.468612	0.303913	0.0152493
1540	0.311525	0.75694	0.311525	0.474756	0.303972	0.0121792
1541	0.311611	0.748471	0.311611	0.471757	0.304041	0.0100598
1542	0.311653	0.752792	0.311653	0.481399	0.304113	0.0138132
1543	0.311717	0.757261	0.311717	0.475091	0.30417	0.012077
1544	0.311781	0.762712	0.311781	0.478822	0.304234	0.0217673
1545	0.311866	0.751046	0.311866	0.470486	0.304299	0.0221122
1546	0.311941	0.748827	0.311941	0.469562	0.304368	0.0212046
1547	0.311994	0.752801	0.311994	0.477131	0.304425	0.014707
1548	0.312069	0.753653	0.312069	0.472841	0.304495	0.0228372
1549	0.312122	0.748585	0.312122	0.468179	0.304563	0.00850963
1550	0.312196	0.743131	0.312196	0.454062	0.304627	0.0177692
1551	0.312264	0.749149	0.312264	0.462854	0.304687	0.0206569
1552	0.312335	0.760169	0.312335	0.489369	0.304744	0.0242542
1553	0.312407	0.761142	0.312407	0.481281	0.304811	0.0204893
1554	0.312464	0.758053	0.312464	0.478884	0.304869	0.0212156
1555	0.312537	0.755261	0.312537	0.480279	0.304935	0.022241
1556	0.312586	0.755359	0.312586	0.480694	0.305001	0.0266039
1557	0.312664	0.758258	0.312664	0.484196	0.305069	0.0285393
1558	0.312738	0.750644	0.312738	0.471976	0.305141	0.0312464
1559	0.312791	0.753493	0.312791	0.472061	0.305201	0.0354115
1560	0.312872	0.757876	0.312872	0.469891	0.305266	0.0292278
1561	0.312919	0.759576	0.312919	0.471034	0.305325	0.0274699
1562	0.312983	0.745473	0.312983	0.455872	0.305396	0.0283193
1563	0.313057	0.754281	0.313057	0.464418	0.305461	0.0270057
1564	0.313131	0.759957	0.313131	0.472356	0.30553	0.0301938
1565	0.313185	0.756274	0.313185	0.472643	0.305596	0.0300933
1566	0.313258	0.750094	0.313258	0.468708	0.305656	0.0307032
1567	0.313335	0.745222	0.313335	0.463392	0.305724	0.0292319
1568	0.313407	0.748395	0.313407	0.468982	0.305793	0.0322659
1569	0.313478	0.741039	0.313478	0.450655	0.305855	0.0339351
1570	0.31353	0.740298	0.31353	0.468766	0.30592	0.0372592
1571	0.313597	0.744136	0.313597	0.474875	0.305983	0.0380522
1572	0.313661	0.747945	0.313661	0.459088	0.306054	0.0405716
1573	0.313735	0.738401	0.313735	0.442045	0.306117	0.0338404
1574	0.313809	0.74426	0.313809	0.46464	0.306184	0.0245925
1575	0.313855	0.750886	0.313855	0.475892	0.306259	0.0285193
1576	0.313936	0.759661	0.313936	0.47789	0.306321	0.0332358
1577	0.314	0.759565	0.314	0.488862	0.30639	0.0369064
1578	0.314063	0.753868	0.314063	0.48055	0.306457	0.0356745
1579	0.314105	0.757125	0.314105	0.470371	0.306518	0.0350228
1580	0.31419	0.748163	0.31419	0.454572	0.306579	0.0367141
1581	0.314253	0.748863	0.314253	0.469409	0.306643	0.0424865
1582	0.314327	0.749424	0.314327	0.471934	0.3067	0.0442394
1583	0.314412	0.746454	0.314412	0.467353	0.306771	0.0361025
1584	0.314454	0.750058	0.314454	0.468149	0.306826	0.0348451
1585	0.314539	0.746792	0.314539	0.461907	0.30689	0.0285587
1586	0.314602	0.741903	0.314602	0.450385	0.306955	0.0226837
1587	0.314665	0.738467	0.314665	0.441153	0.307028	0.0177382
1588	0.314709	0.74809	0.314709	0.447064	0.307094	0.0145522
1589	0.314792	0.752812	0.314792	0.458661	0.30716	0.0190528
1590	0.314855	0.748865	0.314855	0.470501	0.307227	0.0155224
1591	0.314919	0.745293	0.314919	0.469858	0.30728	0.0131157
1592	0.314982	0.745241	0.314982	0.457448	0.307344	0.0135634
1593	0.315045	0.748965	0.315045	0.455369	0.307421	0.0156566
1594	0.315109	0.751033	0.315109	0.465868	0.307488	0.0256769
1595	0.315182	0.750556	0.315182	0.469072	0.307545	0.0326772
1596	0.315256	0.744453	0.315256	0.47402	0.307613	0.0345565
1597	0.315326	0.743749	0.315326	0.473506	0.307674	0.0349803
1598	0.315382	0.738238	0.315382	0.453069	0.307736	0.031127
1599	0.315456	0.734381	0.315456	0.43704	0.307794	0.0355824
1600	0.315512	0.738555	0.315512	0.44183	0.307855	0.0296302
1601	0.315582	0.739733	0.315582	0.454379	0.307913	0.025616
1602	0.315635	0.744752	0.315635	0.466699	0.307984	0.018018
1603	0.315715	0.747102	0.315715	0.481704	0.308043	0.0163094
1604	0.315772	0.740217	0.315772	0.47108	0.308101	0.0157548
1605	0.315835	0.745589	0.315835	0.47146	0.308174	0.0190255
1606	0.315919	0.739059	0.315919	0.458721	0.308244	0.0162154
1607	0.315961	0.73326	0.315961	0.446996	0.308303	0.0183658
1608	0.316024	0.734059	0.316024	0.445606	0.308372	0.0311099
1609	0.316098	0.739713	0.316098	0.457255	0.308437	0.0320223
1610	0.316171	0.739523	0.316171	0.449805	0.308509	0.0367325
1611	0.316224	0.740729	0.316224	0.447364	0.308569	0.0401984
1612	0.316297	0.739293	0.316297	0.448647	0.308622	0.0351479
1613	0.31635	0.742426	0.31635	0.457799	0.308688	0.033689
1614	0.316434	0.739336	0.316434	0.451373	0.308743	0.0285696
1615	0.316497	0.738639	0.316497	0.452165	0.308801	0.0262638
1616	0.316549	0.735955	0.316549	0.447899	0.30887	0.0253961
1617	0.316619	0.731909	0.316619	0.436529	0.308937	0.0213229
1618	0.316685	0.734022	0.316685	0.44773	0.309005	0.0226354
1619	0.316761	0.736748	0.316761	0.4567	0.309072	0.0158838
1620	0.316843	0.73228	0.316843	0.436453	0.309133	0.0174749
1621	0.316916	0.734168	0.316916	0.440373	0.309192	0.0236574
1622	0.316968	0.735369	0.316968	0.445462	0.309254	0.0226644
1623	0.317031	0.730598	0.317031	0.457658	0.309326	0.0243651
1624	0.317094	0.728643	0.317094	0.452312	0.309385	0.0168565
1625	0.317167	0.726527	0.317167	0.440156	0.309452	0.0252041
1626	0.31722	0.73556	0.31722	0.438144	0.309515	0.026551
1627	0.317275	0.733905	0.317275	0.449902	0.309578	0.0313314
1628	0.317345	0.734563	0.317345	0.456515	0.309643	0.0253368
1629	0.317398	0.730609	0.317398	0.460092	0.309696	0.0305172
1630	0.317479	0.730223	0.317479	0.449744	0.309761	0.0326132
1631	0.317534	0.729112	0.317534	0.439802	0.309828	0.0303143
1632	0.317596	0.730859	0.317596	0.440684	0.309896	0.027437
1633	0.31767	0.730374	0.31767	0.44251	0.309961	0.0253536
1634	0.31773	0.738289	0.31773	0.440547	0.310029	0.0300542
1635	0.317795	0.729072	0.317795	0.439801	0.31009	0.0233127
1636	0.317858	0.722143	0.317858	0.444301	0.310149	0.0146492
1637	0.317931	0.721566	0.317931	0.440302	0.310219	0.011265
1638	0.317973	0.716197	0.317973	0.430282	0.310289	0.010394
1639	0.318056	0.714538	0.318056	0.426302	0.310355	0.0130749
1640	0.318119	0.71554	0.318119	0.425751	0.310413	0.0128829
1641	0.318192	0.730236	0.318192	0.432338	0.310474	0.0154852
1642	0.318234	0.728964	0.318234	0.437254	0.310534	0.0155937
1643	0.318299	0.717687	0.318299	0.426906	0.310597	0.0239759
1644	0.318366	0.720984	0.318366	0.430417	0.31066	0.0259466
1645	0.318442	0.722664	0.318442	0.426887	0.310728	0.0292868
1646	0.318505	0.722104	0.318505	0.422049	0.31079	0.0298671
1647	0.318568	0.71979	0.318568	0.419372	0.310847	0.0246562
1648	0.31863	0.723023	0.31863	0.428659	0.310913	0.0241294
1649	0.318703	0.722191	0.318703	0.425752	0.31097	0.0240458
1650	0.318776	0.725358	0.318776	0.425555	0.311029	0.0236732
1651	0.318849	0.727836	0.318849	0.425827	0.311093	0.0257428
1652	0.318891	0.727169	0.318891	0.433154	0.311159	0.0324103
1653	0.318953	0.728202	0.318953	0.430784	0.311222	0.0346404
1654	0.31902	0.721249	0.31902	0.422442	0.311284	0.029283
1655	0.319099	0.710947	0.319099	0.418297	0.311349	0.02433
1656	0.31914	0.7077	0.31914	0.424982	0.311405	0.0218609
1657	0.319214	0.707208	0.319214	0.429359	0.311478	0.0213637
1658	0.319286	0.718379	0.319286	0.414517	0.311546	0.0189552
1659	0.319349	0.719645	0.319349	0.411747	0.311598	0.00669256
1660	0.319432	0.715916	0.319432	0.432047	0.311661	0.0005526
1661	0.319484	0.718209	0.319484	0.435472	0.31172	-0.00171012
1662	0.319536	0.71875	0.319536	0.424109	0.311781	-0.00556245
1663	0.319602	0.722409	0.319602	0.415568	0.311846	-0.00199194
1664	0.319671	0.714506	0.319671	0.416227	0.311905	0.00750086
1665	0.319723	0.704149	0.319723	0.410671	0.311964	0.0165554
1666	0.319785	0.702484	0.319785	0.415123	0.312027	0.0180991
1667	0.319847	0.710923	0.319847	0.408287	0.312081	0.0141092
1668	0.319926	0.720119	0.319926	0.406231	0.31214	0.00750149
1669	0.319982	0.710269	0.319982	0.405989	0.312217	0.00928633
1670	0.320034	0.706746	0.320034	0.420416	0.312282	0.00887715
1671	0.320107	0.708849	0.320107	0.422036	0.312342	0.00476114
1672	0.320187	0.710101	0.320187	0.415617	0.312403	0.00631451
1673	0.320231	0.709849	0.320231	0.40612	0.312469	0.00722325
1674	0.320304	0.709498	0.320304	0.400233	0.312539	0.0100436
1675	0.320356	0.710617	0.320356	0.396627	0.312591	0.0110972
1676	0.320449	0.714058	0.320449	0.403653	0.312652	0.0245261
1677	0.32048	0.716338	0.32048	0.40092	0.312719	0.0300326
1678	0.320553	0.708491	0.320553	0.396646	0.312774	0.0329862
1679	0.320606	0.704256	0.320606	0.397592	0.312837	0.0320687
1680	0.320687	0.710694	0.320687	0.40023	0.312894	0.0319188
1681	0.32076	0.711994	0.32076	0.407546	0.312955	0.0258093
1682	0.320812	0.715031	0.320812	0.410006	0.313016	0.0222307
1683	0.320867	0.711932	0.320867	0.410116	0.313087	0.0257184
1684	0.320936	0.710214	0.320936	0.403097	0.313155	0.0294027
1685	0.320998	0.702987	0.320998	0.392668	0.313223	0.0312408
1686	0.321064	0.701422	0.321064	0.397336	0.313281	0.0272334
1687	0.321132	0.709689	0.321132	0.411328	0.31334	0.0329779
1688	0.321184	0.703331	0.321184	0.412096	0.313397	0.0276376
1689	0.321256	0.704036	0.321256	0.414835	0.313451	0.0293396
1690	0.321308	0.709262	0.321308	0.425136	0.313512	0.0259416
1691	0.32138	0.703332	0.32138	0.406383	0.313573	0.0226747
1692	0.321442	0.702466	0.321442	0.389698	0.313634	0.0261862
1693	0.321504	0.701747	0.321504	0.387252	0.3137	0.0271904
1694	0.321587	0.697958	0.321587	0.397165	0.313753	0.0289292
1695	0.321628	0.693793	0.321628	0.403983	0.313822	0.0250184
1696	0.321691	0.696381	0.321691	0.404832	0.313893	0.0332206
1697	0.321763	0.702812	0.321763	0.406513	0.313954	0.0391961
1698	0.321835	0.71029	0.321835	0.401824	0.314018	0.0396697
1699	0.321878	0.702754	0.321878	0.397338	0.314079	0.0374311
1700	0.321959	0.699816	0.321959	0.395105	0.314144	0.0377485
1701	0.32201	0.695772	0.32201	0.386488	0.314199	0.034171
1702	0.322082	0.704579	0.322082	0.392814	0.314268	0.0295546
1703	0.322147	0.700718	0.322147	0.387366	0.31433	0.0282977
1704	0.322206	0.698379	0.322206	0.397806	0.314393	0.0297504
1705	0.322268	0.687177	0.322268	0.379548	0.314453	0.0330219
1706	0.32233	0.689105	0.32233	0.381972	0.314513	0.031745
1707	0.322412	0.690106	0.322412	0.369919	0.314581	0.0275065
1708	0.322453	0.695842	0.322453	0.377942	0.314641	0.0270286
1709	0.322515	0.701549	0.322515	0.385652	0.314708	0.0232974
1710	0.322587	0.698924	0.322587	0.394702	0.314763	0.0211795
1711	0.322654	0.69636	0.322654	0.395216	0.314826	0.0250106
1712	0.322711	0.691659	0.322711	0.383239	0.314892	0.0199457
1713	0.322773	0.695294	0.322773	0.382695	0.314956	0.0200948
1714	0.322827	0.693587	0.322827	0.364308	0.315014	0.0144051
1715	0.322906	0.694471	0.322906	0.371428	0.315069	0.00960455
1716	0.322958	0.694403	0.322958	0.376569	0.315129	0.005657
1717	0.323009	0.701156	0.323009	0.390481	0.315188	0.00542858
1718	0.323081	0.70243	0.323081	0.381312	0.315252	0.00272686
1719	0.323153	0.686491	0.323153	0.384843	0.315303	0.00337889
1720	0.323203	0.69123	0.323203	0.386829	0.315365	0.00617294
1721	0.323261	0.697192	0.323261	0.392918	0.315422	0.00565083
1722	0.323318	0.699823	0.323318	0.39546	0.315481	0.0113596
1723	0.3234	0.687665	0.3234	0.390851	0.315548	0.0102775
1724	0.323441	0.681676	0.323441	0.372593	0.315604	0.0195398
1725	0.323502	0.675737	0.323502	0.368346	0.315666	0.0234179
1726	0.323574	0.683671	0.323574	0.384962	0.315733	0.0194192
1727	0.323646	0.679794	0.323646	0.387312	0.315788	0.0179168
1728	0.323697	0.686239	0.323697	0.379093	0.315849	0.0180148
1729	0.323769	0.685804	0.323769	0.368563	0.315915	0.0181698
1730	0.32382	0.685144	0.32382	0.376879	0.315965	0.0189763
1731	0.323903	0.691855	0.323903	0.3783	0.31604	0.0236777
1732	0.323964	0.699567	0.323964	0.381028	0.316093	0.0248635
1733	0.324026	0.700474	0.324026	0.386019	0.316164	0.0240132
1734	0.324077	0.682887	0.324077	0.377202	0.316218	0.0217113
1735	0.324149	0.679947	0.324149	0.367064	0.316279	0.0245279
1736	0.32421	0.68063	0.32421	0.366043	0.316334	0.0263169
1737	0.324261	0.690702	0.324261	0.379544	0.31639	0.0279115
1738	0.324323	0.689331	0.324323	0.370414	0.316458	0.0196692
1739	0.324415	0.675214	0.324415	0.357497	0.316516	0.0137245
1740	0.324466	0.679147	0.324466	0.366079	0.316575	0.00561973
1741	0.324517	0.681217	0.324517	0.374123	0.316639	0.00362318
1742	0.324579	0.679398	0.324579	0.376384	0.316701	0.0022239
1743	0.32464	0.681608	0.32464	0.371656	0.316757	0.00363185
1744	0.324704	0.680359	0.324704	0.368211	0.316817	0.00665783
1745	0.324763	0.683175	0.324763	0.378441	0.316883	0.00686393
1746	0.324834	0.686203	0.324834	0.374732	0.316943	0.00593554
1747	0.324892	0.688655	0.324892	0.37299	0.316998	0.00803524
1748	0.324947	0.677143	0.324947	0.363507	0.317069	0.0127811
1749	0.325008	0.674463	0.325008	0.360525	0.31713	0.0202684
1750	0.32508	0.688633	0.32508	0.366808	0.317183	0.0222214
1751	0.325136	0.688836	0.325136	0.362512	0.317247	0.0252635
1752	0.325202	0.680774	0.325202	0.359916	0.317304	0.0227675
1753	0.325253	0.679511	0.325253	0.365905	0.317372	0.0245938
1754	0.325294	0.682326	0.325294	0.364841	0.317431	0.0209933
1755	0.325377	0.685564	0.325377	0.354979	0.317488	0.0204136
1756	0.325437	0.685148	0.325437	0.358812	0.317549	0.0162452
1757	0.325498	0.664159	0.325498	0.351898	0.317615	0.016457
1758	0.325559	0.661722	0.325559	0.351501	0.317669	0.0147883
1759	0.32563	0.667482	0.32563	0.356374	0.317732	0.0182301
1760	0.3257	0.673302	0.3257	0.353765	0.317796	0.0170943
1761	0.325743	0.677883	0.325743	0.365316	0.317852	0.00811904
1762	0.325814	0.674939	0.325814	0.362362	0.31791	0.0127871
1763	0.325876	0.670305	0.325876	0.358368	0.317967	0.0169304
1764	0.325937	0.668837	0.325937	0.355922	0.318035	0.0227081
1765	0.326018	0.676101	0.326018	0.369317	0.318084	0.0258107
1766	0.326059	0.666075	0.326059	0.354173	0.318152	0.0196516
1767	0.32613	0.662183	0.32613	0.33965	0.318213	0.0174171
1768	0.326202	0.674696	0.326202	0.356283	0.318274	0.0173481
1769	0.326263	0.682034	0.326263	0.371576	0.318338	0.0140819
1770	0.326303	0.6733	0.326303	0.365875	0.318392	0.0114386
1771	0.326372	0.67085	0.326372	0.341197	0.318459	0.0125311
1772	0.326436	0.669567	0.326436	0.340257	0.318514	0.0118796
1773	0.326507	0.677781	0.326507	0.356553	0.31857	0.0146163
1774	0.326548	0.670061	0.326548	0.348227	0.31863	0.0161
1775	0.326608	0.664467	0.326608	0.333298	0.318684	0.0172735
1776	0.32667	0.655644	0.32667	0.326671	0.318745	0.023207
1777	0.32672	0.666126	0.32672	0.342617	0.318809	0.0278528
1778	0.326792	0.664541	0.326792	0.357049	0.318871	0.0327086
1779	0.326863	0.670047	0.326863	0.355068	0.31894	0.0284753
1780	0.326913	0.667373	0.326913	0.363993	0.318999	0.0223226
1781	0.326992	0.667986	0.326992	0.356569	0.319061	0.0243425
1782	0.327035	0.664938	0.327035	0.359593	0.319125	0.024438
1783	0.327096	0.662006	0.327096	0.349397	0.319193	0.0189712
1784	0.327167	0.669782	0.327167	0.373514	0.319249	0.0185277
1785	0.327238	0.667877	0.327238	0.36599	0.319307	0.0216748
1786	0.327303	0.669722	0.327303	0.365985	0.319358	0.0181379
1787	0.32736	0.670017	0.32736	0.350006	0.319411	0.0189815
1788	0.327417	0.67201	0.327417	0.360716	0.319471	0.0216584
1789	0.327482	0.672668	0.327482	0.355934	0.319529	0.0284198
1790	0.327522	0.666199	0.327522	0.349435	0.319583	0.0326888
1791	0.327583	0.667704	0.327583	0.348731	0.319643	0.0386762
1792	0.32766	0.666767	0.32766	0.352636	0.319697	0.0335665
1793	0.327715	0.657407	0.327715	0.34555	0.319758	0.023827
1794	0.327766	0.650755	0.327766	0.340005	0.319812	0.0228101
1795	0.327845	0.656708	0.327845	0.336584	0.319871	0.0244136
1796	0.327895	0.662293	0.327895	0.33958	0.319919	0.0191834
1797	0.327968	0.663257	0.327968	0.346934	0.319985	0.0149031
1798	0.328019	0.662819	0.328019	0.350067	0.320041	0.0136072
1799	0.32809	0.658489	0.32809	0.343061	0.32011	0.0145782
1800	0.32814	0.654772	0.32814	0.328033	0.320166	0.0140253
1801	0.328181	0.65454	0.328181	0.322759	0.320228	0.0149464
1802	0.328262	0.662185	0.328262	0.331222	0.320292	0.0189391
1803	0.328323	0.65344	0.328323	0.334733	0.32035	0.0226936
1804	0.328383	0.653943	0.328383	0.331275	0.320409	0.020496
1805	0.328454	0.660678	0.328454	0.346084	0.320474	0.0144983
1806	0.328503	0.674663	0.328503	0.364419	0.320532	0.0131246
1807	0.328575	0.669297	0.328575	0.33988	0.320587	0.00805385
1808	0.328621	0.658718	0.328621	0.318439	0.320657	0.0104833
1809	0.328687	0.642577	0.328687	0.322815	0.320724	0.00658522
1810	0.328737	0.648081	0.328737	0.338384	0.320778	0.00752255
1811	0.328803	0.657431	0.328803	0.334042	0.320831	0.00623828
1812	0.328858	0.656047	0.328858	0.345334	0.32089	0.00747236
1813	0.328909	0.65645	0.328909	0.347249	0.320951	0.00997762
1814	0.328979	0.647245	0.328979	0.348566	0.321002	0.0117856
1815	0.32904	0.639061	0.32904	0.342123	0.321067	0.00729594
1816	0.329098	0.653998	0.329098	0.353716	0.321118	0.00767071
1817	0.329151	0.655595	0.329151	0.341427	0.32118	0.0099224
1818	0.329228	0.653696	0.329228	0.334964	0.321237	0.0121746
1819	0.329302	0.650672	0.329302	0.337005	0.321293	0.0169272
1820	0.329353	0.645202	0.329353	0.327614	0.321356	0.0194497
1821	0.329393	0.643545	0.329393	0.32018	0.321425	0.020301
1822	0.329464	0.646811	0.329464	0.332961	0.321491	0.0198526
1823	0.329544	0.639941	0.329544	0.331616	0.321545	0.0204857
1824	0.329595	0.645126	0.329595	0.339561	0.321602	0.0201134
1825	0.32966	0.644171	0.32966	0.336685	0.321658	0.0184733
1826	0.329706	0.647373	0.329706	0.340524	0.321714	0.0183222
1827	0.32977	0.653127	0.32977	0.327465	0.321773	0.0206282
1828	0.329842	0.643868	0.329842	0.334681	0.321825	0.0205626
1829	0.329907	0.646193	0.329907	0.333191	0.321885	0.0142003
1830	0.329957	0.646043	0.329957	0.324215	0.321955	0.0185376
1831	0.330018	0.644953	0.330018	0.326305	0.322016	0.0228528
1832	0.330073	0.647148	0.330073	0.319113	0.322074	0.018978
1833	0.330149	0.643942	0.330149	0.32224	0.32212	0.024537
1834	0.330199	0.637229	0.330199	0.332227	0.322184	0.0241045
1835	0.330259	0.641966	0.330259	0.336327	0.322235	0.024355
1836	0.330309	0.640412	0.330309	0.332569	0.322304	0.0290322
1837	0.33036	0.640568	0.33036	0.327207	0.322357	0.0285274
1838	0.33042	0.643597	0.33042	0.32329	0.322413	0.0269764
1839	0.33048	0.648927	0.33048	0.317383	0.32247	0.0235082
1840	0.330551	0.648689	0.330551	0.325341	0.322521	0.0192389
1841	0.330601	0.645421	0.330601	0.326397	0.322586	0.0221479
1842	0.330671	0.642045	0.330671	0.318919	0.322646	0.0265227
1843	0.330731	0.645025	0.330731	0.32199	0.322701	0.0309223
1844	0.330792	0.627592	0.330792	0.332783	0.322762	0.0345096
1845	0.330842	0.618644	0.330842	0.315732	0.322816	0.0389083
1846	0.330903	0.626658	0.330903	0.308806	0.322872	0.0318233
1847	0.330962	0.639648	0.330962	0.32578	0.322928	0.0322814
1848	0.331033	0.63774	0.331033	0.338032	0.322992	0.0317408
1849	0.331083	0.634712	0.331083	0.338788	0.323056	0.0299752
1850	0.331123	0.642326	0.331123	0.335511	0.323117	0.0302167
1851	0.331203	0.65019	0.331203	0.320192	0.323174	0.0288675
1852	0.331273	0.641176	0.331273	0.319271	0.323235	0.0189837
1853	0.331323	0.635694	0.331323	0.315499	0.323292	0.0116224
1854	0.331381	0.632165	0.331381	0.313832	0.323349	0.0132549
1855	0.331444	0.632892	0.331444	0.302179	0.323401	0.0137525
1856	0.331514	0.628428	0.331514	0.313116	0.323462	0.0115757
1857	0.331564	0.630586	0.331564	0.326526	0.323527	0.0188541
1858	0.331625	0.635311	0.331625	0.318154	0.32359	0.0192756
1859	0.331694	0.631918	0.331694	0.300209	0.323643	0.0193782
1860	0.331754	0.625825	0.331754	0.30171	0.323701	0.0191637
1861	0.331804	0.619966	0.331804	0.306708	0.323761	0.0230627
1862	0.331864	0.624916	0.331864	0.288219	0.32382	0.0246284
1863	0.331924	0.626178	0.331924	0.287776	0.323873	0.0251167
1864	0.331989	0.641817	0.331989	0.310743	0.323927	0.0306533
1865	0.332044	0.64401	0.332044	0.312055	0.323984	0.0320657
1866	0.332094	0.621079	0.332094	0.300416	0.324037	0.0326703
1867	0.332164	0.609832	0.332164	0.30018	0.324106	0.0324946
1868	0.332204	0.613702	0.332204	0.309813	0.324167	0.02915
1869	0.332272	0.630323	0.332272	0.312344	0.32422	0.0242076
1870	0.332332	0.62875	0.332332	0.303526	0.324273	0.0259985
1871	0.332404	0.626619	0.332404	0.297446	0.324333	0.0298712
1872	0.332474	0.626573	0.332474	0.309224	0.324393	0.0288141
1873	0.332524	0.619006	0.332524	0.29496	0.324448	0.0212773
1874	0.332564	0.620794	0.332564	0.287462	0.324506	0.021251
1875	0.332644	0.631385	0.332644	0.303675	0.324564	0.0164054
1876	0.332684	0.629508	0.332684	0.320696	0.324613	0.0127138
1877	0.332754	0.629556	0.332754	0.321359	0.324674	0.0123098
1878	0.332804	0.628718	0.332804	0.324076	0.324731	0.0173983
1879	0.332874	0.619853	0.332874	0.306214	0.324787	0.0177431
1880	0.332923	0.621824	0.332923	0.309336	0.324851	0.0210083
1881	0.332977	0.626614	0.332977	0.311866	0.324907	0.0237437
1882	0.333033	0.623306	0.333033	0.300518	0.324965	0.0192963
1883	0.333123	0.606953	0.333123	0.284466	0.325018	0.0267612
1884	0.333163	0.608667	0.333163	0.293661	0.325076	0.0360813
1885	0.333217	0.617885	0.333217	0.304631	0.325132	0.035964
1886	0.333282	0.62254	0.333282	0.308721	0.325191	0.0332287
1887	0.333352	0.612689	0.333352	0.30048	0.325242	0.0372472
1888	0.333392	0.602545	0.333392	0.289835	0.325312	0.033474
1889	0.333462	0.608037	0.333462	0.281858	0.325368	0.0231846
1890	0.333521	0.616915	0.333521	0.289412	0.32543	0.0240468
1891	0.333596	0.624378	0.333596	0.29447	0.325489	0.0231383
1892	0.333631	0.620183	0.333631	0.299596	0.325539	0.0205041
1893	0.333681	0.630346	0.333681	0.288232	0.325608	0.0193378
1894	0.33375	0.621297	0.33375	0.283895	0.325667	0.0207609
1895	0.3338	0.618326	0.3338	0.288822	0.325725	0.012857
1896	0.33387	0.61262	0.33387	0.295396	0.325772	0.0144027
1897	0.33392	0.617979	0.33392	0.295903	0.325828	0.0168934
1898	0.333979	0.613734	0.333979	0.298239	0.325882	0.0226199
1899	0.334039	0.610202	0.334039	0.30201	0.325942	0.0233487
1900	0.334109	0.6069	0.334109	0.308302	0.326004	0.0243354
1901	0.334168	0.605562	0.334168	0.283833	0.326055	0.0248115
1902	0.334228	0.613649	0.334228	0.282185	0.326107	0.0269234
1903	0.334268	0.602747	0.334268	0.275637	0.326163	0.0251697
1904	0.334317	0.608956	0.334317	0.293116	0.326222	0.0257885
1905	0.334394	0.607072	0.334394	0.282591	0.326278	0.0233025
1906	0.33446	0.604565	0.33446	0.279984	0.326338	0.0279523
1907	0.334509	0.615354	0.334509	0.282733	0.326392	0.0250851
1908	0.33457	0.618367	0.33457	0.302264	0.326453	0.020069
1909	0.334636	0.608149	0.334636	0.302586	0.326506	0.0167895
1910	0.334704	0.597235	0.334704	0.287534	0.326555	0.0183974
1911	0.334744	0.607402	0.334744	0.284648	0.326618	0.0194661
1912	0.334794	0.617423	0.334794	0.278779	0.326684	0.0195769
1913	0.334873	0.611662	0.334873	0.282526	0.326738	0.0180121
1914	0.334933	0.59411	0.334933	0.280554	0.326794	0.0212563
1915	0.334982	0.598383	0.334982	0.295427	0.326861	0.0280947
1916	0.33506	0.596399	0.33506	0.292738	0.326913	0.0240596
1917	0.335099	0.598713	0.335099	0.281483	0.326966	0.0205658
1918	0.335151	0.600131	0.335151	0.272405	0.327021	0.0262788
1919	0.33522	0.595039	0.33522	0.295302	0.32708	0.0231506
1920	0.33529	0.602747	0.33529	0.306381	0.327136	0.0239958
1921	0.335339	0.610167	0.335339	0.303371	0.32719	0.0265327
1922	0.335388	0.597847	0.335388	0.279589	0.327244	0.0284384
1923	0.335448	0.579551	0.335448	0.272387	0.327311	0.0239026
1924	0.335507	0.591028	0.335507	0.275801	0.327365	0.0199664
1925	0.335547	0.597586	0.335547	0.293447	0.327423	0.0261056
1926	0.335626	0.591942	0.335626	0.282267	0.327478	0.0315737
1927	0.335685	0.574744	0.335685	0.27355	0.327537	0.0408103
1928	0.335745	0.591613	0.335745	0.286918	0.327594	0.0421036
1929	0.335784	0.603407	0.335784	0.289278	0.327643	0.0457076
1930	0.335849	0.603722	0.335849	0.285395	0.327702	0.0427394
1931	0.335893	0.600743	0.335893	0.282947	0.327756	0.041007
1932	0.335982	0.592569	0.335982	0.30025	0.327818	0.0290324
1933	0.336022	0.585187	0.336022	0.295852	0.327876	0.0220952
1934	0.336071	0.595438	0.336071	0.297555	0.327928	0.0216644
1935	0.33613	0.601483	0.33613	0.290978	0.327991	0.0180519
1936	0.336184	0.596367	0.336184	0.28354	0.328039	0.0121665
1937	0.336249	0.591457	0.336249	0.271366	0.328097	0.0141519
1938	0.33631	0.58787	0.33631	0.286861	0.328163	0.0188164
1939	0.336368	0.581772	0.336368	0.293897	0.328225	0.0241077
1940	0.336426	0.585739	0.336426	0.301094	0.328285	0.0303586
1941	0.336489	0.586113	0.336489	0.292042	0.328335	0.0385809
1942	0.336545	0.576932	0.336545	0.276782	0.328392	0.037032
1943	0.336604	0.588865	0.336604	0.283299	0.328443	0.0416718
1944	0.336673	0.591345	0.336673	0.278346	0.328501	0.035413
1945	0.336723	0.585035	0.336723	0.269293	0.328556	0.0325124
1946	0.336782	0.587442	0.336782	0.28309	0.328608	0.0234196
1947	0.336841	0.601124	0.336841	0.288978	0.328665	0.0186598
1948	0.33689	0.597528	0.33689	0.294082	0.328723	0.015134
1949	0.336959	0.572111	0.336959	0.280468	0.328777	0.00757405
1950	0.337004	0.571533	0.337004	0.286213	0.328832	0.00756006
1951	0.337052	0.584792	0.337052	0.288913	0.328891	0.0068373
1952	0.337117	0.587151	0.337117	0.283457	0.328945	0.00172534
1953	0.337176	0.577115	0.337176	0.285416	0.328999	0.00285866
1954	0.337235	0.576886	0.337235	0.278291	0.329052	0.00742043
1955	0.337289	0.585498	0.337289	0.273759	0.329106	0.00104941
1956	0.337353	0.581432	0.337353	0.270357	0.329164	0.00284775
1957	0.337422	0.58194	0.337422	0.280976	0.329224	0.0059673
1958	0.337471	0.582249	0.337471	0.280126	0.32928	0.0148278
1959	0.337521	0.5788	0.337521	0.276738	0.329334	0.0099857
1960	0.337589	0.580183	0.337589	0.268487	0.329399	0.00525139
1961	0.337649	0.580404	0.337649	0.285125	0.329452	0.0120393
1962	0.337708	0.577215	0.337708	0.283121	0.329513	0.00953033
1963	0.337757	0.584	0.337757	0.288992	0.329566	0.0121735
1964	0.337806	0.586092	0.337806	0.284191	0.329617	0.0137409
1965	0.337875	0.577305	0.337875	0.282518	0.329672	0.0150511
1966	0.337914	0.582958	0.337914	0.269972	0.329725	0.0241155
1967	0.337982	0.581763	0.337982	0.277073	0.329785	0.0193733
1968	0.338032	0.588105	0.338032	0.277593	0.329836	0.0156546
1969	0.338101	0.578337	0.338101	0.287872	0.32989	0.0166446
1970	0.33815	0.571375	0.33815	0.28392	0.329949	0.0189754
1971	0.338219	0.569566	0.338219	0.283348	0.330004	0.0246494
1972	0.338266	0.576277	0.338266	0.270869	0.330064	0.0276661
1973	0.338307	0.567469	0.338307	0.269351	0.330119	0.0202301
1974	0.338376	0.585446	0.338376	0.27836	0.330172	0.0224122
1975	0.338432	0.588959	0.338432	0.284514	0.330218	0.0210382
1976	0.338493	0.581469	0.338493	0.295774	0.330279	0.0179169
1977	0.338542	0.566657	0.338542	0.288316	0.330331	0.0166348
1978	0.338611	0.578044	0.338611	0.288661	0.330384	0.0161663
1979	0.338667	0.575702	0.338667	0.284094	0.330448	0.0164155
1980	0.338729	0.560487	0.338729	0.266689	0.330509	0.00852308
1981	0.338807	0.565207	0.338807	0.258626	0.33056	-0.00296489
1982	0.338856	0.574892	0.338856	0.264773	0.330615	-0.00578911
1983	0.338903	0.569514	0.338903	0.273946	0.33067	-0.00609347
1984	0.338964	0.566905	0.338964	0.281449	0.33073	0.00263069
1985	0.339013	0.581397	0.339013	0.286891	0.330786	0.010582
1986	0.339062	0.580121	0.339062	0.287317	0.330839	0.00726782
1987	0.339131	0.572484	0.339131	0.280205	0.330894	0.00794483
1988	0.339189	0.562753	0.339189	0.270492	0.330943	0.0121716
1989	0.339238	0.564347	0.339238	0.262585	0.331	0.0121243
1990	0.339287	0.565582	0.339287	0.259105	0.331059	0.00901304
1991	0.339354	0.557209	0.339354	0.265725	0.331112	0.0120439
1992	0.339405	0.560539	0.339405	0.257965	0.331167	0.0101363
1993	0.339461	0.567814	0.339461	0.254688	0.331222	0.0108267
1994	0.339522	0.563909	0.339522	0.254497	0.331283	0.00704325
1995	0.339591	0.561817	0.339591	0.259052	0.331339	0.00286344
1996	0.339639	0.563222	0.339639	0.264165	0.33139	0.00245944
1997	0.339679	0.548462	0.339679	0.258433	0.331446	0.00367491
1998	0.339757	0.550775	0.339757	0.269468	0.331493	0.00660306
[truncated: 8,000 more rows]

## Sheet: 20S_proteasome_model-to-map_FSC
	complete_dataset_d_inv	complete_dataset_fsc	small_dataset_d_inv	small_dataset_fsc	control_dataset_d_inv	control_dataset_fsc
0	0.0267941	0.966808	0.0267941	0.966205	0.0274096	0.851759
1	0.0338628	0.959027	0.0338628	0.958608	0.0333378	0.850976
2	0.0390154	0.949465	0.0390154	0.949057	0.0378063	0.8508
3	0.0429705	0.938865	0.0429705	0.938449	0.0410877	0.848695
4	0.046181	0.926393	0.046181	0.92588	0.0441379	0.847472
5	0.0491771	0.917543	0.0491771	0.916829	0.0468533	0.846429
6	0.0516634	0.914612	0.0516634	0.913976	0.0489391	0.845972
7	0.0542889	0.919108	0.0542889	0.918847	0.0512768	0.845734
8	0.0562626	0.919991	0.0562626	0.920156	0.0533051	0.843771
9	0.0583438	0.919405	0.0583438	0.919958	0.0550188	0.842515
10	0.0601171	0.915908	0.0601171	0.91668	0.0566755	0.841649
11	0.061877	0.915337	0.061877	0.916285	0.058419	0.84122
12	0.0636891	0.915636	0.0636891	0.916718	0.0600695	0.840301
13	0.0652532	0.913238	0.0652532	0.914371	0.0614418	0.838848
14	0.0668342	0.901744	0.0668342	0.902924	0.0626977	0.837766
15	0.0682609	0.8914	0.0682609	0.892169	0.0641496	0.835529
16	0.0696059	0.88203	0.0696059	0.882271	0.0654431	0.833425
17	0.0708706	0.876586	0.0708706	0.876282	0.0666813	0.830887
18	0.0721733	0.875807	0.0721733	0.874853	0.0678835	0.828511
19	0.0734882	0.8752	0.0734882	0.873762	0.0690249	0.825805
20	0.0747278	0.874153	0.0747278	0.872223	0.0701736	0.822659
21	0.075826	0.870349	0.075826	0.868521	0.0711799	0.820398
22	0.0770271	0.862737	0.0770271	0.861134	0.0721544	0.817283
23	0.0782011	0.860461	0.0782011	0.85902	0.0732111	0.814108
24	0.0791604	0.861982	0.0791604	0.860651	0.0743185	0.81063
25	0.0802812	0.865471	0.0802812	0.864231	0.0753877	0.808636
26	0.081325	0.86766	0.081325	0.866516	0.0761754	0.803649
27	0.0823135	0.866257	0.0823135	0.865338	0.076995	0.797498
28	0.083189	0.873382	0.083189	0.872623	0.0779459	0.792533
29	0.0841694	0.875748	0.0841694	0.875143	0.0788518	0.788621
30	0.0850454	0.877964	0.0850454	0.877245	0.079779	0.785147
31	0.0860587	0.886036	0.0860587	0.885292	0.0805803	0.781719
32	0.0867936	0.885222	0.0867936	0.884155	0.0812687	0.776261
33	0.0878197	0.884708	0.0878197	0.883374	0.0821322	0.771983
34	0.0886106	0.884259	0.0886106	0.882768	0.0830656	0.76707
35	0.0894524	0.887367	0.0894524	0.886073	0.0838209	0.76375
36	0.0902391	0.891413	0.0902391	0.890144	0.0845972	0.759915
37	0.0911638	0.898593	0.0911638	0.897345	0.0852994	0.756572
38	0.0918786	0.904577	0.0918786	0.903365	0.0858795	0.752528
39	0.0926686	0.909981	0.0926686	0.908643	0.0866194	0.749889
40	0.0933816	0.916747	0.0933816	0.915381	0.0874056	0.746133
41	0.0941857	0.920248	0.0941857	0.918745	0.0881263	0.741459
42	0.0948544	0.918784	0.0948544	0.916977	0.0888573	0.738031
43	0.0956859	0.914983	0.0956859	0.913091	0.0895477	0.733959
44	0.0964131	0.909321	0.0964131	0.907246	0.0901893	0.730055
45	0.0971065	0.900022	0.0971065	0.897469	0.0908595	0.727121
46	0.0977818	0.893629	0.0977818	0.890886	0.0915426	0.72495
47	0.0984036	0.884928	0.0984036	0.882079	0.0921294	0.720565
48	0.0991524	0.879986	0.0991524	0.876929	0.0925995	0.717379
49	0.099813	0.874633	0.099813	0.871537	0.0933366	0.714804
50	0.100444	0.872308	0.100444	0.869129	0.0939902	0.711408
51	0.101179	0.869479	0.101179	0.866312	0.0945893	0.709135
52	0.101772	0.870205	0.101772	0.867167	0.0951561	0.706737
53	0.102502	0.87475	0.102502	0.871938	0.0958143	0.704591
54	0.103055	0.877422	0.103055	0.874729	0.0964361	0.702525
55	0.103686	0.875903	0.103686	0.873257	0.0969312	0.699907
56	0.104272	0.877117	0.104272	0.874271	0.0974779	0.696932
57	0.104939	0.878083	0.104939	0.875174	0.0980454	0.695329
58	0.105482	0.879959	0.105482	0.876996	0.098641	0.693295
59	0.10607	0.879202	0.10607	0.876101	0.0992548	0.691541
60	0.106658	0.882001	0.106658	0.878885	0.0996875	0.68932
61	0.107248	0.880063	0.107248	0.876786	0.100286	0.687714
62	0.107748	0.880001	0.107748	0.876604	0.100789	0.686401
63	0.108383	0.876712	0.108383	0.873193	0.101281	0.684731
64	0.10891	0.875581	0.10891	0.871948	0.101837	0.683123
65	0.109514	0.875596	0.109514	0.872124	0.102386	0.682743
66	0.110036	0.872563	0.110036	0.869163	0.102912	0.680616
67	0.110607	0.870002	0.110607	0.86659	0.103457	0.679109
68	0.1111	0.868991	0.1111	0.865891	0.103866	0.677347
69	0.111687	0.863949	0.111687	0.861037	0.104308	0.675137
70	0.112163	0.862166	0.112163	0.8594	0.104837	0.671532
71	0.112743	0.862952	0.112743	0.860538	0.105324	0.669801
72	0.113313	0.859924	0.113313	0.857703	0.105793	0.668544
73	0.113783	0.857451	0.113783	0.855432	0.10638	0.667555
74	0.114198	0.856931	0.114198	0.854953	0.106921	0.66436
75	0.114856	0.857528	0.114856	0.855607	0.107402	0.660115
76	0.115224	0.859081	0.115224	0.85718	0.107806	0.657837
77	0.115829	0.863448	0.115829	0.861304	0.108177	0.65638
78	0.116224	0.866229	0.116224	0.8638	0.108573	0.655672
79	0.116751	0.867812	0.116751	0.865047	0.109046	0.653117
80	0.117241	0.870233	0.117241	0.86723	0.10953	0.650498
81	0.117735	0.87248	0.117735	0.869683	0.10992	0.649859
82	0.118161	0.876362	0.118161	0.873432	0.110391	0.647277
83	0.118658	0.873156	0.118658	0.870119	0.110887	0.644052
84	0.1191	0.874722	0.1191	0.872193	0.11142	0.642684
85	0.119588	0.873285	0.119588	0.870815	0.111867	0.639113
86	0.120044	0.870756	0.120044	0.868067	0.112245	0.637746
87	0.120545	0.868745	0.120545	0.866321	0.11265	0.634737
88	0.121106	0.868616	0.121106	0.866209	0.113029	0.632802
89	0.121401	0.868812	0.121401	0.866616	0.113472	0.630165
90	0.121872	0.868314	0.121872	0.866227	0.113867	0.627303
91	0.122309	0.865949	0.122309	0.864123	0.114305	0.624502
92	0.122715	0.866013	0.122715	0.86432	0.114686	0.622785
93	0.123165	0.865058	0.123165	0.863614	0.115058	0.619735
94	0.123585	0.862429	0.123585	0.861196	0.11551	0.61647
95	0.12412	0.861015	0.12412	0.860064	0.11593	0.614197
96	0.124533	0.859241	0.124533	0.858319	0.11637	0.611308
97	0.125009	0.854142	0.125009	0.853527	0.116755	0.607976
98	0.12528	0.853309	0.12528	0.852733	0.117099	0.60531
99	0.125751	0.850212	0.125751	0.849402	0.117482	0.601694
100	0.126216	0.847161	0.126216	0.846321	0.117892	0.599172
101	0.126537	0.844834	0.126537	0.84408	0.118255	0.595213
102	0.127019	0.845664	0.127019	0.844894	0.118673	0.593143
103	0.127453	0.84368	0.127453	0.84298	0.11913	0.591963
104	0.127803	0.84047	0.127803	0.839733	0.119462	0.590196
105	0.128174	0.840054	0.128174	0.839604	0.119804	0.588372
106	0.128649	0.842928	0.128649	0.842649	0.120156	0.58573
107	0.129039	0.844861	0.129039	0.845273	0.120511	0.582475
108	0.12942	0.843534	0.12942	0.844088	0.120891	0.579991
109	0.129868	0.843043	0.129868	0.844009	0.121233	0.578854
110	0.13017	0.845625	0.13017	0.846712	0.121628	0.57835
111	0.130602	0.845339	0.130602	0.846708	0.122099	0.577328
112	0.130979	0.846191	0.130979	0.847564	0.122465	0.574024
113	0.131333	0.846332	0.131333	0.848035	0.122831	0.571884
114	0.13179	0.849274	0.13179	0.851053	0.123121	0.570674
115	0.132162	0.849034	0.132162	0.850604	0.123399	0.569497
116	0.132656	0.851429	0.132656	0.853175	0.123756	0.568294
117	0.132947	0.848926	0.132947	0.850757	0.124123	0.565652
118	0.133299	0.848382	0.133299	0.850035	0.124439	0.565088
119	0.133614	0.847999	0.133614	0.849495	0.124813	0.563721
120	0.134031	0.847573	0.134031	0.849404	0.125184	0.560962
121	0.134408	0.850332	0.134408	0.851944	0.125566	0.559217
122	0.134709	0.847335	0.134709	0.847964	0.125896	0.557407
123	0.135078	0.846012	0.135078	0.846064	0.126208	0.555974
124	0.135556	0.845751	0.135556	0.84548	0.12655	0.55452
125	0.135819	0.844361	0.135819	0.843731	0.126956	0.55249
126	0.136229	0.843074	0.136229	0.842398	0.127321	0.549777
127	0.136608	0.841457	0.136608	0.840501	0.127599	0.546752
128	0.136899	0.837341	0.136899	0.836519	0.127885	0.546363
129	0.137258	0.832971	0.137258	0.832109	0.128166	0.54532
130	0.13762	0.828235	0.13762	0.827375	0.128456	0.544183
131	0.138038	0.823774	0.138038	0.823116	0.128814	0.542324
132	0.138284	0.815421	0.138284	0.814542	0.129196	0.539443
133	0.138652	0.810201	0.138652	0.809285	0.12952	0.537668
134	0.138944	0.811497	0.138944	0.810923	0.129818	0.535259
135	0.139363	0.808867	0.139363	0.807527	0.130152	0.532251
136	0.139706	0.804092	0.139706	0.802856	0.130497	0.528975
137	0.140038	0.802704	0.140038	0.801745	0.130809	0.526471
138	0.140392	0.799507	0.140392	0.79883	0.131163	0.52361
139	0.140759	0.796179	0.140759	0.795816	0.131435	0.522093
140	0.141068	0.79184	0.141068	0.792695	0.131721	0.519703
141	0.141338	0.785315	0.141338	0.786693	0.132036	0.517169
142	0.141664	0.779446	0.141664	0.78151	0.132344	0.516253
143	0.142028	0.772986	0.142028	0.775366	0.132639	0.513305
144	0.14236	0.766274	0.14236	0.769307	0.132981	0.510456
145	0.142627	0.765311	0.142627	0.767859	0.13326	0.508002
146	0.143001	0.762582	0.143001	0.765427	0.133579	0.504847
147	0.143427	0.764158	0.143427	0.76684	0.13386	0.501228
148	0.143668	0.765279	0.143668	0.767657	0.13411	0.499688
149	0.144063	0.76027	0.144063	0.762656	0.134416	0.496511
150	0.144276	0.761412	0.144276	0.763114	0.13478	0.496108
151	0.144592	0.763866	0.144592	0.765564	0.135079	0.495088
152	0.14496	0.762207	0.14496	0.763625	0.13535	0.494347
153	0.145252	0.764262	0.145252	0.765634	0.135687	0.491918
154	0.145525	0.762696	0.145525	0.763606	0.13592	0.487981
155	0.145852	0.765666	0.145852	0.765965	0.136243	0.484305
156	0.146178	0.763047	0.146178	0.763145	0.136555	0.482172
157	0.146519	0.765448	0.146519	0.764679	0.136788	0.479868
158	0.1468	0.767706	0.1468	0.766828	0.137076	0.477162
159	0.147107	0.77296	0.147107	0.771573	0.137342	0.475913
160	0.147412	0.773353	0.147412	0.771601	0.137614	0.472212
161	0.14767	0.774798	0.14767	0.772332	0.137949	0.471371
162	0.148031	0.774245	0.148031	0.771293	0.138312	0.467804
163	0.148416	0.775208	0.148416	0.772076	0.138557	0.465849
164	0.148648	0.780008	0.148648	0.77559	0.138855	0.463206
165	0.148904	0.777614	0.148904	0.773169	0.139154	0.461053
166	0.149219	0.776058	0.149219	0.771364	0.139379	0.457867
167	0.149517	0.775441	0.149517	0.769952	0.139611	0.457692
168	0.149756	0.770529	0.149756	0.765042	0.139847	0.455559
169	0.150097	0.768551	0.150097	0.762662	0.140171	0.452523
170	0.150347	0.767547	0.150347	0.761969	0.140458	0.450534
171	0.150734	0.770042	0.150734	0.764322	0.140709	0.448142
172	0.150938	0.772217	0.150938	0.766406	0.140975	0.44665
173	0.151292	0.771658	0.151292	0.765695	0.141249	0.443019
174	0.151603	0.77365	0.151603	0.768601	0.141509	0.440032
175	0.151945	0.772631	0.151945	0.767833	0.141825	0.43774
176	0.152117	0.774338	0.152117	0.76927	0.14202	0.436321
177	0.152486	0.777963	0.152486	0.772705	0.142315	0.432988
178	0.152696	0.776478	0.152696	0.770912	0.14259	0.431344
179	0.152999	0.776946	0.152999	0.771677	0.14293	0.427589
180	0.153294	0.777891	0.153294	0.772878	0.143206	0.426824
181	0.153549	0.776471	0.153549	0.771438	0.143418	0.424255
182	0.153824	0.778063	0.153824	0.772185	0.143703	0.420447
183	0.154088	0.783977	0.154088	0.777519	0.143907	0.417902
184	0.154406	0.783638	0.154406	0.777319	0.14417	0.414123
185	0.154703	0.787701	0.154703	0.781167	0.144459	0.410847
186	0.154927	0.787478	0.154927	0.780758	0.144746	0.408587
187	0.155254	0.788939	0.155254	0.782415	0.14496	0.40343
188	0.155516	0.792208	0.155516	0.786085	0.145203	0.401289
189	0.155757	0.794281	0.155757	0.788245	0.14546	0.400279
190	0.156079	0.795701	0.156079	0.789732	0.14573	0.398481
191	0.156299	0.797522	0.156299	0.791806	0.145968	0.394834
192	0.15664	0.800811	0.15664	0.795743	0.146201	0.392755
193	0.156834	0.804256	0.156834	0.799368	0.146431	0.388693
194	0.157139	0.804213	0.157139	0.798878	0.146689	0.387833
195	0.157417	0.802477	0.157417	0.796415	0.147013	0.385968
196	0.157659	0.800717	0.157659	0.794276	0.147243	0.382967
197	0.157937	0.801221	0.157937	0.794581	0.14743	0.380548
198	0.15819	0.797355	0.15819	0.790599	0.147656	0.379085
199	0.158431	0.795655	0.158431	0.788137	0.148018	0.376849
200	0.158678	0.793386	0.158678	0.785729	0.148263	0.37368
201	0.159007	0.791213	0.159007	0.783519	0.148507	0.373662
202	0.159318	0.788907	0.159318	0.780897	0.148744	0.373682
203	0.159522	0.791582	0.159522	0.783604	0.148966	0.371442
204	0.159773	0.791588	0.159773	0.783875	0.149179	0.369791
205	0.160127	0.797878	0.160127	0.790657	0.149463	0.367254
206	0.160328	0.800866	0.160328	0.793734	0.149705	0.367832
207	0.160567	0.803537	0.160567	0.796293	0.14992	0.368439
208	0.160854	0.80964	0.160854	0.80255	0.150154	0.365809
209	0.161056	0.811127	0.161056	0.804627	0.150372	0.364199
210	0.161292	0.813406	0.161292	0.80709	0.150631	0.361905
211	0.161569	0.813792	0.161569	0.807706	0.150915	0.360454
212	0.16182	0.814425	0.16182	0.808431	0.151148	0.358919
213	0.162027	0.812874	0.162027	0.807047	0.151349	0.358586
214	0.162381	0.817001	0.162381	0.811347	0.151551	0.357056
215	0.162611	0.812001	0.162611	0.806125	0.151744	0.354971
216	0.162845	0.808905	0.162845	0.802747	0.151983	0.35275
217	0.163126	0.809518	0.163126	0.803711	0.152192	0.351938
218	0.163312	0.807135	0.163312	0.801491	0.152432	0.353813
219	0.16356	0.806529	0.16356	0.800929	0.15271	0.35316
220	0.163899	0.805606	0.163899	0.800145	0.152941	0.352752
221	0.164104	0.806791	0.164104	0.80137	0.153204	0.35414
222	0.16429	0.806978	0.16429	0.800701	0.153485	0.355057
223	0.164634	0.806414	0.164634	0.800379	0.153718	0.353556
224	0.1648	0.80563	0.1648	0.799493	0.153897	0.350998
225	0.165003	0.808589	0.165003	0.802473	0.154136	0.350436
226	0.165308	0.811595	0.165308	0.804966	0.154419	0.350683
227	0.165538	0.814985	0.165538	0.807913	0.154636	0.349801
228	0.165811	0.818029	0.165811	0.810843	0.154828	0.349579
229	0.166083	0.815009	0.166083	0.807726	0.155059	0.348089
230	0.166241	0.816017	0.166241	0.808465	0.155302	0.346668
231	0.166467	0.814564	0.166467	0.807331	0.155513	0.345363
232	0.166805	0.811412	0.166805	0.804573	0.155733	0.344672
233	0.16699	0.80957	0.16699	0.803412	0.155895	0.345257
234	0.167225	0.8064	0.167225	0.799848	0.156096	0.343555
235	0.167456	0.802945	0.167456	0.796115	0.156323	0.342137
236	0.167735	0.797049	0.167735	0.789791	0.156537	0.342725
237	0.167962	0.794327	0.167962	0.786641	0.156745	0.340937
238	0.168143	0.787435	0.168143	0.779806	0.156963	0.339906
239	0.168432	0.782666	0.168432	0.775114	0.157203	0.339747
240	0.168641	0.780818	0.168641	0.772435	0.157411	0.339694
241	0.168843	0.779236	0.168843	0.770808	0.15764	0.337821
242	0.169108	0.777508	0.169108	0.76965	0.15785	0.338502
243	0.169363	0.775115	0.169363	0.767899	0.158046	0.336804
244	0.169588	0.771414	0.169588	0.765276	0.158289	0.335994
245	0.169723	0.770543	0.169723	0.764942	0.158537	0.336941
246	0.169949	0.769157	0.169949	0.765234	0.158724	0.336631
247	0.170251	0.769456	0.170251	0.766334	0.158945	0.336422
248	0.170505	0.767517	0.170505	0.765316	0.159164	0.337149
249	0.170664	0.765569	0.170664	0.76347	0.159423	0.336722
250	0.170935	0.759813	0.170935	0.757947	0.159617	0.335755
251	0.171201	0.759114	0.171201	0.757472	0.159835	0.333018
252	0.171377	0.75955	0.171377	0.758083	0.160061	0.333268
253	0.171605	0.757563	0.171605	0.755496	0.160274	0.332747
254	0.171866	0.761015	0.171866	0.759262	0.160487	0.332407
255	0.172072	0.768216	0.172072	0.765837	0.1607	0.333423
256	0.172264	0.770122	0.172264	0.767823	0.16088	0.333531
257	0.172441	0.772922	0.172441	0.770886	0.161056	0.332385
258	0.172696	0.771729	0.172696	0.770073	0.161254	0.334355
259	0.172968	0.776298	0.172968	0.774629	0.161461	0.335227
260	0.173147	0.779235	0.173147	0.77668	0.16163	0.333579
261	0.17338	0.779466	0.17338	0.776805	0.161813	0.333799
262	0.173607	0.779801	0.173607	0.776721	0.162044	0.332014
263	0.173833	0.78038	0.173833	0.777124	0.162302	0.331616
264	0.174067	0.774681	0.174067	0.771668	0.162542	0.331264
265	0.174324	0.774835	0.174324	0.771754	0.162725	0.330791
266	0.174507	0.774667	0.174507	0.771918	0.162923	0.330898
267	0.174682	0.772408	0.174682	0.76995	0.163144	0.329361
268	0.1749	0.77996	0.1749	0.778356	0.163349	0.327026
269	0.175074	0.780747	0.175074	0.779301	0.163553	0.324627
270	0.175422	0.783454	0.175422	0.783085	0.163746	0.32365
271	0.175567	0.78775	0.175567	0.78796	0.16394	0.322622
272	0.17577	0.788816	0.17577	0.788882	0.164124	0.32413
273	0.175987	0.793919	0.175987	0.794098	0.164298	0.320959
274	0.176225	0.797126	0.176225	0.797819	0.164509	0.322853
275	0.176462	0.798035	0.176462	0.798794	0.164693	0.319687
276	0.176635	0.80033	0.176635	0.801053	0.164897	0.319548
277	0.17687	0.800726	0.17687	0.800575	0.165063	0.318234
278	0.177071	0.796977	0.177071	0.796242	0.16528	0.317779
279	0.177276	0.797732	0.177276	0.796798	0.16547	0.315178
280	0.177496	0.799233	0.177496	0.798355	0.165652	0.31451
281	0.177668	0.798852	0.177668	0.798096	0.165882	0.31157
282	0.177883	0.80112	0.177883	0.800004	0.166086	0.310462
283	0.17814	0.802398	0.17814	0.801779	0.166314	0.308388
284	0.178311	0.805299	0.178311	0.8045	0.166527	0.306935
285	0.178524	0.807127	0.178524	0.805967	0.16675	0.305474
286	0.178712	0.813669	0.178712	0.812764	0.166909	0.302105
287	0.178939	0.819065	0.178939	0.818723	0.167089	0.300464
288	0.179171	0.82471	0.179171	0.824284	0.167286	0.300772
289	0.179353	0.828549	0.179353	0.828126	0.167459	0.299033
290	0.179589	0.832766	0.179589	0.831893	0.167637	0.294237
291	0.179843	0.832766	0.179843	0.83213	0.167806	0.291351
292	0.180035	0.831705	0.180035	0.830649	0.168002	0.290245
293	0.180196	0.826963	0.180196	0.826277	0.168205	0.28873
294	0.180362	0.825633	0.180362	0.824956	0.168393	0.288523
295	0.18059	0.821391	0.18059	0.82086	0.168622	0.285935
296	0.180732	0.81786	0.180732	0.817615	0.168802	0.282858
297	0.180963	0.813045	0.180963	0.812834	0.168983	0.280458
298	0.181195	0.813558	0.181195	0.812324	0.169175	0.278892
299	0.181372	0.813087	0.181372	0.811632	0.169322	0.276981
300	0.181594	0.816128	0.181594	0.815347	0.169494	0.274455
301	0.181837	0.817645	0.181837	0.816523	0.169728	0.274197
302	0.182035	0.820447	0.182035	0.819293	0.169964	0.270894
303	0.182218	0.822181	0.182218	0.821138	0.170124	0.269517
304	0.182389	0.823173	0.182389	0.822065	0.170344	0.268007
305	0.18261	0.81965	0.18261	0.818352	0.170529	0.265095
306	0.182819	0.822575	0.182819	0.820196	0.170688	0.263996
307	0.183003	0.820802	0.183003	0.818168	0.170854	0.260053
308	0.183204	0.820333	0.183204	0.817999	0.171051	0.258884
309	0.183412	0.821717	0.183412	0.819008	0.171265	0.259614
310	0.183619	0.821575	0.183619	0.818562	0.171426	0.258976
311	0.183771	0.82245	0.183771	0.818874	0.171572	0.259007
312	0.183951	0.82135	0.183951	0.818213	0.171751	0.258022
313	0.1842	0.820651	0.1842	0.818054	0.171943	0.257621
314	0.184365	0.819183	0.184365	0.817074	0.172116	0.256731
315	0.184572	0.818532	0.184572	0.815962	0.17228	0.255846
316	0.184861	0.81662	0.184861	0.814932	0.172465	0.255735
317	0.185026	0.815722	0.185026	0.814719	0.17263	0.256645
318	0.185191	0.817466	0.185191	0.816523	0.172805	0.258177
319	0.185345	0.817901	0.185345	0.817115	0.17298	0.256081
320	0.185561	0.819876	0.185561	0.818832	0.173207	0.255334
321	0.185684	0.821377	0.185684	0.820691	0.173378	0.254697
322	0.185889	0.820885	0.185889	0.819994	0.173541	0.253753
323	0.186173	0.819183	0.186173	0.81805	0.173746	0.250166
324	0.186278	0.8164	0.186278	0.814684	0.173912	0.248356
325	0.186535	0.818626	0.186535	0.81724	0.174109	0.246655
326	0.186685	0.816569	0.186685	0.814671	0.174319	0.245418
327	0.186912	0.815473	0.186912	0.813025	0.174491	0.243545
328	0.187034	0.814427	0.187034	0.811815	0.174658	0.24199
329	0.187264	0.813311	0.187264	0.810225	0.174854	0.242489
330	0.187523	0.814973	0.187523	0.812248	0.175011	0.243885
331	0.187645	0.8155	0.187645	0.812766	0.175188	0.244006
332	0.187841	0.815721	0.187841	0.813038	0.175335	0.243241
333	0.18801	0.816089	0.18801	0.8133	0.175477	0.242022
334	0.18819	0.816262	0.18819	0.813543	0.175683	0.240101
335	0.188449	0.814281	0.188449	0.811794	0.175861	0.240725
336	0.188537	0.815786	0.188537	0.813566	0.176008	0.241993
337	0.188779	0.817745	0.188779	0.815497	0.176195	0.242056
338	0.18894	0.819098	0.18894	0.816812	0.176388	0.244116
339	0.189102	0.821045	0.189102	0.819023	0.176583	0.246149
340	0.189276	0.822398	0.189276	0.820094	0.17681	0.247227
341	0.189477	0.825058	0.189477	0.82251	0.176994	0.247343
342	0.189673	0.822834	0.189673	0.819445	0.17711	0.248403
343	0.189907	0.823768	0.189907	0.819996	0.177257	0.248132
344	0.190067	0.823496	0.190067	0.819466	0.177435	0.249219
345	0.190232	0.825369	0.190232	0.820045	0.177602	0.251529
346	0.190428	0.825537	0.190428	0.819789	0.177749	0.251249
347	0.190588	0.826852	0.190588	0.820557	0.17791	0.251884
348	0.190802	0.824215	0.190802	0.817632	0.178092	0.252382
349	0.191027	0.821702	0.191027	0.815243	0.178311	0.252373
350	0.191113	0.821328	0.191113	0.814945	0.178486	0.253705
351	0.191386	0.821404	0.191386	0.815503	0.178627	0.255193
352	0.191546	0.822284	0.191546	0.816615	0.178787	0.256566
353	0.191706	0.822105	0.191706	0.81633	0.178932	0.255996
354	0.191864	0.821772	0.191864	0.816602	0.179077	0.255749
355	0.192077	0.822802	0.192077	0.817656	0.179289	0.256231
356	0.192232	0.824813	0.192232	0.819598	0.179466	0.255348
357	0.192405	0.82827	0.192405	0.823025	0.17962	0.255329
358	0.192584	0.832854	0.192584	0.827209	0.179768	0.254939
359	0.192766	0.83955	0.192766	0.833291	0.179921	0.253518
360	0.192934	0.838249	0.192934	0.831756	0.180129	0.253149
361	0.19313	0.845331	0.19313	0.838563	0.180333	0.252654
362	0.193289	0.845997	0.193289	0.839171	0.180514	0.252267
363	0.193447	0.846831	0.193447	0.840179	0.180658	0.253062
364	0.193644	0.849609	0.193644	0.843012	0.180781	0.253239
365	0.19388	0.850339	0.19388	0.843961	0.18093	0.251998
366	0.194037	0.853004	0.194037	0.846667	0.181062	0.252311
367	0.194234	0.853466	0.194234	0.847523	0.181226	0.250013
368	0.194351	0.854332	0.194351	0.848379	0.181355	0.24953
369	0.194547	0.853917	0.194547	0.847822	0.18154	0.248589
370	0.194695	0.854426	0.194695	0.848325	0.181746	0.249419
371	0.194861	0.853629	0.194861	0.847404	0.181901	0.249047
372	0.195135	0.853909	0.195135	0.846992	0.182065	0.246184
373	0.195291	0.853195	0.195291	0.846461	0.182229	0.242989
374	0.195434	0.851177	0.195434	0.844304	0.182435	0.243184
375	0.195603	0.850489	0.195603	0.843565	0.182607	0.24115
376	0.195797	0.85057	0.195797	0.843361	0.182762	0.241272
377	0.195953	0.850726	0.195953	0.843618	0.182941	0.239163
378	0.196153	0.850841	0.196153	0.843541	0.183152	0.238781
379	0.196264	0.853417	0.196264	0.846087	0.183279	0.237418
380	0.196449	0.857996	0.196449	0.850688	0.183415	0.238548
381	0.196575	0.859812	0.196575	0.852728	0.183561	0.235554
382	0.196753	0.862379	0.196753	0.855073	0.183737	0.234038
383	0.197002	0.864104	0.197002	0.856876	0.183885	0.23342
384	0.197138	0.865517	0.197138	0.858158	0.184013	0.232616
385	0.19729	0.866491	0.19729	0.858858	0.184178	0.230864
386	0.197503	0.86968	0.197503	0.862519	0.184315	0.230662
387	0.197636	0.871814	0.197636	0.864854	0.184471	0.22834
388	0.197773	0.870889	0.197773	0.864276	0.184645	0.227086
389	0.197972	0.875254	0.197972	0.868756	0.184823	0.224504
390	0.19812	0.876833	0.19812	0.870546	0.184942	0.222877
391	0.198321	0.875567	0.198321	0.869106	0.185094	0.223535
392	0.19851	0.875407	0.19851	0.869242	0.185274	0.222081
393	0.198653	0.876487	0.198653	0.870586	0.185445	0.222558
394	0.198888	0.877854	0.198888	0.872027	0.185631	0.220392
395	0.199025	0.874295	0.199025	0.868564	0.18579	0.216957
396	0.199203	0.87669	0.199203	0.870881	0.185957	0.215234
397	0.199348	0.876654	0.199348	0.870717	0.186141	0.214721
398	0.199501	0.877116	0.199501	0.871256	0.186284	0.213793
399	0.199654	0.878122	0.199654	0.872335	0.186456	0.213467
400	0.199806	0.87879	0.199806	0.87325	0.186611	0.21182
401	0.199955	0.879552	0.199955	0.874358	0.186751	0.212315
402	0.200147	0.878619	0.200147	0.873468	0.186872	0.208901
403	0.200283	0.880999	0.200283	0.87587	0.187012	0.207455
404	0.200492	0.876994	0.200492	0.871162	0.187171	0.205974
405	0.200713	0.874254	0.200713	0.868513	0.187325	0.205406
406	0.200834	0.872623	0.200834	0.866715	0.187446	0.206283
407	0.200986	0.873587	0.200986	0.867456	0.187566	0.206402
408	0.201137	0.873653	0.201137	0.867346	0.187715	0.205055
409	0.201332	0.874727	0.201332	0.86854	0.187895	0.204145
410	0.201478	0.876974	0.201478	0.870644	0.188011	0.204306
411	0.20163	0.877223	0.20163	0.871238	0.188168	0.204963
412	0.201771	0.87627	0.201771	0.870794	0.188325	0.204034
413	0.201943	0.877398	0.201943	0.87262	0.18847	0.201835
414	0.202109	0.879488	0.202109	0.875199	0.188631	0.200137
415	0.202253	0.882825	0.202253	0.879297	0.188777	0.199454
416	0.202535	0.88431	0.202535	0.881286	0.188934	0.200132
417	0.202648	0.88441	0.202648	0.881339	0.189101	0.199607
418	0.202799	0.883167	0.202799	0.880227	0.189233	0.19965
419	0.202949	0.882777	0.202949	0.880154	0.189383	0.196833
420	0.203099	0.881999	0.203099	0.879839	0.189556	0.197726
421	0.203249	0.879577	0.203249	0.877544	0.189742	0.197523
422	0.203437	0.878489	0.203437	0.876122	0.189903	0.19679
423	0.203587	0.879243	0.203587	0.877555	0.190035	0.19471
424	0.20377	0.878525	0.20377	0.876922	0.190207	0.19488
425	0.203886	0.877283	0.203886	0.875611	0.190404	0.196184
426	0.204031	0.879222	0.204031	0.87779	0.190526	0.1986
427	0.204217	0.879458	0.204217	0.877769	0.190686	0.198507
428	0.204442	0.880197	0.204442	0.878313	0.190807	0.197182
429	0.204579	0.880776	0.204579	0.878838	0.190973	0.201041
430	0.204688	0.881888	0.204688	0.879422	0.191093	0.201074
431	0.204823	0.880593	0.204823	0.878036	0.191235	0.199911
432	0.204989	0.877327	0.204989	0.874776	0.191403	0.199886
433	0.205158	0.872864	0.205158	0.870145	0.191548	0.200374
434	0.205339	0.87186	0.205339	0.869285	0.191679	0.202041
435	0.205495	0.871899	0.205495	0.869588	0.191829	0.202679
436	0.205617	0.872953	0.205617	0.871054	0.191972	0.20232
437	0.205791	0.874313	0.205791	0.872596	0.192136	0.199425
438	0.205949	0.873438	0.205949	0.871961	0.192318	0.200064
439	0.206118	0.875991	0.206118	0.874951	0.19247	0.201022
440	0.206228	0.876652	0.206228	0.875622	0.192588	0.200744
441	0.206397	0.877656	0.206397	0.876076	0.192725	0.199175
442	0.206561	0.877508	0.206561	0.875866	0.192828	0.200037
443	0.206769	0.877943	0.206769	0.876391	0.19298	0.199632
444	0.206898	0.877492	0.206898	0.875744	0.193128	0.198752
445	0.207092	0.87729	0.207092	0.875528	0.19325	0.198374
446	0.207261	0.876478	0.207261	0.874671	0.193374	0.196084
447	0.207408	0.878334	0.207408	0.876261	0.193494	0.196595
448	0.207555	0.879379	0.207555	0.877491	0.193628	0.197747
449	0.207619	0.879963	0.207619	0.878219	0.193803	0.19759
450	0.207877	0.879378	0.207877	0.877203	0.193977	0.198374
451	0.207943	0.879893	0.207943	0.877934	0.194101	0.200465
452	0.208105	0.879143	0.208105	0.877116	0.194254	0.200748
453	0.208289	0.879544	0.208289	0.876949	0.194421	0.201399
454	0.208435	0.877515	0.208435	0.874545	0.194566	0.202057
455	0.208545	0.87528	0.208545	0.872601	0.194709	0.200734
456	0.208751	0.876249	0.208751	0.873895	0.194824	0.200277
457	0.208873	0.877314	0.208873	0.87523	0.194972	0.201509
458	0.209033	0.877403	0.209033	0.875334	0.195135	0.201926
459	0.209172	0.875194	0.209172	0.873402	0.195263	0.204496
460	0.209311	0.874613	0.209311	0.873033	0.195398	0.207077
461	0.209484	0.874079	0.209484	0.872221	0.195527	0.206639
462	0.209671	0.873418	0.209671	0.871171	0.195656	0.207409
463	0.209857	0.872867	0.209857	0.870135	0.195783	0.206601
464	0.209929	0.871549	0.209929	0.868714	0.19594	0.204766
465	0.210075	0.874531	0.210075	0.871182	0.196056	0.204887
466	0.210246	0.877427	0.210246	0.873985	0.1962	0.204772
467	0.210402	0.876697	0.210402	0.873141	0.196362	0.203519
468	0.210539	0.878085	0.210539	0.874374	0.196525	0.203472
469	0.210655	0.880918	0.210655	0.877322	0.196675	0.20372
470	0.210837	0.882154	0.210837	0.878635	0.196843	0.20528
471	0.211052	0.882948	0.211052	0.879375	0.196948	0.202689
472	0.211161	0.881274	0.211161	0.877427	0.197071	0.203132
473	0.211247	0.88087	0.211247	0.877096	0.197202	0.205779
474	0.211468	0.882811	0.211468	0.87847	0.19738	0.205787
475	0.211588	0.883398	0.211588	0.878948	0.197539	0.206711
476	0.211702	0.883712	0.211702	0.879304	0.1977	0.207685
477	0.211918	0.884543	0.211918	0.880406	0.197839	0.208861
478	0.212059	0.885895	0.212059	0.881985	0.197982	0.20794
479	0.212236	0.886969	0.212236	0.883451	0.19812	0.207146
480	0.212349	0.885589	0.212349	0.88235	0.198235	0.204395
481	0.212492	0.885152	0.212492	0.882303	0.198324	0.202121
482	0.212622	0.884311	0.212622	0.881482	0.198414	0.203212
483	0.212771	0.883191	0.212771	0.880731	0.198559	0.203672
484	0.212923	0.881059	0.212923	0.87852	0.198707	0.202985
485	0.213102	0.87931	0.213102	0.876664	0.198854	0.20259
486	0.213209	0.876585	0.213209	0.873876	0.199024	0.200181
487	0.213352	0.876431	0.213352	0.87364	0.199163	0.199576
488	0.213495	0.875353	0.213495	0.872714	0.199296	0.201028
489	0.213648	0.873557	0.213648	0.870932	0.199443	0.200562
490	0.213765	0.870647	0.213765	0.86829	0.199575	0.200135
491	0.213945	0.866923	0.213945	0.864073	0.199697	0.198623
492	0.214065	0.866499	0.214065	0.863546	0.199815	0.196003
493	0.214208	0.870508	0.214208	0.867824	0.199971	0.194969
494	0.21435	0.87112	0.21435	0.868049	0.200091	0.192837
495	0.214492	0.870535	0.214492	0.867536	0.200221	0.192548
496	0.21467	0.873763	0.21467	0.870451	0.200355	0.192521
497	0.214841	0.877094	0.214841	0.873748	0.200487	0.191769
498	0.214954	0.879379	0.214954	0.875513	0.200605	0.189874
499	0.215096	0.881142	0.215096	0.877242	0.200759	0.189289
500	0.215238	0.881206	0.215238	0.877026	0.200906	0.187875
501	0.215379	0.886606	0.215379	0.882656	0.201068	0.186947
502	0.21549	0.886939	0.21549	0.883041	0.201184	0.184583
503	0.215662	0.883542	0.215662	0.879675	0.201275	0.184909
504	0.215768	0.882247	0.215768	0.878314	0.201405	0.186885
505	0.215962	0.882657	0.215962	0.878464	0.201533	0.18449
506	0.216086	0.883442	0.216086	0.879809	0.201686	0.183926
507	0.216195	0.878917	0.216195	0.875211	0.201834	0.183161
508	0.216333	0.877489	0.216333	0.874079	0.201973	0.182359
509	0.216509	0.874556	0.216509	0.871609	0.202146	0.182793
510	0.21665	0.874757	0.21665	0.872157	0.202266	0.179218
511	0.216771	0.874907	0.216771	0.872312	0.202374	0.177549
512	0.216931	0.872256	0.216931	0.86914	0.20254	0.174875
513	0.217072	0.869124	0.217072	0.866318	0.20264	0.17371
514	0.217177	0.870664	0.217177	0.867803	0.202758	0.171893
515	0.217353	0.868447	0.217353	0.865705	0.202872	0.170785
516	0.217458	0.866162	0.217458	0.863257	0.202996	0.170041
517	0.217633	0.866456	0.217633	0.863357	0.203126	0.168938
518	0.217773	0.867344	0.217773	0.864331	0.203256	0.167245
519	0.217913	0.867926	0.217913	0.865342	0.203391	0.166202
520	0.218084	0.86795	0.218084	0.865448	0.203531	0.167429
521	0.218257	0.869621	0.218257	0.867254	0.203671	0.166602
522	0.218333	0.869466	0.218333	0.867751	0.20382	0.164018
523	0.2185	0.870508	0.2185	0.868911	0.203951	0.162348
524	0.218612	0.873312	0.218612	0.871418	0.204069	0.16125
525	0.218781	0.873055	0.218781	0.870672	0.204168	0.160509
526	0.218891	0.872005	0.218891	0.868898	0.204276	0.159835
527	0.21903	0.871125	0.21903	0.868251	0.204419	0.157167
528	0.219134	0.87189	0.219134	0.868954	0.204526	0.155628
529	0.219274	0.871848	0.219274	0.868373	0.204643	0.156315
530	0.219402	0.872702	0.219402	0.868555	0.204767	0.151181
531	0.219552	0.874789	0.219552	0.870685	0.20489	0.150587
532	0.219725	0.874491	0.219725	0.870319	0.205036	0.149381
533	0.219864	0.875265	0.219864	0.871035	0.205164	0.14721
534	0.220003	0.87437	0.220003	0.870567	0.205295	0.145748
535	0.220108	0.871768	0.220108	0.868349	0.205402	0.144426
536	0.220245	0.871239	0.220245	0.867766	0.205559	0.14234
537	0.220413	0.874207	0.220413	0.870561	0.205715	0.142995
538	0.220522	0.875239	0.220522	0.871282	0.205876	0.1456
539	0.220695	0.874455	0.220695	0.870343	0.206017	0.14495
540	0.220798	0.873174	0.220798	0.869084	0.206144	0.144338
541	0.220969	0.873904	0.220969	0.87023	0.206252	0.142856
542	0.221109	0.874147	0.221109	0.869963	0.206361	0.144883
543	0.221212	0.874278	0.221212	0.870142	0.206471	0.144993
544	0.22135	0.875479	0.22135	0.872235	0.206647	0.144643
545	0.221522	0.872649	0.221522	0.869151	0.206801	0.144363
546	0.221625	0.87393	0.221625	0.870184	0.20693	0.145987
547	0.221763	0.872442	0.221763	0.869143	0.207064	0.146158
548	0.221901	0.871707	0.221901	0.868324	0.207174	0.147141
549	0.222038	0.871498	0.222038	0.868371	0.207294	0.146133
550	0.222141	0.872945	0.222141	0.869533	0.207397	0.144202
551	0.222312	0.876633	0.222312	0.873298	0.207502	0.141543
552	0.22245	0.877014	0.22245	0.873898	0.207631	0.138289
553	0.222587	0.875569	0.222587	0.872821	0.20779	0.136271
554	0.222706	0.876053	0.222706	0.873036	0.20794	0.133609
555	0.222811	0.877727	0.222811	0.874685	0.208058	0.132664
556	0.222967	0.877037	0.222967	0.874169	0.208153	0.130656
557	0.223168	0.876146	0.223168	0.873696	0.208253	0.129824
558	0.223271	0.874919	0.223271	0.872101	0.208375	0.129711
559	0.223407	0.874829	0.223407	0.871398	0.208489	0.128309
560	0.223521	0.877543	0.223521	0.874005	0.208593	0.12653
561	0.22368	0.876167	0.22368	0.872795	0.2087	0.123288
562	0.223782	0.87475	0.223782	0.871134	0.208817	0.122041
563	0.223864	0.874013	0.223864	0.870491	0.208938	0.120367
564	0.223987	0.876853	0.223987	0.873253	0.20911	0.121326
565	0.224123	0.876799	0.224123	0.87363	0.209241	0.122359
566	0.224293	0.875176	0.224293	0.871986	0.209359	0.122988
567	0.224395	0.876656	0.224395	0.872986	0.209473	0.120612
568	0.224531	0.878695	0.224531	0.874899	0.209599	0.121106
569	0.224664	0.877153	0.224664	0.873169	0.209725	0.121277
570	0.224802	0.87683	0.224802	0.872916	0.209828	0.121253
571	0.224926	0.875601	0.224926	0.872264	0.20994	0.119975
572	0.225046	0.873522	0.225046	0.869876	0.210075	0.122311
573	0.225209	0.873555	0.225209	0.869909	0.210201	0.122058
574	0.225344	0.87031	0.225344	0.866688	0.210316	0.122786
575	0.225446	0.868369	0.225446	0.864623	0.210451	0.123268
576	0.225615	0.867885	0.225615	0.864552	0.210589	0.121128
577	0.225716	0.868024	0.225716	0.865278	0.210693	0.120239
578	0.225854	0.868996	0.225854	0.866209	0.210842	0.116838
579	0.22601	0.869924	0.22601	0.866928	0.210941	0.115837
580	0.226131	0.872718	0.226131	0.869512	0.211039	0.114619
581	0.226271	0.875927	0.226271	0.872585	0.211145	0.116577
582	0.226458	0.878768	0.226458	0.875579	0.211217	0.114895
583	0.226552	0.879427	0.226552	0.876413	0.211349	0.113442
584	0.22666	0.876323	0.22666	0.873896	0.211512	0.113129
585	0.226794	0.874552	0.226794	0.872516	0.211633	0.109618
586	0.226929	0.872645	0.226929	0.870445	0.211761	0.108613
587	0.22703	0.871992	0.22703	0.86982	0.211865	0.109185
588	0.227164	0.871988	0.227164	0.869731	0.211981	0.108062
589	0.227265	0.872574	0.227265	0.871044	0.212122	0.105351
590	0.227466	0.872484	0.227466	0.871594	0.212242	0.104835
591	0.227538	0.870568	0.227538	0.869896	0.212355	0.10248
592	0.227686	0.873271	0.227686	0.872632	0.212497	0.100445
593	0.227767	0.873242	0.227767	0.872497	0.212637	0.0996786
594	0.227868	0.871965	0.227868	0.870859	0.212745	0.0965171
595	0.228035	0.873243	0.228035	0.871661	0.212863	0.093084
596	0.228169	0.871348	0.228169	0.869364	0.212975	0.091768
597	0.228319	0.864324	0.228319	0.862188	0.213093	0.0925011
598	0.228436	0.860401	0.228436	0.858227	0.213229	0.0900131
599	0.228569	0.858639	0.228569	0.856174	0.213346	0.0899454
600	0.228669	0.858385	0.228669	0.855666	0.21348	0.0884965
601	0.228836	0.86169	0.228836	0.858605	0.213603	0.0864783
602	0.228934	0.861434	0.228934	0.858684	0.213736	0.0850374
603	0.229102	0.863814	0.229102	0.861783	0.213852	0.0848274
604	0.229236	0.862147	0.229236	0.860513	0.21396	0.084061
605	0.229335	0.862547	0.229335	0.860822	0.214102	0.0799854
606	0.22942	0.864947	0.22942	0.863558	0.214223	0.0796873
607	0.229619	0.86709	0.229619	0.865765	0.214327	0.0777704
608	0.229734	0.867233	0.229734	0.866007	0.21445	0.074409
609	0.229833	0.86684	0.229833	0.865349	0.214577	0.073337
610	0.229943	0.86503	0.229943	0.863543	0.214682	0.070803
611	0.230045	0.863333	0.230045	0.861662	0.214787	0.0686405
612	0.230188	0.862119	0.230188	0.859882	0.214892	0.0669478
613	0.230339	0.863307	0.230339	0.860962	0.214987	0.0643224
614	0.230466	0.86402	0.230466	0.861664	0.215096	0.0632218
615	0.230562	0.862328	0.230562	0.86013	0.215211	0.0625982
616	0.230726	0.860657	0.230726	0.858879	0.215322	0.062813
617	0.230827	0.85838	0.230827	0.856156	0.215442	0.0621496
618	0.230959	0.854742	0.230959	0.852174	0.215601	0.0598025
619	0.231058	0.854703	0.231058	0.852091	0.215712	0.0599831
620	0.231223	0.856465	0.231223	0.853981	0.215829	0.0577862
621	0.231321	0.855693	0.231321	0.853172	0.215949	0.0540984
622	0.23142	0.856608	0.23142	0.85352	0.216046	0.0510213
623	0.231538	0.858551	0.231538	0.854973	0.216132	0.0503426
624	0.231717	0.859873	0.231717	0.855828	0.216224	0.0500645
625	0.231848	0.861148	0.231848	0.856223	0.21633	0.0480629
626	0.23198	0.862414	0.23198	0.857914	0.216462	0.0471622
627	0.232111	0.863444	0.232111	0.859394	0.216557	0.0443566
628	0.232187	0.862683	0.232187	0.859228	0.216718	0.0416515
629	0.232308	0.863611	0.232308	0.860563	0.216836	0.0409089
630	0.232407	0.863588	0.232407	0.860645	0.216918	0.038548
631	0.232538	0.865501	0.232538	0.862395	0.217011	0.038019
632	0.232659	0.866137	0.232659	0.862464	0.217134	0.0361043
633	0.2328	0.86558	0.2328	0.862123	0.21725	0.0354246
634	0.23292	0.863583	0.23292	0.860027	0.217361	0.0351971
635	0.233029	0.862843	0.233029	0.85908	0.217493	0.0350157
636	0.233165	0.863276	0.233165	0.859147	0.217568	0.0340215
637	0.233291	0.862465	0.233291	0.857905	0.217693	0.0339368
638	0.233367	0.860684	0.233367	0.855887	0.217864	0.0318393
639	0.233519	0.858906	0.233519	0.853905	0.217982	0.0295939
640	0.233683	0.854672	0.233683	0.8497	0.218109	0.0283897
641	0.233813	0.853348	0.233813	0.84797	0.218215	0.0251259
642	0.233911	0.851719	0.233911	0.846181	0.218334	0.023075
643	0.234051	0.850778	0.234051	0.844376	0.218468	0.0209679
644	0.234158	0.850566	0.234158	0.843764	0.218586	0.0163434
645	0.234334	0.850512	0.234334	0.84329	0.218698	0.0158182
646	0.234437	0.851773	0.234437	0.844363	0.218793	0.014768
647	0.234525	0.85489	0.234525	0.847256	0.21888	0.0110849
648	0.234627	0.856119	0.234627	0.848868	0.218983	0.00997775
649	0.234757	0.855242	0.234757	0.84869	0.219091	0.00612555
650	0.234887	0.857324	0.234887	0.85116	0.219198	0.00453022
651	0.234984	0.857937	0.234984	0.852638	0.219314	0.00434142
652	0.235123	0.860999	0.235123	0.856151	0.219413	0.00418619
653	0.235211	0.860951	0.235211	0.855531	0.21954	0.00274997
654	0.235276	0.861245	0.235276	0.855538	0.219632	0.0037498
655	0.23547	0.860333	0.23547	0.854533	0.219745	0.00455673
656	0.235602	0.86047	0.235602	0.854358	0.219863	0.00477938
657	0.235691	0.859752	0.235691	0.854063	0.219954	0.00664133
658	0.235891	0.860504	0.235891	0.854859	0.220054	0.00755524
659	0.235956	0.861575	0.235956	0.855853	0.220155	0.00624906
660	0.236052	0.862185	0.236052	0.856114	0.220293	0.0078431
661	0.236149	0.86249	0.236149	0.856703	0.220404	0.00746732
662	0.23626	0.860675	0.23626	0.854899	0.220519	0.00958021
663	0.236408	0.85942	0.236408	0.853464	0.220643	0.010836
664	0.236532	0.861577	0.236532	0.855451	0.220749	0.0103252
665	0.236672	0.864253	0.236672	0.858188	0.220871	0.0102238
666	0.23673	0.86091	0.23673	0.854264	0.221023	0.00974061
667	0.236923	0.858913	0.236923	0.851768	0.221183	0.00967198
668	0.23702	0.858025	0.23702	0.8507	0.221306	0.0118764
669	0.237174	0.856798	0.237174	0.849069	0.221383	0.0123503
670	0.237216	0.853859	0.237216	0.845898	0.22148	0.0127732
671	0.23739	0.849366	0.23739	0.84136	0.221585	0.0132652
672	0.237529	0.846435	0.237529	0.838023	0.221684	0.0127308
673	0.237598	0.846145	0.237598	0.837614	0.2218	0.0122102
674	0.237726	0.846644	0.237726	0.838018	0.221926	0.011204
675	0.237854	0.847255	0.237854	0.83807	0.222013	0.00842401
676	0.237983	0.847285	0.237983	0.837957	0.222118	0.00763534
677	0.238079	0.847115	0.238079	0.838002	0.222209	0.00832337
678	0.238207	0.848789	0.238207	0.840119	0.22232	0.00732478
679	0.238335	0.85034	0.238335	0.842225	0.222443	0.00862393
680	0.238371	0.849963	0.238371	0.842057	0.222538	0.00949699
681	0.238527	0.851398	0.238527	0.844077	0.222666	0.00936743
682	0.238623	0.853256	0.238623	0.846112	0.222748	0.00844092
683	0.238736	0.853798	0.238736	0.847231	0.222835	0.0101913
684	0.238876	0.850655	0.238876	0.844638	0.22294	0.0119778
685	0.239006	0.853023	0.239006	0.84703	0.223058	0.0131731
686	0.239115	0.853294	0.239115	0.846609	0.223182	0.0157158
687	0.239247	0.852739	0.239247	0.846472	0.2233	0.0142095
688	0.239361	0.849639	0.239361	0.843143	0.223397	0.013808
689	0.239484	0.846673	0.239484	0.840579	0.22354	0.0105493
690	0.239579	0.842071	0.239579	0.837059	0.223674	0.0105872
691	0.239734	0.839714	0.239734	0.834811	0.22378	0.00894868
692	0.239791	0.838663	0.239791	0.833967	0.223894	0.0082557
693	0.239884	0.835945	0.239884	0.831119	0.223977	0.00997081
694	0.240056	0.834997	0.240056	0.829747	0.224064	0.00921318
695	0.240148	0.835985	0.240148	0.830115	0.224156	0.0119024
696	0.240278	0.83524	0.240278	0.828536	0.224262	0.0143625
697	0.240374	0.835634	0.240374	0.828305	0.224362	0.0139403
698	0.240532	0.841844	0.240532	0.832734	0.224456	0.0147945
699	0.240627	0.841934	0.240627	0.832261	0.224559	0.0136654
700	0.240738	0.842168	0.240738	0.832594	0.224669	0.0141264
701	0.240882	0.842489	0.240882	0.832792	0.224755	0.0128684
702	0.240994	0.842862	0.240994	0.833631	0.224885	0.0132447
703	0.241075	0.84191	0.241075	0.833301	0.224978	0.014754
704	0.241169	0.843408	0.241169	0.835325	0.225088	0.014912
705	0.241306	0.841256	0.241306	0.833706	0.225181	0.0143843
706	0.241386	0.840498	0.241386	0.833171	0.22528	0.0158126
707	0.241513	0.838573	0.241513	0.831345	0.22538	0.01458
708	0.24163	0.840961	0.24163	0.834532	0.225493	0.013437
709	0.241765	0.842961	0.241765	0.837247	0.225606	0.01489
710	0.241806	0.845253	0.241806	0.838716	0.225701	0.0137373
711	0.242017	0.847474	0.242017	0.841076	0.225808	0.0116992
712	0.242143	0.848679	0.242143	0.842022	0.225904	0.0120528
713	0.242238	0.847789	0.242238	0.840692	0.226023	0.0104001
714	0.242329	0.84749	0.242329	0.840416	0.22615	0.0114521
715	0.242427	0.8468	0.242427	0.839678	0.226263	0.00940233
716	0.242552	0.845593	0.242552	0.837998	0.22639	0.0083267
717	0.242647	0.844189	0.242647	0.836649	0.226503	0.0059145
718	0.242804	0.841829	0.242804	0.833966	0.226615	0.00449487
719	0.242898	0.83821	0.242898	0.830607	0.226726	0.00412101
720	0.243023	0.835186	0.243023	0.827868	0.226813	0.00321556
721	0.243114	0.836047	0.243114	0.829493	0.226912	0.00282471
722	0.243201	0.840336	0.243201	0.833881	0.227014	0.00375448
723	0.243332	0.841412	0.243332	0.834937	0.22711	0.00475156
724	0.243434	0.845512	0.243434	0.838677	0.227229	0.00381737
725	0.243556	0.845285	0.243556	0.838355	0.22734	0.00264866
726	0.24366	0.847106	0.24366	0.839963	0.227421	0.00150401
727	0.243775	0.847152	0.243775	0.839229	0.227532	-0.000965109
728	0.2439	0.849811	0.2439	0.842022	0.227646	-0.00194272
729	0.244025	0.851026	0.244025	0.842349	0.227742	0.000347533
730	0.244072	0.848823	0.244072	0.839694	0.227845	0.000430282
731	0.244181	0.847912	0.244181	0.838362	0.227932	0.00125584
732	0.244313	0.841852	0.244313	0.832016	0.228032	0.000508964
733	0.244431	0.835931	0.244431	0.826713	0.228132	-0.000898264
734	0.244587	0.835294	0.244587	0.826421	0.228237	-0.0027758
735	0.244681	0.834388	0.244681	0.826548	0.228364	-0.00180308
736	0.244774	0.837148	0.244774	0.829688	0.228477	-0.00451461
737	0.244854	0.838727	0.244854	0.831669	0.228586	-0.00558895
738	0.245023	0.841293	0.245023	0.835023	0.22869	-0.00654152
739	0.245128	0.843051	0.245128	0.836653	0.22879	-0.00733496
740	0.245241	0.846315	0.245241	0.83955	0.228895	-0.00853896
741	0.245328	0.85295	0.245328	0.845732	0.228981	-0.00997266
742	0.245427	0.857035	0.245427	0.849643	0.229075	-0.0120344
743	0.245553	0.858717	0.245553	0.85022	0.229166	-0.0121443
744	0.245719	0.856382	0.245719	0.846581	0.22927	-0.0115366
745	0.2458	0.855311	0.2458	0.845254	0.229382	-0.00973163
746	0.245924	0.850879	0.245924	0.840728	0.229512	-0.0113295
747	0.246017	0.849227	0.246017	0.839151	0.229629	-0.0101654
748	0.246155	0.847799	0.246155	0.838058	0.229755	-0.0109995
749	0.246253	0.846	0.246253	0.836888	0.229841	-0.00927761
750	0.246327	0.849378	0.246327	0.840344	0.229931	-0.0085529
751	0.246419	0.849494	0.246419	0.840589	0.230048	-0.00846422
752	0.246543	0.848175	0.246543	0.83929	0.230159	-0.00901882
753	0.246636	0.851345	0.246636	0.842033	0.230266	-0.00896443
754	0.246732	0.855102	0.246732	0.845497	0.230375	-0.00799126
755	0.246821	0.857549	0.246821	0.848091	0.230461	-0.00831442
756	0.247007	0.85897	0.247007	0.849279	0.230555	-0.00778086
757	0.24709	0.858796	0.24709	0.848815	0.230648	-0.0101204
758	0.247227	0.858242	0.247227	0.84819	0.230739	-0.00950306
759	0.247305	0.855158	0.247305	0.845208	0.230856	-0.0114181
760	0.247408	0.850328	0.247408	0.840296	0.230957	-0.0117093
761	0.2475	0.85026	0.2475	0.840512	0.231057	-0.0127033
762	0.247623	0.848076	0.247623	0.839079	0.231135	-0.0133913
763	0.247737	0.849847	0.247737	0.84059	0.231223	-0.0162834
764	0.247778	0.848703	0.247778	0.839632	0.231336	-0.0166265
765	0.247992	0.851138	0.247992	0.841879	0.231433	-0.0151244
766	0.248085	0.854425	0.248085	0.845673	0.231517	-0.0165804
767	0.248208	0.855231	0.248208	0.846273	0.231613	-0.0159379
768	0.2483	0.856796	0.2483	0.848403	0.231695	-0.0188046
769	0.248392	0.859034	0.248392	0.850459	0.231772	-0.0179003
770	0.248488	0.859793	0.248488	0.851162	0.231865	-0.0195698
771	0.248591	0.860892	0.248591	0.852213	0.23197	-0.0202514
772	0.248738	0.86304	0.248738	0.854187	0.232064	-0.0208956
773	0.248817	0.861824	0.248817	0.852173	0.232163	-0.0194346
774	0.248941	0.862747	0.248941	0.853158	0.232278	-0.0187618
775	0.249014	0.864974	0.249014	0.855681	0.232389	-0.0166686
776	0.249125	0.865536	0.249125	0.856035	0.232488	-0.0164493
777	0.249219	0.867013	0.249219	0.857289	0.232606	-0.0164362
778	0.249342	0.870264	0.249342	0.860974	0.232719	-0.015615
779	0.249492	0.870769	0.249492	0.861734	0.232818	-0.0167307
780	0.249586	0.86846	0.249586	0.860376	0.23292	-0.0156533
781	0.249678	0.868643	0.249678	0.8614	0.233015	-0.0135351
782	0.249769	0.865351	0.249769	0.858757	0.233099	-0.0126569
783	0.249861	0.865504	0.249861	0.858667	0.233216	-0.0120123
784	0.249994	0.865385	0.249994	0.858575	0.233322	-0.0125036
785	0.250083	0.866522	0.250083	0.859945	0.23344	-0.0120957
786	0.250227	0.869559	0.250227	0.862009	0.233532	-0.0117542
787	0.250318	0.869703	0.250318	0.861131	0.233609	-0.0136996
788	0.25044	0.869393	0.25044	0.86027	0.233723	-0.0129669
789	0.25051	0.869475	0.25051	0.860627	0.233822	-0.0118116
790	0.250627	0.869733	0.250627	0.860325	0.233914	-0.0102585
791	0.250714	0.869905	0.250714	0.859851	0.23401	-0.00856789
792	0.250807	0.86692	0.250807	0.85699	0.234103	-0.0078116
793	0.250957	0.862585	0.250957	0.852418	0.234193	-0.00594874
794	0.251048	0.8595	0.251048	0.849901	0.234284	-0.00692841
795	0.251139	0.858914	0.251139	0.849411	0.234409	-0.00654785
796	0.251248	0.856612	0.251248	0.846983	0.23452	-0.0036798
797	0.251412	0.856507	0.251412	0.84716	0.23461	-0.00462877
798	0.251485	0.857462	0.251485	0.848059	0.234719	-0.00263895
799	0.251558	0.858331	0.251558	0.848823	0.234812	-0.00468031
800	0.251685	0.860621	0.251685	0.851483	0.234894	-0.00171709
801	0.251776	0.860089	0.251776	0.850429	0.234998	-0.000996871
802	0.251897	0.86191	0.251897	0.852834	0.235088	0.00200857
803	0.251988	0.864978	0.251988	0.856877	0.235162	0.00281052
804	0.252073	0.865627	0.252073	0.857425	0.235265	0.00254605
805	0.252169	0.86791	0.252169	0.860246	0.235368	0.00207933
806	0.252289	0.866994	0.252289	0.860035	0.235462	0.00221293
807	0.252411	0.869034	0.252411	0.861973	0.235542	0.00182425
808	0.252502	0.870185	0.252502	0.863178	0.23563	0.00369455
809	0.252596	0.867062	0.252596	0.859729	0.235749	0.00544312
810	0.25268	0.865388	0.25268	0.857574	0.235875	0.00438159
811	0.252773	0.863145	0.252773	0.855396	0.235971	0.00574962
812	0.25292	0.86106	0.25292	0.852606	0.236057	0.00601054
813	0.253015	0.858226	0.253015	0.849942	0.236143	0.0072956
814	0.253135	0.860718	0.253135	0.852705	0.236273	0.00810619
815	0.253226	0.860966	0.253226	0.852867	0.236361	0.00756161
816	0.253362	0.861143	0.253362	0.852828	0.236447	0.00830783
817	0.253466	0.863841	0.253466	0.855696	0.236555	0.0105374
818	0.253555	0.864108	0.253555	0.855838	0.236657	0.0118011
819	0.253686	0.866674	0.253686	0.858539	0.236752	0.0113432
820	0.253825	0.864324	0.253825	0.856729	0.236864	0.0135255
821	0.253857	0.863865	0.253857	0.855915	0.236952	0.0133404
822	0.253947	0.864413	0.253947	0.856658	0.237028	0.0144866
823	0.254067	0.861482	0.254067	0.854889	0.237131	0.0142983
824	0.254146	0.860044	0.254146	0.854117	0.237224	0.0113252
825	0.254307	0.858644	0.254307	0.853021	0.237321	0.00941179
826	0.254351	0.860124	0.254351	0.855234	0.237414	0.00587833
827	0.254457	0.861408	0.254457	0.857214	0.23751	0.00669424
828	0.254577	0.862049	0.254577	0.857413	0.23758	0.00815034
829	0.254697	0.861345	0.254697	0.855827	0.237661	0.00810795
830	0.254798	0.860654	0.254798	0.854362	0.237782	0.00573692
831	0.2549	0.859927	0.2549	0.852717	0.237895	0.00458211
832	0.255026	0.859645	0.255026	0.851493	0.238024	0.00264245
833	0.255056	0.858478	0.255056	0.849884	0.238125	0.00324549
834	0.255145	0.856435	0.255145	0.847052	0.238227	0.00222599
835	0.255295	0.854931	0.255295	0.845262	0.238319	0.00235235
836	0.255363	0.854309	0.255363	0.844218	0.238425	-0.000487938
837	0.255483	0.853889	0.255483	0.844255	0.238514	-0.000153929
838	0.255599	0.854899	0.255599	0.845323	0.23861	-0.000154346
839	0.255706	0.85753	0.255706	0.84832	0.238684	-0.000993252
840	0.255766	0.859635	0.255766	0.852103	0.238755	-0.00222574
841	0.255861	0.862815	0.255861	0.855287	0.238858	-5.45265e-05
842	0.255981	0.86297	0.255981	0.855583	0.238943	-0.000557533
843	0.256097	0.864186	0.256097	0.85657	0.239028	0.00206317
844	0.256144	0.863263	0.256144	0.854765	0.239134	0.00354626
845	0.256278	0.865794	0.256278	0.857359	0.239222	0.00129987
846	0.256367	0.865673	0.256367	0.856653	0.239316	0.00144536
847	0.256516	0.863937	0.256516	0.853669	0.239391	0.00176319
848	0.256694	0.862595	0.256694	0.851353	0.239478	0.000894903
849	0.256774	0.863499	0.256774	0.851472	0.239573	0.00110035
850	0.256838	0.862869	0.256838	0.850188	0.239686	-0.002082
851	0.256932	0.863467	0.256932	0.851393	0.239794	-0.00248248
852	0.256991	0.864099	0.256991	0.852498	0.239897	-0.00300242
853	0.25708	0.864399	0.25708	0.853684	0.239976	-0.00269282
854	0.257199	0.865044	0.257199	0.855089	0.240044	-0.00377175
855	0.257288	0.862393	0.257288	0.852855	0.240128	-0.00732851
856	0.257436	0.859316	0.257436	0.850004	0.240209	-0.00903369
857	0.257473	0.858848	0.257473	0.849228	0.240306	-0.0114799
858	0.257636	0.860318	0.257636	0.851274	0.240392	-0.0107697
859	0.257702	0.860412	0.257702	0.851696	0.2405	-0.0133352
860	0.257825	0.859972	0.257825	0.85047	0.240589	-0.0146212
861	0.257909	0.860841	0.257909	0.85063	0.240682	-0.0166856
862	0.257998	0.859792	0.257998	0.849066	0.240776	-0.0173475
863	0.25813	0.86175	0.25813	0.850639	0.240866	-0.0166385
864	0.258234	0.865066	0.258234	0.854066	0.240953	-0.0147777
865	0.258264	0.864473	0.258264	0.853946	0.241035	-0.016519
866	0.258382	0.864159	0.258382	0.853173	0.2411	-0.0175504
867	0.2585	0.865131	0.2585	0.854043	0.241214	-0.0166024
868	0.258588	0.864159	0.258588	0.853024	0.241319	-0.0179677
869	0.258694	0.860738	0.258694	0.850052	0.24141	-0.0157068
870	0.258825	0.858962	0.258825	0.847533	0.241521	-0.0160673
871	0.258883	0.856692	0.258883	0.84491	0.241625	-0.0177253
872	0.259036	0.854936	0.259036	0.843485	0.241737	-0.0161786
873	0.259107	0.856621	0.259107	0.844887	0.241843	-0.0144141
874	0.259207	0.856914	0.259207	0.844425	0.241935	-0.0148199
875	0.259295	0.85569	0.259295	0.844192	0.242027	-0.0170176
876	0.259346	0.858294	0.259346	0.846576	0.242124	-0.0185808
877	0.25953	0.864457	0.25953	0.852161	0.242225	-0.0165603
878	0.259608	0.863875	0.259608	0.853129	0.242301	-0.0160954
879	0.259677	0.864772	0.259677	0.854446	0.242362	-0.0159384
880	0.259801	0.864724	0.259801	0.854026	0.242446	-0.0154284
881	0.259905	0.862917	0.259905	0.851894	0.242531	-0.0165824
882	0.26	0.860385	0.26	0.849376	0.242612	-0.0166968
883	0.260088	0.857359	0.260088	0.845781	0.242701	-0.0140067
884	0.260169	0.855851	0.260169	0.843497	0.242789	-0.0136334
885	0.260287	0.851815	0.260287	0.838229	0.242883	-0.012359
886	0.260381	0.851228	0.260381	0.836794	0.242947	-0.0134008
887	0.260477	0.850955	0.260477	0.835905	0.243041	-0.0154125
888	0.26054	0.852622	0.26054	0.837734	0.243159	-0.0118674
889	0.260642	0.853989	0.260642	0.839601	0.243254	-0.0111651
890	0.260732	0.85581	0.260732	0.841398	0.243355	-0.0123741
891	0.260825	0.857804	0.260825	0.844824	0.243451	-0.0118345
892	0.260966	0.858087	0.260966	0.847127	0.24354	-0.0115751
893	0.261053	0.861384	0.261053	0.850118	0.243658	-0.0120066
894	0.261161	0.8606	0.261161	0.850259	0.243779	-0.0112033
895	0.261229	0.857421	0.261229	0.846636	0.243854	-0.0081765
896	0.261404	0.854726	0.261404	0.843715	0.243946	-0.00682902
897	0.261491	0.850996	0.261491	0.839709	0.244036	-0.00721805
898	0.26155	0.847919	0.26155	0.83546	0.24413	-0.00552305
899	0.261666	0.846289	0.261666	0.83329	0.244238	-0.00554517
900	0.261776	0.843554	0.261776	0.828467	0.244329	-0.00460661
901	0.261872	0.846694	0.261872	0.831914	0.244426	-0.00396352
902	0.261957	0.845012	0.261957	0.830584	0.244515	-0.00517137
903	0.262016	0.847409	0.262016	0.833228	0.24461	-0.00358544
904	0.262132	0.85317	0.262132	0.840174	0.244668	-0.00249356
905	0.262219	0.85374	0.262219	0.840943	0.244772	-0.00216898
906	0.262365	0.855664	0.262365	0.843494	0.244864	-0.00156227
907	0.262449	0.853856	0.262449	0.842162	0.244957	-0.000242897
908	0.262509	0.852597	0.262509	0.841251	0.245058	-0.00145788
909	0.262583	0.847942	0.262583	0.835733	0.245161	-0.00196738
910	0.262684	0.846033	0.262684	0.833718	0.245249	-0.00354581
911	0.2628	0.84644	0.2628	0.833987	0.245339	-0.00332635
912	0.262887	0.846617	0.262887	0.833224	0.245451	-0.00719134
913	0.263003	0.845786	0.263003	0.832112	0.245528	-0.00639302
914	0.26309	0.848959	0.26309	0.835262	0.245606	-0.00445408
915	0.263148	0.848604	0.263148	0.834944	0.2457	-0.00552117
916	0.263293	0.850417	0.263293	0.836494	0.245762	-0.00629332
917	0.26338	0.853138	0.26338	0.83909	0.245836	-0.00539741
918	0.263495	0.850836	0.263495	0.836406	0.245917	-0.0067778
919	0.263524	0.852288	0.263524	0.838013	0.245994	-0.00593991
920	0.263611	0.854616	0.263611	0.841649	0.246085	-0.00358717
921	0.263756	0.854663	0.263756	0.841298	0.246163	-0.0051763
922	0.263842	0.854955	0.263842	0.841989	0.246248	-0.00657831
923	0.263958	0.856175	0.263958	0.843799	0.246311	-0.00744536
924	0.264057	0.856322	0.264057	0.84358	0.246395	-0.00971171
925	0.264119	0.857734	0.264119	0.845826	0.24648	-0.00941277
926	0.264227	0.856286	0.264227	0.844019	0.246597	-0.00794298
927	0.264304	0.855287	0.264304	0.843088	0.24667	-0.00528678
928	0.264449	0.851829	0.264449	0.839217	0.246759	-0.00551703
929	0.264533	0.851285	0.264533	0.838312	0.246875	-0.00723847
930	0.264564	0.849267	0.264564	0.835814	0.246951	-0.00880936
931	0.264708	0.848156	0.264708	0.834299	0.247039	-0.00740379
932	0.264794	0.847551	0.264794	0.834406	0.247139	-0.0062756
933	0.264881	0.84687	0.264881	0.834509	0.247225	-0.00372481
934	0.264997	0.845296	0.264997	0.834085	0.24731	-0.00478526
935	0.265136	0.844815	0.265136	0.83366	0.24739	-0.0035214
936	0.265209	0.845955	0.265209	0.835585	0.247479	-0.00336008
937	0.265312	0.847489	0.265312	0.836897	0.24758	-0.00215076
938	0.265398	0.845678	0.265398	0.834537	0.247681	-0.000341881
939	0.265485	0.844857	0.265485	0.833017	0.247745	-0.000294746
940	0.265571	0.845198	0.265571	0.832974	0.24782	-4.9941e-05
941	0.265638	0.843007	0.265638	0.830003	0.247885	0.00224111
942	0.265764	0.844643	0.265764	0.83222	0.247989	0.00102247
943	0.265834	0.842575	0.265834	0.829403	0.248091	0.000117436
944	0.265925	0.843924	0.265925	0.831395	0.248169	-0.000720349
945	0.266034	0.844223	0.266034	0.832669	0.248251	-0.000696513
946	0.266144	0.840687	0.266144	0.829693	0.248327	-0.00010158
947	0.26624	0.841427	0.26624	0.831777	0.248407	0.000118339
948	0.266288	0.84143	0.266288	0.832447	0.24849	0.00180291
949	0.266373	0.844497	0.266373	0.835957	0.248568	-0.00157229
950	0.266516	0.847339	0.266516	0.838478	0.248649	-0.00411989
951	0.266602	0.844088	0.266602	0.834329	0.248739	-0.00252178
952	0.266649	0.843415	0.266649	0.833164	0.248844	-0.00410738
953	0.266745	0.84374	0.266745	0.832543	0.248938	-0.00515709
954	0.26686	0.841952	0.26686	0.831796	0.249035	-0.00523133
955	0.266974	0.843103	0.266974	0.833214	0.249147	-0.00436018
956	0.267031	0.842561	0.267031	0.832176	0.249242	-0.00185667
957	0.267174	0.841936	0.267174	0.831554	0.249311	0.000525201
958	0.267231	0.843	0.267231	0.832271	0.249392	-0.000335354
959	0.267323	0.842475	0.267323	0.830744	0.249469	-0.00162911
960	0.26741	0.844665	0.26741	0.83218	0.249554	-0.00110415
961	0.267516	0.844471	0.267516	0.832081	0.24967	-9.35598e-05
962	0.267585	0.845876	0.267585	0.833092	0.249783	0.00135465
963	0.267673	0.849974	0.267673	0.8375	0.249876	0.00269443
964	0.267858	0.852299	0.267858	0.839745	0.249958	0.00235691
965	0.267915	0.848886	0.267915	0.837034	0.250039	0.00230835
966	0.267972	0.850512	0.267972	0.838592	0.250113	0.00247079
967	0.268085	0.851914	0.268085	0.841371	0.250215	0.00362122
968	0.268171	0.850622	0.268171	0.840521	0.250327	0.00468595
969	0.268312	0.849981	0.268312	0.839596	0.25042	0.006266
970	0.26835	0.849198	0.26835	0.839093	0.250504	0.0067862
971	0.268426	0.848473	0.268426	0.837759	0.250576	0.00633148
972	0.26854	0.847726	0.26854	0.836651	0.250676	0.00837443
973	0.268597	0.846186	0.268597	0.833752	0.250763	0.0077313
974	0.268682	0.845785	0.268682	0.832571	0.250842	0.00571483
975	0.268824	0.843291	0.268824	0.830068	0.250936	0.00667981
976	0.268909	0.843981	0.268909	0.830198	0.251001	0.00921659
977	0.268994	0.842301	0.268994	0.829101	0.25108	0.00986461
978	0.269097	0.844796	0.269097	0.832084	0.251158	0.0100192
979	0.269204	0.844633	0.269204	0.833236	0.251237	0.0122523
980	0.269277	0.846853	0.269277	0.835668	0.251325	0.0125764
981	0.269362	0.847806	0.269362	0.837276	0.251428	0.0120785
982	0.269447	0.845184	0.269447	0.834514	0.251521	0.0138262
983	0.269569	0.847329	0.269569	0.836913	0.251595	0.0126305
984	0.269673	0.844337	0.269673	0.834051	0.251674	0.0128602
985	0.269702	0.844847	0.269702	0.834641	0.25176	0.0133724
986	0.269789	0.8458	0.269789	0.834889	0.251826	0.0121536
987	0.269928	0.845758	0.269928	0.83377	0.251902	0.0124536
988	0.270012	0.847699	0.270012	0.834285	0.251993	0.012865
989	0.270041	0.847618	0.270041	0.834151	0.252062	0.0125723
990	0.270174	0.846578	0.270174	0.832187	0.252147	0.0117801
991	0.270266	0.849784	0.270266	0.835051	0.252232	0.011043
992	0.270374	0.853563	0.270374	0.83869	0.252326	0.0109294
993	0.270474	0.853311	0.270474	0.837726	0.252399	0.010715
994	0.2706	0.85491	0.2706	0.839058	0.252472	0.0115638
995	0.270689	0.856796	0.270689	0.840203	0.252572	0.0108116
996	0.270717	0.85837	0.270717	0.842151	0.252658	0.0109891
997	0.270824	0.855746	0.270824	0.839016	0.252725	0.0112754
998	0.270934	0.856303	0.270934	0.839527	0.252804	0.0101483
999	0.27102	0.858991	0.27102	0.841819	0.252905	0.00987226
1000	0.271092	0.860163	0.271092	0.843869	0.252982	0.00960168
1001	0.271168	0.86055	0.271168	0.844673	0.253087	0.00910176
1002	0.27128	0.859961	0.27128	0.845166	0.253192	0.00861572
1003	0.271332	0.860948	0.271332	0.846653	0.253274	0.00937078
1004	0.271393	0.859947	0.271393	0.845979	0.253351	0.00918694
1005	0.271519	0.858275	0.271519	0.844273	0.25344	0.00972921
1006	0.271589	0.857174	0.271589	0.84416	0.253515	0.00819223
1007	0.271701	0.855399	0.271701	0.840937	0.253597	0.00689544
1008	0.271789	0.854978	0.271789	0.8411	0.253697	0.00660973
1009	0.271926	0.852818	0.271926	0.838687	0.253785	0.00764398
1010	0.271973	0.851756	0.271973	0.837199	0.253869	0.00721504
1011	0.272038	0.851887	0.272038	0.836228	0.253943	0.00667766
1012	0.27215	0.852536	0.27215	0.837032	0.254019	0.00646996
1013	0.272225	0.851226	0.272225	0.836483	0.254093	0.00854298
1014	0.272374	0.851102	0.272374	0.836932	0.25417	0.0100481
1015	0.272449	0.851232	0.272449	0.8372	0.254266	0.00716765
1016	0.27252	0.85493	0.27252	0.841629	0.254339	0.00921978
1017	0.272626	0.856027	0.272626	0.84205	0.254425	0.0129328
1018	0.27271	0.854145	0.27271	0.839072	0.254515	0.0134
1019	0.272822	0.858442	0.272822	0.841212	0.254597	0.0157192
1020	0.272905	0.857431	0.272905	0.839979	0.254701	0.0137228
1021	0.272961	0.855867	0.272961	0.838602	0.254788	0.0113859
1022	0.273045	0.855382	0.273045	0.837819	0.254848	0.0095789
1023	0.273157	0.856287	0.273157	0.83864	0.254923	0.0101333
1024	0.273293	0.858285	0.273293	0.839603	0.255012	0.00868984
1025	0.273361	0.860524	0.273361	0.841165	0.255086	0.00878031
1026	0.273447	0.861548	0.273447	0.843253	0.255154	0.00994106
1027	0.273491	0.862797	0.273491	0.844491	0.255229	0.00775983
1028	0.273618	0.865832	0.273618	0.847546	0.255333	0.00802528
1029	0.273714	0.866085	0.273714	0.847539	0.255422	0.00669582
1030	0.273742	0.867963	0.273742	0.849243	0.255528	0.00731152
1031	0.273826	0.867566	0.273826	0.848581	0.255619	0.00938
1032	0.273954	0.8698	0.273954	0.850063	0.255698	0.00948164
1033	0.274048	0.868628	0.274048	0.849099	0.255765	0.00754286
1034	0.27416	0.869918	0.27416	0.850466	0.255846	0.00634801
1035	0.274215	0.869674	0.274215	0.850116	0.255925	0.0078835
1036	0.274299	0.870943	0.274299	0.852424	0.255992	0.00713428
1037	0.274382	0.871164	0.274382	0.852497	0.256052	0.00596348
1038	0.274493	0.875285	0.274493	0.856566	0.256113	0.0037274
1039	0.274574	0.87695	0.274574	0.85837	0.256209	0.00350272
1040	0.274632	0.877881	0.274632	0.859092	0.25631	0.00315281
1041	0.274715	0.877359	0.274715	0.858427	0.256384	0.00353098
1042	0.274799	0.870381	0.274799	0.852663	0.256449	0.00423297
1043	0.274882	0.869203	0.274882	0.852151	0.256547	0.00468951
1044	0.274971	0.86877	0.274971	0.852749	0.256631	0.0049084
1045	0.275076	0.867397	0.275076	0.851406	0.256704	0.00485967
1046	0.275159	0.866593	0.275159	0.84966	0.256787	0.00413984
1047	0.275269	0.867003	0.275269	0.850074	0.256881	0.00634394
1048	0.275325	0.867206	0.275325	0.849624	0.256969	0.00525965
1049	0.275408	0.869178	0.275408	0.853196	0.257063	0.00270714
1050	0.275547	0.873173	0.275547	0.856753	0.257136	0.00324522
1051	0.27563	0.872959	0.27563	0.856802	0.257202	0.00382655
1052	0.275713	0.875348	0.275713	0.858605	0.257291	0.00377159
1053	0.275823	0.876318	0.275823	0.858813	0.257369	0.00421845
1054	0.275897	0.874442	0.275897	0.857014	0.257453	0.00530461
1055	0.275962	0.873936	0.275962	0.856772	0.257563	0.00753903
1056	0.276044	0.871763	0.276044	0.854794	0.257652	0.00612809
1057	0.276155	0.870706	0.276155	0.852839	0.257744	0.00629853
1058	0.276227	0.868607	0.276227	0.849868	0.257841	0.00489676
1059	0.276293	0.866797	0.276293	0.846381	0.257895	0.00652862
1060	0.276403	0.864802	0.276403	0.843084	0.25796	0.00754127
1061	0.276486	0.865673	0.276486	0.84353	0.258033	0.00899307
1062	0.276596	0.866678	0.276596	0.845355	0.25812	0.00846791
1063	0.276651	0.865731	0.276651	0.844542	0.2582	0.00923565
1064	0.276734	0.866836	0.276734	0.846233	0.258269	0.00966028
1065	0.276817	0.867046	0.276817	0.847085	0.258342	0.0122328
1066	0.276927	0.867184	0.276927	0.849204	0.258436	0.0121823
1067	0.277033	0.869334	0.277033	0.851051	0.258521	0.0132444
1068	0.277065	0.868477	0.277065	0.850533	0.258607	0.0104183
1069	0.277175	0.869441	0.277175	0.851606	0.258697	0.00866152
1070	0.277312	0.870475	0.277312	0.852841	0.258761	0.00910267
1071	0.277367	0.87053	0.277367	0.853112	0.258832	0.00809207
1072	0.277463	0.872871	0.277463	0.855633	0.258914	0.00695022
1073	0.277532	0.87036	0.277532	0.851782	0.259007	0.0068652
1074	0.277614	0.870929	0.277614	0.852465	0.25909	0.00650265
1075	0.277697	0.870396	0.277697	0.852067	0.259195	0.00776693
1076	0.277779	0.870835	0.277779	0.852547	0.25927	0.00622037
1077	0.277908	0.87242	0.277908	0.852549	0.25933	0.00558016
1078	0.277944	0.873148	0.277944	0.853428	0.259414	0.00611009
1079	0.278026	0.872019	0.278026	0.852633	0.259486	0.00798742
1080	0.278136	0.871975	0.278136	0.852634	0.259567	0.00719173
1081	0.278191	0.870791	0.278191	0.850214	0.259657	0.00836574
1082	0.278273	0.871292	0.278273	0.851902	0.259755	0.00759984
1083	0.278355	0.871332	0.278355	0.853146	0.25985	0.00647064
1084	0.27845	0.870511	0.27845	0.852921	0.259918	0.00698879
1085	0.278574	0.868992	0.278574	0.851507	0.259994	0.00357684
1086	0.278672	0.867686	0.278672	0.851845	0.260083	0.00210359
1087	0.278711	0.86687	0.278711	0.851561	0.260163	0.00298742
1088	0.278835	0.867975	0.278835	0.853009	0.260245	0.00152333
1089	0.278902	0.869144	0.278902	0.853058	0.260321	0.00201281
1090	0.279012	0.868634	0.279012	0.851647	0.260409	-6.19914e-06
1091	0.279039	0.868943	0.279039	0.851605	0.260478	-0.00252155
1092	0.279121	0.869699	0.279121	0.852241	0.260566	-0.00190049
1093	0.27925	0.869457	0.27925	0.851462	0.260637	-0.000455615
1094	0.279339	0.871619	0.279339	0.852863	0.26071	-0.000442577
1095	0.279448	0.870412	0.279448	0.85105	0.260788	-0.00210437
1096	0.279503	0.869537	0.279503	0.850582	0.26088	-0.00195441
1097	0.279585	0.866629	0.279585	0.846608	0.260955	-0.00515443
1098	0.279667	0.867867	0.279667	0.847798	0.261033	-0.00581184
1099	0.279701	0.868112	0.279701	0.848284	0.261101	-0.00433926
1100	0.279803	0.866768	0.279803	0.847868	0.26118	-0.0051265
1101	0.279912	0.864342	0.279912	0.845333	0.261267	-0.00572803
1102	0.279994	0.861416	0.279994	0.841768	0.261321	-0.00325083
1103	0.280075	0.858518	0.280075	0.838662	0.261396	-0.00327249
1104	0.280132	0.855463	0.280132	0.836461	0.26146	-0.00393304
1105	0.280239	0.853703	0.280239	0.835894	0.261529	-0.00723436
1106	0.280335	0.853503	0.280335	0.836771	0.261608	-0.0108127
1107	0.280429	0.852734	0.280429	0.837696	0.261699	-0.00825681
1108	0.280538	0.851378	0.280538	0.836165	0.261786	-0.00891748
1109	0.280613	0.853059	0.280613	0.837371	0.261851	-0.00942536
1110	0.280674	0.854913	0.280674	0.839008	0.261942	-0.00811875
1111	0.280755	0.855416	0.280755	0.839881	0.262016	-0.00813875
1112	0.280809	0.855844	0.280809	0.838876	0.262095	-0.00614625
1113	0.280891	0.855588	0.280891	0.838376	0.262182	-0.00493266
1114	0.280999	0.856988	0.280999	0.83908	0.262273	-0.00474252
1115	0.281131	0.855352	0.281131	0.836008	0.262363	-0.0057812
1116	0.281216	0.856189	0.281216	0.836486	0.262452	-0.00446626
1117	0.281298	0.856489	0.281298	0.834973	0.262514	-0.00509044
1118	0.281325	0.856295	0.281325	0.83469	0.262609	-0.00893392
1119	0.281433	0.858743	0.281433	0.837149	0.262697	-0.00895587
1120	0.281542	0.861503	0.281542	0.839425	0.262786	-0.0102555
1121	0.281623	0.861743	0.281623	0.840184	0.262856	-0.00984125
1122	0.281704	0.861073	0.281704	0.838665	0.262924	-0.0101731
1123	0.281758	0.860274	0.281758	0.837666	0.262981	-0.00957846
1124	0.281866	0.856876	0.281866	0.834078	0.263035	-0.0100423
1125	0.281947	0.854571	0.281947	0.831547	0.263096	-0.0116228
1126	0.281984	0.853323	0.281984	0.831626	0.263162	-0.0107125
1127	0.28211	0.852365	0.28211	0.830676	0.263234	-0.0139681
1128	0.282174	0.850058	0.282174	0.830037	0.263325	-0.013971
1129	0.282272	0.849571	0.282272	0.829204	0.263409	-0.0124947
1130	0.282326	0.849549	0.282326	0.828329	0.263467	-0.010971
1131	0.28239	0.849639	0.28239	0.828343	0.263528	-0.00953001
1132	0.282515	0.849347	0.282515	0.828083	0.263608	-0.010303
1133	0.282596	0.853376	0.282596	0.832432	0.263678	-0.0100226
1134	0.28268	0.854294	0.28268	0.833539	0.263769	-0.0097416
1135	0.282758	0.853142	0.282758	0.834239	0.263843	-0.0105255
1136	0.282838	0.852409	0.282838	0.833363	0.26392	-0.0106976
1137	0.282919	0.853194	0.282919	0.834575	0.264004	-0.010555
1138	0.282981	0.85572	0.282981	0.836688	0.264095	-0.00791411
1139	0.283054	0.855816	0.283054	0.83721	0.264178	-0.00377762
1140	0.283162	0.851926	0.283162	0.834509	0.26426	-0.00373549
1141	0.283243	0.85211	0.283243	0.834758	0.264328	-0.00334647
1142	0.283345	0.848672	0.283345	0.831601	0.264402	-0.00307579
1143	0.283387	0.846742	0.283387	0.829015	0.264474	-0.00523416
1144	0.283485	0.845054	0.283485	0.827182	0.264561	-0.00531812
1145	0.283592	0.84656	0.283592	0.828002	0.264663	-0.0060553
1146	0.283673	0.847229	0.283673	0.828361	0.264742	-0.00530172
1147	0.283791	0.8472	0.283791	0.827486	0.264822	-0.00411034
1148	0.283861	0.84292	0.283861	0.822884	0.264913	-0.00756898
1149	0.283915	0.84348	0.283915	0.823031	0.264982	-0.00790022
1150	0.284022	0.847042	0.284022	0.824447	0.26505	-0.00561733
1151	0.28409	0.848444	0.28409	0.825187	0.265132	-0.00409038
1152	0.284202	0.850526	0.284202	0.826742	0.265201	-0.00194815
1153	0.284263	0.850247	0.284263	0.826749	0.265265	-0.00131184
1154	0.284317	0.849491	0.284317	0.826542	0.265339	0.00100408
1155	0.284425	0.852666	0.284425	0.829644	0.265436	0.00143298
1156	0.28453	0.853625	0.28453	0.83021	0.265524	0.000576244
1157	0.284559	0.853941	0.284559	0.829379	0.265605	0.00131279
1158	0.284666	0.853462	0.284666	0.8296	0.265688	0.00106902
1159	0.284773	0.855763	0.284773	0.83113	0.265765	0.00318797
1160	0.284853	0.853689	0.284853	0.829499	0.265853	0.00190297
1161	0.284933	0.850254	0.284933	0.825675	0.265923	0.00138425
1162	0.285	0.850423	0.285	0.825507	0.26602	-0.000343919
1163	0.285094	0.848711	0.285094	0.825183	0.266074	0.00102346
1164	0.285174	0.846228	0.285174	0.823363	0.266126	0.00267436
1165	0.285206	0.845689	0.285206	0.823576	0.266194	0.00138237
1166	0.285304	0.846271	0.285304	0.823842	0.266266	0.000420454
1167	0.285388	0.846097	0.285388	0.823249	0.266353	0.00125461
1168	0.285495	0.846821	0.285495	0.822619	0.266423	-0.00126654
1169	0.285521	0.847818	0.285521	0.823255	0.266484	0.00183782
1170	0.285622	0.846527	0.285622	0.8196	0.266567	0.00221157
1171	0.285735	0.847219	0.285735	0.819948	0.266642	0.000783262
1172	0.285762	0.848123	0.285762	0.821353	0.266759	0.00340022
1173	0.285842	0.846964	0.285842	0.818044	0.266845	0.00488109
1174	0.285975	0.848769	0.285975	0.819642	0.266915	0.00228215
1175	0.286055	0.850999	0.286055	0.821098	0.267006	0.00388801
1176	0.286135	0.848873	0.286135	0.819016	0.267071	0.00505612
1177	0.286171	0.849146	0.286171	0.819804	0.267137	0.00763388
1178	0.286268	0.850349	0.286268	0.821172	0.267208	0.00951823
1179	0.286401	0.851216	0.286401	0.820283	0.267286	0.00971803
1180	0.286455	0.851859	0.286455	0.819399	0.267363	0.00613645
1181	0.286534	0.852171	0.286534	0.820901	0.267437	0.00589064
1182	0.286614	0.852703	0.286614	0.821513	0.267529	0.00289418
1183	0.286692	0.85426	0.286692	0.823467	0.267598	0.00454248
1184	0.286774	0.852234	0.286774	0.820813	0.26767	0.0036791
1185	0.286854	0.849765	0.286854	0.817666	0.267737	0.00400434
1186	0.286944	0.850258	0.286944	0.818157	0.267812	0.00434595
1187	0.287013	0.847667	0.287013	0.814792	0.267914	0.00452443
1188	0.287107	0.848546	0.287107	0.81367	0.267989	0.00422269
1189	0.287199	0.849952	0.287199	0.815275	0.268056	0.00517994
1190	0.287252	0.848153	0.287252	0.814112	0.268115	0.00288937
1191	0.287332	0.850778	0.287332	0.8167	0.268181	0.00255986
1192	0.287411	0.851208	0.287411	0.815833	0.268258	0.00485139
1193	0.287456	0.853123	0.287456	0.817544	0.26835	0.00447299
1194	0.28754	0.852172	0.28754	0.817543	0.268432	0.00296489
1195	0.28765	0.852988	0.28765	0.820592	0.268492	-0.000334061
1196	0.287729	0.851114	0.287729	0.817729	0.268549	-0.000432745
1197	0.287809	0.850962	0.287809	0.818624	0.268616	0.00026165
1198	0.287888	0.848261	0.287888	0.816366	0.268694	0.00055163
1199	0.287968	0.848387	0.287968	0.815767	0.268767	0.000189377
1200	0.288074	0.846944	0.288074	0.815661	0.26883	-0.000783628
1201	0.288153	0.846849	0.288153	0.814211	0.268922	-0.00101715
1202	0.288228	0.846649	0.288228	0.813784	0.26899	0.000164091
1203	0.288285	0.846383	0.288285	0.813637	0.269044	-0.00352321
1204	0.288365	0.846837	0.288365	0.813155	0.269104	-0.00390103
1205	0.288468	0.846607	0.288468	0.812191	0.26918	-0.00392159
1206	0.288523	0.845928	0.288523	0.811114	0.269257	-0.00450966
1207	0.288624	0.849885	0.288624	0.814758	0.269325	-0.00321804
1208	0.288708	0.852432	0.288708	0.818499	0.269404	-0.00519025
1209	0.288787	0.85239	0.288787	0.81862	0.269492	-0.00300389
1210	0.2889	0.8568	0.2889	0.823227	0.269574	-0.00272298
1211	0.288934	0.859042	0.288934	0.826626	0.269654	-0.00699906
1212	0.288999	0.859198	0.288999	0.828139	0.269728	-0.00696038
1213	0.289104	0.860158	0.289104	0.828631	0.269804	-0.00822208
1214	0.289188	0.859233	0.289188	0.826616	0.269877	-0.0117458
1215	0.289236	0.858448	0.289236	0.824803	0.269961	-0.0103648
1216	0.289315	0.857072	0.289315	0.824336	0.270046	-0.00924946
1217	0.289391	0.855483	0.289391	0.820697	0.270113	-0.0103158
1218	0.289499	0.853309	0.289499	0.816803	0.270179	-0.00931975
1219	0.289578	0.851748	0.289578	0.814195	0.270231	-0.00988673
1220	0.289631	0.852215	0.289631	0.813865	0.2703	-0.013396
1221	0.289751	0.853909	0.289751	0.81579	0.270364	-0.0155646
1222	0.289816	0.85422	0.289816	0.817051	0.27043	-0.0186364
1223	0.289868	0.854359	0.289868	0.817237	0.270511	-0.0184042
1224	0.289973	0.855533	0.289973	0.819075	0.270588	-0.0200372
1225	0.290052	0.854298	0.290052	0.819107	0.270664	-0.019597
1226	0.290177	0.852103	0.290177	0.816731	0.270747	-0.0195592
1227	0.290248	0.850552	0.290248	0.815332	0.270827	-0.0188332
1228	0.290288	0.854126	0.290288	0.821033	0.27089	-0.0171981
1229	0.290367	0.851475	0.290367	0.819226	0.270968	-0.0151637
1230	0.290408	0.851104	0.290408	0.817371	0.271059	-0.0180831
1231	0.290498	0.851117	0.290498	0.816048	0.271129	-0.0172886
1232	0.290577	0.85023	0.290577	0.81578	0.271203	-0.0183221
1233	0.290656	0.850036	0.290656	0.814695	0.271276	-0.0191402
1234	0.290722	0.851846	0.290722	0.815651	0.271344	-0.0194231
1235	0.290813	0.850148	0.290813	0.813569	0.271416	-0.0172018
1236	0.290892	0.852031	0.290892	0.815465	0.271501	-0.0163454
1237	0.290966	0.85284	0.290966	0.816161	0.271576	-0.0164596
1238	0.291049	0.850388	0.291049	0.814572	0.271651	-0.0146574
1239	0.291128	0.848721	0.291128	0.812821	0.271725	-0.0143509
1240	0.291206	0.848376	0.291206	0.814111	0.271784	-0.015645
1241	0.291252	0.850368	0.291252	0.819306	0.271849	-0.0163349
1242	0.291369	0.851022	0.291369	0.819771	0.271915	-0.0173725
1243	0.291468	0.848687	0.291468	0.815459	0.271975	-0.0176924
1244	0.291546	0.84838	0.291546	0.815675	0.272036	-0.0163323
1245	0.291625	0.845645	0.291625	0.811452	0.272113	-0.0183057
1246	0.291677	0.8447	0.291677	0.810319	0.272176	-0.0159963
1247	0.291756	0.843831	0.291756	0.808232	0.272257	-0.0149999
1248	0.291842	0.843356	0.291842	0.806633	0.272331	-0.0153191
1249	0.291927	0.843769	0.291927	0.808508	0.272408	-0.0132808
1250	0.291965	0.847462	0.291965	0.812521	0.272498	-0.0131866
1251	0.292069	0.8476	0.292069	0.814285	0.272563	-0.0159643
1252	0.29215	0.84936	0.29215	0.815432	0.272635	-0.0132403
1253	0.292252	0.849299	0.292252	0.814763	0.27271	-0.0118888
1254	0.29233	0.851226	0.29233	0.817494	0.272781	-0.00963575
1255	0.292382	0.851213	0.292382	0.816564	0.272862	-0.0105552
1256	0.29246	0.851847	0.29246	0.817571	0.272936	-0.00967016
1257	0.292539	0.85347	0.292539	0.818867	0.273008	-0.00892556
1258	0.292669	0.853592	0.292669	0.818268	0.273076	-0.00764014
1259	0.292721	0.854714	0.292721	0.819478	0.273144	-0.00661872
1260	0.292779	0.854649	0.292779	0.821191	0.27323	-0.00635977
1261	0.292877	0.85325	0.292877	0.820214	0.273316	-0.00387929
1262	0.292929	0.853835	0.292929	0.822158	0.273387	-0.00095919
1263	0.293076	0.853605	0.293076	0.822975	0.273467	0.00132951
1264	0.293111	0.852298	0.293111	0.821063	0.273543	0.00262631
1265	0.293163	0.852016	0.293163	0.820291	0.273625	0.00038558
1266	0.293293	0.853079	0.293293	0.82098	0.273705	0.00172462
1267	0.293341	0.851652	0.293341	0.819388	0.27378	0.00296878
1268	0.293397	0.850001	0.293397	0.817828	0.273844	0.00316779
1269	0.293501	0.850301	0.293501	0.815353	0.273922	0.00690559
1270	0.293553	0.851241	0.293553	0.815037	0.273998	0.00667319
1271	0.293631	0.850427	0.293631	0.813029	0.274075	0.00811339
1272	0.293701	0.849717	0.293701	0.813444	0.274175	0.010111
1273	0.293767	0.849541	0.293767	0.81337	0.274234	0.00945158
1274	0.29383	0.848277	0.29383	0.811579	0.2743	0.00716814
1275	0.293943	0.849164	0.293943	0.811907	0.274368	0.0112255
1276	0.29402	0.849017	0.29402	0.812677	0.274435	0.0115646
1277	0.294046	0.848571	0.294046	0.812536	0.274492	0.0131805
1278	0.294145	0.847929	0.294145	0.811889	0.274549	0.0131381
1279	0.294211	0.84874	0.294211	0.814633	0.27462	0.0121802
1280	0.29431	0.8497	0.29431	0.817035	0.274716	0.0125159
1281	0.294375	0.849062	0.294375	0.815231	0.27481	0.0127807
1282	0.294461	0.848808	0.294461	0.812355	0.274885	0.0115188
1283	0.294561	0.849634	0.294561	0.813686	0.274943	0.0137344
1284	0.294626	0.849489	0.294626	0.81273	0.275009	0.0136836
1285	0.294668	0.848528	0.294668	0.811452	0.275061	0.0119416
1286	0.29475	0.850083	0.29475	0.810557	0.275121	0.0119091
1287	0.294841	0.850183	0.294841	0.807418	0.275206	0.011745
1288	0.294939	0.852493	0.294939	0.808207	0.275266	0.0136475
1289	0.294978	0.854665	0.294978	0.810355	0.275324	0.0139281
1290	0.295082	0.856227	0.295082	0.812066	0.275385	0.0136759
1291	0.295185	0.856976	0.295185	0.812288	0.275443	0.0165471
1292	0.295263	0.850812	0.295263	0.807304	0.275512	0.0134298
1293	0.295324	0.850312	0.295324	0.807091	0.275589	0.0119772
1294	0.295392	0.848501	0.295392	0.807561	0.275674	0.0106418
1295	0.295495	0.841631	0.295495	0.80128	0.275729	0.00953827
1296	0.295572	0.838619	0.295572	0.798811	0.275805	0.0128044
1297	0.295623	0.837232	0.295623	0.798439	0.275871	0.0137223
1298	0.295675	0.836009	0.295675	0.797485	0.27593	0.0114255
1299	0.295779	0.834979	0.295779	0.795035	0.276	0.0100975
1300	0.29583	0.833407	0.29583	0.791203	0.276082	0.00963923
1301	0.295882	0.833261	0.295882	0.790921	0.276154	0.00842013
1302	0.295985	0.837695	0.295985	0.7952	0.276226	0.00871396
1303	0.296042	0.840454	0.296042	0.799453	0.276299	0.00512012
1304	0.296114	0.839257	0.296114	0.797562	0.27637	0.00492072
1305	0.296191	0.837401	0.296191	0.796209	0.276434	0.00411303
1306	0.296294	0.83565	0.296294	0.794417	0.276516	0.0042944
1307	0.296419	0.837491	0.296419	0.796944	0.276604	0.00572203
1308	0.2965	0.835738	0.2965	0.793362	0.276659	0.00488368
1309	0.296531	0.834845	0.296531	0.791451	0.276732	0.00501089
1310	0.296619	0.837153	0.296619	0.794615	0.276809	0.00492381
1311	0.296659	0.836842	0.296659	0.79313	0.276872	0.00276386
1312	0.296731	0.838389	0.296731	0.792928	0.276938	0.00642899
1313	0.296834	0.840283	0.296834	0.792116	0.277015	0.00436457
1314	0.296911	0.844475	0.296911	0.795046	0.277083	0.00309634
1315	0.296966	0.845157	0.296966	0.795686	0.277163	0.00502324
1316	0.297039	0.845963	0.297039	0.798162	0.277265	0.00406616
1317	0.297116	0.846071	0.297116	0.798801	0.277337	0.00166756
1318	0.297219	0.845421	0.297219	0.798426	0.277389	0.0011894
1319	0.29727	0.844194	0.29727	0.79759	0.277453	-0.00201332
1320	0.297347	0.845525	0.297347	0.800169	0.277538	7.81929e-05
1321	0.297424	0.84688	0.297424	0.800846	0.277606	0.00150872
1322	0.297501	0.844777	0.297501	0.798189	0.277674	0.000929744
1323	0.297552	0.842268	0.297552	0.796677	0.277739	0.00188901
1324	0.297654	0.841152	0.297654	0.795702	0.277798	0.00175127
1325	0.297731	0.838553	0.297731	0.7935	0.277871	0.0028101
1326	0.297757	0.837891	0.297757	0.792736	0.277933	0.00127918
1327	0.297859	0.833827	0.297859	0.788887	0.277987	0.00185901
1328	0.297962	0.830253	0.297962	0.785053	0.278054	0.000768215
1329	0.298038	0.829191	0.298038	0.784024	0.278122	0.00163638
1330	0.298115	0.830978	0.298115	0.78831	0.278193	0.000969203
1331	0.298166	0.830928	0.298166	0.785806	0.278282	0.00175856
1332	0.298269	0.831932	0.298269	0.786057	0.27834	0.000846691
1333	0.298341	0.834216	0.298341	0.787557	0.278409	0.00213956
1334	0.298415	0.835927	0.298415	0.788742	0.278459	0.00408322
1335	0.298465	0.836963	0.298465	0.788913	0.278532	0.00359036
1336	0.29855	0.841682	0.29855	0.793899	0.278603	0.001846
1337	0.298652	0.841859	0.298652	0.793189	0.278665	0.00238289
1338	0.298677	0.842373	0.298677	0.794542	0.278729	0.000834642
1339	0.298751	0.844385	0.298751	0.795558	0.27879	0.000499525
1340	0.298857	0.84069	0.298857	0.791895	0.278862	-0.00195555
1341	0.298907	0.839363	0.298907	0.792145	0.278923	-0.001734
1342	0.298983	0.839126	0.298983	0.793503	0.278992	-0.00321406
1343	0.29906	0.842895	0.29906	0.798202	0.279075	-0.00297948
1344	0.299111	0.843318	0.299111	0.796382	0.279151	-0.00418782
1345	0.299187	0.839479	0.299187	0.791884	0.27922	-0.00627843
1346	0.299286	0.842371	0.299286	0.796617	0.279297	-0.00530462
1347	0.29934	0.8443	0.29934	0.798869	0.279373	-0.00534574
1348	0.299442	0.848222	0.299442	0.803677	0.279432	-0.00819412
1349	0.2995	0.851744	0.2995	0.806876	0.279496	-0.00691069
1350	0.299569	0.851182	0.299569	0.80596	0.279565	-0.00637415
1351	0.299595	0.847397	0.299595	0.800233	0.279626	-0.00536584
1352	0.299722	0.849156	0.299722	0.802837	0.279696	-0.00452836
1353	0.299796	0.84529	0.299796	0.798311	0.279765	-0.00642038
1354	0.299875	0.842282	0.299875	0.796696	0.279842	-0.00583283
1355	0.299951	0.842363	0.299951	0.796035	0.279922	-0.00704453
1356	0.300064	0.84136	0.300064	0.793365	0.279999	-0.00552072
1357	0.300103	0.842172	0.300103	0.794024	0.28008	-0.00537823
1358	0.30018	0.840681	0.30018	0.791034	0.280141	-0.00507541
1359	0.300281	0.840521	0.300281	0.789699	0.280203	-0.00553704
1360	0.300316	0.842909	0.300316	0.790513	0.280269	-0.00492674
1361	0.300408	0.8428	0.300408	0.79101	0.28034	-0.00670935
1362	0.300484	0.842944	0.300484	0.791533	0.280407	-0.00832188
1363	0.30056	0.845832	0.30056	0.792537	0.280477	-0.00982435
1364	0.300596	0.845857	0.300596	0.791842	0.280542	-0.0100646
1365	0.300703	0.846593	0.300703	0.79285	0.280608	-0.0104964
1366	0.300752	0.843436	0.300752	0.790016	0.280662	-0.00791168
1367	0.300863	0.842735	0.300863	0.790156	0.280723	-0.00784129
1368	0.300941	0.840775	0.300941	0.791323	0.280818	-0.00918716
1369	0.300996	0.839176	0.300996	0.788922	0.2809	-0.00871582
1370	0.301077	0.837546	0.301077	0.788152	0.280984	-0.00895346
1371	0.301118	0.835949	0.301118	0.785861	0.281037	-0.00938283
1372	0.301194	0.836441	0.301194	0.786052	0.281102	-0.00894496
1373	0.301295	0.833108	0.301295	0.78167	0.281161	-0.00973721
1374	0.301346	0.833235	0.301346	0.782547	0.281223	-0.00976239
1375	0.301422	0.834526	0.301422	0.783947	0.281307	-0.0071626
1376	0.301498	0.837278	0.301498	0.786425	0.281374	-0.00484468
1377	0.30157	0.836311	0.30157	0.785338	0.28145	-0.00270073
1378	0.301624	0.834839	0.301624	0.783471	0.281519	-0.00580075
1379	0.3017	0.835912	0.3017	0.785677	0.2816	-0.00678581
1380	0.30176	0.835783	0.30176	0.786815	0.281665	-0.00616213
1381	0.301877	0.833656	0.301877	0.785427	0.281714	-0.00788895
1382	0.301927	0.832811	0.301927	0.783738	0.281779	-0.00552203
1383	0.302003	0.82984	0.302003	0.778508	0.28186	-0.00461315
1384	0.302069	0.829104	0.302069	0.777611	0.281947	-0.00566508
1385	0.302129	0.827357	0.302129	0.775668	0.282023	-0.00594977
1386	0.30223	0.826961	0.30223	0.774556	0.282093	-0.00312455
1387	0.302306	0.827007	0.302306	0.775022	0.282168	-0.00312692
1388	0.302343	0.829918	0.302343	0.777384	0.282226	-0.00215856
1389	0.302407	0.830238	0.302407	0.77823	0.282301	-0.00456133
1390	0.302533	0.834905	0.302533	0.780692	0.282375	-0.00439596
1391	0.302595	0.837306	0.302595	0.783252	0.282445	-0.00455114
1392	0.302633	0.844175	0.302633	0.788341	0.282517	-0.00779062
1393	0.302709	0.846641	0.302709	0.790918	0.282583	-0.00760233
1394	0.302759	0.851025	0.302759	0.793533	0.282657	-0.00591643
1395	0.302835	0.850687	0.302835	0.792792	0.28272	-0.00549587
1396	0.302936	0.852022	0.302936	0.794278	0.282789	-0.00539782
1397	0.303011	0.848936	0.303011	0.79117	0.282853	-0.00716126
1398	0.303112	0.848448	0.303112	0.79087	0.282905	-0.00867877
1399	0.303137	0.849313	0.303137	0.792528	0.282958	-0.00773886
1400	0.303212	0.845196	0.303212	0.78895	0.283028	-0.00761305
1401	0.303313	0.843351	0.303313	0.789803	0.283096	-0.00621752
1402	0.303363	0.841105	0.303363	0.788248	0.283167	-0.00575257
1403	0.303439	0.834361	0.303439	0.783272	0.283232	-0.00720261
1404	0.303514	0.831298	0.303514	0.781108	0.283294	-0.00608447
1405	0.303614	0.827638	0.303614	0.778862	0.283373	-0.00499191
1406	0.303715	0.825246	0.303715	0.776381	0.283436	-0.00453637
1407	0.303765	0.825636	0.303765	0.777708	0.283496	-0.00626414
1408	0.30384	0.825772	0.30384	0.77815	0.283557	-0.00594555
1409	0.303913	0.82693	0.303913	0.778406	0.283622	-0.00497486
1410	0.303966	0.828813	0.303966	0.776693	0.283683	-0.00432379
1411	0.304029	0.827167	0.304029	0.774135	0.283745	-0.00422861
1412	0.304116	0.831034	0.304116	0.777185	0.283797	-0.00142605
1413	0.304175	0.832382	0.304175	0.779138	0.283849	-0.00143063
1414	0.304226	0.833574	0.304226	0.780436	0.283911	-0.000877085
1415	0.304342	0.831103	0.304342	0.777876	0.283967	0.0013766
1416	0.304367	0.82937	0.304367	0.776969	0.284015	0.00253383
1417	0.30445	0.83026	0.30445	0.779001	0.284085	0.00214652
1418	0.304564	0.829065	0.304564	0.778794	0.284176	0.00191505
1419	0.304639	0.828208	0.304639	0.777418	0.28424	0.00337694
1420	0.304715	0.828998	0.304715	0.779401	0.284299	0.00309578
1421	0.304741	0.83353	0.304741	0.78363	0.284378	0.00268318
1422	0.304818	0.832891	0.304818	0.779584	0.284451	0.00317895
1423	0.304888	0.833497	0.304888	0.777959	0.284514	0.00271393
1424	0.304979	0.831111	0.304979	0.773531	0.28459	0.00367024
1425	0.305018	0.829399	0.305018	0.77245	0.284665	0.00520198
1426	0.305093	0.829159	0.305093	0.772232	0.284724	0.00464758
1427	0.305151	0.828419	0.305151	0.770085	0.284783	0.00395063
1428	0.305221	0.82911	0.305221	0.770652	0.284852	0.0049645
1429	0.305317	0.828393	0.305317	0.771517	0.284909	0.00424567
1430	0.305342	0.827346	0.305342	0.770308	0.28496	0.00402928
1431	0.305424	0.827351	0.305424	0.773371	0.285031	0.00525986
1432	0.305531	0.824877	0.305531	0.772184	0.285104	0.00511286
1433	0.305617	0.823465	0.305617	0.771876	0.285176	0.00571192
1434	0.305642	0.822676	0.305642	0.770811	0.285242	0.00362933
1435	0.305742	0.824523	0.305742	0.769054	0.285298	0.003027
1436	0.305816	0.823651	0.305816	0.765283	0.28536	0.00285844
1437	0.305901	0.821995	0.305901	0.762962	0.28542	0.00179799
1438	0.305941	0.822097	0.305941	0.762077	0.285488	-3.22932e-05
1439	0.306016	0.823358	0.306016	0.762682	0.285546	0.00037337
1440	0.30614	0.829775	0.30614	0.765844	0.285624	-0.00216352
1441	0.306173	0.833107	0.306173	0.768668	0.285699	-0.00402001
1442	0.306215	0.833249	0.306215	0.769128	0.285766	-0.00523734
1443	0.30629	0.833349	0.30629	0.771059	0.285862	-0.0059569
1444	0.306364	0.834825	0.306364	0.772928	0.285951	-0.00626973
1445	0.306439	0.831236	0.306439	0.772824	0.286014	-0.00734248
1446	0.306514	0.828896	0.306514	0.770289	0.286068	-0.00667872
1447	0.306596	0.833474	0.306596	0.778433	0.286133	-0.00815022
1448	0.30665	0.836574	0.30665	0.780159	0.286198	-0.0073782
1449	0.306738	0.835055	0.306738	0.777204	0.286271	-0.00510177
1450	0.306812	0.835515	0.306812	0.77616	0.286353	-0.00705095
1451	0.306837	0.835355	0.306837	0.77713	0.286412	-0.00817433
1452	0.306936	0.835004	0.306936	0.777096	0.286469	-0.00877081
1453	0.306994	0.83478	0.306994	0.7762	0.286525	-0.00702416
1454	0.307085	0.834529	0.307085	0.775143	0.286603	-0.00723431
1455	0.307135	0.835697	0.307135	0.774698	0.286677	-0.00653639
1456	0.307209	0.833649	0.307209	0.770949	0.28674	-0.00533448
1457	0.307332	0.83075	0.307332	0.768536	0.286804	-0.00634866
1458	0.307377	0.832139	0.307377	0.769768	0.286875	-0.00621001
1459	0.307436	0.826722	0.307436	0.764037	0.286937	-0.00812045
1460	0.307507	0.827128	0.307507	0.765724	0.286995	-0.00703323
1461	0.307557	0.825807	0.307557	0.76582	0.287058	-0.00718427
1462	0.307631	0.827007	0.307631	0.76666	0.287123	-0.00702217
1463	0.307705	0.823054	0.307705	0.761852	0.287191	-0.0069807
1464	0.307768	0.826618	0.307768	0.768561	0.287254	-0.0057101
1465	0.307829	0.825789	0.307829	0.769504	0.287324	-0.00763519
1466	0.307928	0.826269	0.307928	0.771509	0.287379	-0.00665236
1467	0.308003	0.827729	0.308003	0.774193	0.287441	-0.00598726
1468	0.308031	0.831317	0.308031	0.777726	0.287515	-0.00604744
1469	0.308126	0.834845	0.308126	0.782235	0.287556	-0.00485245
1470	0.30818	0.835083	0.30818	0.784436	0.287611	-0.00557419
1471	0.308225	0.834972	0.308225	0.783975	0.28766	-0.00660259
1472	0.308324	0.834782	0.308324	0.78008	0.287713	-0.00608064
1473	0.308398	0.833739	0.308398	0.777524	0.287786	-0.00607654
1474	0.308522	0.832346	0.308522	0.775915	0.287847	-0.00666129
1475	0.308571	0.831594	0.308571	0.774182	0.287908	-0.00772205
1476	0.308627	0.827378	0.308627	0.766839	0.287972	-0.00741367
1477	0.30872	0.826829	0.30872	0.764145	0.288041	-0.0103689
1478	0.308794	0.827025	0.308794	0.763637	0.288129	-0.0127327
1479	0.308818	0.82641	0.308818	0.764591	0.288215	-0.0104126
1480	0.308911	0.826394	0.308911	0.765056	0.288294	-0.0100113
1481	0.308991	0.827175	0.308991	0.765641	0.288354	-0.0112405
1482	0.309074	0.827818	0.309074	0.766992	0.288415	-0.0083977
1483	0.309115	0.826888	0.309115	0.765171	0.288488	-0.00884453
1484	0.309189	0.825708	0.309189	0.763578	0.288569	-0.00924802
1485	0.309262	0.822517	0.309262	0.760536	0.288639	-0.00955806
1486	0.309337	0.823578	0.309337	0.761967	0.288703	-0.00843002
1487	0.309407	0.822455	0.309407	0.761003	0.288778	-0.00724141
1488	0.309484	0.822864	0.309484	0.760861	0.288838	-0.00774348
1489	0.309509	0.822011	0.309509	0.758856	0.288892	-0.00858246
1490	0.309583	0.820873	0.309583	0.756886	0.288938	-0.00668922
1491	0.309681	0.821977	0.309681	0.757924	0.289003	-0.00583073
1492	0.309731	0.826412	0.309731	0.765483	0.289065	-0.00690839
1493	0.309792	0.832624	0.309792	0.770348	0.289127	-0.00739866
1494	0.309858	0.836327	0.309858	0.772642	0.289187	-0.00613035
1495	0.309928	0.831899	0.309928	0.767365	0.289267	-0.00886655
1496	0.310001	0.832774	0.310001	0.765326	0.289332	-0.00880208
1497	0.310075	0.833712	0.310075	0.766288	0.289394	-0.00916129
1498	0.310117	0.831561	0.310117	0.764594	0.289454	-0.00964067
1499	0.310173	0.833001	0.310173	0.766969	0.289503	-0.00974907
1500	0.310272	0.836215	0.310272	0.771121	0.289568	-0.00981922
1501	0.310321	0.835315	0.310321	0.769275	0.289636	-0.00844878
1502	0.310394	0.836957	0.310394	0.771946	0.289702	-0.00761915
1503	0.310468	0.835271	0.310468	0.771119	0.289778	-0.00874378
1504	0.310542	0.837174	0.310542	0.772927	0.289859	-0.0086558
1505	0.310591	0.838408	0.310591	0.774115	0.289933	-0.00592345
1506	0.310665	0.836975	0.310665	0.771583	0.289987	-0.00378888
1507	0.310763	0.835656	0.310763	0.768966	0.29006	-0.00508497
1508	0.310885	0.827942	0.310885	0.759093	0.290117	-0.00300145
1509	0.310959	0.820608	0.310959	0.748082	0.290173	-0.0010914
1510	0.310984	0.818652	0.310984	0.74519	0.290228	-6.29587e-05
1511	0.311057	0.818586	0.311057	0.745808	0.290292	-7.46271e-05
1512	0.311106	0.819964	0.311106	0.748626	0.290345	-0.00255042
1513	0.31118	0.818098	0.31118	0.747316	0.290402	-0.00303328
1514	0.311253	0.819922	0.311253	0.751045	0.290471	-0.00595382
1515	0.311278	0.82296	0.311278	0.754801	0.290531	-0.00453415
1516	0.311351	0.824916	0.311351	0.759732	0.2906	-0.00592945
1517	0.311449	0.828061	0.311449	0.764456	0.290668	-0.00520627
1518	0.311517	0.828789	0.311517	0.76422	0.290723	-0.00450404
1519	0.311571	0.827904	0.311571	0.764764	0.290789	-0.00349803
1520	0.311645	0.828998	0.311645	0.766826	0.290847	-0.00389545
1521	0.311706	0.828432	0.311706	0.76306	0.290906	-0.00153688
1522	0.311767	0.826753	0.311767	0.760566	0.290968	-0.000783608
1523	0.311852	0.827512	0.311852	0.759615	0.291037	-0.00073043
1524	0.311938	0.826838	0.311938	0.758876	0.291107	-0.00151181
1525	0.31206	0.827158	0.31206	0.760366	0.291178	-0.000372225
1526	0.312085	0.828136	0.312085	0.760719	0.291243	-0.00180112
1527	0.312137	0.830781	0.312137	0.762599	0.291318	-0.00188438
1528	0.312207	0.831369	0.312207	0.76386	0.291382	-0.000811883
1529	0.312279	0.829136	0.312279	0.759845	0.291439	-0.00115182
1530	0.312354	0.82956	0.312354	0.759767	0.291504	-0.00120293
1531	0.312427	0.830269	0.312427	0.761908	0.291571	-0.00103334
1532	0.3125	0.828853	0.3125	0.759733	0.291636	-0.00351184
1533	0.312549	0.827817	0.312549	0.758173	0.291693	-0.00159882
1534	0.312646	0.82738	0.312646	0.755992	0.291749	-0.00280558
1535	0.312671	0.82851	0.312671	0.758185	0.291835	-0.00301465
1536	0.312737	0.828003	0.312737	0.757243	0.291894	-0.00630424
1537	0.312817	0.827668	0.312817	0.758104	0.291951	-0.00696567
1538	0.31287	0.827313	0.31287	0.758651	0.292021	-0.00711982
1539	0.312939	0.828704	0.312939	0.758881	0.292076	-0.00731118
1540	0.313012	0.830862	0.313012	0.761526	0.292128	-0.00922387
1541	0.313036	0.831171	0.313036	0.762605	0.292182	-0.00921725
1542	0.313134	0.828456	0.313134	0.760644	0.292244	-0.00887431
1543	0.313231	0.829316	0.313231	0.760856	0.292304	-0.0105945
1544	0.31328	0.832266	0.31328	0.762664	0.292374	-0.0104442
1545	0.313328	0.832133	0.313328	0.761189	0.292439	-0.0122102
1546	0.313417	0.831752	0.313417	0.757807	0.292505	-0.0114434
1547	0.313497	0.830867	0.313497	0.755611	0.292577	-0.0110669
1548	0.313523	0.832144	0.313523	0.75617	0.292643	-0.00947256
1549	0.31362	0.83694	0.31362	0.762152	0.292722	-0.0130125
1550	0.313671	0.836867	0.313671	0.760277	0.292788	-0.0134835
1551	0.313723	0.839408	0.313723	0.76395	0.292829	-0.0125706
1552	0.313815	0.841116	0.313815	0.767953	0.292877	-0.0113619
1553	0.313888	0.843638	0.313888	0.770234	0.29294	-0.0106881
1554	0.313966	0.843421	0.313966	0.773304	0.292996	-0.0117695
1555	0.314033	0.841377	0.314033	0.774536	0.293066	-0.0100579
1556	0.314106	0.839466	0.314106	0.770269	0.293128	-0.0107268
1557	0.314179	0.836451	0.314179	0.766061	0.293197	-0.0119391
1558	0.314203	0.837145	0.314203	0.766188	0.293261	-0.00962027
1559	0.314281	0.831256	0.314281	0.759674	0.293321	-0.0102179
1560	0.314373	0.829093	0.314373	0.757839	0.29338	-0.00824321
1561	0.314447	0.827457	0.314447	0.756925	0.293425	-0.00978734
1562	0.314494	0.827354	0.314494	0.756669	0.293502	-0.0102544
1563	0.314567	0.82575	0.314567	0.753561	0.293572	-0.00957883
1564	0.314615	0.825689	0.314615	0.75288	0.29363	-0.00712546
1565	0.314688	0.828251	0.314688	0.756144	0.293683	-0.00630633
1566	0.314784	0.830061	0.314784	0.75861	0.293743	-0.00339048
1567	0.314834	0.835313	0.314834	0.764981	0.293816	-0.00479287
1568	0.314882	0.83685	0.314882	0.770682	0.293879	-0.00825959
1569	0.314979	0.836301	0.314979	0.769534	0.293958	-0.00837059
1570	0.315051	0.833387	0.315051	0.764498	0.294008	-0.00887344
1571	0.315052	0.833555	0.315052	0.764591	0.29408	-0.0100687
1572	0.315167	0.833111	0.315167	0.766027	0.294141	-0.00944023
1573	0.315221	0.831789	0.315221	0.765329	0.294206	-0.00870348
1574	0.315321	0.830789	0.315321	0.766542	0.294258	-0.00636583
1575	0.315366	0.828783	0.315366	0.762869	0.29431	-0.00531978
1576	0.315438	0.826445	0.315438	0.756937	0.294382	-0.00286659
1577	0.315535	0.82505	0.315535	0.752208	0.294443	-0.00225435
1578	0.315559	0.826614	0.315559	0.752363	0.294492	0.000869791
1579	0.315632	0.827563	0.315632	0.750353	0.294548	0.0015051
1580	0.315703	0.827656	0.315703	0.747997	0.294598	0.00424063
1581	0.315752	0.827013	0.315752	0.745758	0.29466	0.00483081
1582	0.315825	0.824309	0.315825	0.742543	0.294719	0.00801129
1583	0.315921	0.825933	0.315921	0.744295	0.294769	0.00735326
1584	0.315971	0.82501	0.315971	0.745224	0.294843	0.00760519
1585	0.31604	0.822466	0.31604	0.744558	0.294908	0.00710302
1586	0.316139	0.822786	0.316139	0.746676	0.294973	0.00744792
1587	0.316171	0.823378	0.316171	0.748168	0.295024	0.00705038
1588	0.316268	0.82425	0.316268	0.749346	0.295076	0.00490825
1589	0.316331	0.825252	0.316331	0.750185	0.295153	0.00615862
1590	0.316395	0.827873	0.316395	0.752268	0.295212	0.00609231
1591	0.316428	0.830328	0.316428	0.75552	0.295262	0.00427663
1592	0.3165	0.828146	0.3165	0.75377	0.295321	0.00117268
1593	0.316524	0.828044	0.316524	0.75531	0.295386	0.00144942
1594	0.316607	0.831038	0.316607	0.760014	0.295437	0.00355391
1595	0.316717	0.832274	0.316717	0.763546	0.295508	0.00612511
1596	0.316741	0.831992	0.316741	0.765776	0.295573	0.00759313
1597	0.316793	0.83253	0.316793	0.763774	0.295647	0.00806739
1598	0.316885	0.83267	0.316885	0.764869	0.295731	0.0072997
1599	0.316933	0.830255	0.316933	0.761793	0.2958	0.00927774
1600	0.317006	0.82961	0.317006	0.759477	0.295868	0.0116389
1601	0.317102	0.827614	0.317102	0.754305	0.295926	0.012331
1602	0.317171	0.827795	0.317171	0.754126	0.295981	0.0118158
1603	0.317246	0.827728	0.317246	0.752787	0.296053	0.0103897
1604	0.317314	0.830618	0.317314	0.754754	0.296118	0.0100982
1605	0.31739	0.831162	0.31739	0.760222	0.29619	0.0114869
1606	0.317433	0.831933	0.317433	0.762112	0.296249	0.00991963
1607	0.31751	0.833799	0.31751	0.767159	0.296304	0.00868248
1608	0.317582	0.835695	0.317582	0.770189	0.296369	0.0112504
1609	0.317614	0.833712	0.317614	0.767192	0.296436	0.0108426
1610	0.317678	0.832649	0.317678	0.760761	0.296487	0.00935265
1611	0.31775	0.833432	0.31775	0.758531	0.296551	0.00913954
1612	0.317846	0.833523	0.317846	0.75922	0.296604	0.0101174
1613	0.317894	0.829657	0.317894	0.752407	0.296648	0.0134713
1614	0.317942	0.828675	0.317942	0.749888	0.296717	0.0123944
1615	0.318014	0.826666	0.318014	0.749524	0.296785	0.0149696
1616	0.318062	0.827306	0.318062	0.752612	0.296863	0.0139184
1617	0.318134	0.828058	0.318134	0.754189	0.29692	0.0159417
1618	0.31823	0.829931	0.31823	0.757135	0.296999	0.0132454
1619	0.318254	0.829274	0.318254	0.759822	0.297064	0.0118878
1620	0.318326	0.828535	0.318326	0.763675	0.297126	0.0124297
1621	0.31841	0.828913	0.31841	0.762413	0.29718	0.0115484
1622	0.318446	0.829009	0.318446	0.761459	0.297246	0.00952702
1623	0.318517	0.831535	0.318517	0.759922	0.297304	0.00683243
1624	0.318613	0.832452	0.318613	0.760024	0.297363	0.00505643
1625	0.318685	0.833624	0.318685	0.760009	0.297419	0.00511516
1626	0.318733	0.831718	0.318733	0.754833	0.297495	0.00575973
1627	0.318804	0.828529	0.318804	0.749121	0.297564	0.00491068
1628	0.318828	0.828157	0.318828	0.749104	0.297641	0.00295289
1629	0.3189	0.827453	0.3189	0.749497	0.297708	0.00135726
1630	0.319008	0.826641	0.319008	0.746132	0.297773	0.000174475
1631	0.319044	0.823119	0.319044	0.742813	0.297833	-0.00144624
1632	0.319091	0.825296	0.319091	0.747234	0.297887	-0.00255607
1633	0.319187	0.826845	0.319187	0.748123	0.29794	-0.00413648
1634	0.319235	0.826978	0.319235	0.749467	0.297999	-0.00751058
1635	0.319306	0.828257	0.319306	0.748977	0.298069	-0.00817881
1636	0.319402	0.833821	0.319402	0.754825	0.298124	-0.00934346
1637	0.31945	0.833144	0.31945	0.75547	0.298175	-0.00961597
1638	0.319542	0.828471	0.319542	0.750436	0.298227	-0.00922132
1639	0.319593	0.824774	0.319593	0.745218	0.298284	-0.0110692
1640	0.31965	0.820936	0.31965	0.742186	0.298337	-0.0134719
1641	0.319693	0.817713	0.319693	0.740826	0.298384	-0.0115492
1642	0.319784	0.816635	0.319784	0.741039	0.298447	-0.010751
1643	0.319844	0.817337	0.319844	0.743638	0.298499	-0.0110067
1644	0.319889	0.81876	0.319889	0.74474	0.298576	-0.011095
1645	0.319974	0.820322	0.319974	0.746431	0.298641	-0.00970524
1646	0.320046	0.822655	0.320046	0.750579	0.298696	-0.010599
1647	0.320165	0.821968	0.320165	0.747054	0.298751	-0.00888199
1648	0.320221	0.825649	0.320221	0.750994	0.298804	-0.0104103
1649	0.320254	0.830057	0.320254	0.754207	0.29887	-0.0102885
1650	0.320331	0.829008	0.320331	0.753489	0.298927	-0.00809341
1651	0.320379	0.824178	0.320379	0.750775	0.298988	-0.00698664
1652	0.32045	0.820546	0.32045	0.7489	0.299038	-0.00735195
1653	0.320522	0.820809	0.320522	0.75096	0.299102	-0.00719504
1654	0.320569	0.821005	0.320569	0.751436	0.299164	-0.00582151
1655	0.320617	0.823055	0.320617	0.753736	0.299231	-0.00501231
1656	0.320688	0.825227	0.320688	0.757111	0.299291	-0.00554577
1657	0.320736	0.826791	0.320736	0.755466	0.299338	-0.00574684
1658	0.320807	0.825398	0.320807	0.752059	0.299409	-0.00538697
1659	0.320831	0.822627	0.320831	0.748096	0.299453	-0.00876708
1660	0.320926	0.822593	0.320926	0.746701	0.299497	-0.00818505
1661	0.321008	0.825876	0.321008	0.744067	0.299557	-0.00926383
1662	0.321092	0.824319	0.321092	0.736583	0.299619	-0.00625309
1663	0.321096	0.823991	0.321096	0.736268	0.299668	-0.00465828
1664	0.321177	0.82327	0.321177	0.736908	0.299734	-0.00548877
1665	0.321282	0.82065	0.321282	0.733853	0.299807	-0.0052748
1666	0.32133	0.818183	0.32133	0.73153	0.29986	-0.00572534
1667	0.321401	0.815818	0.321401	0.728839	0.299914	-0.00747841
1668	0.321457	0.816474	0.321457	0.728649	0.299967	-0.00763389
1669	0.321519	0.817419	0.321519	0.730212	0.300021	-0.00545851
1670	0.32159	0.818807	0.32159	0.732529	0.300075	-0.00421765
1671	0.321662	0.818264	0.321662	0.735178	0.300135	-0.00531777
1672	0.321685	0.818936	0.321685	0.736165	0.300195	-0.00336194
1673	0.321756	0.820395	0.321756	0.73712	0.300278	-0.00254572
1674	0.321842	0.821717	0.321842	0.736279	0.300341	-0.00180996
1675	0.321899	0.823916	0.321899	0.737361	0.300406	-0.00206397
1676	0.321946	0.826123	0.321946	0.739633	0.300461	-0.00132074
1677	0.322041	0.828234	0.322041	0.745686	0.300516	-0.00369491
1678	0.322088	0.829	0.322088	0.747485	0.300585	-0.00342335
1679	0.322159	0.825409	0.322159	0.745755	0.300643	-0.00442324
1680	0.32223	0.824575	0.32223	0.743352	0.300697	-0.002639
1681	0.322254	0.822638	0.322254	0.739806	0.300738	-0.00468989
1682	0.322335	0.822707	0.322335	0.741155	0.300783	-0.0035303
1683	0.322443	0.81978	0.322443	0.739003	0.300829	-0.00550774
1684	0.322514	0.816963	0.322514	0.737373	0.300904	-0.0059716
1685	0.322537	0.815887	0.322537	0.734427	0.300961	-0.0069312
1686	0.322605	0.814334	0.322605	0.731191	0.30103	-0.00586984
1687	0.322656	0.814704	0.322656	0.731644	0.301087	-0.00394291
1688	0.322727	0.815805	0.322727	0.73068	0.30115	-0.00424965
1689	0.322797	0.814945	0.322797	0.730009	0.301226	-0.000760565
1690	0.322868	0.813923	0.322868	0.72635	0.301291	-0.00113619
1691	0.322915	0.815416	0.322915	0.726899	0.301349	0.000558378
1692	0.32301	0.815804	0.32301	0.726395	0.301402	0.00120662
1693	0.323081	0.814897	0.323081	0.724457	0.301455	0.00473211
1694	0.323153	0.813697	0.323153	0.722687	0.301529	0.0061876
1695	0.323181	0.815184	0.323181	0.724639	0.301587	0.00505954
1696	0.323222	0.816736	0.323222	0.728703	0.301661	0.00382474
1697	0.323293	0.820691	0.323293	0.736908	0.30173	0.00270108
1698	0.323364	0.821182	0.323364	0.738789	0.301804	0.0030067
1699	0.323435	0.819843	0.323435	0.740983	0.301875	0.00515671
1700	0.323534	0.820357	0.323534	0.742821	0.301925	0.00402785
1701	0.323576	0.822997	0.323576	0.74376	0.301975	0.00347179
1702	0.323647	0.818541	0.323647	0.733761	0.302036	0.00445012
1703	0.32367	0.817094	0.32367	0.730501	0.302096	0.00540906
1704	0.323755	0.816448	0.323755	0.723998	0.302144	0.00716657
1705	0.323824	0.814949	0.323824	0.722081	0.302197	0.00939182
1706	0.323916	0.813749	0.323916	0.718238	0.302273	0.0113996
1707	0.323929	0.812485	0.323929	0.716071	0.302329	0.0111422
1708	0.324004	0.813822	0.324004	0.715449	0.302392	0.0100013
1709	0.324047	0.814071	0.324047	0.715092	0.302445	0.00815244
1710	0.324141	0.815972	0.324141	0.721255	0.302499	0.00931312
1711	0.324212	0.815421	0.324212	0.723965	0.302561	0.00841731
1712	0.324235	0.815243	0.324235	0.72807	0.302611	0.00855261
1713	0.324308	0.81465	0.324308	0.726458	0.30266	0.00975624
1714	0.324364	0.817566	0.324364	0.727041	0.302724	0.00713997
1715	0.324423	0.819711	0.324423	0.72691	0.302772	0.00699326
1716	0.324494	0.817517	0.324494	0.720186	0.302839	0.00488456
1717	0.324542	0.81404	0.324542	0.717271	0.302888	0.00427497
1718	0.324645	0.813518	0.324645	0.716882	0.302947	0.00253988
1719	0.324705	0.813873	0.324705	0.718001	0.303015	0.00269031
1720	0.324775	0.80743	0.324775	0.711955	0.30306	0.00102394
1721	0.324869	0.803677	0.324869	0.707925	0.303117	-3.764e-05
1722	0.3249	0.801444	0.3249	0.70698	0.303169	-0.00054538
1723	0.324987	0.799706	0.324987	0.713881	0.303232	-0.00140419
1724	0.32501	0.799552	0.32501	0.713283	0.303294	-0.000698537
1725	0.325057	0.799176	0.325057	0.713119	0.303362	-0.000162005
1726	0.3251	0.803565	0.3251	0.723724	0.303413	0.000794323
1727	0.325174	0.809391	0.325174	0.72777	0.303486	-0.000646573
1728	0.325268	0.813676	0.325268	0.733103	0.303563	-0.00258073
1729	0.325313	0.814811	0.325313	0.732083	0.303622	-0.00176964
1730	0.325363	0.812611	0.325363	0.729733	0.303683	-0.00191557
1731	0.325463	0.818961	0.325463	0.735411	0.303739	-0.00393749
1732	0.325526	0.817561	0.325526	0.73084	0.303784	-0.00185692
1733	0.325549	0.814182	0.325549	0.724709	0.303864	-0.00328319
1734	0.325643	0.812306	0.325643	0.719046	0.303935	-0.00205377
1735	0.32569	0.811538	0.32569	0.717141	0.30399	-0.00198337
1736	0.325737	0.812491	0.325737	0.719757	0.304045	-0.00196253
1737	0.32583	0.815378	0.32583	0.724593	0.304099	-0.00205749
1738	0.3259	0.814026	0.3259	0.719766	0.304161	-0.00158551
1739	0.325924	0.81446	0.325924	0.719014	0.30423	-0.00225553
1740	0.325994	0.813915	0.325994	0.715389	0.304272	-0.00138348
1741	0.326041	0.812021	0.326041	0.713937	0.304333	-0.00129476
1742	0.326111	0.815364	0.326111	0.71607	0.30439	-0.00420731
1743	0.326204	0.815283	0.326204	0.714621	0.304436	-0.00692892
1744	0.326274	0.821377	0.326274	0.72041	0.304487	-0.0065944
1745	0.326345	0.819302	0.326345	0.716448	0.304536	-0.00653232
1746	0.326391	0.81756	0.326391	0.715799	0.304589	-0.0084677
1747	0.326461	0.81955	0.326461	0.717752	0.304643	-0.00777991
1748	0.326485	0.820548	0.326485	0.721259	0.304706	-0.0090954
1749	0.326574	0.818548	0.326574	0.720699	0.304769	-0.0077993
1750	0.326625	0.819075	0.326625	0.723051	0.304829	-0.00893148
1751	0.326681	0.817648	0.326681	0.720881	0.304903	-0.00798215
1752	0.326765	0.813498	0.326765	0.713439	0.304959	-0.00720031
1753	0.326835	0.810533	0.326835	0.711737	0.305019	-0.00747573
1754	0.326928	0.811563	0.326928	0.711257	0.305065	-0.00968984
1755	0.326951	0.812418	0.326951	0.714461	0.305128	-0.0125671
1756	0.327021	0.810465	0.327021	0.708213	0.305184	-0.0131825
1757	0.327045	0.809091	0.327045	0.706863	0.30524	-0.013455
1758	0.327115	0.806245	0.327115	0.701168	0.305301	-0.0145238
1759	0.327165	0.805414	0.327165	0.694575	0.305375	-0.0144111
1760	0.327231	0.809155	0.327231	0.696144	0.305441	-0.011973
1761	0.327307	0.809026	0.327307	0.69464	0.305497	-0.0124904
1762	0.327371	0.809205	0.327371	0.698509	0.305557	-0.0111017
1763	0.327405	0.811833	0.327405	0.702845	0.30563	-0.0140579
1764	0.327511	0.811866	0.327511	0.704852	0.305677	-0.015963
1765	0.327534	0.812947	0.327534	0.708972	0.305732	-0.0147822
1766	0.327604	0.809755	0.327604	0.707842	0.30579	-0.0157485
1767	0.327697	0.810128	0.327697	0.712915	0.305834	-0.0152453
1768	0.327767	0.807924	0.327767	0.713944	0.305897	-0.0160501
1769	0.32779	0.808339	0.32779	0.713831	0.305962	-0.0162421
1770	0.32786	0.8075	0.32786	0.713763	0.306032	-0.0161764
1771	0.32793	0.805008	0.32793	0.712629	0.306094	-0.0162204
1772	0.328026	0.805269	0.328026	0.71059	0.30613	-0.0138096
1773	0.328092	0.812117	0.328092	0.714963	0.306178	-0.0142946
1774	0.328139	0.812729	0.328139	0.713498	0.306224	-0.0151992
1775	0.328164	0.813733	0.328164	0.714076	0.306279	-0.0129911
1776	0.328255	0.811802	0.328255	0.709929	0.306345	-0.0128198
1777	0.328336	0.810388	0.328336	0.707333	0.30641	-0.011558
1778	0.328417	0.808245	0.328417	0.704072	0.306467	-0.00967308
1779	0.328441	0.809088	0.328441	0.706273	0.306517	-0.00921123
1780	0.328487	0.803722	0.328487	0.697452	0.306563	-0.00827849
1781	0.328603	0.804159	0.328603	0.697629	0.306625	-0.00951187
1782	0.328626	0.803465	0.328626	0.694847	0.306684	-0.00993301
1783	0.328696	0.805574	0.328696	0.699724	0.306735	-0.00893452
1784	0.328789	0.807625	0.328789	0.706459	0.306799	-0.0081224
1785	0.328812	0.807582	0.328812	0.707386	0.306852	-0.00722756
1786	0.328858	0.809683	0.328858	0.713373	0.306903	-0.00499974
1787	0.328905	0.812601	0.328905	0.717332	0.306968	-0.00318641
1788	0.328974	0.81262	0.328974	0.714396	0.307023	-0.00436002
1789	0.329011	0.813069	0.329011	0.712808	0.307074	-0.00215583
1790	0.329067	0.81225	0.329067	0.712067	0.307135	-0.00437214
1791	0.329159	0.813284	0.329159	0.714324	0.307194	-0.00572674
1792	0.329217	0.820088	0.329217	0.724917	0.30727	-0.00646107
1793	0.329275	0.817077	0.329275	0.718235	0.307329	-0.00401219
1794	0.329345	0.814231	0.329345	0.707333	0.307368	-0.00542669
1795	0.329391	0.813871	0.329391	0.708059	0.307428	-0.00471897
1796	0.32946	0.8114	0.32946	0.703361	0.307467	-0.00487138
1797	0.32953	0.811865	0.32953	0.704032	0.307505	-0.00391388
1798	0.329599	0.815088	0.329599	0.707337	0.307547	0.000347241
1799	0.329622	0.81487	0.329622	0.706336	0.30761	0.000835665
1800	0.329715	0.813025	0.329715	0.70333	0.307666	0.00294138
1801	0.329761	0.81144	0.329761	0.700302	0.307717	0.00375853
1802	0.329831	0.812038	0.329831	0.702076	0.307755	0.00425259
1803	0.329923	0.813203	0.329923	0.706901	0.307809	0.0043374
1804	0.329946	0.813872	0.329946	0.710123	0.30787	0.0061174
1805	0.330015	0.815586	0.330015	0.714189	0.307939	0.00666817
1806	0.330085	0.816264	0.330085	0.713969	0.307992	0.00671342
1807	0.330108	0.813107	0.330108	0.707559	0.308036	0.00421838
1808	0.330177	0.811161	0.330177	0.706012	0.308085	0.00388423
1809	0.330269	0.811613	0.330269	0.706917	0.308152	0.00594866
1810	0.330293	0.811059	0.330293	0.704848	0.308207	0.00655834
1811	0.330362	0.81777	0.330362	0.712312	0.308271	0.00671928
1812	0.330431	0.815682	0.330431	0.70862	0.308336	0.00822031
1813	0.3305	0.814838	0.3305	0.705796	0.308397	0.00768039
1814	0.330569	0.8158	0.330569	0.705823	0.30846	0.0063545
1815	0.330639	0.814354	0.330639	0.705918	0.308523	0.00509219
1816	0.330693	0.816016	0.330693	0.710628	0.308599	0.00390111
1817	0.330731	0.816295	0.330731	0.708882	0.308676	0.00537411
1818	0.330823	0.813356	0.330823	0.704282	0.308733	0.0056175
1819	0.330869	0.816596	0.330869	0.709554	0.308809	0.00435289
1820	0.330915	0.817656	0.330915	0.71291	0.308877	0.00342305
1821	0.331	0.817102	0.331	0.711035	0.308941	0.00405122
1822	0.331047	0.817241	0.331047	0.712186	0.308994	0.00256865
1823	0.3311	0.819315	0.3311	0.716852	0.309041	0.00169488
1824	0.331169	0.823889	0.331169	0.724934	0.309098	0.00306434
1825	0.331215	0.821222	0.331215	0.716137	0.309153	0.00301559
1826	0.331307	0.820848	0.331307	0.714872	0.309207	0.00307546
1827	0.331399	0.823487	0.331399	0.713047	0.30925	0.00133667
1828	0.331462	0.822138	0.331462	0.70845	0.309306	-0.00118492
1829	0.331491	0.823848	0.331491	0.709801	0.309358	-0.00147445
1830	0.33156	0.820496	0.33156	0.703431	0.309413	-0.00390305
1831	0.331606	0.814497	0.331606	0.697534	0.309467	-0.00480343
1832	0.331675	0.814679	0.331675	0.702268	0.30951	-0.00323737
1833	0.331744	0.814082	0.331744	0.704137	0.30957	-0.00490759
1834	0.331793	0.812817	0.331793	0.702524	0.309624	-0.00403228
1835	0.331859	0.81431	0.331859	0.711901	0.309683	-0.00274474
1836	0.331943	0.814824	0.331943	0.715744	0.309731	-0.00416368
1837	0.331973	0.817681	0.331973	0.722392	0.309795	-0.00520078
1838	0.332019	0.814898	0.332019	0.714243	0.309843	-0.0085625
1839	0.33207	0.814185	0.33207	0.711809	0.309896	-0.00933473
1840	0.332153	0.815539	0.332153	0.711861	0.309967	-0.0116684
1841	0.332203	0.813458	0.332203	0.708481	0.310038	-0.0131141
1842	0.332295	0.809088	0.332295	0.701777	0.310089	-0.0141669
1843	0.332303	0.807803	0.332303	0.69972	0.310141	-0.0142854
1844	0.332378	0.80606	0.332378	0.700369	0.310199	-0.015196
1845	0.332419	0.808761	0.332419	0.70693	0.310258	-0.0167576
1846	0.332501	0.811553	0.332501	0.708162	0.310308	-0.0191815
1847	0.332524	0.813155	0.332524	0.710943	0.310368	-0.0190038
1848	0.332593	0.820357	0.332593	0.718518	0.310429	-0.0186649
1849	0.332661	0.822394	0.332661	0.720646	0.310478	-0.0191798
1850	0.332708	0.824183	0.332708	0.716303	0.310523	-0.019097
1851	0.332776	0.823121	0.332776	0.712852	0.310583	-0.0180027
1852	0.332845	0.821587	0.332845	0.710283	0.310644	-0.0194744
1853	0.332891	0.821149	0.332891	0.705601	0.310688	-0.02284
1854	0.33296	0.818598	0.33296	0.702083	0.310735	-0.0235878
1855	0.333051	0.817278	0.333051	0.697022	0.31079	-0.0217096
1856	0.33312	0.816755	0.33312	0.699481	0.310852	-0.0198011
1857	0.333143	0.817593	0.333143	0.700674	0.310903	-0.0200678
1858	0.333225	0.814414	0.333225	0.704218	0.31097	-0.019545
1859	0.333303	0.813186	0.333303	0.70502	0.311027	-0.0172865
1860	0.333326	0.813732	0.333326	0.707109	0.311088	-0.0163636
1861	0.333394	0.812923	0.333394	0.707893	0.311151	-0.0146266
1862	0.333417	0.812128	0.333417	0.707919	0.3112	-0.01259
1863	0.333509	0.812791	0.333509	0.709202	0.311268	-0.0113476
1864	0.3336	0.811344	0.3336	0.706531	0.311331	-0.00777588
1865	0.33366	0.812176	0.33366	0.709546	0.311379	-0.00580617
1866	0.333671	0.814816	0.333671	0.711037	0.311432	-0.00476297
1867	0.33376	0.817384	0.33376	0.708278	0.311485	-0.00540917
1868	0.333806	0.817495	0.333806	0.703912	0.311549	-0.00703128
1869	0.333867	0.818636	0.333867	0.705791	0.311596	-0.00562815
1870	0.333943	0.818409	0.333943	0.707446	0.31165	-0.0037314
1871	0.333966	0.819078	0.333966	0.707763	0.311698	-0.00356654
1872	0.334034	0.816732	0.334034	0.706739	0.311749	-0.00162577
1873	0.334125	0.813294	0.334125	0.702135	0.311806	-0.00255932
1874	0.334173	0.809805	0.334173	0.695694	0.311856	-0.00273839
1875	0.334217	0.808366	0.334217	0.69632	0.311908	-0.00102575
1876	0.334308	0.810045	0.334308	0.69716	0.311964	-0.00220207
1877	0.334351	0.808569	0.334351	0.695272	0.312029	-0.00357244
1878	0.334409	0.804924	0.334409	0.694268	0.312078	-0.00424306
1879	0.334444	0.805324	0.334444	0.69662	0.31213	-0.00274176
1880	0.334513	0.8051	0.334513	0.695568	0.31218	-0.00410899
1881	0.334581	0.806363	0.334581	0.695077	0.312233	-0.00434955
1882	0.334681	0.802955	0.334681	0.693733	0.312294	-0.00155244
1883	0.334695	0.802519	0.334695	0.693452	0.312351	6.74317e-05
1884	0.334764	0.802462	0.334764	0.696391	0.31241	-0.00184704
1885	0.334787	0.801506	0.334787	0.693976	0.312463	-0.00134621
1886	0.334878	0.797753	0.334878	0.686261	0.312519	-0.000303601
1887	0.334931	0.796773	0.334931	0.682893	0.312581	-0.00141524
1888	0.335037	0.79839	0.335037	0.68155	0.312644	-0.00190219
1889	0.33506	0.800294	0.33506	0.681849	0.312695	-0.00199547
1890	0.335118	0.797662	0.335118	0.679079	0.312754	-0.0037399
1891	0.33521	0.795482	0.33521	0.672787	0.312815	-0.000576615
1892	0.335242	0.795478	0.335242	0.671086	0.312874	0.00129159
1893	0.335264	0.793776	0.335264	0.671484	0.312922	0.00378546
1894	0.335333	0.797944	0.335333	0.676501	0.312982	0.00262426
1895	0.335401	0.802122	0.335401	0.685733	0.313029	0.00305784
1896	0.335469	0.801729	0.335469	0.691009	0.313089	0.00269048
1897	0.335515	0.804099	0.335515	0.697929	0.313132	0.00434522
1898	0.335583	0.805371	0.335583	0.701924	0.313197	0.00340042
1899	0.335674	0.807588	0.335674	0.707212	0.313248	0.00221971
1900	0.335707	0.808809	0.335707	0.71099	0.313305	0.00335292
1901	0.335787	0.80613	0.335787	0.707831	0.313362	0.00322827
1902	0.335855	0.803774	0.335855	0.70332	0.313414	0.00347698
1903	0.335878	0.805616	0.335878	0.703986	0.313471	0.00402657
1904	0.335946	0.805128	0.335946	0.697932	0.313527	0.0044543
1905	0.336015	0.807051	0.336015	0.693158	0.31358	0.00307203
1906	0.336059	0.806505	0.336059	0.693762	0.313634	0.00514588
1907	0.336128	0.80688	0.336128	0.693912	0.313696	0.0040158
1908	0.336173	0.813186	0.336173	0.699015	0.31375	0.00583512
1909	0.336218	0.81511	0.336218	0.700069	0.3138	0.00695307
1910	0.336295	0.815919	0.336295	0.702175	0.313861	0.00697856
1911	0.336354	0.817218	0.336354	0.702906	0.313925	0.00623964
1912	0.336407	0.816439	0.336407	0.700924	0.313974	0.00551692
1913	0.33649	0.811919	0.33649	0.693919	0.314024	0.0057139
1914	0.33652	0.809936	0.33652	0.692979	0.314076	0.00408499
1915	0.336588	0.805019	0.336588	0.685569	0.314126	0.00395631
1916	0.336663	0.801682	0.336663	0.67861	0.314184	0.00540087
1917	0.336694	0.800252	0.336694	0.674933	0.314232	0.00617779
1918	0.336762	0.796962	0.336762	0.673493	0.314289	0.0029521
1919	0.336853	0.793294	0.336853	0.669825	0.314359	0.00182343
1920	0.336911	0.792085	0.336911	0.669243	0.314405	0.00130652
1921	0.336966	0.795734	0.336966	0.675214	0.314451	0.00200786
1922	0.337011	0.795023	0.337011	0.675165	0.314504	0.00390892
1923	0.337064	0.796478	0.337064	0.678531	0.314574	0.0032133
1924	0.337141	0.798074	0.337141	0.680349	0.314633	0.00222178
1925	0.337173	0.79867	0.337173	0.678877	0.314671	0.000792136
1926	0.337237	0.800271	0.337237	0.679049	0.314715	0.000668193
1927	0.337305	0.800862	0.337305	0.680585	0.314771	-0.000462579
1928	0.337328	0.800758	0.337328	0.68005	0.314824	5.51287e-05
1929	0.337418	0.80349	0.337418	0.68101	0.314873	0.000229376
1930	0.337438	0.803324	0.337438	0.680431	0.314922	-0.000110157
1931	0.337486	0.801765	0.337486	0.680711	0.314972	0.00142432
1932	0.33757	0.801684	0.33757	0.687531	0.315031	0.00154142
1933	0.337621	0.803952	0.337621	0.687675	0.315095	0.00137495
1934	0.337682	0.805407	0.337682	0.691559	0.315149	0.000909876
1935	0.337757	0.806304	0.337757	0.694173	0.31521	0.000320926
1936	0.337779	0.805544	0.337779	0.694536	0.315254	-0.00398415
1937	0.33787	0.803682	0.33787	0.69383	0.315322	-0.00259761
1938	0.337937	0.802744	0.337937	0.69041	0.315387	-0.00446572
1939	0.337982	0.802109	0.337982	0.685181	0.315441	-0.00275105
1940	0.33805	0.802007	0.33805	0.685064	0.315491	-0.00251212
1941	0.338118	0.802661	0.338118	0.684766	0.315545	-0.00200664
1942	0.338163	0.803685	0.338163	0.684714	0.315593	-0.00155013
1943	0.338208	0.803028	0.338208	0.684508	0.315653	-0.00238943
1944	0.33828	0.800954	0.33828	0.682657	0.315717	-0.00383151
1945	0.338321	0.799987	0.338321	0.68373	0.315771	-0.00243658
1946	0.338388	0.79978	0.338388	0.68352	0.315827	-0.0011769
1947	0.338463	0.799929	0.338463	0.677208	0.315872	0.000963638
1948	0.338501	0.801944	0.338501	0.679808	0.315923	0.00154603
1949	0.338569	0.798874	0.338569	0.678032	0.315971	0.00372534
1950	0.33861	0.794651	0.33861	0.674012	0.316017	0.00410918
1951	0.338692	0.79637	0.338692	0.674845	0.316083	0.00456764
1952	0.338726	0.797947	0.338726	0.674792	0.316136	0.00310167
1953	0.338771	0.801134	0.338771	0.676397	0.316187	0.00415619
1954	0.338841	0.79999	0.338841	0.676573	0.316233	0.00639486
1955	0.338884	0.802847	0.338884	0.677928	0.316277	0.00831118
1956	0.338951	0.803814	0.338951	0.678143	0.316339	0.00873074
1957	0.339057	0.802729	0.339057	0.672729	0.316388	0.00761752
1958	0.339109	0.801558	0.339109	0.670913	0.316441	0.00885941
1959	0.339145	0.801629	0.339145	0.670237	0.31649	0.00980995
1960	0.339199	0.799596	0.339199	0.66648	0.316533	0.0107508
1961	0.339266	0.801192	0.339266	0.667965	0.316579	0.0114032
1962	0.339311	0.799026	0.339311	0.66565	0.316619	0.00976204
1963	0.339392	0.79369	0.339392	0.665991	0.316661	0.00912238
1964	0.339446	0.791339	0.339446	0.664384	0.316718	0.00792058
1965	0.339491	0.792073	0.339491	0.671064	0.316764	0.0083841
1966	0.33958	0.790837	0.33958	0.672563	0.316825	0.00890982
1967	0.339648	0.787995	0.339648	0.671443	0.316871	0.00804418
1968	0.339668	0.788682	0.339668	0.672658	0.316938	0.00913873
1969	0.339738	0.793275	0.339738	0.677314	0.31701	0.0102724
1970	0.339782	0.794394	0.339782	0.675701	0.317069	0.00840443
1971	0.33985	0.797115	0.33985	0.674594	0.317122	0.00839413
1972	0.339917	0.798283	0.339917	0.676391	0.317179	0.00846971
1973	0.339939	0.799281	0.339939	0.67603	0.317235	0.00721095
1974	0.340008	0.798183	0.340008	0.678412	0.317297	0.00773206
1975	0.340119	0.793882	0.340119	0.678643	0.317341	0.0101065
1976	0.340132	0.794164	0.340132	0.679414	0.3174	0.0098744
1977	0.340186	0.793967	0.340186	0.680086	0.317459	0.00856079
1978	0.340234	0.794218	0.340234	0.676224	0.317517	0.0100492
1979	0.340298	0.792228	0.340298	0.676531	0.317569	0.00966259
1980	0.340347	0.789177	0.340347	0.669221	0.31763	0.00772606
1981	0.340397	0.787757	0.340397	0.668758	0.317682	0.0062085
1982	0.340455	0.789072	0.340455	0.668638	0.317742	0.00556766
1983	0.340522	0.795013	0.340522	0.670408	0.317792	0.00384578
1984	0.340557	0.794234	0.340557	0.670323	0.317847	0.00292305
1985	0.340639	0.796115	0.340639	0.671299	0.317912	0.00493071
1986	0.340702	0.794491	0.340702	0.668967	0.317952	0.00501943
1987	0.340746	0.795408	0.340746	0.671768	0.317996	0.00438845
1988	0.340835	0.796224	0.340835	0.671509	0.318052	0.00323488
1989	0.340861	0.797669	0.340861	0.668193	0.318106	0.00358726
1990	0.340925	0.802604	0.340925	0.664332	0.318151	0.00441849
1991	0.340992	0.800093	0.340992	0.659326	0.318222	0.00599339
1992	0.341014	0.799463	0.341014	0.658273	0.31828	0.00537008
1993	0.341081	0.799624	0.341081	0.657918	0.318346	0.00353783
1994	0.341171	0.797257	0.341171	0.650148	0.31839	0.00139376
1995	0.341193	0.796827	0.341193	0.652312	0.318426	0.00234956
1996	0.34126	0.800469	0.34126	0.65564	0.318479	0.00098312
1997	0.341327	0.801986	0.341327	0.657211	0.318526	0.00257211
1998	0.34135	0.79903	0.34135	0.658948	0.318578	0.00269972
[truncated: 8,000 more rows]

## Sheet: Apo-ferritin_model-to-map_FSC
	complete_dataset_d_inv	complete_dataset_fsc	small_dataset_d_inv	small_dataset_fsc	control_dataset_d_inv	control_dataset_fsc
0	0.0272478	0.654872	0.0272478	0.578118	0.0648086	0.426327
1	0.0337534	0.652476	0.0337534	0.575512	0.0789196	0.427952
2	0.0385087	0.649657	0.0385087	0.572548	0.0893071	0.427992
3	0.0424092	0.644383	0.0424092	0.566959	0.0975222	0.427216
4	0.0457086	0.635964	0.0457086	0.557055	0.104827	0.428201
5	0.0483033	0.62762	0.0483033	0.546336	0.110859	0.429339
6	0.0509499	0.617265	0.0509499	0.533686	0.116528	0.429341
7	0.053156	0.608971	0.053156	0.524911	0.121669	0.429447
8	0.0555321	0.60156	0.0555321	0.518367	0.126389	0.431993
9	0.0571021	0.595882	0.0571021	0.514465	0.130582	0.433579
10	0.0591	0.596441	0.0591	0.517569	0.134987	0.434335
11	0.0606567	0.608059	0.0606567	0.53202	0.138638	0.434857
12	0.0624863	0.633943	0.0624863	0.563757	0.142426	0.436097
13	0.0641067	0.665656	0.0641067	0.601617	0.145816	0.437632
14	0.0655069	0.695163	0.0655069	0.636318	0.149169	0.440271
15	0.0667307	0.721531	0.0667307	0.668003	0.152389	0.440914
16	0.0683473	0.743014	0.0683473	0.696312	0.155375	0.445369
17	0.06964	0.763117	0.06964	0.722272	0.158301	0.448496
18	0.0707444	0.77887	0.0707444	0.741787	0.161497	0.449964
19	0.0720617	0.78889	0.0720617	0.753447	0.163781	0.452694
20	0.0731753	0.795523	0.0731753	0.75999	0.166416	0.453101
21	0.0743533	0.799194	0.0743533	0.763547	0.169443	0.457112
22	0.0754843	0.798101	0.0754843	0.760921	0.171592	0.459104
23	0.0764682	0.796396	0.0764682	0.757762	0.173954	0.462101
24	0.0776447	0.794421	0.0776447	0.755066	0.176377	0.461794
25	0.0786826	0.78843	0.0786826	0.747537	0.178505	0.464046
26	0.0795395	0.78498	0.0795395	0.743425	0.181319	0.464496
27	0.0805084	0.77842	0.0805084	0.735978	0.183527	0.465051
28	0.081554	0.772815	0.081554	0.729908	0.184968	0.463892
29	0.0824939	0.766978	0.0824939	0.723865	0.18724	0.463747
30	0.0833149	0.761156	0.0833149	0.717695	0.189403	0.464964
31	0.0842503	0.755723	0.0842503	0.712078	0.191219	0.463819
32	0.0850116	0.751429	0.0850116	0.708313	0.193354	0.465171
33	0.0859371	0.745441	0.0859371	0.702361	0.195399	0.463506
34	0.0867173	0.742686	0.0867173	0.700014	0.197291	0.46454
35	0.0876141	0.740417	0.0876141	0.69857	0.199079	0.463491
36	0.0884419	0.734216	0.0884419	0.692524	0.20086	0.46088
37	0.0890243	0.731825	0.0890243	0.691571	0.202669	0.458086
38	0.0898485	0.729864	0.0898485	0.690188	0.204233	0.455183
39	0.0907727	0.727102	0.0907727	0.687477	0.205748	0.45341
40	0.0914538	0.724736	0.0914538	0.685725	0.207659	0.454087
41	0.0922344	0.723084	0.0922344	0.684398	0.209525	0.45278
42	0.0928954	0.721937	0.0928954	0.683684	0.211095	0.448353
43	0.0935841	0.721813	0.0935841	0.684389	0.212593	0.446355
44	0.0942954	0.723013	0.0942954	0.686312	0.214323	0.444466
45	0.0949815	0.723751	0.0949815	0.687337	0.216058	0.444261
46	0.0958031	0.724331	0.0958031	0.687877	0.21741	0.441003
47	0.0963782	0.72764	0.0963782	0.691839	0.218954	0.441849
48	0.0971653	0.730225	0.0971653	0.695077	0.220519	0.436644
49	0.0976676	0.730461	0.0976676	0.695561	0.22164	0.432941
50	0.0984538	0.735144	0.0984538	0.700647	0.223066	0.430216
51	0.0988232	0.736262	0.0988232	0.701665	0.224493	0.425227
52	0.0995939	0.740395	0.0995939	0.70656	0.226172	0.421562
53	0.1002	0.743592	0.1002	0.710176	0.227515	0.418801
54	0.100994	0.746804	0.100994	0.714054	0.229049	0.412123
55	0.101461	0.74954	0.101461	0.717471	0.230785	0.408663
56	0.101981	0.75167	0.101981	0.72034	0.231978	0.404025
57	0.102603	0.754259	0.102603	0.723303	0.233045	0.399352
58	0.10323	0.758218	0.10323	0.728088	0.234304	0.395068
59	0.103834	0.758952	0.103834	0.729372	0.235706	0.389576
60	0.104384	0.758519	0.104384	0.729651	0.237001	0.383383
61	0.105051	0.759054	0.105051	0.730879	0.238027	0.377791
62	0.105466	0.759516	0.105466	0.731289	0.239486	0.370956
63	0.106028	0.758582	0.106028	0.73007	0.240584	0.363376
64	0.106618	0.75904	0.106618	0.731556	0.241836	0.351683
65	0.10719	0.759004	0.10719	0.731332	0.243293	0.342461
66	0.107628	0.755613	0.107628	0.728662	0.244501	0.333184
67	0.108213	0.7552	0.108213	0.728294	0.245719	0.324392
68	0.108711	0.754175	0.108711	0.72749	0.247137	0.315237
69	0.1093	0.750441	0.1093	0.72317	0.248239	0.304058
70	0.109783	0.749359	0.109783	0.721823	0.249408	0.295706
71	0.110284	0.748464	0.110284	0.721005	0.250465	0.284602
72	0.110935	0.747769	0.110935	0.720701	0.251318	0.27409
73	0.111316	0.745822	0.111316	0.718024	0.252635	0.262714
74	0.111773	0.742289	0.111773	0.714127	0.253707	0.252245
75	0.112181	0.739716	0.112181	0.710809	0.254824	0.240885
76	0.112828	0.739096	0.112828	0.710721	0.256004	0.229097
77	0.113223	0.737098	0.113223	0.70869	0.257173	0.217429
78	0.113786	0.735117	0.113786	0.706571	0.258335	0.206113
79	0.114245	0.735127	0.114245	0.705972	0.259198	0.196964
80	0.11469	0.734004	0.11469	0.704665	0.260272	0.185593
81	0.115182	0.732064	0.115182	0.702556	0.261296	0.174815
82	0.115544	0.731286	0.115544	0.701453	0.262454	0.163308
83	0.116052	0.728079	0.116052	0.697729	0.263364	0.154395
84	0.116575	0.724185	0.116575	0.693852	0.264687	0.144563
85	0.117045	0.722404	0.117045	0.691716	0.265956	0.13599
86	0.117413	0.722402	0.117413	0.692417	0.266865	0.12798
87	0.117946	0.721765	0.117946	0.691565	0.2678	0.119025
88	0.118344	0.720209	0.118344	0.689826	0.268605	0.111467
89	0.118759	0.71776	0.118759	0.688121	0.269703	0.102986
90	0.119399	0.713867	0.119399	0.683684	0.270727	0.0968217
91	0.11975	0.71268	0.11975	0.682267	0.271521	0.0867963
92	0.120129	0.710982	0.120129	0.680567	0.272334	0.0784799
93	0.120543	0.708323	0.120543	0.677308	0.273294	0.0698859
94	0.120916	0.708478	0.120916	0.677763	0.274509	0.0631135
95	0.121383	0.70663	0.121383	0.676703	0.275299	0.0570587
96	0.121821	0.706008	0.121821	0.676631	0.276412	0.0508053
97	0.122223	0.701856	0.122223	0.672483	0.277436	0.0446983
98	0.122634	0.696584	0.122634	0.666955	0.278457	0.0399648
99	0.122979	0.693327	0.122979	0.664542	0.279484	0.0337829
100	0.123567	0.692	0.123567	0.663706	0.280206	0.0290496
101	0.123922	0.690167	0.123922	0.662328	0.281135	0.0235906
102	0.124284	0.687566	0.124284	0.659694	0.281974	0.0180469
103	0.124689	0.688181	0.124689	0.660775	0.282891	0.0162306
104	0.125045	0.685063	0.125045	0.657965	0.283881	0.00839207
105	0.125488	0.683568	0.125488	0.656936	0.284871	0.00276974
106	0.125835	0.680444	0.125835	0.653771	0.285758	-0.000884038
107	0.126249	0.677923	0.126249	0.651824	0.286491	-0.00324062
108	0.126584	0.676742	0.126584	0.651437	0.287199	-0.00801168
109	0.126962	0.67516	0.126962	0.650752	0.288112	-0.00972458
110	0.127395	0.669556	0.127395	0.645437	0.288918	-0.0135573
111	0.127803	0.664732	0.127803	0.640535	0.289932	-0.0193729
112	0.128141	0.660754	0.128141	0.637103	0.290887	-0.0217655
113	0.128487	0.66034	0.128487	0.637059	0.29172	-0.0214396
114	0.128952	0.659487	0.128952	0.636886	0.292745	-0.022635
115	0.129276	0.656139	0.129276	0.633378	0.29347	-0.0263759
116	0.129685	0.653188	0.129685	0.631075	0.294231	-0.02734
117	0.130039	0.648984	0.130039	0.627625	0.294986	-0.0294287
118	0.130408	0.646629	0.130408	0.625442	0.295727	-0.0308627
119	0.130712	0.646245	0.130712	0.62595	0.296607	-0.0313302
120	0.130985	0.64469	0.130985	0.624671	0.29751	-0.031629
121	0.131571	0.64235	0.131571	0.622041	0.298212	-0.028015
122	0.131865	0.635083	0.131865	0.614362	0.299108	-0.0288751
123	0.132169	0.631567	0.132169	0.610682	0.299862	-0.0291145
124	0.132525	0.630612	0.132525	0.609685	0.301007	-0.0291337
125	0.132927	0.630095	0.132927	0.609351	0.301668	-0.0280831
126	0.133305	0.629087	0.133305	0.609412	0.302336	-0.027907
127	0.133731	0.625869	0.133731	0.605448	0.303114	-0.0259111
128	0.133909	0.62436	0.133909	0.605193	0.304119	-0.0241599
129	0.13426	0.620522	0.13426	0.601198	0.304967	-0.0209411
130	0.134515	0.618977	0.134515	0.599587	0.305654	-0.0205731
131	0.134886	0.617638	0.134886	0.598052	0.306291	-0.0173998
132	0.135413	0.618377	0.135413	0.598884	0.307098	-0.0143964
133	0.135656	0.614403	0.135656	0.595044	0.307663	-0.0161966
134	0.135993	0.608368	0.135993	0.588042	0.308349	-0.0128566
135	0.136326	0.604478	0.136326	0.583585	0.309167	-0.011727
136	0.136668	0.604103	0.136668	0.583144	0.309887	-0.0100384
137	0.136948	0.602321	0.136948	0.581318	0.310517	-0.00636447
138	0.137318	0.600913	0.137318	0.58038	0.311439	-0.00357138
139	0.13761	0.597651	0.13761	0.577032	0.312155	-0.000188553
140	0.138008	0.596279	0.138008	0.575102	0.31311	0.000945087
141	0.138271	0.590937	0.138271	0.569739	0.313893	-0.000633706
142	0.138611	0.590052	0.138611	0.568109	0.314825	-0.000484804
143	0.138879	0.59006	0.138879	0.567432	0.315434	0.000671074
144	0.139231	0.589881	0.139231	0.566907	0.316137	-0.00127348
145	0.139614	0.588605	0.139614	0.564709	0.316759	-0.00100321
146	0.139937	0.584281	0.139937	0.560399	0.317503	-0.00291386
147	0.140278	0.584851	0.140278	0.560658	0.318131	-0.000452487
148	0.140517	0.581816	0.140517	0.557878	0.318872	-0.00214454
149	0.140852	0.579705	0.140852	0.556597	0.319528	-0.000836557
150	0.141181	0.579154	0.141181	0.555003	0.320019	0.00025023
151	0.14148	0.575495	0.14148	0.550456	0.320884	0.00127247
152	0.141818	0.57324	0.141818	0.548445	0.321645	0.00202453
153	0.142078	0.575137	0.142078	0.549261	0.322421	0.00301286
154	0.142402	0.57552	0.142402	0.548994	0.323134	0.00280529
155	0.142801	0.573147	0.142801	0.545809	0.323824	0.00409304
156	0.14299	0.570818	0.14299	0.542864	0.324525	0.00466434
157	0.143322	0.568821	0.143322	0.540171	0.325195	0.00522793
158	0.143633	0.566601	0.143633	0.537947	0.325806	0.00669361
159	0.143929	0.566323	0.143929	0.536955	0.326571	0.00657631
160	0.144166	0.566604	0.144166	0.538305	0.327105	0.00674869
161	0.144517	0.565863	0.144517	0.536573	0.327713	0.00516774
162	0.144737	0.564569	0.144737	0.534975	0.328522	0.00454345
163	0.145054	0.561688	0.145054	0.531891	0.329354	0.00396772
164	0.145383	0.562342	0.145383	0.531352	0.329733	0.0037139
165	0.145625	0.558906	0.145625	0.527642	0.330439	0.0062535
166	0.145971	0.562221	0.145971	0.530407	0.331123	0.0050222
167	0.146327	0.562344	0.146327	0.530731	0.331667	0.00422547
168	0.146555	0.563446	0.146555	0.532461	0.3325	0.00370868
169	0.146868	0.563268	0.146868	0.531976	0.333164	0.00377559
170	0.147132	0.562887	0.147132	0.532168	0.333767	0.00453633
171	0.147419	0.563008	0.147419	0.531838	0.334339	0.00477244
172	0.147635	0.562681	0.147635	0.530953	0.335108	0.00427572
173	0.147993	0.564175	0.147993	0.532158	0.33578	0.00583261
174	0.148235	0.562405	0.148235	0.529159	0.336515	0.00537641
175	0.148586	0.564349	0.148586	0.530538	0.337075	0.00463035
176	0.148849	0.563394	0.148849	0.529527	0.337805	0.00389719
177	0.149062	0.563342	0.149062	0.528587	0.338511	0.00474485
178	0.149346	0.564266	0.149346	0.528851	0.339199	0.00632813
179	0.1497	0.560221	0.1497	0.523164	0.339644	0.00485542
180	0.14997	0.560449	0.14997	0.524201	0.340281	0.00298848
181	0.150255	0.562843	0.150255	0.527711	0.340778	0.00362661
182	0.150489	0.56443	0.150489	0.528943	0.34124	0.00401643
183	0.15079	0.563383	0.15079	0.527841	0.341876	0.00422618
184	0.150994	0.565674	0.150994	0.530505	0.342622	0.00336849
185	0.151311	0.564881	0.151311	0.529388	0.343182	0.00238748
186	0.151599	0.568382	0.151599	0.532814	0.343836	0.00345174
187	0.151882	0.566526	0.151882	0.530598	0.344404	0.00226419
188	0.152159	0.56772	0.152159	0.531685	0.345196	0.000979111
189	0.152435	0.567011	0.152435	0.530858	0.345652	0.000975865
190	0.152689	0.570635	0.152689	0.534	0.346213	0.000917007
191	0.153013	0.572374	0.153013	0.535701	0.346655	-0.00116513
192	0.153172	0.570747	0.153172	0.534718	0.347293	0.00212983
193	0.15336	0.571574	0.15336	0.535292	0.347988	-0.000368763
194	0.15368	0.572394	0.15368	0.535795	0.348865	0.00249607
195	0.154048	0.575608	0.154048	0.538609	0.349387	0.00282971
196	0.154259	0.574049	0.154259	0.536274	0.349909	0.000393071
197	0.154436	0.571919	0.154436	0.534022	0.350525	0.00119071
198	0.15471	0.570599	0.15471	0.531645	0.351368	0.00128803
199	0.154961	0.573031	0.154961	0.53385	0.351971	0.00227484
200	0.155297	0.572558	0.155297	0.533304	0.352431	0.000737506
201	0.155479	0.567642	0.155479	0.528764	0.352921	-0.00062925
202	0.155802	0.570426	0.155802	0.531324	0.353416	0.000538879
203	0.156106	0.570086	0.156106	0.531266	0.353906	-0.00199433
204	0.156345	0.56702	0.156345	0.528624	0.354619	-0.00543411
205	0.156586	0.571321	0.156586	0.533242	0.355209	-0.00409036
206	0.156818	0.573523	0.156818	0.535466	0.355734	-0.00459115
207	0.157088	0.571834	0.157088	0.534296	0.356239	-0.00623034
208	0.157358	0.575256	0.157358	0.536961	0.356781	-0.00525517
209	0.157525	0.57293	0.157525	0.534873	0.357311	-0.00717686
210	0.157716	0.574957	0.157716	0.536691	0.357823	-0.00990675
211	0.158029	0.57567	0.158029	0.536517	0.358459	-0.0134092
212	0.15823	0.57558	0.15823	0.536002	0.35891	-0.0136427
213	0.158557	0.578216	0.158557	0.53765	0.359594	-0.0139674
214	0.158765	0.577676	0.158765	0.537255	0.360315	-0.0183804
215	0.159013	0.580376	0.159013	0.538989	0.36093	-0.0181448
216	0.159231	0.577038	0.159231	0.535787	0.361453	-0.0167345
217	0.159598	0.574762	0.159598	0.533248	0.361984	-0.0164949
218	0.159824	0.577973	0.159824	0.535692	0.362442	-0.0162671
219	0.160027	0.575226	0.160027	0.532685	0.362988	-0.0160244
220	0.160198	0.572618	0.160198	0.530437	0.363642	-0.0160252
221	0.160556	0.56918	0.160556	0.526942	0.364154	-0.0139579
222	0.160762	0.569403	0.160762	0.526551	0.364708	-0.0155619
223	0.161036	0.568592	0.161036	0.526659	0.365242	-0.014988
224	0.161176	0.567098	0.161176	0.524957	0.365551	-0.0137586
225	0.161411	0.565268	0.161411	0.523088	0.366148	-0.0133268
226	0.161706	0.564235	0.161706	0.521626	0.366651	-0.0125368
227	0.161935	0.566573	0.161935	0.524408	0.367269	-0.0124333
228	0.162169	0.567823	0.162169	0.524786	0.367837	-0.01366
229	0.162409	0.566331	0.162409	0.524202	0.368382	-0.0134823
230	0.162718	0.570577	0.162718	0.529037	0.368933	-0.0133347
231	0.16289	0.572574	0.16289	0.530361	0.36948	-0.0125534
232	0.163108	0.573689	0.163108	0.530112	0.370165	-0.0145788
233	0.163303	0.573742	0.163303	0.530116	0.370555	-0.0138617
234	0.163497	0.575026	0.163497	0.531272	0.371079	-0.0116298
235	0.163756	0.571251	0.163756	0.526692	0.371714	-0.0101466
236	0.163973	0.571334	0.163973	0.525171	0.372367	-0.0139888
237	0.164273	0.570993	0.164273	0.525353	0.372828	-0.0117416
238	0.164466	0.57243	0.164466	0.526976	0.373231	-0.0120144
239	0.164769	0.569577	0.164769	0.523505	0.373721	-0.0142971
240	0.165029	0.567033	0.165029	0.520864	0.374148	-0.0127963
241	0.165224	0.566334	0.165224	0.521696	0.374483	-0.0125464
242	0.165411	0.56402	0.165411	0.519477	0.37508	-0.0119024
243	0.165716	0.563697	0.165716	0.519392	0.375729	-0.0113789
244	0.165936	0.559063	0.165936	0.514882	0.37641	-0.00766169
245	0.166079	0.559277	0.166079	0.51496	0.376754	-0.00308001
246	0.166283	0.561338	0.166283	0.516743	0.377259	-0.00096912
247	0.166547	0.560508	0.166547	0.516382	0.377712	0.00199293
248	0.166812	0.560046	0.166812	0.515386	0.378132	0.00136287
249	0.166958	0.559051	0.166958	0.514953	0.378701	0.00442503
250	0.167275	0.562613	0.167275	0.519319	0.379229	0.00559953
251	0.16742	0.565677	0.16742	0.523114	0.379643	0.00731484
252	0.167592	0.569807	0.167592	0.527085	0.380202	0.0060516
253	0.167812	0.573947	0.167812	0.53184	0.380685	0.00682518
254	0.168033	0.578741	0.168033	0.537058	0.38126	0.0083807
255	0.168285	0.577409	0.168285	0.534421	0.381778	0.00988076
256	0.168537	0.576457	0.168537	0.532048	0.382333	0.0107585
257	0.168829	0.576137	0.168829	0.531811	0.382871	0.0120175
258	0.169039	0.575321	0.169039	0.530393	0.383384	0.0136856
259	0.169103	0.570926	0.169103	0.525723	0.384076	0.0144806
260	0.169404	0.569374	0.169404	0.523538	0.384408	0.014221
261	0.169637	0.568155	0.169637	0.52227	0.384852	0.014081
262	0.169816	0.567299	0.169816	0.521551	0.38528	0.0150331
263	0.170013	0.56543	0.170013	0.519652	0.385724	0.0150086
264	0.17031	0.568002	0.17031	0.523867	0.386153	0.0166547
265	0.170446	0.56934	0.170446	0.526193	0.386599	0.0168206
266	0.170779	0.57093	0.170779	0.528251	0.387108	0.01887
267	0.170908	0.570297	0.170908	0.527838	0.387596	0.0213846
268	0.171094	0.568229	0.171094	0.524738	0.388021	0.0225663
269	0.171279	0.567494	0.171279	0.523841	0.388577	0.0235729
270	0.171485	0.572827	0.171485	0.53042	0.389005	0.0230507
271	0.171805	0.572262	0.171805	0.531214	0.389502	0.0242585
272	0.171909	0.573359	0.171909	0.532276	0.390142	0.0231285
273	0.17217	0.576665	0.17217	0.536167	0.390605	0.0243272
274	0.172389	0.580283	0.172389	0.540789	0.391138	0.0236808
275	0.172573	0.585726	0.172573	0.54533	0.391593	0.0230436
276	0.172816	0.587223	0.172816	0.546951	0.391977	0.0233571
277	0.173002	0.588635	0.173002	0.548315	0.392423	0.0236932
278	0.173259	0.590344	0.173259	0.549997	0.392796	0.0216673
279	0.173428	0.591532	0.173428	0.550309	0.393288	0.0197817
280	0.173552	0.591311	0.173552	0.548883	0.393775	0.019524
281	0.173796	0.590217	0.173796	0.547134	0.39414	0.0214115
282	0.173976	0.586622	0.173976	0.544417	0.394626	0.0190347
283	0.174222	0.582478	0.174222	0.539456	0.395174	0.0207096
284	0.174441	0.581836	0.174441	0.53882	0.395709	0.0211676
285	0.174715	0.583328	0.174715	0.540311	0.396194	0.0207396
286	0.17495	0.584987	0.17495	0.542456	0.396623	0.0222428
287	0.175118	0.589001	0.175118	0.546855	0.397099	0.02149
288	0.175254	0.587129	0.175254	0.546211	0.397419	0.0224005
289	0.175494	0.590377	0.175494	0.549558	0.397905	0.0244238
290	0.175675	0.59032	0.175675	0.549181	0.398552	0.0231183
291	0.175853	0.591568	0.175853	0.550934	0.398967	0.0205014
292	0.17612	0.593374	0.17612	0.5539	0.399466	0.021094
293	0.176217	0.591355	0.176217	0.551967	0.399923	0.0191491
294	0.176397	0.59314	0.176397	0.554179	0.400331	0.021311
295	0.176646	0.59774	0.176646	0.559874	0.400852	0.0183659
296	0.176817	0.600585	0.176817	0.56235	0.401192	0.0180561
297	0.177084	0.605712	0.177084	0.567459	0.401654	0.0169666
298	0.177176	0.608433	0.177176	0.570195	0.402059	0.0167409
299	0.177366	0.610383	0.177366	0.572798	0.402374	0.0167401
300	0.177653	0.609881	0.177653	0.572066	0.402776	0.0122428
301	0.177834	0.608939	0.177834	0.571327	0.403241	0.0119198
302	0.178011	0.608915	0.178011	0.570693	0.403669	0.00901303
303	0.178189	0.607452	0.178189	0.568967	0.404181	0.00552321
304	0.178472	0.607414	0.178472	0.568858	0.404708	0.00469968
305	0.17863	0.607389	0.17863	0.569379	0.405152	0.00344864
306	0.178817	0.60528	0.178817	0.567075	0.405555	0.00233306
307	0.179078	0.606789	0.179078	0.568503	0.406011	0.00259927
308	0.17925	0.609314	0.17925	0.570824	0.406564	0.00156018
309	0.179419	0.609577	0.179419	0.570101	0.406883	-0.0028997
310	0.179645	0.610462	0.179645	0.570919	0.407306	0.0002049
311	0.179787	0.608821	0.179787	0.569054	0.407871	-0.000550963
312	0.179963	0.610226	0.179963	0.569703	0.408225	0.00244727
313	0.180079	0.611241	0.180079	0.571707	0.408615	0.00124806
314	0.180426	0.613181	0.180426	0.573747	0.409238	-0.00102781
315	0.180551	0.614757	0.180551	0.576161	0.409617	0.000936726
316	0.180703	0.618595	0.180703	0.580264	0.41004	-0.000481897
317	0.180947	0.619423	0.180947	0.581302	0.410326	-0.00129423
318	0.181118	0.624519	0.181118	0.58683	0.41073	-0.00285593
319	0.181223	0.628644	0.181223	0.591397	0.411226	-0.00279735
320	0.181438	0.631971	0.181438	0.594739	0.411546	-0.00542776
321	0.181604	0.630884	0.181604	0.593502	0.41218	-0.00365885
322	0.181851	0.631217	0.181851	0.59466	0.41263	-0.00490062
323	0.182079	0.629653	0.182079	0.592871	0.412906	-0.00300413
324	0.182287	0.628586	0.182287	0.591787	0.413257	-0.00413865
325	0.182418	0.629764	0.182418	0.591422	0.413744	-0.00642373
326	0.182592	0.629883	0.182592	0.592004	0.414207	-0.00744333
327	0.182781	0.629938	0.182781	0.592385	0.414659	-0.00702678
328	0.182998	0.634776	0.182998	0.597794	0.415141	-0.00848498
329	0.183235	0.637343	0.183235	0.600661	0.415556	-0.00853051
330	0.183377	0.634205	0.183377	0.59647	0.415967	-0.00903508
331	0.183517	0.637184	0.183517	0.599852	0.41628	-0.011727
332	0.183743	0.635331	0.183743	0.597112	0.416629	-0.0117383
333	0.18392	0.634499	0.18392	0.596171	0.417158	-0.0112786
334	0.184152	0.636851	0.184152	0.598902	0.41759	-0.0114031
335	0.184225	0.636549	0.184225	0.598165	0.41815	-0.0107277
336	0.184439	0.636388	0.184439	0.598147	0.418485	-0.011904
337	0.184669	0.639239	0.184669	0.6013	0.418905	-0.0086821
338	0.184841	0.64097	0.184841	0.602715	0.419299	-0.00804886
339	0.185006	0.64272	0.185006	0.605449	0.419672	-0.00877197
340	0.185184	0.648613	0.185184	0.611953	0.42002	-0.00701638
341	0.185356	0.652458	0.185356	0.615891	0.420393	-0.00971975
342	0.185531	0.65309	0.185531	0.616525	0.420712	-0.00845456
343	0.185755	0.651587	0.185755	0.614502	0.421131	-0.00855498
344	0.185992	0.650937	0.185992	0.61341	0.421595	-0.00659443
345	0.186058	0.652776	0.186058	0.614895	0.421878	-0.00854064
346	0.186217	0.652798	0.186217	0.615434	0.422275	-0.0104038
347	0.186437	0.653201	0.186437	0.615589	0.422915	-0.0110583
348	0.186569	0.65493	0.186569	0.617361	0.423257	-0.0116886
349	0.186722	0.657617	0.186722	0.61976	0.42369	-0.0101369
350	0.186949	0.658139	0.186949	0.62018	0.424049	-0.0116197
351	0.187093	0.66098	0.187093	0.623072	0.424375	-0.0105625
352	0.187351	0.661324	0.187351	0.623889	0.424901	-0.008154
353	0.187529	0.66457	0.187529	0.628063	0.425296	-0.0047492
354	0.1877	0.664414	0.1877	0.627844	0.42579	-0.00364211
355	0.187853	0.667756	0.187853	0.631338	0.426117	-0.00268604
356	0.188022	0.669207	0.188022	0.632115	0.426394	-0.00300247
357	0.188247	0.669116	0.188247	0.631362	0.426885	-0.000717395
358	0.18835	0.6718	0.18835	0.633789	0.427312	0.000826804
359	0.188628	0.670841	0.188628	0.632446	0.427665	0.00215522
360	0.188809	0.672905	0.188809	0.635013	0.428086	0.00163744
361	0.188936	0.677207	0.188936	0.639673	0.428582	0.00083991
362	0.189145	0.678363	0.189145	0.641296	0.429115	0.00376656
363	0.189257	0.681128	0.189257	0.645111	0.429417	0.00352977
364	0.189425	0.684736	0.189425	0.64766	0.429736	0.00509296
365	0.189629	0.68383	0.189629	0.646736	0.43028	0.00582828
366	0.189799	0.683482	0.189799	0.646866	0.430652	0.00709342
367	0.189914	0.682133	0.189914	0.64508	0.43092	0.00643527
368	0.190095	0.684029	0.190095	0.646676	0.431248	0.00641123
369	0.190262	0.684619	0.190262	0.647337	0.431689	0.00756085
370	0.190483	0.68483	0.190483	0.648324	0.431962	0.00749737
371	0.190595	0.686353	0.190595	0.649581	0.432359	0.00737672
372	0.190762	0.68749	0.190762	0.650649	0.432771	0.00759777
373	0.190928	0.688157	0.190928	0.651403	0.433161	0.00668332
374	0.19115	0.689143	0.19115	0.652279	0.433622	0.00601801
375	0.191372	0.693628	0.191372	0.657581	0.433838	0.00622075
376	0.191514	0.699554	0.191514	0.664613	0.434122	0.00730328
377	0.191648	0.699417	0.191648	0.664477	0.434555	0.00630276
378	0.191864	0.700564	0.191864	0.665504	0.434957	0.00666113
379	0.192035	0.700569	0.192035	0.665055	0.435307	0.00703997
380	0.192212	0.699933	0.192212	0.663357	0.43583	0.00900244
381	0.19231	0.697553	0.19231	0.660801	0.436227	0.0106343
382	0.192459	0.697324	0.192459	0.660775	0.436502	0.00924509
383	0.192646	0.699972	0.192646	0.663709	0.436809	0.0130785
384	0.1928	0.700134	0.1928	0.663884	0.437192	0.010618
385	0.192981	0.703736	0.192981	0.668095	0.437755	0.011087
386	0.19323	0.703948	0.19323	0.668302	0.43821	0.0139602
387	0.193395	0.705488	0.193395	0.670174	0.438531	0.0124882
388	0.193573	0.707008	0.193573	0.671192	0.438979	0.0127817
389	0.193627	0.707413	0.193627	0.671558	0.439347	0.0115989
390	0.193791	0.709085	0.193791	0.674253	0.439602	0.0102656
391	0.194065	0.707927	0.194065	0.673191	0.440057	0.0113766
392	0.194225	0.71021	0.194225	0.675384	0.440395	0.0150363
393	0.194276	0.709045	0.194276	0.674368	0.440735	0.0143911
394	0.194441	0.710921	0.194441	0.67642	0.441195	0.0141261
395	0.194658	0.712097	0.194658	0.677749	0.441543	0.0123886
396	0.194762	0.71272	0.194762	0.678454	0.441913	0.0123636
397	0.194946	0.714697	0.194946	0.681176	0.442245	0.0135304
398	0.195131	0.716622	0.195131	0.682785	0.442441	0.0161747
399	0.19534	0.721968	0.19534	0.688789	0.442731	0.0162267
400	0.195524	0.723162	0.195524	0.690643	0.443162	0.0156647
401	0.195587	0.722305	0.195587	0.688774	0.443601	0.0149491
402	0.19578	0.72361	0.19578	0.690552	0.443941	0.0132815
403	0.19589	0.721774	0.19589	0.689052	0.444375	0.0162738
404	0.196025	0.720364	0.196025	0.687104	0.444819	0.0184898
405	0.196225	0.718598	0.196225	0.685585	0.445251	0.0185128
406	0.196397	0.718763	0.196397	0.685768	0.44565	0.0195659
407	0.196641	0.721379	0.196641	0.688085	0.446109	0.0198797
408	0.19672	0.72312	0.19672	0.689134	0.446526	0.0182194
409	0.196874	0.72324	0.196874	0.689027	0.4468	0.0162148
410	0.197065	0.721863	0.197065	0.687529	0.447046	0.0170643
411	0.197209	0.722691	0.197209	0.688372	0.447365	0.0137935
412	0.197455	0.725123	0.197455	0.690645	0.447793	0.0126735
413	0.197615	0.726128	0.197615	0.692454	0.448058	0.00975885
414	0.197711	0.727701	0.197711	0.694893	0.448521	0.00790623
415	0.197952	0.730982	0.197952	0.697949	0.448878	0.00519706
416	0.198036	0.730825	0.198036	0.697943	0.44914	0.00444497
417	0.198169	0.730686	0.198169	0.698037	0.449513	0.00490547
418	0.198379	0.730904	0.198379	0.699041	0.449862	0.00425748
419	0.198541	0.729488	0.198541	0.698076	0.450183	0.00554929
420	0.198615	0.730282	0.198615	0.69947	0.450588	0.00461071
421	0.198799	0.731102	0.198799	0.700105	0.450967	0.00386065
422	0.198969	0.731373	0.198969	0.700186	0.451251	0.00372229
423	0.199223	0.734426	0.199223	0.703562	0.451616	0.00277137
424	0.199288	0.735387	0.199288	0.704602	0.451973	-0.00335349
425	0.199444	0.735569	0.199444	0.705302	0.452254	-0.00317052
426	0.199606	0.737176	0.199606	0.707489	0.452617	-0.00461417
427	0.199713	0.73604	0.199713	0.706331	0.453115	-0.00649118
428	0.199872	0.733785	0.199872	0.703566	0.453474	-0.00920877
429	0.200031	0.735251	0.200031	0.705583	0.453836	-0.00755738
430	0.200112	0.734264	0.200112	0.704287	0.454191	-0.00734996
431	0.200295	0.734452	0.200295	0.704194	0.454455	-0.00715853
432	0.200506	0.735871	0.200506	0.705057	0.454813	-0.00495437
433	0.200665	0.735442	0.200665	0.70523	0.455095	-0.00481957
434	0.200828	0.734566	0.200828	0.704478	0.455351	-0.00307662
435	0.201008	0.732776	0.201008	0.702035	0.455753	-0.00359849
436	0.201139	0.733279	0.201139	0.702824	0.456143	-0.00385559
437	0.201297	0.735349	0.201297	0.705138	0.456299	-0.00246005
438	0.20141	0.736535	0.20141	0.706614	0.456633	-0.00127638
439	0.201718	0.737752	0.201718	0.7077	0.457111	-0.00203327
440	0.201804	0.736918	0.201804	0.706862	0.457566	-0.00215922
441	0.201928	0.736624	0.201928	0.70701	0.458006	-0.00227496
442	0.202091	0.73852	0.202091	0.708768	0.458323	0.000715921
443	0.202242	0.73964	0.202242	0.710278	0.458594	0.001369
444	0.202399	0.73951	0.202399	0.710127	0.458885	0.00287903
445	0.202556	0.740043	0.202556	0.710209	0.459219	0.00355229
446	0.202653	0.739363	0.202653	0.709571	0.459527	0.00383512
447	0.202817	0.740738	0.202817	0.711306	0.460008	0.00491811
448	0.203026	0.740984	0.203026	0.711671	0.460438	0.00483025
449	0.203117	0.741964	0.203117	0.712474	0.46088	0.00577856
450	0.203191	0.742089	0.203191	0.712052	0.46136	0.00475172
451	0.203391	0.741345	0.203391	0.711337	0.461615	0.00626008
452	0.203514	0.740868	0.203514	0.710472	0.461849	0.00744537
453	0.203681	0.740837	0.203681	0.711096	0.462107	0.00707973
454	0.203859	0.743487	0.203859	0.714121	0.462452	0.00535899
455	0.204015	0.741927	0.204015	0.713326	0.462796	0.00705809
456	0.204222	0.742571	0.204222	0.71432	0.463264	0.00663307
457	0.204316	0.742612	0.204316	0.714511	0.46344	0.00737802
458	0.20443	0.744067	0.20443	0.716314	0.463711	0.00524168
459	0.204588	0.7441	0.204588	0.716106	0.464082	0.00470867
460	0.20474	0.746043	0.20474	0.719173	0.464404	0.00343544
461	0.204895	0.745393	0.204895	0.718726	0.464709	0.00473419
462	0.205102	0.745968	0.205102	0.719281	0.465012	0.00579716
463	0.205216	0.746133	0.205216	0.71916	0.465493	0.00378554
464	0.205308	0.748657	0.205308	0.721684	0.465832	0.00528764
465	0.205515	0.751495	0.205515	0.725146	0.466154	0.00534246
466	0.205669	0.75345	0.205669	0.727075	0.466482	0.00554845
467	0.205722	0.753859	0.205722	0.727992	0.466819	0.00774272
468	0.205896	0.753196	0.205896	0.727182	0.46719	0.00868217
469	0.206081	0.752148	0.206081	0.725784	0.467521	0.00740165
470	0.206195	0.750067	0.206195	0.723114	0.467806	0.0053768
471	0.206307	0.748833	0.206307	0.72213	0.468094	0.00600289
472	0.206527	0.748964	0.206527	0.72132	0.468412	0.00391577
473	0.206748	0.748667	0.206748	0.720148	0.468637	0.00174363
474	0.206901	0.748601	0.206901	0.71982	0.468942	0.00153473
475	0.206949	0.747475	0.206949	0.718127	0.46934	0.00149048
476	0.207106	0.747114	0.207106	0.718196	0.469626	-0.000242543
477	0.207208	0.747627	0.207208	0.718485	0.469862	-0.00302719
478	0.207362	0.749953	0.207362	0.721007	0.470273	-0.00202597
479	0.207566	0.747679	0.207566	0.719024	0.470565	-0.00203061
480	0.207673	0.748841	0.207673	0.719413	0.470859	-0.00167852
481	0.207903	0.748846	0.207903	0.719884	0.471161	-0.00339969
482	0.207974	0.749305	0.207974	0.719896	0.471426	-0.003217
483	0.208126	0.750524	0.208126	0.721322	0.471714	-0.0037883
484	0.20833	0.751996	0.20833	0.723497	0.472159	-0.00586172
485	0.208431	0.751682	0.208431	0.722934	0.472649	-0.00323198
486	0.208584	0.753459	0.208584	0.724866	0.472946	-0.00447366
487	0.208653	0.754081	0.208653	0.725732	0.473323	-0.00612608
488	0.208787	0.755763	0.208787	0.727718	0.473668	-0.00523784
489	0.208939	0.756084	0.208939	0.728543	0.474016	-0.00534499
490	0.209142	0.757144	0.209142	0.729516	0.474428	-0.00527157
491	0.209204	0.755563	0.209204	0.728371	0.474791	-0.00573112
492	0.209358	0.754346	0.209358	0.727205	0.475021	-0.00590097
493	0.209463	0.754452	0.209463	0.726876	0.475312	-0.0065752
494	0.209647	0.754383	0.209647	0.726479	0.475587	-0.00601187
495	0.209799	0.756244	0.209799	0.728387	0.475882	-0.00503749
496	0.20995	0.755693	0.20995	0.727867	0.476334	-0.00620467
497	0.210101	0.756306	0.210101	0.728607	0.476606	-0.00395667
498	0.210206	0.754763	0.210206	0.72716	0.476863	-0.00421527
499	0.210394	0.754943	0.210394	0.727054	0.477249	-0.00547613
500	0.210478	0.753766	0.210478	0.725545	0.477538	-0.0053677
501	0.210605	0.754168	0.210605	0.725578	0.477758	-0.00488617
502	0.210806	0.753193	0.210806	0.724146	0.478066	-0.0028918
503	0.210912	0.754935	0.210912	0.725787	0.478376	-0.0033702
504	0.211139	0.756342	0.211139	0.72667	0.478628	-0.00418165
505	0.211208	0.756799	0.211208	0.727373	0.479081	-0.00560591
506	0.211358	0.757476	0.211358	0.727073	0.479418	-0.00698689
507	0.211566	0.759159	0.211566	0.729283	0.47977	-0.00854935
508	0.211648	0.759802	0.211648	0.729923	0.480037	-0.00918185
509	0.211793	0.759133	0.211793	0.728981	0.480339	-0.00981321
510	0.211958	0.759648	0.211958	0.729231	0.480597	-0.0100189
511	0.212091	0.759183	0.212091	0.728754	0.480846	-0.0114224
512	0.212208	0.758209	0.212208	0.727635	0.481201	-0.00981512
513	0.212358	0.757641	0.212358	0.727506	0.481579	-0.0103731
514	0.212457	0.756003	0.212457	0.725389	0.481897	-0.0120412
515	0.212557	0.755254	0.212557	0.724733	0.482262	-0.0101736
516	0.212743	0.756312	0.212743	0.726009	0.482554	-0.00574596
517	0.212885	0.755795	0.212885	0.72502	0.482761	-0.0064702
518	0.212955	0.75701	0.212955	0.726243	0.483016	-0.00744506
519	0.213123	0.757336	0.213123	0.726644	0.483348	-0.00771793
520	0.213242	0.756194	0.213242	0.72541	0.483584	-0.00892203
521	0.213387	0.75718	0.213387	0.726917	0.484044	-0.00877969
522	0.213551	0.755611	0.213551	0.725366	0.484395	-0.00530924
523	0.213639	0.755853	0.213639	0.724829	0.484619	-0.00373235
524	0.21379	0.756075	0.21379	0.725163	0.484972	-0.00433307
525	0.213997	0.757475	0.213997	0.726392	0.48538	-0.00321174
526	0.214122	0.75785	0.214122	0.726959	0.485645	-0.00428895
527	0.214228	0.758865	0.214228	0.728299	0.48597	-0.000338841
528	0.214343	0.758996	0.214343	0.729301	0.486274	0.000686679
529	0.214506	0.757444	0.214506	0.727967	0.486568	0.00333727
530	0.21459	0.757528	0.21459	0.727974	0.486834	0.00342768
531	0.214786	0.757633	0.214786	0.728337	0.487193	0.00394262
532	0.214898	0.757663	0.214898	0.728442	0.48747	0.00410763
533	0.215059	0.758157	0.215059	0.72833	0.487747	0.00433534
534	0.215182	0.757899	0.215182	0.727951	0.488092	0.00463572
535	0.215329	0.758192	0.215329	0.727479	0.488345	0.00396616
536	0.215413	0.759162	0.215413	0.728357	0.488617	0.00392494
537	0.2156	0.760504	0.2156	0.729917	0.488844	0.00658822
538	0.215712	0.75934	0.215712	0.728293	0.489202	0.00661405
539	0.21587	0.760564	0.21587	0.728488	0.489489	0.00586503
540	0.215932	0.763721	0.215932	0.731216	0.489716	0.00427787
541	0.216115	0.763189	0.216115	0.730134	0.490035	0.00648953
542	0.216315	0.763726	0.216315	0.729991	0.490351	0.00640002
543	0.216395	0.765923	0.216395	0.731139	0.4907	0.00513858
544	0.216507	0.766099	0.216507	0.730987	0.490994	0.00387774
545	0.216645	0.765237	0.216645	0.730341	0.491188	0.00458615
546	0.216769	0.765435	0.216769	0.730476	0.491404	0.00167478
547	0.216897	0.764395	0.216897	0.728759	0.491756	0.000471767
548	0.217046	0.763215	0.217046	0.727837	0.492104	9.84701e-05
549	0.217134	0.76364	0.217134	0.728693	0.492356	0.00120072
550	0.21727	0.763183	0.21727	0.728845	0.492751	0.00110191
551	0.217391	0.761887	0.217391	0.728138	0.493189	0.00239054
552	0.217537	0.760584	0.217537	0.727657	0.493518	0.00118043
553	0.21772	0.759372	0.21772	0.72625	0.493802	-0.00179722
554	0.217876	0.757737	0.217876	0.725491	0.494042	-0.00146094
555	0.218035	0.756075	0.218035	0.724312	0.494323	0.000863406
556	0.218115	0.75614	0.218115	0.724906	0.494647	-0.000393335
557	0.21826	0.755439	0.21826	0.723884	0.494919	0.000254531
558	0.218309	0.756086	0.218309	0.724423	0.495266	0.00127811
559	0.218454	0.758328	0.218454	0.726741	0.495556	0.00154408
560	0.218627	0.760743	0.218627	0.729789	0.495943	0.00220279
561	0.218745	0.758726	0.218745	0.727856	0.496194	0.00084101
562	0.218842	0.757473	0.218842	0.726009	0.496366	0.00155433
563	0.218933	0.757408	0.218933	0.725137	0.496822	0.00141198
564	0.21907	0.757619	0.21907	0.724196	0.497174	0.00124389
565	0.219229	0.758141	0.219229	0.725829	0.497483	-0.000613547
566	0.219422	0.76018	0.219422	0.727167	0.497792	-0.00244424
567	0.21947	0.760915	0.21947	0.728216	0.49796	-0.00494701
568	0.219574	0.761187	0.219574	0.727641	0.498181	-0.00762143
569	0.219786	0.763008	0.219786	0.728616	0.498472	-0.00972326
570	0.219914	0.766019	0.219914	0.731443	0.49876	-0.0101627
571	0.220002	0.767922	0.220002	0.732438	0.49897	-0.00943009
572	0.220193	0.770426	0.220193	0.735094	0.499251	-0.011537
573	0.220289	0.769721	0.220289	0.733658	0.499647	-0.00961958
574	0.220433	0.771696	0.220433	0.736467	0.499923	-0.0100895
575	0.220556	0.770793	0.220556	0.735387	0.500193	-0.00839426
576	0.220637	0.770882	0.220637	0.735612	0.500553	-0.00815577
577	0.220771	0.770141	0.220771	0.735387	0.500788	-0.00696098
578	0.221009	0.768162	0.221009	0.734038	0.501006	-0.00619488
579	0.2211	0.76725	0.2211	0.732631	0.501357	-0.00507717
580	0.221165	0.767464	0.221165	0.73272	0.501677	-0.00377595
581	0.221344	0.765945	0.221344	0.730991	0.501986	-0.00362782
582	0.221428	0.766778	0.221428	0.73227	0.502255	-0.00361205
583	0.221545	0.765807	0.221545	0.731788	0.502477	-0.00528699
584	0.221727	0.762581	0.221727	0.728612	0.502686	-0.00578908
585	0.221776	0.761234	0.221776	0.727468	0.502897	-0.00531812
586	0.221918	0.758344	0.221918	0.724333	0.503127	-0.0049204
587	0.222108	0.758564	0.222108	0.724874	0.503533	-0.00239651
588	0.222156	0.758609	0.222156	0.724931	0.503762	-0.00166559
589	0.222299	0.76043	0.222299	0.728351	0.504015	-0.000941137
590	0.222426	0.760129	0.222426	0.727558	0.504436	-0.00257824
591	0.222561	0.761017	0.222561	0.727835	0.504721	-0.00234589
592	0.22267	0.762012	0.22267	0.727836	0.505009	-0.00153085
593	0.222772	0.764398	0.222772	0.730034	0.505328	-0.000305917
594	0.222871	0.766122	0.222871	0.731882	0.505571	-0.00176255
595	0.22306	0.766216	0.22306	0.731333	0.505865	-0.00104545
596	0.223108	0.767713	0.223108	0.732683	0.506151	-0.00215022
597	0.223297	0.767772	0.223297	0.732858	0.506417	-0.000894971
598	0.223416	0.768703	0.223416	0.734006	0.506665	-0.00334783
599	0.223505	0.768138	0.223505	0.733803	0.507015	-0.00461811
600	0.223668	0.768298	0.223668	0.733771	0.507338	-0.00575888
601	0.223826	0.767904	0.223826	0.7335	0.507568	-0.00718611
602	0.224003	0.768007	0.224003	0.733183	0.507874	-0.00586399
603	0.224036	0.768218	0.224036	0.733128	0.508195	-0.00794464
604	0.224156	0.768596	0.224156	0.733545	0.508448	-0.00785669
605	0.224338	0.770767	0.224338	0.73695	0.508696	-0.0071744
606	0.224433	0.771948	0.224433	0.738517	0.508989	-0.00807943
607	0.224551	0.770352	0.224551	0.736766	0.509285	-0.00604578
608	0.224673	0.768784	0.224673	0.734804	0.509609	-0.0048556
609	0.22481	0.769872	0.22481	0.736437	0.509966	-0.00635059
610	0.224951	0.76843	0.224951	0.735089	0.510188	-0.00547342
611	0.225027	0.768323	0.225027	0.735272	0.510373	-0.00405668
612	0.22515	0.768061	0.22515	0.735092	0.510718	-0.00397636
613	0.225216	0.769021	0.225216	0.735656	0.511008	-0.0039084
614	0.225426	0.768924	0.225426	0.735195	0.511162	-0.00434878
615	0.225562	0.767942	0.225562	0.734194	0.511381	-0.00358567
616	0.225703	0.767079	0.225703	0.732107	0.511638	-0.00359106
617	0.22575	0.765712	0.22575	0.730463	0.511981	-0.00479862
618	0.225891	0.766396	0.225891	0.731129	0.51227	-0.00446155
619	0.225985	0.765392	0.225985	0.729354	0.512647	-0.0046058
620	0.226125	0.76784	0.226125	0.732326	0.51299	-0.00337284
621	0.226266	0.767386	0.226266	0.731549	0.513229	-0.00217165
622	0.226404	0.767125	0.226404	0.7317	0.513455	-0.0030956
623	0.226453	0.766415	0.226453	0.730074	0.513722	-0.00317601
624	0.22664	0.765923	0.22664	0.729651	0.513952	-0.00713915
625	0.226715	0.766907	0.226715	0.730967	0.514239	-0.00693515
626	0.226827	0.768016	0.226827	0.731788	0.514612	-0.00639073
627	0.226918	0.767671	0.226918	0.73232	0.514845	-0.00776538
628	0.227105	0.768885	0.227105	0.734322	0.515096	-0.0121474
629	0.227213	0.769454	0.227213	0.735673	0.515433	-0.0112734
630	0.227386	0.767505	0.227386	0.733614	0.515785	-0.013859
631	0.227433	0.766609	0.227433	0.732121	0.515952	-0.0143604
632	0.227572	0.766579	0.227572	0.732874	0.51619	-0.0150029
633	0.227759	0.769525	0.227759	0.736677	0.516534	-0.0175896
634	0.227805	0.768729	0.227805	0.73572	0.51683	-0.0189363
635	0.227944	0.770114	0.227944	0.737371	0.517104	-0.0172552
636	0.228026	0.770064	0.228026	0.737225	0.51738	-0.0168001
637	0.22815	0.770195	0.22815	0.737195	0.517581	-0.0176502
638	0.228316	0.768657	0.228316	0.735138	0.517793	-0.0178317
639	0.228476	0.768937	0.228476	0.735586	0.518102	-0.0176022
640	0.228548	0.769037	0.228548	0.735265	0.518403	-0.0152415
641	0.228687	0.770292	0.228687	0.736818	0.518685	-0.0136557
642	0.228768	0.770797	0.228768	0.737415	0.519066	-0.0144513
643	0.228918	0.771463	0.228918	0.738012	0.519475	-0.012401
644	0.228964	0.771348	0.228964	0.737837	0.519734	-0.0126717
645	0.229103	0.769406	0.229103	0.735892	0.519944	-0.0109941
646	0.229242	0.769119	0.229242	0.734989	0.520259	-0.0112691
647	0.229334	0.768948	0.229334	0.734382	0.520567	-0.00961766
648	0.229444	0.76916	0.229444	0.735313	0.520875	-0.00767489
649	0.229579	0.770293	0.229579	0.737068	0.521117	-0.0062187
650	0.229657	0.768743	0.229657	0.734581	0.521383	-0.00762726
651	0.229818	0.768269	0.229818	0.734014	0.521701	-0.00695152
652	0.230026	0.767191	0.230026	0.732574	0.52203	-0.00563892
653	0.230132	0.76869	0.230132	0.733542	0.52222	-0.00390023
654	0.230208	0.769531	0.230208	0.73518	0.522376	0.000508477
655	0.230314	0.769818	0.230314	0.735302	0.52277	0.00137952
656	0.230394	0.768711	0.230394	0.734422	0.523113	0.000855475
657	0.230537	0.769464	0.230537	0.735004	0.52343	0.000772646
658	0.230697	0.768692	0.230697	0.734295	0.523759	0.000836477
659	0.230775	0.767443	0.230775	0.732997	0.524058	-0.000136996
660	0.230899	0.766073	0.230899	0.731334	0.524462	-0.000573678
661	0.231082	0.765708	0.231082	0.730848	0.524676	-0.0012068
662	0.23117	0.764402	0.23117	0.729854	0.524829	-0.000150013
663	0.231266	0.765145	0.231266	0.730891	0.525083	-0.00242241
664	0.231311	0.765243	0.231311	0.731637	0.525415	-0.00272033
665	0.231449	0.765152	0.231449	0.731517	0.525698	-0.00251438
666	0.231554	0.765405	0.231554	0.732142	0.525906	0.000429973
667	0.231677	0.765325	0.231677	0.731557	0.526181	0.00245175
668	0.231814	0.763643	0.231814	0.72997	0.526468	0.00541747
669	0.231869	0.763452	0.231869	0.730635	0.52676	0.00658262
670	0.231997	0.764394	0.231997	0.731023	0.527097	0.011025
671	0.232208	0.765398	0.232208	0.732123	0.527374	0.0116192
672	0.232261	0.764471	0.232261	0.730659	0.527679	0.0133796
673	0.232362	0.766287	0.232362	0.732078	0.527864	0.016622
674	0.232432	0.76676	0.232432	0.732563	0.528126	0.0176115
675	0.23259	0.768304	0.23259	0.734604	0.5284	0.0199743
676	0.232764	0.769948	0.232764	0.73678	0.528607	0.0184177
677	0.232902	0.770736	0.232902	0.737269	0.529022	0.0176346
678	0.232954	0.770842	0.232954	0.737634	0.529412	0.019894
679	0.23309	0.769145	0.23309	0.735278	0.529698	0.0218468
680	0.23316	0.769141	0.23316	0.73531	0.530102	0.0200375
681	0.233317	0.771221	0.233317	0.737577	0.530296	0.0193146
682	0.23344	0.770574	0.23344	0.737498	0.530553	0.0212876
683	0.233499	0.770191	0.233499	0.736665	0.530839	0.0220082
684	0.233649	0.768387	0.233649	0.733955	0.531124	0.0238751
685	0.233763	0.76727	0.233763	0.733266	0.531458	0.0269886
686	0.233861	0.766756	0.233861	0.733299	0.531813	0.0265467
687	0.233997	0.767823	0.233997	0.73444	0.532131	0.0269889
688	0.234042	0.767234	0.234042	0.733788	0.532449	0.023787
689	0.234223	0.762803	0.234223	0.729701	0.532751	0.0218279
690	0.234404	0.763631	0.234404	0.730406	0.532992	0.020958
691	0.234513	0.761817	0.234513	0.727867	0.533237	0.0196583
692	0.234585	0.762649	0.234585	0.729285	0.533618	0.0200768
693	0.23472	0.761587	0.23472	0.728619	0.533956	0.0201065
694	0.23481	0.761952	0.23481	0.728866	0.534208	0.0170332
695	0.234946	0.759406	0.234946	0.726277	0.534477	0.017466
696	0.235081	0.758432	0.235081	0.725193	0.534773	0.0155346
697	0.235114	0.758262	0.235114	0.725103	0.535117	0.0149432
698	0.235179	0.759351	0.235179	0.727376	0.535415	0.0161327
699	0.235306	0.759926	0.235306	0.72805	0.535595	0.016823
700	0.235441	0.760899	0.235441	0.728172	0.535843	0.0164818
701	0.235531	0.762504	0.235531	0.728953	0.536197	0.0187633
702	0.235621	0.761469	0.235621	0.727512	0.536428	0.0186808
703	0.235801	0.763081	0.235801	0.72823	0.536635	0.0156016
704	0.23587	0.763515	0.23587	0.728856	0.536936	0.0178434
705	0.236001	0.766433	0.236001	0.731383	0.537353	0.0156298
706	0.236119	0.768082	0.236119	0.732966	0.537641	0.0128462
707	0.236218	0.765439	0.236218	0.728912	0.537937	0.0132786
708	0.236339	0.765855	0.236339	0.729597	0.538252	0.0115486
709	0.236501	0.767254	0.236501	0.73194	0.538507	0.00986402
710	0.236576	0.767762	0.236576	0.732239	0.538767	0.0121513
711	0.236697	0.76639	0.236697	0.730752	0.538967	0.0106966
712	0.236742	0.764744	0.236742	0.729565	0.53921	0.0108788
713	0.236876	0.765886	0.236876	0.731548	0.539581	0.00868734
714	0.236965	0.765546	0.236965	0.731975	0.53999	0.00671167
715	0.2371	0.766444	0.2371	0.734079	0.540302	0.00463777
716	0.237242	0.768074	0.237242	0.73566	0.540697	0.00352411
717	0.237367	0.767067	0.237367	0.735867	0.541005	0.00251261
718	0.23745	0.765221	0.23745	0.733677	0.541241	0.00154581
719	0.23759	0.765608	0.23759	0.733487	0.54157	0.000732935
720	0.237635	0.765805	0.237635	0.734175	0.541779	-0.00106439
721	0.237769	0.765853	0.237769	0.734978	0.542073	-0.00392472
722	0.237813	0.765163	0.237813	0.734308	0.54242	-0.00455786
723	0.237983	0.767943	0.237983	0.736742	0.542682	-0.00503461
724	0.238053	0.767659	0.238053	0.735776	0.543024	-0.00690961
725	0.238169	0.766561	0.238169	0.733499	0.543384	-0.00927544
726	0.238303	0.766166	0.238303	0.732589	0.543668	-0.0113116
727	0.238436	0.765287	0.238436	0.731695	0.544065	-0.0137678
728	0.238653	0.763824	0.238653	0.729432	0.544389	-0.0122583
729	0.238702	0.763539	0.238702	0.729032	0.544592	-0.0113069
730	0.238802	0.762808	0.238802	0.728404	0.544871	-0.0144062
731	0.23888	0.761371	0.23888	0.726388	0.545162	-0.0135811
732	0.238999	0.760875	0.238999	0.726011	0.545465	-0.0142312
733	0.239102	0.759513	0.239102	0.725304	0.54579	-0.0132249
734	0.239191	0.757419	0.239191	0.722847	0.54604	-0.00960844
735	0.239356	0.756514	0.239356	0.721783	0.546318	-0.00957183
736	0.239386	0.756262	0.239386	0.722038	0.546649	-0.0122429
737	0.239499	0.755722	0.239499	0.721352	0.546971	-0.0104618
738	0.239591	0.754424	0.239591	0.720278	0.547193	-0.00794497
739	0.239765	0.755934	0.239765	0.722033	0.54755	-0.00936967
740	0.239791	0.755927	0.239791	0.722522	0.547959	-0.00950034
741	0.239941	0.755767	0.239941	0.721376	0.548294	-0.00995112
742	0.240074	0.756777	0.240074	0.721777	0.548585	-0.00983406
743	0.240206	0.758675	0.240206	0.723554	0.548813	-0.00780461
744	0.240294	0.761174	0.240294	0.726734	0.549044	-0.00797237
745	0.240426	0.760782	0.240426	0.726284	0.549335	-0.00846856
746	0.240447	0.7609	0.240447	0.725982	0.549511	-0.00787528
747	0.240586	0.763439	0.240586	0.729028	0.549859	-0.00931333
748	0.240753	0.764487	0.240753	0.731007	0.55031	-0.00970049
749	0.240866	0.764391	0.240866	0.73068	0.550559	-0.0109199
750	0.240954	0.763456	0.240954	0.729796	0.550913	-0.0112402
751	0.241086	0.764061	0.241086	0.730687	0.55128	-0.00823324
752	0.241143	0.762297	0.241143	0.728481	0.551524	-0.008093
753	0.241218	0.763094	0.241218	0.728933	0.551787	-0.00852488
754	0.24135	0.765004	0.24135	0.73084	0.552064	-0.00976697
755	0.241476	0.766269	0.241476	0.732911	0.552518	-0.0115212
756	0.241525	0.765466	0.241525	0.732364	0.552873	-0.0115748
757	0.241613	0.766289	0.241613	0.733796	0.553112	-0.0097128
758	0.2417	0.765596	0.2417	0.732775	0.553329	-0.00971475
759	0.241876	0.763161	0.241876	0.729517	0.553758	-0.00988071
760	0.242007	0.763574	0.242007	0.729365	0.554063	-0.00876649
761	0.242055	0.761978	0.242055	0.726891	0.55443	-0.00672127
762	0.242217	0.762279	0.242217	0.72648	0.554668	-0.00734723
763	0.242269	0.764036	0.242269	0.728894	0.55493	-0.00746855
764	0.2424	0.762865	0.2424	0.727897	0.555298	-0.00458642
765	0.242532	0.762818	0.242532	0.727302	0.5556	-0.00234331
766	0.242602	0.763749	0.242602	0.72845	0.555879	-0.000764107
767	0.242708	0.76345	0.242708	0.728665	0.556196	0.000836811
768	0.242881	0.764451	0.242881	0.729351	0.556429	0.000738533
769	0.242924	0.762312	0.242924	0.72681	0.556722	0.000538583
770	0.243055	0.759028	0.243055	0.723839	0.557027	0.000400496
771	0.243099	0.759794	0.243099	0.725296	0.557368	-0.00157074
772	0.243229	0.760543	0.243229	0.726445	0.557735	0.00111661
773	0.243329	0.758778	0.243329	0.723719	0.558163	0.00243507
774	0.243447	0.758076	0.243447	0.722929	0.558475	0.00132123
775	0.243577	0.758745	0.243577	0.722822	0.558853	0.0022327
776	0.243708	0.759286	0.243708	0.723743	0.559118	0.00157611
777	0.243765	0.759206	0.243765	0.723959	0.559414	0.00272845
778	0.243925	0.75991	0.243925	0.724713	0.55973	0.00464858
779	0.244012	0.757309	0.244012	0.722487	0.559971	0.00225692
780	0.244099	0.75776	0.244099	0.723782	0.560317	0.00402734
781	0.244272	0.758591	0.244272	0.723772	0.560589	0.00613155
782	0.244359	0.756852	0.244359	0.721742	0.560764	0.0066777
783	0.244445	0.757078	0.244445	0.721238	0.561159	0.00246065
784	0.24456	0.758157	0.24456	0.721523	0.561607	0.00243186
785	0.244619	0.757926	0.244619	0.721187	0.561852	0.00356911
786	0.244662	0.758544	0.244662	0.721585	0.562219	0.000755335
787	0.244792	0.759727	0.244792	0.72366	0.562547	0.000237745
788	0.244981	0.758818	0.244981	0.722603	0.562825	-0.00117022
789	0.245008	0.757572	0.245008	0.721341	0.563097	0.00139634
790	0.245119	0.757357	0.245119	0.72107	0.563364	0.000566697
791	0.245181	0.75818	0.245181	0.721733	0.56379	0.000329629
792	0.24531	0.756604	0.24531	0.720991	0.564097	-0.000413717
793	0.245397	0.756422	0.245397	0.720139	0.564369	-0.00152327
794	0.245526	0.755272	0.245526	0.719286	0.56473	-0.000886403
795	0.245655	0.755791	0.245655	0.719733	0.565059	-0.000889944
796	0.245699	0.757684	0.245699	0.721906	0.565448	-0.00123754
797	0.245796	0.757806	0.245796	0.722095	0.565755	-0.000231815
798	0.245948	0.759757	0.245948	0.72464	0.566114	-0.00135466
799	0.246043	0.760355	0.246043	0.724933	0.566409	-0.00158005
800	0.246172	0.761445	0.246172	0.726653	0.566632	-0.000161109
801	0.246215	0.761306	0.246215	0.726051	0.566884	-0.000498128
802	0.246344	0.762926	0.246344	0.727517	0.567197	-0.000599264
803	0.246436	0.76163	0.246436	0.725837	0.567448	-0.000608281
804	0.24655	0.765602	0.24655	0.729709	0.567786	-0.000365578
805	0.246675	0.767189	0.246675	0.73142	0.568219	-0.00283091
806	0.246731	0.767977	0.246731	0.732514	0.568559	-0.000863331
807	0.24686	0.767397	0.24686	0.731067	0.568891	-0.00104454
808	0.247046	0.767137	0.247046	0.73127	0.569253	-0.000559702
809	0.247096	0.765519	0.247096	0.729858	0.569645	0.00133901
810	0.247209	0.765207	0.247209	0.728844	0.569966	0.000513396
811	0.247357	0.762702	0.247357	0.725892	0.570285	-0.00281332
812	0.247374	0.763233	0.247374	0.727192	0.570698	-0.00344312
813	0.24746	0.762515	0.24746	0.725939	0.570982	-0.00745043
814	0.247588	0.76225	0.247588	0.725672	0.571413	-0.00694159
815	0.247711	0.76167	0.247711	0.724941	0.57176	-0.00918754
816	0.247773	0.758949	0.247773	0.721863	0.572075	-0.00808061
817	0.247887	0.758831	0.247887	0.722704	0.572298	-0.00908453
818	0.248015	0.757992	0.248015	0.721816	0.572569	-0.00795326
819	0.248101	0.754859	0.248101	0.718629	0.572925	-0.0111636
820	0.248225	0.753905	0.248225	0.717325	0.573169	-0.0123555
821	0.248261	0.753329	0.248261	0.716964	0.573436	-0.0123411
822	0.248399	0.753256	0.248399	0.716148	0.57383	-0.011805
823	0.248485	0.75199	0.248485	0.714248	0.574109	-0.0133218
824	0.248601	0.751907	0.248601	0.713351	0.5744	-0.014081
825	0.24874	0.753122	0.24874	0.714891	0.574752	-0.0138957
826	0.248783	0.752897	0.248783	0.714415	0.575134	-0.0117713
827	0.24891	0.754484	0.24891	0.716806	0.575516	-0.012597
828	0.248953	0.755562	0.248953	0.717864	0.575885	-0.0106846
829	0.249095	0.755869	0.249095	0.718002	0.576183	-0.0118902
830	0.249212	0.755832	0.249212	0.717717	0.576471	-0.0141783
831	0.249293	0.757575	0.249293	0.718954	0.576688	-0.011216
832	0.249378	0.758196	0.249378	0.719079	0.577096	-0.011984
833	0.249474	0.760245	0.249474	0.721285	0.577392	-0.0111653
834	0.249571	0.760167	0.249571	0.720487	0.577747	-0.0128501
835	0.24971	0.761571	0.24971	0.721749	0.578144	-0.0149489
836	0.249786	0.763071	0.249786	0.723588	0.578472	-0.0124734
837	0.24991	0.764713	0.24991	0.724661	0.578763	-0.0111597
838	0.24998	0.764056	0.24998	0.724684	0.579092	-0.0121648
839	0.250141	0.763095	0.250141	0.724634	0.579499	-0.012017
840	0.250169	0.7633	0.250169	0.725266	0.579872	-0.0107094
841	0.250268	0.764017	0.250268	0.726322	0.580293	-0.0109726
842	0.250416	0.763359	0.250416	0.726051	0.580641	-0.0114276
843	0.250445	0.760682	0.250445	0.72294	0.58105	-0.00988517
844	0.250573	0.759535	0.250573	0.721933	0.581425	-0.00819893
845	0.250649	0.760034	0.250649	0.723356	0.581756	-0.00927644
846	0.250776	0.759571	0.250776	0.722986	0.582059	-0.00916153
847	0.250832	0.760124	0.250832	0.724269	0.582316	-0.00860727
848	0.250987	0.759676	0.250987	0.723837	0.582551	-0.00644835
849	0.251126	0.759471	0.251126	0.724081	0.58294	-0.00526093
850	0.251185	0.760082	0.251185	0.724942	0.583323	-0.00438346
851	0.251282	0.75918	0.251282	0.723943	0.583721	-0.00353342
852	0.251324	0.758858	0.251324	0.723341	0.583895	-0.00475062
853	0.251459	0.762036	0.251459	0.725684	0.584178	-0.00449146
854	0.251535	0.762342	0.251535	0.725605	0.58463	-0.00515815
855	0.251636	0.763857	0.251636	0.72766	0.58495	-0.00360018
856	0.251787	0.762723	0.251787	0.725665	0.585331	-0.00292421
857	0.251829	0.763914	0.251829	0.726581	0.585677	-0.00347688
858	0.25192	0.762907	0.25192	0.726157	0.585954	-0.00461125
859	0.252081	0.761892	0.252081	0.724127	0.586208	-0.00579225
860	0.252165	0.761724	0.252165	0.723608	0.586584	-0.00819359
861	0.252282	0.761722	0.252282	0.723842	0.587059	-0.00734992
862	0.252333	0.762612	0.252333	0.725229	0.587396	-0.00875062
863	0.252459	0.762642	0.252459	0.725307	0.587831	-0.00762224
864	0.252528	0.761384	0.252528	0.723777	0.5881	-0.00449185
865	0.252627	0.759639	0.252627	0.721405	0.588505	-0.00608394
866	0.25272	0.75837	0.25272	0.719845	0.588818	-0.00305239
867	0.252817	0.75745	0.252817	0.719097	0.589204	-0.0035742
868	0.252954	0.756714	0.252954	0.718514	0.589436	-0.00408687
869	0.253098	0.756438	0.253098	0.718158	0.589674	-0.00258943
870	0.253171	0.755373	0.253171	0.71697	0.590096	-0.00199568
871	0.253297	0.752916	0.253297	0.713998	0.590449	0.00227011
872	0.253339	0.752971	0.253339	0.713727	0.590924	0.00546882
873	0.253458	0.751838	0.253458	0.71273	0.591283	0.00411457
874	0.253508	0.751898	0.253508	0.713209	0.591586	0.00378528
875	0.253665	0.75371	0.253665	0.714664	0.591925	0.00468134
876	0.253798	0.753499	0.253798	0.7143	0.592432	0.00512431
877	0.253806	0.753657	0.253806	0.714149	0.592877	0.00431924
878	0.253883	0.754085	0.253883	0.714897	0.593218	0.00397623
879	0.253965	0.753709	0.253965	0.715212	0.593551	0.00318657
880	0.25413	0.754944	0.25413	0.716446	0.593767	0.00533601
881	0.254173	0.755572	0.254173	0.716866	0.594127	0.00349962
882	0.254223	0.756164	0.254223	0.717959	0.594394	0.0034507
883	0.25434	0.758443	0.25434	0.72072	0.594768	0.0032246
884	0.254507	0.7606	0.254507	0.723009	0.59523	0.00561841
885	0.254556	0.759246	0.254556	0.722459	0.595578	0.0073571
886	0.254673	0.759939	0.254673	0.722941	0.595808	0.00854568
887	0.254798	0.759328	0.254798	0.723081	0.596109	0.0108163
888	0.254826	0.758577	0.254826	0.722057	0.596568	0.0111388
889	0.254964	0.759843	0.254964	0.722727	0.596913	0.0125669
890	0.254981	0.759324	0.254981	0.72262	0.597342	0.0122601
891	0.255172	0.759093	0.255172	0.722879	0.597759	0.0116904
892	0.255251	0.759036	0.255251	0.722528	0.598196	0.0128236
893	0.255337	0.758086	0.255337	0.721477	0.598528	0.013427
894	0.25542	0.759593	0.25542	0.722188	0.598781	0.0148
895	0.255503	0.756604	0.255503	0.719186	0.599075	0.0141771
896	0.255628	0.757713	0.255628	0.719598	0.599451	0.0143588
897	0.255669	0.757967	0.255669	0.719585	0.599865	0.0138975
898	0.255802	0.759068	0.255802	0.719331	0.600272	0.0134691
899	0.255869	0.759017	0.255869	0.71981	0.600674	0.0156172
900	0.255959	0.756913	0.255959	0.717544	0.600997	0.0145906
901	0.256083	0.755512	0.256083	0.715996	0.601406	0.0130439
902	0.256166	0.755343	0.256166	0.716973	0.60182	0.0136128
903	0.25626	0.756355	0.25626	0.71823	0.602112	0.008944
904	0.256323	0.757983	0.256323	0.719876	0.602355	0.00800562
905	0.256465	0.758094	0.256465	0.72041	0.602785	0.00666333
906	0.256544	0.76015	0.256544	0.723027	0.603115	0.00787206
907	0.256661	0.759901	0.256661	0.723368	0.603565	0.00717578
908	0.256774	0.761396	0.256774	0.724988	0.603874	0.0073356
909	0.256826	0.759758	0.256826	0.723865	0.604275	0.00414282
910	0.256927	0.759496	0.256927	0.723296	0.604691	-0.000176303
911	0.257115	0.757461	0.257115	0.7211	0.605118	-0.00273059
912	0.257197	0.758659	0.257197	0.722808	0.605381	-0.00353944
913	0.25728	0.758507	0.25728	0.722197	0.605733	-0.00456529
914	0.257321	0.757696	0.257321	0.72166	0.606113	-0.00436923
915	0.257444	0.756518	0.257444	0.72105	0.60652	-0.00550923
916	0.257526	0.757448	0.257526	0.72118	0.607095	-0.00754597
917	0.25765	0.75742	0.25765	0.7202	0.607558	-0.00818017
918	0.257703	0.757389	0.257703	0.719869	0.607873	-0.00929747
919	0.25781	0.754967	0.25781	0.716955
920	0.257937	0.753531	0.257937	0.714324
921	0.257978	0.753476	0.257978	0.714646
922	0.258118	0.751756	0.258118	0.713054
923	0.258143	0.750724	0.258143	0.712238
924	0.258266	0.748217	0.258266	0.710049
925	0.258302	0.747362	0.258302	0.708833
926	0.258417	0.748475	0.258417	0.709744
927	0.258496	0.74995	0.258496	0.710922
928	0.258564	0.75088	0.258564	0.71205
929	0.258661	0.750993	0.258661	0.712551
930	0.258758	0.752016	0.258758	0.713218
931	0.258882	0.754728	0.258882	0.716057
932	0.259022	0.755179	0.259022	0.716639
933	0.259125	0.756465	0.259125	0.718403
934	0.259166	0.756402	0.259166	0.717995
935	0.259289	0.755505	0.259289	0.717684
936	0.25937	0.754997	0.25937	0.717392
937	0.259438	0.757597	0.259438	0.720488
938	0.259562	0.759112	0.259562	0.720806
939	0.259615	0.759097	0.259615	0.720876
940	0.259738	0.759894	0.259738	0.721524
941	0.259778	0.76146	0.259778	0.722597
942	0.2599	0.760896	0.2599	0.721238
943	0.259975	0.759721	0.259975	0.720161
944	0.260104	0.759662	0.260104	0.719647
945	0.260145	0.760337	0.260145	0.720092
946	0.260227	0.758757	0.260227	0.718528
947	0.260389	0.758912	0.260389	0.718554
948	0.260503	0.758763	0.260503	0.71744
949	0.260593	0.759679	0.260593	0.716921
950	0.260709	0.75955	0.260709	0.717385
951	0.260717	0.76079	0.260717	0.718497
952	0.26081	0.761019	0.26081	0.71983
953	0.260917	0.759725	0.260917	0.718436
954	0.261076	0.759539	0.261076	0.71838
955	0.26112	0.759801	0.26112	0.719655
956	0.261201	0.758981	0.261201	0.719006
957	0.261296	0.760848	0.261296	0.721119
958	0.261364	0.760536	0.261364	0.719916
959	0.261445	0.758377	0.261445	0.718792
960	0.261566	0.756761	0.261566	0.717058
961	0.261676	0.758243	0.261676	0.718491
962	0.261728	0.758168	0.261728	0.719919
963	0.261809	0.755717	0.261809	0.717899
964	0.261918	0.755707	0.261918	0.71898
965	0.262011	0.753954	0.262011	0.717444
966	0.262109	0.751826	0.262109	0.715869
967	0.262201	0.74856	0.262201	0.713814
968	0.262334	0.746885	0.262334	0.712579
969	0.262396	0.746069	0.262396	0.710885
970	0.262451	0.74394	0.262451	0.707237
971	0.262536	0.745734	0.262536	0.708212
972	0.262643	0.74479	0.262643	0.705915
973	0.262697	0.74565	0.262697	0.707022
974	0.262818	0.748178	0.262818	0.708926
975	0.262979	0.747888	0.262979	0.707355
976	0.26302	0.747587	0.26302	0.706716
977	0.263132	0.749974	0.263132	0.708276
978	0.263181	0.752315	0.263181	0.709474
979	0.263301	0.751604	0.263301	0.708436
980	0.263382	0.754347	0.263382	0.709803
981	0.263472	0.759998	0.263472	0.714292
982	0.263623	0.760749	0.263623	0.714312
983	0.263655	0.761027	0.263655	0.714534
984	0.263744	0.761389	0.263744	0.71504
985	0.263784	0.761844	0.263784	0.714789
986	0.263888	0.763307	0.263888	0.716898
987	0.263973	0.763931	0.263973	0.717247
988	0.26402	0.763295	0.26402	0.717296
989	0.264145	0.761993	0.264145	0.71693
990	0.264263	0.761511	0.264263	0.716116
991	0.264345	0.761345	0.264345	0.717123
992	0.264412	0.760936	0.264412	0.716435
993	0.264465	0.761385	0.264465	0.716059
994	0.264585	0.759941	0.264585	0.714552
995	0.264638	0.761814	0.264638	0.716922
996	0.264746	0.763266	0.264746	0.718538
997	0.264905	0.761712	0.264905	0.717279
998	0.264945	0.761568	0.264945	0.717385
999	0.265049	0.760605	0.265049	0.716529
1000	0.265105	0.759783	0.265105	0.717089
1001	0.265225	0.757895	0.265225	0.715975
1002	0.265299	0.755117	0.265299	0.713445
1003	0.265425	0.75449	0.265425	0.71368
1004	0.265544	0.755367	0.265544	0.714164
1005	0.265584	0.756396	0.265584	0.713757
1006	0.265631	0.755061	0.265631	0.712482
1007	0.265726	0.754705	0.265726	0.711595
1008	0.265878	0.756522	0.265878	0.713413
1009	0.265943	0.756374	0.265943	0.712607
1010	0.266023	0.757344	0.266023	0.713306
1011	0.266062	0.756724	0.266062	0.712494
1012	0.266182	0.754655	0.266182	0.710217
1013	0.266261	0.755307	0.266261	0.711748
1014	0.266381	0.755701	0.266381	0.712282
1015	0.266471	0.755627	0.266471	0.712924
1016	0.26654	0.755094	0.26654	0.711172
1017	0.266659	0.754899	0.266659	0.711108
1018	0.266803	0.75423	0.266803	0.710387
1019	0.266887	0.754853	0.266887	0.710225
1020	0.266976	0.753929	0.266976	0.709499
1021	0.267016	0.753436	0.267016	0.708855
1022	0.267044	0.754288	0.267044	0.709828
1023	0.267175	0.754513	0.267175	0.710105
1024	0.267231	0.753782	0.267231	0.709673
1025	0.267333	0.753271	0.267333	0.708253
1026	0.267452	0.754868	0.267452	0.70869
1027	0.267492	0.756424	0.267492	0.710119
1028	0.26758	0.757653	0.26758	0.710212
1029	0.267645	0.758639	0.267645	0.710562
1030	0.267769	0.759789	0.267769	0.71188
1031	0.267808	0.759959	0.267808	0.712187
1032	0.267927	0.763403	0.267927	0.715916
1033	0.268085	0.762864	0.268085	0.714269
1034	0.268124	0.763927	0.268124	0.715955
1035	0.268193	0.760689	0.268193	0.712079
1036	0.268282	0.756933	0.268282	0.707253
1037	0.268401	0.757192	0.268401	0.707411
1038	0.268401	0.758427	0.268401	0.708617
1039	0.268462	0.758378	0.268462	0.709025
1040	0.268558	0.757486	0.268558	0.707492
1041	0.268716	0.760166	0.268716	0.709789
1042	0.268758	0.758686	0.268758	0.708432
1043	0.268874	0.758151	0.268874	0.70724
1044	0.268953	0.759835	0.268953	0.709641
1045	0.269048	0.760554	0.269048	0.710608
1046	0.26911	0.761429	0.26911	0.711758
1047	0.269228	0.760148	0.269228	0.710746
1048	0.269346	0.760591	0.269346	0.711663
1049	0.269385	0.760374	0.269385	0.711068
1050	0.269493	0.759437	0.269493	0.70976
1051	0.269503	0.75959	0.269503	0.710755
1052	0.26966	0.75911	0.26966	0.711112
1053	0.2697	0.758009	0.2697	0.709602
1054	0.2698	0.756514	0.2698	0.709489
1055	0.269884	0.75708	0.269884	0.709939
1056	0.270014	0.75701	0.270014	0.709477
1057	0.270095	0.757651	0.270095	0.709318
1058	0.27017	0.758258	0.27017	0.710061
1059	0.270288	0.756517	0.270288	0.707397
1060	0.270314	0.757927	0.270314	0.708448
1061	0.270366	0.757725	0.270366	0.70778
1062	0.270484	0.760482	0.270484	0.710477
1063	0.27064	0.764774	0.27064	0.713891
1064	0.270732	0.76425	0.270732	0.71264
1065	0.270758	0.765257	0.270758	0.7136
1066	0.270859	0.764142	0.270859	0.711386
1067	0.270914	0.763874	0.270914	0.711351
1068	0.270992	0.765947	0.270992	0.713151
1069	0.27111	0.759542	0.27111	0.706865
1070	0.271183	0.759052	0.271183	0.706712
1071	0.271266	0.755669	0.271266	0.70414
1072	0.271325	0.755078	0.271325	0.703862
1073	0.271409	0.753121	0.271409	0.70171
1074	0.271556	0.750905	0.271556	0.700673
1075	0.271617	0.749881	0.271617	0.700606
1076	0.271695	0.749426	0.271695	0.70006
1077	0.271768	0.747764	0.271768	0.697726
1078	0.271851	0.746955	0.271851	0.696897
1079	0.271929	0.747022	0.271929	0.69675
1080	0.272033	0.749104	0.272033	0.699264
1081	0.272046	0.749153	0.272046	0.699485
1082	0.272197	0.750732	0.272197	0.701512
1083	0.272279	0.751401	0.272279	0.701223
1084	0.272318	0.75351	0.272318	0.702951
1085	0.272489	0.753685	0.272489	0.701511
1086	0.272512	0.753643	0.272512	0.700593
1087	0.272613	0.757003	0.272613	0.704187
1088	0.272654	0.755021	0.272654	0.700665
1089	0.27273	0.754181	0.27273	0.699328
1090	0.272823	0.755253	0.272823	0.700479
1091	0.27293	0.756194	0.27293	0.701285
1092	0.273002	0.758475	0.273002	0.703182
1093	0.273127	0.755921	0.273127	0.700799
1094	0.273211	0.755929	0.273211	0.700606
1095	0.273289	0.756173	0.273289	0.701466
1096	0.273401	0.757104	0.273401	0.702897
1097	0.273447	0.758695	0.273447	0.704889
1098	0.27356	0.75888	0.27356	0.705948
1099	0.273598	0.759612	0.273598	0.707095
1100	0.273714	0.761902	0.273714	0.709891
1101	0.273782	0.760283	0.273782	0.707169
1102	0.273851	0.759911	0.273851	0.706514
1103	0.273908	0.760392	0.273908	0.70817
1104	0.274024	0.761199	0.274024	0.709706
1105	0.274062	0.760392	0.274062	0.708708
1106	0.274178	0.758838	0.274178	0.7075
1107	0.274265	0.758843	0.274265	0.708101
1108	0.274371	0.756252	0.274371	0.70519
1109	0.27441	0.75423	0.27441	0.702871
1110	0.274497	0.753247	0.274497	0.701443
1111	0.274642	0.752809	0.274642	0.700287
1112	0.274664	0.752904	0.274664	0.700163
1113	0.274729	0.752402	0.274729	0.699715
1114	0.274834	0.753619	0.274834	0.700629
1115	0.274834	0.754495	0.274834	0.702074
1116	0.27495	0.752967	0.27495	0.699462
1117	0.275027	0.753493	0.275027	0.698335
1118	0.275122	0.751783	0.275122	0.697459
1119	0.275239	0.753723	0.275239	0.699591
1120	0.275317	0.755086	0.275317	0.701235
1121	0.275412	0.756002	0.275412	0.70279
1122	0.275471	0.753713	0.275471	0.699964
1123	0.275604	0.752237	0.275604	0.698607
1124	0.275665	0.752254	0.275665	0.697954
1125	0.275757	0.749198	0.275757	0.694518
1126	0.275869	0.749159	0.275869	0.694623
1127	0.275911	0.74878	0.275911	0.695062
1128	0.276007	0.747136	0.276007	0.692636
1129	0.276156	0.746228	0.276156	0.69039
1130	0.276218	0.744802	0.276218	0.689134
1131	0.276295	0.744738	0.276295	0.690963
1132	0.276333	0.745263	0.276333	0.690621
1133	0.276448	0.746815	0.276448	0.691258
1134	0.276486	0.749001	0.276486	0.693839
1135	0.276563	0.750018	0.276563	0.693495
1136	0.27667	0.751462	0.27667	0.695042
1137	0.276782	0.754143	0.276782	0.6971
1138	0.276831	0.75474	0.276831	0.696921
1139	0.276869	0.755037	0.276869	0.697417
1140	0.276946	0.755477	0.276946	0.698062
1141	0.277089	0.75948	0.277089	0.702673
1142	0.277137	0.760932	0.277137	0.705086
1143	0.277155	0.760872	0.277155	0.705118
1144	0.277251	0.760963	0.277251	0.705624
1145	0.27729	0.758208	0.27729	0.703048
1146	0.277431	0.756526	0.277431	0.701805
1147	0.277519	0.756837	0.277519	0.702785
1148	0.277595	0.756404	0.277595	0.703373
1149	0.277709	0.755469	0.277709	0.701663
1150	0.277748	0.754638	0.277748	0.701529
1151	0.277862	0.753696	0.277862	0.699497
1152	0.278012	0.75144	0.278012	0.697047
1153	0.278052	0.749835	0.278052	0.696325
1154	0.278091	0.748367	0.278091	0.695838
1155	0.278167	0.749273	0.278167	0.697012
1156	0.278205	0.748329	0.278205	0.69494
1157	0.278293	0.748328	0.278293	0.694487
1158	0.278375	0.748801	0.278375	0.695386
1159	0.278434	0.747765	0.278434	0.693359
1160	0.278509	0.747248	0.278509	0.69209
1161	0.278623	0.748487	0.278623	0.693152
1162	0.278694	0.748588	0.278694	0.693838
1163	0.278775	0.749166	0.278775	0.694507
1164	0.278907	0.751322	0.278907	0.695122
1165	0.278965	0.753791	0.278965	0.69766
1166	0.279003	0.754412	0.279003	0.698428
1167	0.279117	0.753087	0.279117	0.697088
1168	0.279231	0.753343	0.279231	0.698047
1169	0.279269	0.754607	0.279269	0.698786
1170	0.279382	0.752295	0.279382	0.696434
1171	0.279456	0.753517	0.279456	0.698459
1172	0.279534	0.752964	0.279534	0.696866
1173	0.279572	0.75322	0.279572	0.696466
1174	0.279684	0.75472	0.279684	0.698765
1175	0.279837	0.756521	0.279837	0.702046
1176	0.279913	0.754988	0.279913	0.699797
1177	0.279988	0.754964	0.279988	0.700583
1178	0.279996	0.754541	0.279996	0.700177
1179	0.280102	0.754379	0.280102	0.698808
1180	0.280177	0.753824	0.280177	0.697242
1181	0.280249	0.754338	0.280249	0.697398
1182	0.280328	0.752418	0.280328	0.695181
1183	0.280442	0.751643	0.280442	0.692925
1184	0.28048	0.750055	0.28048	0.691262
1185	0.280555	0.750952	0.280555	0.691696
1186	0.280604	0.751027	0.280604	0.691812
1187	0.280744	0.750504	0.280744	0.690808
1188	0.28079	0.750748	0.28079	0.689283
1189	0.280895	0.752746	0.280895	0.691757
1190	0.280932	0.753115	0.280932	0.691513
1191	0.281043	0.753678	0.281043	0.692274
1192	0.281115	0.753259	0.281115	0.691223
1193	0.281179	0.752129	0.281179	0.690728
1194	0.281234	0.751865	0.281234	0.689801
1195	0.281346	0.753493	0.281346	0.69167
1196	0.281384	0.752986	0.281384	0.69102
1197	0.281497	0.754065	0.281497	0.692907
1198	0.281611	0.75603	0.281611	0.696416
1199	0.281685	0.755128	0.281685	0.696011
1200	0.281745	0.754276	0.281745	0.695467
1201	0.281799	0.752725	0.281799	0.693917
1202	0.281913	0.754591	0.281913	0.697058
1203	0.281986	0.754537	0.281986	0.697354
1204	0.282051	0.755081	0.282051	0.698031
1205	0.282136	0.753016	0.282136	0.695377
1206	0.282249	0.750101	0.282249	0.691829
1207	0.282272	0.749019	0.282272	0.691395
1208	0.282361	0.746402	0.282361	0.689075
1209	0.282411	0.746674	0.282411	0.689138
1210	0.282549	0.744901	0.282549	0.688251
1211	0.282586	0.74683	0.282586	0.690724
1212	0.282624	0.746078	0.282624	0.689977
1213	0.282699	0.747166	0.282699	0.691243
1214	0.282759	0.748577	0.282759	0.691836
1215	0.282917	0.749483	0.282917	0.693196
1216	0.282961	0.750167	0.282961	0.693611
1217	0.283036	0.748121	0.283036	0.691366
1218	0.283148	0.750267	0.283148	0.693991
1219	0.283185	0.751633	0.283185	0.694704
1220	0.283297	0.751474	0.283297	0.693801
1221	0.283351	0.752452	0.283351	0.694999
1222	0.283484	0.75545	0.283484	0.698473
1223	0.283504	0.75502	0.283504	0.697826
1224	0.283596	0.75553	0.283596	0.698352
1225	0.28368	0.757807	0.28368	0.700219
1226	0.283746	0.759289	0.283746	0.701915
1227	0.283864	0.758722	0.283864	0.70189
1228	0.283932	0.759451	0.283932	0.699976
1229	0.283988	0.758138	0.283988	0.697461
1230	0.284057	0.758234	0.284057	0.697139
1231	0.284146	0.756377	0.284146	0.695708
1232	0.284209	0.753963	0.284209	0.694021
1233	0.284305	0.75722	0.284305	0.696364
1234	0.284379	0.757864	0.284379	0.697698
1235	0.284478	0.757841	0.284478	0.698006
1236	0.284491	0.758276	0.284491	0.698558
1237	0.284624	0.756565	0.284624	0.696864
1238	0.28464	0.75586	0.28464	0.696059
1239	0.284714	0.755796	0.284714	0.695886
1240	0.284789	0.756044	0.284789	0.696439
1241	0.284912	0.755806	0.284912	0.696587
1242	0.284975	0.755789	0.284975	0.694798
1243	0.284975	0.753887	0.284975	0.693599
1244	0.285115	0.753806	0.285115	0.691718
1245	0.285243	0.754654	0.285243	0.691751
1246	0.285332	0.753254	0.285332	0.689967
1247	0.285393	0.751581	0.285393	0.688391
1248	0.285434	0.749921	0.285434	0.685837
1249	0.285532	0.752736	0.285532	0.688185
1250	0.285588	0.751433	0.285588	0.685911
1251	0.285659	0.750852	0.285659	0.684446
1252	0.285752	0.750595	0.285752	0.683419
1253	0.285828	0.749814	0.285828	0.680957
1254	0.285914	0.750353	0.285914	0.68283
1255	0.285976	0.752031	0.285976	0.684741
1256	0.286033	0.751365	0.286033	0.684284
1257	0.286161	0.752588	0.286161	0.685716
1258	0.286269	0.753111	0.286269	0.687076
1259	0.286272	0.753106	0.286272	0.687804
1260	0.286309	0.751805	0.286309	0.68658
1261	0.286457	0.749776	0.286457	0.685638
1262	0.286494	0.749629	0.286494	0.686112
1263	0.286578	0.752802	0.286578	0.690466
1264	0.286605	0.752376	0.286605	0.690327
1265	0.286716	0.754057	0.286716	0.693044
1266	0.286808	0.755116	0.286808	0.69296
1267	0.286864	0.755939	0.286864	0.695827
1268	0.287011	0.755387	0.287011	0.694281
1269	0.287048	0.755904	0.287048	0.694798
1270	0.287085	0.756503	0.287085	0.695329
1271	0.287159	0.757561	0.287159	0.696571
1272	0.28727	0.756511	0.28727	0.694884
1273	0.287307	0.756954	0.287307	0.695142
1274	0.28738	0.755721	0.28738	0.69374
1275	0.28747	0.758011	0.28747	0.696039
1276	0.287545	0.756876	0.287545	0.693937
1277	0.287616	0.756496	0.287616	0.694148
1278	0.287641	0.755291	0.287641	0.694066
1279	0.287749	0.755753	0.287749	0.693291
1280	0.287824	0.753957	0.287824	0.691274
1281	0.287932	0.753728	0.287932	0.690981
1282	0.287969	0.752376	0.287969	0.689788
1283	0.288058	0.752836	0.288058	0.689567
1284	0.288187	0.749597	0.288187	0.685313
1285	0.288263	0.748168	0.288263	0.684662
1286	0.288337	0.749987	0.288337	0.686053
1287	0.288374	0.751583	0.288374	0.687821
1288	0.28841	0.751524	0.28841	0.687159
1289	0.288484	0.750604	0.288484	0.687377
1290	0.288528	0.750404	0.288528	0.688184
1291	0.288631	0.750146	0.288631	0.688928
1292	0.288764	0.749659	0.288764	0.68691
1293	0.288826	0.748717	0.288826	0.684661
1294	0.288923	0.749449	0.288923	0.684984
1295	0.288961	0.751594	0.288961	0.686491
1296	0.289064	0.750592	0.289064	0.685544
1297	0.289107	0.749232	0.289107	0.682322
1298	0.289195	0.750726	0.289195	0.682679
1299	0.289254	0.751855	0.289254	0.685183
1300	0.289363	0.751954	0.289363	0.685427
1301	0.289424	0.75237	0.289424	0.685839
1302	0.28951	0.751371	0.28951	0.684113
1303	0.289624	0.752528	0.289624	0.684619
1304	0.289693	0.754451	0.289693	0.68539
1305	0.28978	0.757042	0.28978	0.687906
1306	0.289833	0.756916	0.289833	0.687784
1307	0.28994	0.756411	0.28994	0.685936
1308	0.289955	0.758594	0.289955	0.686974
1309	0.290021	0.759404	0.290021	0.687022
1310	0.290131	0.758423	0.290131	0.687195
1311	0.290144	0.758184	0.290144	0.687102
1312	0.290241	0.760203	0.290241	0.689339
1313	0.290313	0.758981	0.290313	0.68822
1314	0.290386	0.759339	0.290386	0.690657
1315	0.290448	0.7598	0.290448	0.690984
1316	0.290569	0.756871	0.290569	0.687847
1317	0.290593	0.755824	0.290593	0.685663
1318	0.290678	0.755799	0.290678	0.684842
1319	0.290683	0.75562	0.290683	0.684545
1320	0.290787	0.753511	0.290787	0.681585
1321	0.290854	0.752679	0.290854	0.681156
1322	0.290897	0.751334	0.290897	0.680043
1323	0.291006	0.74917	0.291006	0.67884
1324	0.291115	0.747543	0.291115	0.677984
1325	0.291183	0.747638	0.291183	0.677841
1326	0.291257	0.748048	0.291257	0.677616
1327	0.291348	0.748232	0.291348	0.678358
1328	0.291442	0.747143	0.291442	0.677178
1329	0.291479	0.748548	0.291479	0.678946
1330	0.291551	0.747061	0.291551	0.676675
1331	0.291588	0.745712	0.291588	0.674915
1332	0.291696	0.746727	0.291696	0.674581
1333	0.291758	0.74753	0.291758	0.675273
1334	0.291842	0.746561	0.291842	0.674683
1335	0.291878	0.747551	0.291878	0.675572
1336	0.291987	0.747627	0.291987	0.676205
1337	0.292005	0.747719	0.292005	0.675482
1338	0.292098	0.747879	0.292098	0.676045
1339	0.292168	0.746698	0.292168	0.675119
1340	0.292313	0.746389	0.292313	0.673765
1341	0.292378	0.746804	0.292378	0.673091
1342	0.292438	0.746292	0.292438	0.672206
1343	0.292544	0.745495	0.292544	0.672851
1344	0.292595	0.745174	0.292595	0.672084
1345	0.292664	0.744721	0.292664	0.67212
1346	0.292742	0.743622	0.292742	0.671891
1347	0.292771	0.746673	0.292771	0.674423
1348	0.292856	0.747115	0.292856	0.674741
1349	0.292892	0.748819	0.292892	0.677526
1350	0.293001	0.750095	0.293001	0.679592
1351	0.2931	0.749461	0.2931	0.680193
1352	0.293181	0.747911	0.293181	0.677789
1353	0.293217	0.745791	0.293217	0.674264
1354	0.29329	0.747322	0.29329	0.67587
1355	0.293366	0.745529	0.293366	0.672877
1356	0.293434	0.745177	0.293434	0.671875
1357	0.293502	0.745912	0.293502	0.672255
1358	0.293576	0.745969	0.293576	0.672611
1359	0.293614	0.748023	0.293614	0.67422
1360	0.293723	0.745776	0.293723	0.67247
1361	0.293759	0.745329	0.293759	0.672611
1362	0.293865	0.744977	0.293865	0.67099
1363	0.293946	0.745542	0.293946	0.67245
1364	0.294047	0.746345	0.294047	0.673282
1365	0.294119	0.74577	0.294119	0.672306
1366	0.294174	0.74531	0.294174	0.671052
1367	0.294214	0.745679	0.294214	0.671144
1368	0.294299	0.747066	0.294299	0.67258
1369	0.294371	0.750349	0.294371	0.676317
1370	0.294479	0.752356	0.294479	0.678579
1371	0.294479	0.750639	0.294479	0.6758
1372	0.294623	0.75202	0.294623	0.67661
1373	0.294665	0.752147	0.294665	0.676602
1374	0.294731	0.75296	0.294731	0.673929
1375	0.294838	0.751709	0.294838	0.672476
1376	0.294906	0.751432	0.294906	0.67235
1377	0.294946	0.748157	0.294946	0.66648
1378	0.295018	0.746571	0.295018	0.66551
1379	0.295054	0.745775	0.295054	0.664602
1380	0.295185	0.746514	0.295185	0.665798
1381	0.295233	0.745012	0.295233	0.664319
1382	0.295304	0.742401	0.295304	0.662163
1383	0.295353	0.739837	0.295353	0.661309
1384	0.295448	0.739294	0.295448	0.659481
1385	0.295484	0.738014	0.295484	0.65887
1386	0.295558	0.738216	0.295558	0.660118
1387	0.295628	0.740523	0.295628	0.66092
1388	0.295771	0.737213	0.295771	0.65872
1389	0.295807	0.738491	0.295807	0.660339
1390	0.295878	0.737257	0.295878	0.658882
1391	0.295914	0.736928	0.295914	0.659329
1392	0.295992	0.737368	0.295992	0.660823
1393	0.296073	0.738956	0.296073	0.662668
1394	0.296163	0.739324	0.296163	0.66289
1395	0.296212	0.739638	0.296212	0.662549
1396	0.296336	0.739347	0.296336	0.66156
1397	0.296379	0.740159	0.296379	0.661112
1398	0.29645	0.738632	0.29645	0.660101
1399	0.296486	0.739791	0.296486	0.66153
1400	0.296611	0.73971	0.296611	0.66103
1401	0.296629	0.739003	0.296629	0.660115
1402	0.296736	0.740607	0.296736	0.661284
1403	0.296749	0.740712	0.296749	0.661397
1404	0.296879	0.739664	0.296879	0.659824
1405	0.296948	0.738924	0.296948	0.658422
1406	0.29699	0.737984	0.29699	0.657978
1407	0.297057	0.736369	0.297057	0.656326
1408	0.297164	0.740424	0.297164	0.658568
1409	0.297173	0.740621	0.297173	0.658711
1410	0.297235	0.741315	0.297235	0.659111
1411	0.297327	0.739767	0.297327	0.658326
1412	0.297444	0.742341	0.297444	0.660785
1413	0.297485	0.74147	0.297485	0.660374
1414	0.297563	0.741287	0.297563	0.660121
1415	0.297613	0.741799	0.297613	0.660469
1416	0.297698	0.742235	0.297698	0.659739
1417	0.297734	0.742156	0.297734	0.660047
1418	0.297787	0.743564	0.297787	0.663614
1419	0.297899	0.742391	0.297899	0.663235
1420	0.297959	0.747022	0.297959	0.668453
1421	0.298048	0.746764	0.298048	0.667784
1422	0.298125	0.746654	0.298125	0.667144
1423	0.298185	0.745464	0.298185	0.665972
1424	0.298284	0.746968	0.298284	0.665722
1425	0.298338	0.744742	0.298338	0.664033
1426	0.298401	0.743966	0.298401	0.663372
1427	0.298466	0.743412	0.298466	0.662678
1428	0.298586	0.741031	0.298586	0.659828
1429	0.298638	0.740657	0.298638	0.659202
1430	0.298693	0.738244	0.298693	0.65673
1431	0.298763	0.738459	0.298763	0.655221
1432	0.298804	0.737579	0.298804	0.6543
1433	0.298887	0.738727	0.298887	0.655495
1434	0.299012	0.735843	0.299012	0.653512
1435	0.299027	0.735416	0.299027	0.651988
1436	0.299174	0.733742	0.299174	0.649262
1437	0.299189	0.733149	0.299189	0.649264
1438	0.299266	0.72984	0.299266	0.645819
1439	0.299295	0.730421	0.299295	0.645503
1440	0.29933	0.731211	0.29933	0.645995
1441	0.299436	0.731807	0.299436	0.645538
1442	0.299503	0.732314	0.299503	0.647307
1443	0.299581	0.733431	0.299581	0.648382
1444	0.299718	0.734879	0.299718	0.65027
1445	0.299719	0.734953	0.299719	0.649814
1446	0.299757	0.735561	0.299757	0.650213
1447	0.29986	0.735794	0.29986	0.651275
1448	0.299924	0.735969	0.299924	0.652166
1449	0.300026	0.736283	0.300026	0.652491
1450	0.30005	0.73896	0.30005	0.656994
1451	0.300143	0.741107	0.300143	0.65916
1452	0.300178	0.742756	0.300178	0.660202
1453	0.300284	0.741525	0.300284	0.658754
1454	0.300354	0.741713	0.300354	0.658718
1455	0.300425	0.743658	0.300425	0.660421
1456	0.300469	0.745965	0.300469	0.66342
1457	0.300566	0.742207	0.300566	0.660599
1458	0.300601	0.742312	0.300601	0.661592
1459	0.300666	0.743546	0.300666	0.662434
1460	0.300707	0.743358	0.300707	0.663577
1461	0.300848	0.742055	0.300848	0.661384
1462	0.300883	0.739639	0.300883	0.656487
1463	0.300918	0.740957	0.300918	0.65801
1464	0.300988	0.740114	0.300988	0.655183
1465	0.301094	0.741218	0.301094	0.653197
1466	0.301139	0.738175	0.301139	0.65086
1467	0.301214	0.737896	0.301214	0.650299
1468	0.301305	0.736259	0.301305	0.646996
1469	0.30141	0.735657	0.30141	0.647088
1470	0.30141	0.734116	0.30141	0.64602
1471	0.301446	0.733108	0.301446	0.645384
1472	0.301538	0.734035	0.301538	0.64534
1473	0.301586	0.734247	0.301586	0.645378
1474	0.301691	0.735745	0.301691	0.646042
1475	0.301745	0.737935	0.301745	0.646769
1476	0.301832	0.736038	0.301832	0.644462
1477	0.30184	0.735435	0.30184	0.644528
1478	0.301955	0.737425	0.301955	0.646655
1479	0.302023	0.738908	0.302023	0.649145
1480	0.302107	0.73844	0.302107	0.65073
1481	0.302147	0.736711	0.302147	0.650524
1482	0.302255	0.737253	0.302255	0.651294
1483	0.302323	0.737146	0.302323	0.652526
1484	0.302428	0.734174	0.302428	0.650414
1485	0.302561	0.734734	0.302561	0.649901
1486	0.302576	0.733591	0.302576	0.647844
1487	0.302673	0.736019	0.302673	0.649564
1488	0.302688	0.73429	0.302688	0.648413
1489	0.30275	0.734926	0.30275	0.648848
1490	0.302813	0.733538	0.302813	0.6468
1491	0.302859	0.7317	0.302859	0.646323
1492	0.302891	0.731406	0.302891	0.645268
1493	0.302987	0.730386	0.302987	0.646093
1494	0.303092	0.7306	0.303092	0.644971
1495	0.303127	0.732029	0.303127	0.646473
1496	0.303197	0.73211	0.303197	0.645059
1497	0.303246	0.730966	0.303246	0.643744
1498	0.303372	0.732944	0.303372	0.644321
1499	0.303407	0.734828	0.303407	0.64613
1500	0.303429	0.734915	0.303429	0.6451
1501	0.303518	0.736753	0.303518	0.645172
1502	0.303601	0.735303	0.303601	0.644098
1503	0.303686	0.736248	0.303686	0.644892
1504	0.303736	0.737722	0.303736	0.647036
1505	0.303814	0.736668	0.303814	0.646612
1506	0.30393	0.739063	0.30393	0.647908
1507	0.303944	0.73991	0.303944	0.648627
1508	0.304034	0.739435	0.304034	0.648183
1509	0.304069	0.739656	0.304069	0.648294
1510	0.304133	0.738882	0.304133	0.648122
1511	0.304243	0.73868	0.304243	0.649325
1512	0.304278	0.739448	0.304278	0.649963
1513	0.304348	0.73869	0.304348	0.649699
1514	0.304382	0.737018	0.304382	0.647705
1515	0.304457	0.737232	0.304457	0.64928
1516	0.304522	0.737218	0.304522	0.64828
1517	0.304626	0.73648	0.304626	0.649694
1518	0.304661	0.735252	0.304661	0.649317
1519	0.304765	0.734366	0.304765	0.648853
1520	0.3048	0.732948	0.3048	0.648682
1521	0.304869	0.733419	0.304869	0.647249
1522	0.304914	0.733058	0.304914	0.646575
1523	0.305043	0.734183	0.305043	0.646328
1524	0.305078	0.733295	0.305078	0.644616
1525	0.305118	0.733802	0.305118	0.643955
1526	0.305189	0.736541	0.305189	0.648189
1527	0.30532	0.738353	0.30532	0.651017
1528	0.305355	0.736397	0.305355	0.648733
1529	0.305418	0.738282	0.305418	0.649617
1530	0.305494	0.737281	0.305494	0.647945
1531	0.305494	0.738885	0.305494	0.648847
1532	0.305598	0.737705	0.305598	0.648919
1533	0.305633	0.737376	0.305633	0.647911
1534	0.305729	0.737881	0.305729	0.648563
1535	0.305794	0.737755	0.305794	0.647545
1536	0.30591	0.736893	0.30591	0.645789
1537	0.305952	0.738976	0.305952	0.648236
1538	0.306013	0.737483	0.306013	0.645558
1539	0.306048	0.735721	0.306048	0.643066
1540	0.306152	0.734419	0.306152	0.642
1541	0.306221	0.73361	0.306221	0.640886
1542	0.30629	0.731518	0.30629	0.639408
1543	0.306325	0.731203	0.306325	0.636674
1544	0.306428	0.730913	0.306428	0.635162
1545	0.306463	0.73166	0.306463	0.636505
1546	0.306532	0.729083	0.306532	0.632595
1547	0.306567	0.72798	0.306567	0.632819
1548	0.306705	0.727807	0.306705	0.632124
1549	0.306739	0.728802	0.306739	0.633814
1550	0.306843	0.729389	0.306843	0.633955
1551	0.306877	0.728893	0.306877	0.633891
1552	0.306935	0.729028	0.306935	0.634561
1553	0.307011	0.729125	0.307011	0.63481
1554	0.30705	0.730094	0.30705	0.637212
1555	0.307119	0.728457	0.307119	0.63711
1556	0.307153	0.729294	0.307153	0.638802
1557	0.307257	0.732768	0.307257	0.640218
1558	0.307291	0.733449	0.307291	0.641513
1559	0.307365	0.734178	0.307365	0.641407
1560	0.307422	0.73549	0.307422	0.643152
1561	0.307532	0.735974	0.307532	0.643586
1562	0.307572	0.735872	0.307572	0.644332
1563	0.30767	0.734389	0.30767	0.643339
1564	0.307682	0.734362	0.307682	0.6433
1565	0.307783	0.736583	0.307783	0.645438
1566	0.307808	0.735881	0.307808	0.644446
1567	0.307877	0.735168	0.307877	0.643434
1568	0.30798	0.735991	0.30798	0.644975
1569	0.308083	0.73758	0.308083	0.64687
1570	0.30815	0.734102	0.30815	0.641908
1571	0.30822	0.731643	0.30822	0.63969
1572	0.308255	0.733038	0.308255	0.641316
1573	0.308369	0.730725	0.308369	0.637632
1574	0.308392	0.730111	0.308392	0.637784
1575	0.308483	0.731097	0.308483	0.638276
1576	0.30853	0.730313	0.30853	0.638347
1577	0.308627	0.73023	0.308627	0.639346
1578	0.308701	0.730624	0.308701	0.640991
1579	0.308733	0.728098	0.308733	0.638216
1580	0.30877	0.728711	0.30877	0.638254
1581	0.308831	0.72859	0.308831	0.636816
1582	0.308907	0.728776	0.308907	0.636689
1583	0.308941	0.728766	0.308941	0.636352
1584	0.309044	0.728326	0.309044	0.636762
1585	0.309078	0.726862	0.309078	0.636063
1586	0.309215	0.726054	0.309215	0.632149
1587	0.309229	0.726026	0.309229	0.632399
1588	0.309318	0.725446	0.309318	0.631498
1589	0.309352	0.726277	0.309352	0.629772
1590	0.309421	0.726553	0.309421	0.62706
1591	0.309455	0.724952	0.309455	0.624744
1592	0.309523	0.725908	0.309523	0.624797
1593	0.309592	0.726678	0.309592	0.625398
1594	0.309626	0.728232	0.309626	0.626416
1595	0.309729	0.727498	0.309729	0.624118
1596	0.309772	0.729512	0.309772	0.62689
1597	0.309865	0.730938	0.309865	0.629154
1598	0.309932	0.730562	0.309932	0.629749
1599	0.310032	0.730491	0.310032	0.629655
1600	0.31007	0.729709	0.31007	0.629965
1601	0.310139	0.729357	0.310139	0.630799
1602	0.310156	0.730912	0.310156	0.632811
1603	0.310275	0.73032	0.310275	0.632114
1604	0.310344	0.730874	0.310344	0.633365
1605	0.310412	0.730851	0.310412	0.636246
1606	0.310446	0.730391	0.310446	0.636769
1607	0.310535	0.726392	0.310535	0.634043
1608	0.310548	0.727393	0.310548	0.634534
1609	0.310582	0.725758	0.310582	0.634221
1610	0.310651	0.725526	0.310651	0.634534
1611	0.310721	0.724847	0.310721	0.633595
1612	0.310852	0.725465	0.310852	0.632879
1613	0.310875	0.724178	0.310875	0.630217
1614	0.310957	0.725992	0.310957	0.632685
1615	0.310994	0.72567	0.310994	0.633637
1616	0.311093	0.726762	0.311093	0.636183
1617	0.311162	0.727709	0.311162	0.636218
1618	0.311251	0.726171	0.311251	0.634133
1619	0.311264	0.727759	0.311264	0.635514
1620	0.311366	0.725691	0.311366	0.632936
1621	0.3114	0.724831	0.3114	0.632375
1622	0.311502	0.727279	0.311502	0.630675
1623	0.311502	0.726474	0.311502	0.63187
1624	0.311613	0.729655	0.311613	0.630885
1625	0.311672	0.72999	0.311672	0.631332
1626	0.311714	0.731155	0.311714	0.632341
1627	0.311774	0.731017	0.311774	0.632399
1628	0.311808	0.72854	0.311808	0.629783
1629	0.311942	0.725944	0.311942	0.629585
1630	0.311977	0.725519	0.311977	0.627811
1631	0.312052	0.725913	0.312052	0.6264
1632	0.312079	0.726024	0.312079	0.626252
1633	0.312181	0.727445	0.312181	0.627814
1634	0.312226	0.72691	0.312226	0.628583
1635	0.312317	0.727705	0.312317	0.628294
1636	0.312373	0.726681	0.312373	0.625569
1637	0.312486	0.723809	0.312486	0.624177
1638	0.31252	0.723138	0.31252	0.623507
1639	0.312588	0.721941	0.312588	0.622331
1640	0.312689	0.719725	0.312689	0.61839
1641	0.312723	0.717642	0.312723	0.616801
1642	0.312791	0.718463	0.312791	0.613574
1643	0.31282	0.71852	0.31282	0.614317
1644	0.312893	0.716756	0.312893	0.611469
1645	0.312994	0.716798	0.312994	0.611004
1646	0.313026	0.717398	0.313026	0.610403
1647	0.313033	0.715626	0.313033	0.60931
1648	0.313129	0.715166	0.313129	0.608489
1649	0.313195	0.715443	0.313195	0.610643
1650	0.313298	0.717741	0.313298	0.612771
1651	0.313325	0.716708	0.313325	0.610846
1652	0.3134	0.714862	0.3134	0.6108
1653	0.313434	0.71547	0.313434	0.611476
1654	0.313535	0.717174	0.313535	0.612045
1655	0.313603	0.721281	0.313603	0.615524
1656	0.313666	0.721572	0.313666	0.615882
1657	0.313704	0.723539	0.313704	0.618857
1658	0.313803	0.724195	0.313803	0.618898
1659	0.313805	0.724721	0.313805	0.620491
1660	0.313841	0.724055	0.313841	0.619437
1661	0.31394	0.723601	0.31394	0.620084
1662	0.313974	0.724838	0.313974	0.620964
1663	0.314109	0.722765	0.314109	0.619847
1664	0.314142	0.722773	0.314142	0.620909
1665	0.31421	0.720251	0.31421	0.618363
1666	0.314236	0.719976	0.314236	0.618508
1667	0.314311	0.719738	0.314311	0.618446
1668	0.314374	0.71752	0.314374	0.618005
1669	0.314412	0.714993	0.314412	0.616704
1670	0.314513	0.715103	0.314513	0.616318
1671	0.314614	0.716056	0.314614	0.618183
1672	0.314648	0.718328	0.314648	0.621874
1673	0.314681	0.719639	0.314681	0.623681
1674	0.31474	0.718256	0.31474	0.623146
1675	0.314852	0.716441	0.314852	0.619891
1676	0.314917	0.716209	0.314917	0.620263
1677	0.314951	0.715805	0.314951	0.619348
1678	0.31502	0.719027	0.31502	0.620844
1679	0.315099	0.719797	0.315099	0.622101
1680	0.315152	0.721174	0.315152	0.62257
1681	0.315186	0.720462	0.315186	0.621869
1682	0.315253	0.718808	0.315253	0.617176
1683	0.31532	0.720662	0.31532	0.61673
1684	0.315341	0.719343	0.315341	0.614966
1685	0.315421	0.718349	0.315421	0.611659
1686	0.315488	0.718055	0.315488	0.610082
1687	0.315589	0.715968	0.315589	0.604829
1688	0.315701	0.716158	0.315701	0.606556
1689	0.315732	0.717427	0.315732	0.606185
1690	0.315809	0.713908	0.315809	0.603617
1691	0.315824	0.714621	0.315824	0.603516
1692	0.315857	0.716127	0.315857	0.604502
1693	0.315976	0.714181	0.315976	0.602868
1694	0.316025	0.714633	0.316025	0.60382
1695	0.316087	0.716759	0.316087	0.604644
1696	0.316125	0.714892	0.316125	0.602718
1697	0.316226	0.715771	0.316226	0.604127
1698	0.316259	0.713788	0.316259	0.602955
1699	0.316329	0.712899	0.316329	0.601712
1700	0.31636	0.712203	0.31636	0.600873
1701	0.316435	0.7144	0.316435	0.604616
1702	0.316527	0.716352	0.316527	0.607063
1703	0.316535	0.714498	0.316535	0.60697
1704	0.316627	0.715279	0.316627	0.607675
1705	0.316661	0.714649	0.316661	0.605998
1706	0.316761	0.71341	0.316761	0.60492
1707	0.316828	0.712553	0.316828	0.603239
1708	0.316895	0.713473	0.316895	0.60437
1709	0.316928	0.713957	0.316928	0.602176
1710	0.317029	0.711181	0.317029	0.598868
1711	0.317062	0.713999	0.317062	0.601538
1712	0.317136	0.714254	0.317136	0.601985
1713	0.317162	0.715203	0.317162	0.604048
1714	0.317296	0.714474	0.317296	0.604766
1715	0.317329	0.714163	0.317329	0.602815
1716	0.317401	0.713295	0.317401	0.60386
1717	0.317463	0.712297	0.317463	0.602973
1718	0.317529	0.712519	0.317529	0.60531
1719	0.317563	0.712582	0.317563	0.605387
1720	0.317629	0.716097	0.317629	0.607927
1721	0.317727	0.71516	0.317727	0.606285
1722	0.317737	0.713223	0.317737	0.605749
1723	0.317829	0.712089	0.317829	0.604353
1724	0.317863	0.712761	0.317863	0.604408
1725	0.317904	0.713604	0.317904	0.606685
1726	0.317963	0.713653	0.317963	0.608447
1727	0.318062	0.711377	0.318062	0.605489
1728	0.318129	0.710934	0.318129	0.606435
1729	0.318162	0.712268	0.318162	0.606515
1730	0.318229	0.71206	0.318229	0.604635
1731	0.318237	0.71155	0.318237	0.603751
1732	0.318362	0.711151	0.318362	0.601262
1733	0.318406	0.709209	0.318406	0.599382
1734	0.318466	0.709095	0.318466	0.600499
1735	0.318528	0.709379	0.318528	0.601912
1736	0.318628	0.71101	0.318628	0.599587
1737	0.318661	0.710558	0.318661	0.599249
1738	0.318761	0.709459	0.318761	0.598262
1739	0.318799	0.710505	0.318799	0.598319
1740	0.318908	0.710604	0.318908	0.597179
1741	0.318945	0.711181	0.318945	0.595513
1742	0.319027	0.71039	0.319027	0.593231
1743	0.31906	0.712673	0.31906	0.594421
1744	0.319126	0.712813	0.319126	0.594734
1745	0.319159	0.711194	0.319159	0.592244
1746	0.319226	0.706802	0.319226	0.586698
1747	0.319302	0.707042	0.319302	0.585929
1748	0.319325	0.707266	0.319325	0.5856
1749	0.319425	0.70633	0.319425	0.585811
1750	0.31946	0.706041	0.31946	0.585529
1751	0.319524	0.707846	0.319524	0.587079
1752	0.319562	0.709273	0.319562	0.587703
1753	0.319657	0.711459	0.319657	0.588902
1754	0.319723	0.709201	0.319723	0.589157
1755	0.319723	0.710388	0.319723	0.589592
1756	0.319822	0.707952	0.319822	0.587672
1757	0.319822	0.708648	0.319822	0.589286
1758	0.319917	0.709274	0.319917	0.591408
1759	0.319988	0.708612	0.319988	0.591349
1760	0.320021	0.709291	0.320021	0.592461
1761	0.320087	0.710124	0.320087	0.593907
1762	0.320156	0.71037	0.320156	0.595368
1763	0.32022	0.711149	0.32022	0.595803
1764	0.320265	0.71088	0.320265	0.593972
1765	0.320352	0.710416	0.320352	0.593392
1766	0.320484	0.709024	0.320484	0.592992
1767	0.320517	0.708628	0.320517	0.592932
1768	0.320527	0.708735	0.320527	0.593951
1769	0.320598	0.708982	0.320598	0.594797
1770	0.320637	0.70713	0.320637	0.593036
1771	0.320715	0.706934	0.320715	0.594256
1772	0.320779	0.708487	0.320779	0.595297
1773	0.320814	0.709188	0.320814	0.597004
1774	0.32088	0.710199	0.32088	0.599134
1775	0.32101	0.712629	0.32101	0.598772
1776	0.321045	0.713395	0.321045	0.599695
1777	0.321111	0.713941	0.321111	0.600139
1778	0.321155	0.713603	0.321155	0.600618
1779	0.321252	0.711146	0.321252	0.598453
1780	0.321309	0.71093	0.321309	0.596441
1781	0.321342	0.711916	0.321342	0.59652
1782	0.321408	0.7113	0.321408	0.596097
1783	0.321441	0.711893	0.321441	0.596763
1784	0.32154	0.711907	0.32154	0.59683
1785	0.321597	0.712044	0.321597	0.596872
1786	0.32166	0.710702	0.32166	0.59428
1787	0.321704	0.710206	0.321704	0.588604
1788	0.321777	0.711973	0.321777	0.589452
1789	0.321803	0.712122	0.321803	0.590147
1790	0.321869	0.711778	0.321869	0.586377
1791	0.321943	0.713291	0.321943	0.588655
1792	0.322055	0.711323	0.322055	0.585513
1793	0.322099	0.710704	0.322099	0.583995
1794	0.322141	0.710427	0.322141	0.582982
1795	0.322198	0.708383	0.322198	0.581302
1796	0.322251	0.709369	0.322251	0.581604
1797	0.322329	0.709557	0.322329	0.583185
1798	0.32233	0.710752	0.32233	0.584463
1799	0.322409	0.709785	0.322409	0.583637
1800	0.322494	0.708774	0.322494	0.58432
1801	0.322544	0.708743	0.322544	0.584085
1802	0.322592	0.709319	0.322592	0.583653
1803	0.322625	0.707565	0.322625	0.5828
1804	0.32269	0.705926	0.32269	0.581672
1805	0.322723	0.706504	0.322723	0.581333
1806	0.322855	0.705462	0.322855	0.581115
1807	0.322887	0.706199	0.322887	0.580711
1808	0.322986	0.707635	0.322986	0.581031
1809	0.323019	0.707023	0.323019	0.580366
1810	0.323117	0.70875	0.323117	0.579638
1811	0.323156	0.709363	0.323156	0.578448
1812	0.323182	0.709092	0.323182	0.577297
1813	0.32328	0.710235	0.32328	0.57922
1814	0.323281	0.710128	0.323281	0.579328
1815	0.323379	0.709878	0.323379	0.582631
1816	0.323425	0.707633	0.323425	0.579743
1817	0.32351	0.709117	0.32351	0.583654
1818	0.32351	0.707632	0.32351	0.580725
1819	0.323633	0.70817	0.323633	0.584275
1820	0.323674	0.706468	0.323674	0.584297
1821	0.32371	0.70703	0.32371	0.586434
1822	0.323772	0.706986	0.323772	0.586787
1823	0.323804	0.707707	0.323804	0.589935
1824	0.32387	0.708202	0.32387	0.591822
1825	0.323927	0.708184	0.323927	0.592394
1826	0.323968	0.708913	0.323968	0.593294
1827	0.32406	0.707752	0.32406	0.594046
1828	0.324164	0.708156	0.324164	0.592724
1829	0.324164	0.708644	0.324164	0.594217
1830	0.324229	0.708264	0.324229	0.593018
1831	0.324295	0.706469	0.324295	0.588471
1832	0.324327	0.706867	0.324327	0.587507
1833	0.324425	0.709132	0.324425	0.587079
1834	0.324458	0.708161	0.324458	0.586906
1835	0.324534	0.709818	0.324534	0.588455
1836	0.324571	0.707979	0.324571	0.585672
1837	0.324686	0.708471	0.324686	0.589297
1838	0.324752	0.708877	0.324752	0.586689
1839	0.3248	0.707069	0.3248	0.583267
1840	0.324849	0.705482	0.324849	0.579598
1841	0.324925	0.704041	0.324925	0.576727
1842	0.324978	0.706014	0.324978	0.577111
1843	0.325012	0.704459	0.325012	0.577003
1844	0.325078	0.703386	0.325078	0.57696
1845	0.325125	0.704144	0.325125	0.576293
1846	0.32524	0.705635	0.32524	0.575646
1847	0.325251	0.70623	0.325251	0.576196
1848	0.325321	0.705536	0.325321	0.576451
1849	0.325366	0.703846	0.325366	0.574358
1850	0.325452	0.705238	0.325452	0.575535
1851	0.325468	0.705667	0.325468	0.575515
1852	0.32554	0.707124	0.32554	0.575504
1853	0.325614	0.707828	0.325614	0.575152
1854	0.325631	0.70806	0.325631	0.575348
1855	0.325729	0.7081	0.325729	0.57033
1856	0.325777	0.712357	0.325777	0.57343
1857	0.325828	0.714919	0.325828	0.577665
1858	0.325885	0.716705	0.325885	0.579763
1859	0.325989	0.715709	0.325989	0.579594
1860	0.326021	0.715828	0.326021	0.581006
1861	0.326075	0.714542	0.326075	0.578067
1862	0.326118	0.714582	0.326118	0.577629
1863	0.326151	0.712446	0.326151	0.572201
1864	0.326248	0.712438	0.326248	0.572627
1865	0.326281	0.71348	0.326281	0.574162
1866	0.326375	0.71274	0.326375	0.574817
1867	0.326411	0.714693	0.326411	0.579499
1868	0.326508	0.714931	0.326508	0.580616
1869	0.32654	0.714485	0.32654	0.580703
1870	0.326567	0.714903	0.326567	0.58168
1871	0.326638	0.7131	0.326638	0.581517
1872	0.326767	0.711978	0.326767	0.58425
1873	0.326829	0.708972	0.326829	0.585512
1874	0.326897	0.708185	0.326897	0.586616
1875	0.326897	0.708435	0.326897	0.585097
1876	0.326946	0.707888	0.326946	0.586625
1877	0.327026	0.707345	0.327026	0.586841
1878	0.327059	0.707652	0.327059	0.589166
1879	0.327108	0.705063	0.327108	0.585438
1880	0.327188	0.702428	0.327188	0.584863
1881	0.327285	0.702172	0.327285	0.583259
1882	0.327302	0.702892	0.327302	0.584297
1883	0.32735	0.702182	0.32735	0.583206
1884	0.327415	0.700377	0.327415	0.578327
1885	0.327512	0.700159	0.327512	0.576147
1886	0.327577	0.70053	0.327577	0.576364
1887	0.327577	0.698455	0.327577	0.574581
1888	0.327609	0.701226	0.327609	0.574854
1889	0.327674	0.703991	0.327674	0.57738
1890	0.327706	0.70493	0.327706	0.578094
1891	0.327803	0.706367	0.327803	0.575826
1892	0.327849	0.705858	0.327849	0.575562
1893	0.3279	0.705627	0.3279	0.574354
1894	0.327964	0.707902	0.327964	0.578569
1895	0.328061	0.705636	0.328061	0.575337
1896	0.328061	0.705717	0.328061	0.575615
1897	0.328093	0.705992	0.328093	0.575539
1898	0.32819	0.706248	0.32819	0.576536
1899	0.328279	0.706942	0.328279	0.573228
1900	0.328352	0.708949	0.328352	0.574529
1901	0.328422	0.709031	0.328422	0.575371
1902	0.328481	0.710853	0.328481	0.578451
1903	0.32849	0.710368	0.32849	0.575848
1904	0.328577	0.712635	0.328577	0.578954
1905	0.328642	0.712237	0.328642	0.576385
1906	0.328682	0.712112	0.328682	0.576437
1907	0.328738	0.711237	0.328738	0.575243
1908	0.328835	0.712871	0.328835	0.578636
1909	0.328867	0.71329	0.328867	0.580808
1910	0.328877	0.71439	0.328877	0.580932
1911	0.328964	0.714255	0.328964	0.579192
1912	0.328996	0.713132	0.328996	0.576958
1913	0.329093	0.71257	0.329093	0.577843
1914	0.329125	0.712538	0.329125	0.576877
1915	0.329221	0.710859	0.329221	0.572764
1916	0.329253	0.708725	0.329253	0.570585
1917	0.32935	0.71068	0.32935	0.570872
1918	0.329387	0.709119	0.329387	0.56973
1919	0.329446	0.709595	0.329446	0.57249
1920	0.329501	0.708971	0.329501	0.569735
1921	0.329511	0.708347	0.329511	0.568971
1922	0.329607	0.706395	0.329607	0.566926
1923	0.32963	0.706813	0.32963	0.566543
1924	0.329667	0.709355	0.329667	0.570961
1925	0.329736	0.70847	0.329736	0.572732
1926	0.329774	0.706792	0.329774	0.572928
1927	0.329896	0.709959	0.329896	0.576957
1928	0.329928	0.707045	0.329928	0.574935
1929	0.329992	0.703948	0.329992	0.575115
1930	0.330025	0.703202	0.330025	0.573866
1931	0.330089	0.703724	0.330089	0.574466
1932	0.330121	0.704006	0.330121	0.573323
1933	0.330185	0.701846	0.330185	0.57372
1934	0.330274	0.701899	0.330274	0.571739
1935	0.330281	0.703398	0.330281	0.573205
1936	0.330382	0.703115	0.330382	0.571631
1937	0.330451	0.704744	0.330451	0.572188
1938	0.330506	0.705619	0.330506	0.571688
1939	0.330539	0.707919	0.330539	0.57166
1940	0.330655	0.709271	0.330655	0.572521
1941	0.330684	0.709646	0.330684	0.571941
1942	0.330762	0.711067	0.330762	0.573614
1943	0.330794	0.712445	0.330794	0.575256
1944	0.330823	0.711507	0.330823	0.574596
1945	0.33089	0.712211	0.33089	0.573653
1946	0.330954	0.709022	0.330954	0.572493
1947	0.33098	0.708023	0.33098	0.571583
1948	0.33105	0.711189	0.33105	0.576939
1949	0.331143	0.710487	0.331143	0.578868
1950	0.331178	0.710432	0.331178	0.580204
1951	0.331274	0.711057	0.331274	0.582988
1952	0.331386	0.70802	0.331386	0.57892
1953	0.331434	0.705647	0.331434	0.580275
1954	0.331434	0.705751	0.331434	0.578479
1955	0.331529	0.704698	0.331529	0.578204
1956	0.331529	0.704766	0.331529	0.577024
1957	0.331561	0.705306	0.331561	0.577844
1958	0.331657	0.706856	0.331657	0.577482
1959	0.331689	0.706228	0.331689	0.575497
1960	0.331785	0.707178	0.331785	0.575754
1961	0.331817	0.709926	0.331817	0.576892
1962	0.331913	0.710646	0.331913	0.576105
1963	0.331944	0.712566	0.331944	0.576433
1964	0.331998	0.710694	0.331998	0.572848
1965	0.33204	0.712516	0.33204	0.571185
1966	0.332072	0.711847	0.332072	0.571279
1967	0.332178	0.711755	0.332178	0.569719
1968	0.3322	0.711579	0.3322	0.571065
1969	0.332242	0.712345	0.332242	0.571913
1970	0.332298	0.711351	0.332298	0.569808
1971	0.332327	0.711108	0.332327	0.56962
1972	0.33244	0.710649	0.33244	0.570375
1973	0.332486	0.711095	0.332486	0.570763
1974	0.33255	0.708534	0.33255	0.569567
1975	0.332582	0.709098	0.332582	0.570491
1976	0.332677	0.708307	0.332677	0.571832
1977	0.332677	0.709503	0.332677	0.571982
1978	0.332741	0.710311	0.332741	0.574961
1979	0.332805	0.711884	0.332805	0.574534
1980	0.332836	0.712115	0.332836	0.574669
1981	0.332964	0.711398	0.332964	0.576147
1982	0.33299	0.711288	0.33299	0.574995
1983	0.333043	0.710929	0.333043	0.574972
1984	0.333091	0.712204	0.333091	0.57687
1985	0.333155	0.710748	0.333155	0.574671
1986	0.333218	0.713017	0.333218	0.573958
1987	0.33325	0.71219	0.33325	0.572429
1988	0.333345	0.711699	0.333345	0.571243
1989	0.333345	0.711717	0.333345	0.571461
1990	0.333441	0.710257	0.333441	0.56924
1991	0.333455	0.709604	0.333455	0.568459
1992	0.333504	0.71043	0.333504	0.568271
1993	0.333568	0.71175	0.333568	0.569791
1994	0.333613	0.710319	0.333613	0.56745
1995	0.333695	0.707365	0.333695	0.563687
1996	0.333728	0.705525	0.333728	0.560006
1997	0.333822	0.703679	0.333822	0.55936
1998	0.333852	0.703608	0.333852	0.560463
[truncated: 8,000 more rows]

## Sheet: ACE2_model-to-map_FSC
	complete_dataset_d_inv	complete_dataset_fsc	control_dataset_d_inv	control_dataset_fsc
0	0.0293136	0.9176	0.0356025	0.547102
1	0.0357515	0.917926	0.0543391	0.542315
2	0.0403774	0.917302	0.0642653	0.545518
3	0.0440148	0.915881	0.0719305	0.545717
4	0.0475209	0.914845	0.0781471	0.544171
5	0.050195	0.913829	0.083389	0.541154
6	0.05279	0.912275	0.0884392	0.538204
7	0.0551633	0.910635	0.092331	0.537674
8	0.0569914	0.908774	0.096404	0.532414
9	0.0594399	0.906771	0.0999963	0.527019
10	0.0611646	0.903968	0.103622	0.52228
11	0.0628468	0.901352	0.10665	0.515963
12	0.0645344	0.898951	0.10937	0.510377
13	0.066239	0.896714	0.112319	0.504328
14	0.0676876	0.894142	0.115203	0.496825
15	0.0690451	0.891618	0.118009	0.487157
16	0.0704296	0.88861	0.120078	0.476979
17	0.0720842	0.884541	0.122376	0.467816
18	0.0730177	0.881578	0.124659	0.458523
19	0.0741584	0.876604	0.127189	0.450366
20	0.0757499	0.873334	0.129234	0.440528
21	0.0767477	0.86876	0.131181	0.429845
22	0.0779464	0.864853	0.133258	0.417077
23	0.0787965	0.862209	0.135203	0.404777
24	0.0801158	0.862173	0.136939	0.391497
25	0.081164	0.859732	0.138885	0.380103
26	0.0820245	0.858913	0.140494	0.367997
27	0.0832029	0.858118	0.142318	0.358792
28	0.0840782	0.856796	0.144291	0.348572
29	0.0850692	0.854674	0.145844	0.336593
30	0.0858776	0.852546	0.147611	0.324385
31	0.0866697	0.850005	0.149026	0.314204
32	0.0878424	0.84785	0.15036	0.302666
33	0.0887349	0.84527	0.151743	0.292042
34	0.0896145	0.843908	0.153604	0.281892
35	0.0904106	0.842407	0.155075	0.271299
36	0.0911998	0.840588	0.156587	0.258532
37	0.0918425	0.838405	0.157934	0.24824
38	0.0928347	0.837479	0.159223	0.240014
39	0.0935197	0.836166	0.160724	0.230246
40	0.0942941	0.835314	0.161993	0.222345
41	0.0950243	0.835574	0.163351	0.213759
42	0.0958725	0.833519	0.164616	0.206054
43	0.0964862	0.832158	0.165856	0.198339
44	0.0973469	0.831377	0.166963	0.192073
45	0.0979294	0.830431	0.168179	0.186847
46	0.09864	0.829245	0.16951	0.180881
47	0.0992796	0.827782	0.171033	0.173009
48	0.10009	0.826106	0.172143	0.16832
49	0.100791	0.826054	0.173304	0.163516
50	0.10161	0.824414	0.174436	0.15986
51	0.102135	0.822837	0.175351	0.158124
52	0.102671	0.821622	0.176477	0.155184
53	0.103218	0.82137	0.177709	0.152674
54	0.103947	0.820425	0.178876	0.151845
55	0.104468	0.819345	0.179764	0.148305
56	0.10508	0.817139	0.180866	0.146765
57	0.105804	0.815686	0.182028	0.144669
58	0.106389	0.812838	0.183009	0.144037
59	0.10705	0.810443	0.184304	0.142872
60	0.107658	0.809779	0.185234	0.141939
61	0.108168	0.810588	0.186135	0.140302
62	0.10862	0.809166	0.187097	0.141074
63	0.10938	0.809487	0.18814	0.141712
64	0.109982	0.806919	0.189134	0.140518
65	0.110316	0.805986	0.190086	0.141378
66	0.110881	0.805054	0.191044	0.141953
67	0.111566	0.805579	0.192005	0.142109
68	0.112139	0.805172	0.192961	0.145368
69	0.112553	0.805557	0.193856	0.147544
70	0.11329	0.803642	0.19472	0.147475
71	0.113697	0.803263	0.1958	0.149776
72	0.114167	0.8026	0.19678	0.149544
73	0.114765	0.802991	0.197497	0.154208
74	0.115205	0.802643	0.198421	0.157034
75	0.115545	0.801129	0.199298	0.159125
76	0.116056	0.800627	0.200166	0.160484
77	0.116589	0.801406	0.201011	0.160504
78	0.117309	0.801474	0.201799	0.160297
79	0.117764	0.801103	0.20267	0.159792
80	0.118232	0.80003	0.203751	0.160237
81	0.118678	0.800099	0.204348	0.160904
82	0.11916	0.79913	0.205267	0.160792
83	0.119684	0.798008	0.206235	0.160272
84	0.120124	0.797536	0.207139	0.160401
85	0.120589	0.796246	0.207848	0.161164
86	0.120982	0.796237	0.208522	0.160699
87	0.121435	0.795177	0.209339	0.161593
88	0.12198	0.79312	0.210182	0.159474
89	0.122381	0.791179	0.210757	0.160643
90	0.123056	0.792086	0.211574	0.161423
91	0.123237	0.789015	0.212332	0.161317
92	0.12368	0.788034	0.213099	0.160768
93	0.124313	0.78665	0.213947	0.160182
94	0.124638	0.78602	0.214889	0.156521
95	0.125105	0.783926	0.215638	0.156111
96	0.125451	0.783239	0.216477	0.15619
97	0.12608	0.782651	0.217218	0.156756
98	0.126503	0.780276	0.217842	0.154465
99	0.126731	0.778467	0.218445	0.153519
100	0.127164	0.776971	0.219068	0.152927
101	0.127751	0.775411	0.219867	0.148087
102	0.12796	0.775331	0.220517	0.14912
103	0.12823	0.773402	0.221382	0.142995
104	0.128813	0.771911	0.222185	0.139712
105	0.129238	0.769926	0.222987	0.136138
106	0.129539	0.767065	0.223598	0.135494
107	0.130003	0.765778	0.224314	0.133921
108	0.130457	0.765605	0.224893	0.13056
109	0.131046	0.763065	0.225541	0.127257
110	0.131444	0.760906	0.226127	0.126689
111	0.13163	0.758512	0.226801	0.124031
112	0.132045	0.756246	0.227545	0.119308
113	0.132326	0.754469	0.228378	0.116908
114	0.132709	0.75325	0.229007	0.113649
115	0.133121	0.752299	0.229522	0.108359
116	0.133581	0.750282	0.230131	0.106687
117	0.133968	0.747695	0.230802	0.104858
118	0.134311	0.746928	0.231605	0.103073
119	0.134709	0.744592	0.232356	0.101531
120	0.135051	0.741594	0.233113	0.0984055
121	0.135444	0.740946	0.233713	0.0977495
122	0.135817	0.738911	0.234297	0.0945788
123	0.136287	0.735437	0.234903	0.0936919
124	0.13652	0.734012	0.235444	0.0900507
125	0.136847	0.733216	0.236012	0.0888931
126	0.137405	0.732713	0.236671	0.0874342
127	0.137576	0.731526	0.237292	0.0842444
128	0.137959	0.731346	0.237876	0.0822398
129	0.138354	0.728693	0.238526	0.0798476
130	0.13873	0.727939	0.239075	0.0798185
131	0.139122	0.726365	0.239686	0.0788906
132	0.139419	0.725117	0.240399	0.0760366
133	0.139672	0.723602	0.240883	0.0727564
134	0.13992	0.721532	0.241439	0.0705382
135	0.140431	0.719509	0.242229	0.0676794
136	0.140755	0.71882	0.242816	0.0665477
137	0.141044	0.717572	0.243354	0.0675558
138	0.14148	0.718038	0.244002	0.067077
139	0.14184	0.717899	0.244564	0.0633916
140	0.142051	0.718479	0.245172	0.061455
141	0.142427	0.717883	0.24581	0.0585273
142	0.142695	0.717888	0.246337	0.0557219
143	0.14313	0.717185	0.246794	0.0500575
144	0.143625	0.717259	0.247314	0.047537
145	0.143921	0.71756	0.247911	0.0461352
146	0.144176	0.718595	0.248536	0.0417593
147	0.144432	0.716669	0.249082	0.0386233
148	0.144688	0.716719	0.249703	0.0369991
149	0.145028	0.71592	0.250211	0.0362644
150	0.145426	0.716079	0.250953	0.0330844
151	0.145558	0.717835	0.251523	0.0316842
152	0.145916	0.716456	0.252056	0.028518
153	0.146377	0.716721	0.252562	0.0269088
154	0.146564	0.71606	0.25305	0.02772
155	0.146909	0.716908	0.253542	0.0268077
156	0.147388	0.71758	0.254024	0.0265481
157	0.14764	0.717177	0.254565	0.0252624
158	0.147952	0.716207	0.255058	0.0254006
159	0.148261	0.717652	0.255629	0.0235814
160	0.148623	0.718529	0.256069	0.0235978
161	0.148809	0.718032	0.256638	0.0215995
162	0.14935	0.718425	0.25726	0.021742
163	0.149453	0.717019	0.257687	0.0204244
164	0.149748	0.716826	0.258121	0.0172512
165	0.149939	0.716383	0.258745	0.0176644
166	0.150297	0.716262	0.259461	0.0181284
167	0.150598	0.716852	0.259967	0.0154468
168	0.150993	0.715548	0.260528	0.0150645
169	0.151257	0.716458	0.261105	0.0142308
170	0.151578	0.715802	0.261598	0.012553
171	0.151885	0.715684	0.262112	0.0137278
172	0.152204	0.715094	0.2626	0.012671
173	0.152349	0.714092	0.263041	0.0137942
174	0.152695	0.716149	0.263537	0.00978804
175	0.153036	0.716676	0.264102	0.0073357
176	0.153278	0.715909	0.264514	0.00534117
177	0.153552	0.712756	0.264902	0.00467199
178	0.153909	0.711828	0.265331	0.00543116
179	0.15409	0.710693	0.265895	0.00494842
180	0.154372	0.709343	0.266334	0.00371464
181	0.154934	0.708675	0.266977	0.00160308
182	0.155114	0.707384	0.267526	-0.000504082
183	0.155357	0.703945	0.267994	-0.000877441
184	0.155557	0.702884	0.268339	-0.00272707
185	0.155867	0.704427	0.268807	-0.00289514
186	0.156219	0.703707	0.269314	-0.00467688
187	0.156386	0.703658	0.269705	-0.00580045
188	0.156728	0.704995	0.270203	-0.00720726
189	0.156888	0.704836	0.270734	-0.00670653
190	0.157179	0.705819	0.271201	-0.00773976
191	0.15753	0.703301	0.271715	-0.0100511
192	0.157768	0.704431	0.27216	-0.0116678
193	0.15808	0.703512	0.272687	-0.0110771
194	0.158192	0.701948	0.273241	-0.0112866
195	0.158583	0.700291	0.273698	-0.0109182
196	0.158788	0.699993	0.274234	-0.0116304
197	0.159099	0.70025	0.274735	-0.0120343
198	0.159434	0.699616	0.27515	-0.0113558
199	0.159561	0.701454	0.275535	-0.0107664
200	0.159891	0.702923	0.275956	-0.0124795
201	0.160332	0.703407	0.276461	-0.0114415
202	0.160586	0.701923	0.277002	-0.0114884
203	0.160774	0.701324	0.27747	-0.0110792
204	0.161038	0.700516	0.277888	-0.00902
205	0.161257	0.700496	0.278264	-0.00864499
206	0.161487	0.699772	0.278633	-0.00844803
207	0.161765	0.698441	0.279041	-0.00817384
208	0.162069	0.697466	0.279463	-0.00650146
209	0.162245	0.699106	0.279853	-0.00778959
210	0.162513	0.698302	0.280382	-0.00598099
211	0.162855	0.695867	0.280864	-0.00593198
212	0.163082	0.697427	0.281399	-0.00824803
213	0.163287	0.698974	0.281839	-0.00485842
214	0.163453	0.700251	0.282258	-0.00602602
215	0.163858	0.699687	0.282716	-0.00480925
216	0.164063	0.700225	0.283032	-0.00371098
217	0.164245	0.702544	0.283388	-0.00225955
218	0.164596	0.701589	0.283853	-0.00234216
219	0.164722	0.701187	0.284414	-0.000744211
220	0.16512	0.701387	0.284836	0.000430585
221	0.165327	0.703158	0.285274	-0.00141327
222	0.165685	0.703849	0.285613	-0.00248814
223	0.165844	0.704356	0.286009	-0.000751498
224	0.166067	0.704105	0.286521	-0.0016785
225	0.166277	0.702938	0.287007	0.000113941
226	0.1665	0.702536	0.287431	0.00148651
227	0.166719	0.701073	0.287865	0.000545412
228	0.166958	0.702454	0.288279	0.00144215
229	0.167313	0.701779	0.288785	0.00088009
230	0.167578	0.702678	0.289151	-0.000452165
231	0.16773	0.702034	0.289552	-0.000743538
232	0.168105	0.701261	0.289952	-0.000531958
233	0.168247	0.701695	0.290366	-0.00123946
234	0.168565	0.703922	0.290806	7.37551e-07
235	0.16874	0.705561	0.29116	0.000381438
236	0.168987	0.706747	0.291643	0.00148114
237	0.169198	0.707756	0.292088	0.00167653
238	0.169424	0.707076	0.292459	0.000861707
239	0.169624	0.707931	0.292763	-0.000440257
240	0.169849	0.706884	0.293105	0.000671353
241	0.169949	0.70788	0.293554	0.00184752
242	0.170242	0.707419	0.293945	0.00262322
243	0.170711	0.707619	0.294341	0.0053028
244	0.170849	0.710952	0.294774	0.00868748
245	0.171084	0.710914	0.295201	0.00910876
246	0.171202	0.712802	0.295595	0.0111901
247	0.171486	0.711084	0.296012	0.0135624
248	0.171653	0.712037	0.296369	0.0151489
249	0.171947	0.712596	0.296806	0.0181645
250	0.172328	0.711175	0.297204	0.0179685
251	0.172469	0.710723	0.297562	0.0202276
252	0.172684	0.711142	0.297911	0.0210094
253	0.172991	0.710989	0.298306	0.0222335
254	0.173258	0.710342	0.298773	0.0246579
255	0.173529	0.710734	0.299239	0.0223939
256	0.173653	0.713078	0.299561	0.0201832
257	0.173767	0.711121	0.299902	0.0181281
258	0.174018	0.713512	0.300248	0.0158048
259	0.174181	0.710789	0.300719	0.0130582
260	0.17448	0.712212	0.301128	0.0120735
261	0.174545	0.713536	0.301582	0.0129846
262	0.174794	0.714703	0.301938	0.0143939
263	0.175039	0.715353	0.302281	0.0144579
264	0.175336	0.714756	0.302684	0.012909
265	0.175694	0.716201	0.303078	0.0130031
266	0.17573	0.717387	0.303396	0.011865
267	0.17601	0.716241	0.303787	0.0111056
268	0.176131	0.717591	0.30417	0.0124044
269	0.176447	0.719312	0.304519	0.0135425
270	0.17662	0.720438	0.304967	0.0114227
271	0.176879	0.720309	0.305324	0.0108631
272	0.177225	0.720436	0.305712	0.00612245
273	0.177322	0.719995	0.306138	0.00428036
274	0.177526	0.72106	0.306492	0.00347053
275	0.177685	0.721462	0.306809	0.00116275
276	0.178006	0.721478	0.307129	0.00174405
277	0.178166	0.72268	0.307501	0.00124462
278	0.178428	0.72344	0.307839	-0.0019393
279	0.178528	0.723833	0.308166	-0.00224923
280	0.178903	0.724771	0.308515	-0.00332835
281	0.17906	0.725586	0.30882	-0.00463964
282	0.17924	0.728039	0.309257	-0.00513222
283	0.179418	0.729176	0.309644	-0.00727585
284	0.179677	0.72986	0.310053	-0.00954202
285	0.179859	0.729552	0.310499	-0.00822764
286	0.180019	0.729791	0.310914	-0.00967569
287	0.180222	0.730213	0.311275	-0.00765426
288	0.180514	0.730701	0.311596	-0.0075238
289	0.180647	0.731502	0.311916	-0.00697289
290	0.180864	0.732564	0.312278	-0.0052241
291	0.181144	0.734254	0.312653	-0.00682493
292	0.181313	0.734643	0.313019	-0.00458544
293	0.181586	0.735499	0.313369	-0.00432175
294	0.181695	0.7361	0.313661	-0.00699703
295	0.181989	0.736904	0.314006	-0.0086899
296	0.182087	0.737892	0.314307	-0.00756973
297	0.182321	0.738773	0.314696	-0.00529659
298	0.182478	0.739031	0.315099	-0.00345072
299	0.18275	0.740171	0.315383	-0.0069768
300	0.18293	0.740614	0.31566	-0.00855137
301	0.183161	0.741856	0.316021	-0.00697577
302	0.183226	0.741858	0.316448	-0.00747633
303	0.183549	0.742059	0.316771	-0.00597239
304	0.183726	0.742917	0.317108	-0.00750479
305	0.184002	0.744042	0.317513	-0.00783184
306	0.184063	0.743333	0.317887	-0.00628817
307	0.184325	0.743801	0.318229	-0.00418745
308	0.184421	0.745377	0.318659	-0.00477927
309	0.18476	0.746452	0.319003	-0.00563384
310	0.185151	0.746391	0.319432	-0.00512049
311	0.185278	0.748177	0.319692	-0.00539029
312	0.185482	0.747617	0.319959	-0.0069537
313	0.185524	0.748081	0.320289	-0.00546961
314	0.185802	0.749382	0.320541	-0.00767974
315	0.185969	0.751468	0.320972	-0.00705724
316	0.186094	0.751341	0.32137	-0.00946746
317	0.186344	0.753249	0.3217	-0.00899565
318	0.186591	0.753724	0.322027	-0.0101024
319	0.186727	0.756461	0.322341	-0.00896377
320	0.186935	0.756987	0.322699	-0.00910443
321	0.187049	0.757783	0.322979	-0.00977188
322	0.187394	0.760556	0.323269	-0.00705397
323	0.187489	0.761082	0.323611	-0.00974045
324	0.187586	0.761208	0.323963	-0.012165
325	0.187774	0.761777	0.324279	-0.0114095
326	0.187869	0.761588	0.32458	-0.0102523
327	0.188201	0.761256	0.324955	-0.0098512
328	0.188397	0.761248	0.325266	-0.0086642
329	0.188626	0.761991	0.325529	-0.0100506
330	0.188885	0.763756	0.325958	-0.0106362
331	0.188942	0.763878	0.326305	-0.00811944
332	0.189189	0.763571	0.326616	-0.00825214
333	0.189381	0.764544	0.326927	-0.00819017
334	0.189729	0.764461	0.327226	-0.00810907
335	0.189851	0.763261	0.327601	-0.00621114
336	0.190039	0.76305	0.328	-0.00644206
337	0.190132	0.762806	0.328335	-0.00394713
338	0.190413	0.764389	0.328573	-0.00367087
339	0.190554	0.765935	0.328802	-0.00250156
340	0.190776	0.766388	0.329126	0.00164829
341	0.190881	0.768228	0.329483	0.00203221
342	0.191161	0.766799	0.329797	0.00265576
343	0.191254	0.767262	0.330131	0.00351938
344	0.191428	0.76916	0.330439	0.0030942
345	0.191533	0.769638	0.330858	0.0038688
346	0.191892	0.771196	0.331195	0.0065728
347	0.191998	0.771389	0.331533	0.0036105
348	0.192112	0.771459	0.331832	0.0023035
349	0.192328	0.771939	0.332151	0.00261627
350	0.192647	0.772112	0.332412	0.0018753
351	0.192783	0.772234	0.332721	0.00161635
352	0.192964	0.774187	0.333061	0.000743816
353	0.193109	0.774893	0.33332	-0.000281921
354	0.193339	0.775834	0.333649	-0.00135764
355	0.193386	0.776096	0.334084	-0.00394484
356	0.193503	0.776494	0.334381	-0.00439627
357	0.193754	0.776912	0.334672	-0.00471599
358	0.193987	0.778156	0.335002	-0.00406876
359	0.194214	0.778748	0.335293	-0.00301971
360	0.194446	0.779416	0.335585	-0.00242427
361	0.194578	0.778528	0.33593	-0.000941485
362	0.194764	0.779336	0.336193	-0.00340493
363	0.194947	0.78072	0.336445	-0.0062655
364	0.195084	0.781226	0.336718	-0.00688232
365	0.195251	0.782604	0.337001	-0.0065889
366	0.195348	0.783175	0.33735	-0.00793298
367	0.195641	0.784993	0.337622	-0.00545206
368	0.19574	0.785052	0.337884	-0.00626803
369	0.195907	0.785629	0.338191	-0.00767479
370	0.196043	0.785724	0.338579	-0.00988737
371	0.196322	0.785486	0.338917	-0.0120127
372	0.196476	0.785949	0.339188	-0.0125199
373	0.196684	0.784832	0.339483	-0.0098286
374	0.196856	0.7848	0.339738	-0.010886
375	0.197058	0.784366	0.340116	-0.0117876
376	0.197219	0.78507	0.340443	-0.010601
377	0.197432	0.785931	0.340718	-0.0122337
378	0.197647	0.787429	0.3411	-0.0105871
379	0.197761	0.787973	0.341443	-0.00862219
380	0.197864	0.787312	0.341798	-0.0100694
381	0.198105	0.788158	0.342077	-0.0123798
382	0.198211	0.78682	0.342339	-0.0119671
383	0.198526	0.786377	0.342566	-0.0113483
384	0.19857	0.784688	0.342808	-0.0106218
385	0.198746	0.785996	0.343029	-0.00702303
386	0.19884	0.786536	0.343337	-0.00475594
387	0.19899	0.788318	0.343685	-0.00276266
388	0.199246	0.788953	0.344063	-0.00405936
389	0.19938	0.789649	0.344337	-0.00395984
390	0.199645	0.790145	0.344602	-0.00336494
391	0.199893	0.79211	0.344858	-0.00372957
392	0.199925	0.791759	0.345172	-0.00178687
393	0.200142	0.794171	0.345484	-0.00497907
394	0.200269	0.794577	0.345784	-0.00505742
395	0.200358	0.795681	0.34602	-0.00215457
396	0.200665	0.795182	0.34635	-0.000720443
397	0.200713	0.795163	0.346616	-0.00127331
398	0.200923	0.79538	0.34686	-0.00117279
399	0.201052	0.796579	0.347124	0.000924178
400	0.201244	0.798535	0.347404	0.00390157
401	0.201488	0.798512	0.347729	0.00660417
402	0.201584	0.798581	0.348093	0.0101032
403	0.201725	0.797191	0.348374	0.00964255
404	0.202008	0.798762	0.348643	0.0114904
405	0.202129	0.797796	0.348905	0.0140979
406	0.202313	0.797723	0.349217	0.0144394
407	0.202566	0.798768	0.349551	0.0133809
408	0.202834	0.80168	0.34986	0.0117273
409	0.202834	0.801196	0.350208	0.0108852
410	0.203038	0.800675	0.350495	0.0117079
411	0.203161	0.799924	0.350782	0.0131453
412	0.203368	0.800179	0.35106	0.0122914
413	0.203448	0.799976	0.35133	0.0121509
414	0.203578	0.801251	0.351588	0.0152865
415	0.203798	0.802096	0.351782	0.0159594
416	0.203885	0.802556	0.352074	0.0164171
417	0.204148	0.802407	0.352425	0.016085
418	0.204208	0.802655	0.352671	0.0147178
419	0.204379	0.804019	0.352941	0.0148104
420	0.204508	0.802821	0.353203	0.0125188
421	0.204641	0.802017	0.353428	0.0110456
422	0.204912	0.802774	0.353658	0.0108524
423	0.205021	0.802466	0.353989	0.0107126
424	0.205193	0.803094	0.35431	0.0132514
425	0.205288	0.802396	0.354566	0.0148278
426	0.205582	0.803757	0.354863	0.0151442
427	0.205713	0.803398	0.355158	0.0152325
428	0.205887	0.803857	0.355511	0.0122597
429	0.205973	0.803332	0.355843	0.0107667
430	0.206233	0.803865	0.356116	0.0133813
431	0.206309	0.803685	0.356293	0.0130363
432	0.206427	0.803756	0.356489	0.0115174
433	0.206586	0.80644	0.356777	0.0119027
434	0.206934	0.807817	0.357033	0.0141391
435	0.207068	0.808431	0.357289	0.0157992
436	0.207267	0.808148	0.357614	0.0143095
437	0.207353	0.809064	0.357876	0.0161064
438	0.207451	0.808776	0.358122	0.0148463
439	0.207611	0.809099	0.358363	0.0144775
440	0.207708	0.80946	0.358664	0.0179648
441	0.20786	0.810052	0.358941	0.0155059
442	0.20804	0.809296	0.359214	0.0164551
443	0.208297	0.810377	0.359422	0.0155622
444	0.208382	0.811221	0.359787	0.013687
445	0.208578	0.811453	0.360055	0.0125458
446	0.20867	0.812646	0.360276	0.012694
447	0.208933	0.812387	0.360579	0.0123155
448	0.209065	0.813631	0.360829	0.011852
449	0.209123	0.813613	0.361146	0.0117276
450	0.209321	0.813267	0.361432	0.0124071
451	0.20941	0.813557	0.361713	0.012408
452	0.20967	0.814992	0.362012	0.0107248
453	0.209803	0.815932	0.362238	0.0101837
454	0.209959	0.815823	0.362451	0.00865551
455	0.210086	0.814385	0.362789	0.00762949
456	0.210312	0.814701	0.363068	0.00667366
457	0.210403	0.81535	0.363343	0.00575313
458	0.210552	0.816362	0.363624	0.00487088
459	0.210715	0.814964	0.363877	0.0026628
460	0.211017	0.815907	0.364156	0.00335599
461	0.211102	0.815633	0.3644	0.0055871
462	0.211186	0.815502	0.36464	0.00533178
463	0.211338	0.816682	0.364888	0.00465366
464	0.211429	0.816032	0.365096	0.00435142
465	0.211608	0.815594	0.365299	0.00219005
466	0.211749	0.814845	0.36555	0.00251772
467	0.211874	0.813483	0.365821	0.00201548
468	0.212049	0.813369	0.366129	0.000717231
469	0.212133	0.812926	0.3664	-0.00274324
470	0.212365	0.812568	0.366653	-0.00439835
471	0.212449	0.813202	0.366958	-0.00665292
472	0.212653	0.812231	0.367259	-0.0076589
473	0.212744	0.811968	0.367559	-0.00834758
474	0.213002	0.812254	0.367785	-0.0107578
475	0.213119	0.813476	0.367972	-0.0105287
476	0.213192	0.813911	0.368195	-0.0105481
477	0.21337	0.813993	0.368477	-0.0109186
478	0.213553	0.814903	0.368728	-0.0119732
479	0.21379	0.81564	0.369011	-0.0136559
480	0.21394	0.815394	0.369287	-0.015599
481	0.214113	0.816754	0.369519	-0.0163921
482	0.21412	0.81702	0.369803	-0.0142564
483	0.214366	0.818659	0.370106	-0.0148704
484	0.214436	0.818601	0.370368	-0.0144691
485	0.214622	0.81907	0.370607	-0.0121707
486	0.214772	0.819465	0.370825	-0.0153923
487	0.215005	0.818467	0.37109	-0.0170032
488	0.215118	0.818699	0.371366	-0.0186514
489	0.2153	0.81899	0.371617	-0.0164249
490	0.215365	0.819204	0.37182	-0.0167719
491	0.215489	0.819682	0.37207	-0.0168411
492	0.21569	0.820401	0.372302	-0.0193315
493	0.21574	0.82062	0.372531	-0.0190836
494	0.215883	0.821431	0.37278	-0.0164961
495	0.216083	0.821261	0.372997	-0.0164973
496	0.21622	0.820458	0.373228	-0.0177359
497	0.216426	0.820064	0.373449	-0.0161364
498	0.216439	0.820204	0.373639	-0.0130532
499	0.216603	0.819949	0.373888	-0.0114433
500	0.216737	0.82105	0.374231	-0.012694
501	0.217022	0.820623	0.374479	-0.0137203
502	0.217096	0.820794	0.374776	-0.0131102
503	0.217223	0.818367	0.374988	-0.0164764
504	0.217343	0.818117	0.375194	-0.0136583
505	0.217425	0.819623	0.375377	-0.0151883
506	0.217655	0.821517	0.37569	-0.0163991
507	0.217724	0.821621	0.375999	-0.0139096
508	0.217834	0.820078	0.376233	-0.0131367
509	0.217998	0.819654	0.376521	-0.0121509
510	0.218088	0.819582	0.376858	-0.0111642
511	0.218325	0.81909	0.377074	-0.0112918
512	0.218463	0.817069	0.377319	-0.0122816
513	0.218651	0.818231	0.377567	-0.0115822
514	0.218734	0.816449	0.377829	-0.0113665
515	0.219043	0.816646	0.378105	-0.0147293
516	0.219173	0.8162	0.37839	-0.0149584
517	0.219302	0.816904	0.378668	-0.0164658
518	0.219349	0.818299	0.37886	-0.0147339
519	0.219411	0.817804	0.379134	-0.0110381
520	0.219652	0.817237	0.379355	-0.00991385
521	0.219789	0.81707	0.379571	-0.00836408
522	0.219938	0.816583	0.379773	-0.00561778
523	0.220118	0.818195	0.380087	-0.00626423
524	0.220275	0.818495	0.380341	-0.00569061
525	0.220323	0.818138	0.380568	-0.00535527
526	0.220472	0.817308	0.380824	-0.00416524
527	0.220579	0.816181	0.381095	-0.0031492
528	0.220794	0.81724	0.381292	-0.00420829
529	0.220964	0.816718	0.381466	-0.00361102
530	0.221003	0.817045	0.381697	-0.00176806
531	0.221154	0.81818	0.381923	-0.00280067
532	0.221325	0.817784	0.382118	-0.00113299
533	0.221566	0.818522	0.382318	0.000568277
534	0.22164	0.818358	0.382547	0.00204322
535	0.221727	0.818837	0.382775	0.000231997
536	0.221888	0.818348	0.382987	-0.000392074
537	0.221968	0.816398	0.383196	0.00100669
538	0.2222	0.814508	0.383421	0.00339341
539	0.222209	0.815838	0.383663	0.00541057
540	0.222289	0.814788	0.383912	0.00512358
541	0.222491	0.815046	0.384163	0.00380011
542	0.222597	0.813836	0.384379	0.00430053
543	0.222904	0.814074	0.384635	0.00389225
544	0.22293	0.813006	0.384891	0.00524755
545	0.223039	0.812019	0.385086	0.00788056
546	0.223176	0.810965	0.385396	0.00950133
547	0.22339	0.810068	0.385662	0.00900611
548	0.223489	0.809961	0.385932	0.00967704
549	0.223648	0.809438	0.386147	0.0101199
550	0.223811	0.808049	0.386331	0.0095555
551	0.223887	0.807774	0.386564	0.00874621
552	0.224126	0.807183	0.386809	0.00819831
553	0.224206	0.806474	0.387042	0.00863296
554	0.224342	0.806091	0.387269	0.00813372
555	0.224444	0.806019	0.387489	0.00873304
556	0.224568	0.806903	0.387726	0.00863295
557	0.22479	0.805756	0.388018	0.00802059
558	0.224866	0.804233	0.388314	0.00760135
559	0.225021	0.804098	0.3886	0.00754592
560	0.225079	0.803376	0.388814	0.00725277
561	0.225158	0.80208	0.389009	0.00523405
562	0.225395	0.802548	0.389243	0.00149726
563	0.225474	0.801792	0.389496	-0.000550729
564	0.225553	0.801151	0.389714	-0.00288823
565	0.225711	0.800825	0.389924	-0.00243562
566	0.22579	0.800299	0.390122	-0.000836647
567	0.226027	0.799196	0.390312	-0.00265248
568	0.226106	0.79943	0.390515	-0.00393861
569	0.226336	0.79661	0.390761	-0.00677397
570	0.226509	0.796511	0.391011	-0.00610626
571	0.226679	0.794762	0.391239	-0.00621254
572	0.226802	0.79227	0.391407	-0.00525446
573	0.226971	0.791492	0.391596	-0.00335336
574	0.227047	0.789813	0.391807	-0.00160012
575	0.227207	0.789174	0.392135	4.81919e-05
576	0.227285	0.78841	0.392386	0.000163297
577	0.227383	0.788721	0.392645	-0.000717699
578	0.227509	0.789232	0.392927	-0.000797412
579	0.227677	0.787714	0.393161	0.000221514
580	0.227677	0.788148	0.393365	0.00153108
581	0.227916	0.787254	0.393598	0.00202511
582	0.228024	0.786667	0.393836	0.0040817
583	0.228146	0.786361	0.394057	0.00578178
584	0.228242	0.783805	0.394209	0.00687054
585	0.228502	0.784195	0.394383	0.006422
586	0.228615	0.783531	0.394635	0.0067086
587	0.228623	0.783128	0.394852	0.00711964
588	0.228848	0.783709	0.39507	0.00788789
589	0.22886	0.782422	0.39535	0.010379
590	0.228926	0.782306	0.395587	0.00845743
591	0.229184	0.780081	0.395761	0.0111291
592	0.229315	0.779601	0.395962	0.0106119
593	0.229402	0.779511	0.396207	0.0142192
594	0.229548	0.779139	0.396471	0.0137865
595	0.229753	0.778872	0.396653	0.0161101
596	0.229781	0.777629	0.396794	0.0203507
597	0.229864	0.77651	0.39701	0.0210761
598	0.230035	0.774271	0.397225	0.0243169
599	0.230118	0.77342	0.397475	0.0234857
600	0.230394	0.773324	0.397717	0.0251613
601	0.230478	0.771525	0.397947	0.0267117
602	0.230564	0.770764	0.398152	0.0251188
603	0.230725	0.770159	0.398295	0.0240969
604	0.230788	0.770354	0.398545	0.0262301
605	0.230942	0.770042	0.398799	0.0247971
606	0.231043	0.766807	0.399054	0.024108
607	0.231173	0.765541	0.399242	0.0247193
608	0.231355	0.76303	0.399457	0.0244575
609	0.231578	0.762064	0.399775	0.0223025
610	0.231638	0.760387	0.399981	0.0215012
611	0.231766	0.757675	0.400191	0.0204795
612	0.231943	0.757484	0.400423	0.0204079
613	0.232001	0.755518	0.40068	0.0228704
614	0.232237	0.755391	0.400865	0.0217355
615	0.232327	0.753275	0.401052	0.0222005
616	0.232394	0.753506	0.401231	0.022148
617	0.232557	0.751348	0.401399	0.0231575
618	0.232572	0.749946	0.401658	0.0219192
619	0.232806	0.749474	0.401884	0.0233075
620	0.232925	0.746099	0.402084	0.0201943
621	0.233075	0.745394	0.402251	0.0202817
622	0.23317	0.744292	0.40248	0.0206882
623	0.233246	0.743587	0.402723	0.018696
624	0.233411	0.743658	0.402969	0.0202818
625	0.233475	0.744106	0.403187	0.0218334
626	0.233552	0.742076	0.403361	0.0212003
627	0.233628	0.739399	0.403523	0.019606
628	0.233808	0.738502	0.4037	0.018508
629	0.234091	0.739471	0.403911	0.0191894
630	0.234161	0.73913	0.404156	0.0191537
631	0.234237	0.738488	0.404395	0.0176646
632	0.234384	0.738423	0.404634	0.0182885
633	0.234447	0.737934	0.404865	0.0195311
634	0.234645	0.739916	0.405133	0.0196093
635	0.234763	0.739206	0.405371	0.0182968
636	0.234836	0.737326	0.405612	0.0167439
637	0.234985	0.734412	0.405838	0.0168837
638	0.235073	0.732376	0.406105	0.0156512
639	0.235146	0.733785	0.406295	0.0126711
640	0.2353	0.732292	0.406534	0.0110041
641	0.2354	0.732562	0.406763	0.0140439
642	0.235567	0.732339	0.406939	0.0121625
643	0.235603	0.731904	0.40711	0.0133033
644	0.235854	0.728967	0.407286	0.0124512
645	0.235936	0.730251	0.407465	0.0117896
646	0.236036	0.728748	0.407675	0.0106148
647	0.236232	0.727943	0.407875	0.00860853
648	0.236283	0.727357	0.408053	0.00607331
649	0.236502	0.723566	0.4083	0.00293882
650	0.236586	0.721806	0.408498	0.00326155
651	0.23666	0.719121	0.408678	0.00195646
652	0.236811	0.718574	0.40891	0.000513126
653	0.236886	0.71824	0.409154	-0.00022352
654	0.236999	0.717481	0.409362	-0.0017339
655	0.237143	0.714937	0.409566	-0.00139457
656	0.23729	0.712991	0.409826	-0.00236113
657	0.237412	0.711124	0.410066	-0.000867219
658	0.237496	0.710585	0.410276	-0.00132734
659	0.237732	0.710457	0.410405	-0.000143935
660	0.237787	0.70922	0.41055	-0.000456692
661	0.237928	0.710382	0.410763	0.00112454
662	0.238012	0.710477	0.410985	0.000450556
663	0.238087	0.707971	0.411153	0.000573677
664	0.238238	0.711706	0.411276	0.00139596
665	0.238386	0.709029	0.411421	0.00173878
666	0.238461	0.709522	0.411618	-0.000885801
667	0.23863	0.707384	0.411828	-0.00293453
668	0.23875	0.707354	0.41209	-0.00283934
669	0.238909	0.706091	0.412393	-0.000251234
670	0.238971	0.707052	0.41266	0.00374725
671	0.239016	0.707825	0.412882	0.00502497
672	0.239171	0.708482	0.413127	0.00687926
673	0.239282	0.708665	0.413322	0.00740251
674	0.239499	0.70801	0.413535	0.00736446
675	0.23958	0.706679	0.413658	0.00548035
676	0.239654	0.706935	0.41382	0.00615402
677	0.239803	0.708855	0.413985	0.00796957
678	0.239859	0.708223	0.414215	0.0109834
679	0.240043	0.708823	0.414433	0.0122025
680	0.240141	0.708154	0.414626	0.0146549
681	0.240251	0.709117	0.414853	0.015928
682	0.240393	0.70918	0.415104	0.0182332
683	0.240481	0.708448	0.415328	0.019066
684	0.240693	0.705691	0.415489	0.0192334
685	0.24071	0.705454	0.415652	0.018417
686	0.240869	0.705696	0.415872	0.0213624
687	0.240989	0.70595	0.416092	0.0224544
688	0.241063	0.708407	0.416299	0.0229712
689	0.241308	0.709931	0.416448	0.022553
690	0.241359	0.707884	0.41668	0.0224306
691	0.241393	0.706456	0.416895	0.0222516
692	0.241547	0.706493	0.417118	0.0223723
693	0.2416	0.705686	0.417313	0.0238716
694	0.24167	0.704714	0.417522	0.0239738
695	0.241875	0.700906	0.417682	0.0253734
696	0.241913	0.70161	0.417865	0.0253073
697	0.242057	0.699335	0.418055	0.0234332
698	0.242228	0.698133	0.418268	0.0242186
699	0.242276	0.698872	0.418482	0.020123
700	0.242464	0.698177	0.418683	0.018823
701	0.242538	0.699148	0.418862	0.01649
702	0.242601	0.69818	0.419087	0.0126868
703	0.242737	0.697666	0.419308	0.0155783
704	0.242894	0.696592	0.419486	0.0151571
705	0.243071	0.696815	0.419728	0.0150127
706	0.243125	0.69621	0.419942	0.0145574
707	0.243314	0.696602	0.420088	0.0143931
708	0.243345	0.697106	0.420267	0.0117564
709	0.243547	0.697537	0.420449	0.00901393
710	0.243638	0.700341	0.420688	0.00811437
711	0.243711	0.700195	0.420875	0.00884396
712	0.243801	0.698848	0.421068	0.00912416
713	0.24393	0.699597	0.421246	0.00860937
714	0.244042	0.699056	0.421458	0.00623561
715	0.244222	0.697568	0.421692	0.00542573
716	0.244295	0.697616	0.421874	0.00360264
717	0.244378	0.698363	0.422093	0.00269149
718	0.244522	0.700215	0.422334	0.00177382
719	0.244751	0.700963	0.422543	0.00267114
720	0.244878	0.699285	0.422731	0.00109982
721	0.244961	0.699092	0.422887	0.00180058
722	0.245096	0.699846	0.423135	0.00137845
723	0.245127	0.700443	0.423319	0.00157333
724	0.245169	0.700014	0.4235	0.00280176
725	0.245387	0.70032	0.423699	0.0011296
726	0.24546	0.701993	0.423861	-0.00335635
727	0.245532	0.701763	0.424063	-0.00583083
728	0.245678	0.701765	0.424295	-0.00694636
729	0.24575	0.701614	0.424496	-0.00673752
730	0.245911	0.702799	0.424635	-0.0104451
731	0.246027	0.703508	0.424814	-0.0113616
732	0.246152	0.702475	0.425002	-0.0126806
733	0.246247	0.703099	0.425154	-0.0129438
734	0.246257	0.703113	0.425341	-0.0157119
735	0.246408	0.70372	0.425553	-0.0188999
736	0.246557	0.70448	0.425721	-0.0192199
737	0.246619	0.704759	0.425928	-0.018084
738	0.246667	0.701406	0.426113	-0.0193666
739	0.246836	0.701419	0.426277	-0.0208365
740	0.246886	0.700856	0.426474	-0.0209218
741	0.247124	0.70345	0.42668	-0.0208387
742	0.247195	0.701885	0.426826	-0.0220163
743	0.247269	0.701482	0.42702	-0.0230513
744	0.247406	0.700399	0.42723	-0.0253369
745	0.247485	0.70145	0.427425	-0.0256144
746	0.247662	0.702641	0.427575	-0.0283997
747	0.247701	0.70289	0.427751	-0.0290031
748	0.247773	0.700111	0.427926	-0.0283235
749	0.247989	0.700586	0.428106	-0.0273668
750	0.248053	0.701223	0.428351	-0.0250791
751	0.248276	0.701565	0.42856	-0.0262587
752	0.248348	0.700576	0.428744	-0.0235098
753	0.248474	0.702709	0.428941	-0.0230865
754	0.248563	0.701455	0.429165	-0.0221822
755	0.248635	0.70114	0.429353	-0.0199179
756	0.248797	0.701159	0.429565	-0.0207674
757	0.248928	0.702263	0.429785	-0.0216903
758	0.248993	0.700818	0.429966	-0.0209628
759	0.249136	0.702144	0.430126	-0.0191703
760	0.249207	0.700455	0.430294	-0.0198497
761	0.249398	0.69871	0.430551	-0.0219126
762	0.249441	0.696595	0.430722	-0.0231994
763	0.249493	0.693832	0.430898	-0.0225171
764	0.249545	0.694183	0.431113	-0.0215141
765	0.249698	0.69513	0.431329	-0.0213992
766	0.249741	0.694971	0.431506	-0.020657
767	0.24996	0.694609	0.431693	-0.0172471
768	0.250064	0.69399	0.431867	-0.0133826
769	0.250136	0.694292	0.432069	-0.0129737
770	0.250278	0.694691	0.432247	-0.0120883
771	0.250386	0.695978	0.432418	-0.0135889
772	0.250587	0.697285	0.432575	-0.0129693
773	0.250698	0.696482	0.432762	-0.014002
774	0.250784	0.697192	0.43297	-0.0135643
775	0.250912	0.696853	0.433136	-0.0125867
776	0.250918	0.69752	0.433356	-0.0098566
777	0.251131	0.697358	0.433497	-0.00859042
778	0.251131	0.695909	0.433676	-0.00924018
779	0.251202	0.696502	0.433841	-0.00947866
780	0.25129	0.696659	0.434022	-0.00830572
781	0.251415	0.696265	0.43423	-0.00794895
782	0.25162	0.695641	0.434433	-0.00762627
783	0.251769	0.695973	0.434626	-0.00650771
784	0.251825	0.695116	0.4348	-0.00774349
785	0.251982	0.695866	0.434998	-0.00744773
786	0.251982	0.693972	0.435241	-0.00402092
787	0.252052	0.69578	0.435405	-0.0044029
788	0.252192	0.696419	0.435549	-0.00489705
789	0.252264	0.697311	0.435731	-0.00276664
790	0.252335	0.697622	0.435904	-0.00269753
791	0.252547	0.697934	0.436085	-0.00292769
792	0.252618	0.697324	0.436284	-0.000976976
793	0.252709	0.69547	0.436455	-0.0014385
794	0.252848	0.696817	0.436664	-0.00140883
795	0.252924	0.697686	0.436874	0.000152957
796	0.253054	0.69784	0.437061	-0.00123227
797	0.253164	0.697423	0.437211	-0.00249401
798	0.253343	0.696754	0.437358	-0.00217954
799	0.253435	0.696325	0.437531	-0.00378662
800	0.253511	0.695536	0.43769	-0.000770887
801	0.253674	0.696414	0.437876	-0.000978798
802	0.253708	0.696461	0.43815	-0.00123213
803	0.253757	0.695813	0.438351	-0.000501627
804	0.253955	0.691543	0.438518	-0.0028104
805	0.254006	0.688717	0.438702	-0.0023387
806	0.254095	0.687133	0.438886	-0.00553481
807	0.254153	0.688137	0.439079	-0.0055872
808	0.254303	0.688604	0.439262	-0.00600166
809	0.254335	0.686485	0.439433	-0.00445647
810	0.254516	0.687083	0.439615	-0.00429178
811	0.254584	0.686162	0.439788	-0.00252284
812	0.254656	0.685002	0.43997	-0.0027031
813	0.254796	0.685233	0.440132	-0.00173219
814	0.25501	0.684722	0.440315	-0.000924462
815	0.255124	0.683927	0.440483	-0.00168571
816	0.255145	0.682743	0.440668	-0.00206703
817	0.255215	0.681406	0.440811	0.000277414
818	0.255355	0.682478	0.440951	0.000623492
819	0.255425	0.683462	0.441102	-9.24567e-06
820	0.255565	0.683021	0.44128	0.00124893
821	0.255674	0.681993	0.441442	0.00264207
822	0.255732	0.68026	0.441673	0.00252196
823	0.25586	0.680304	0.44186	0.00192784
824	0.255969	0.681226	0.44202	0.0007379
825	0.256183	0.680562	0.442214	-0.000504587
826	0.256225	0.679968	0.442393	0.00139917
827	0.256386	0.681069	0.442541	0.000164146
828	0.256469	0.67996	0.442704	1.78638e-05
829	0.256512	0.678809	0.442888	-0.000377589
830	0.256699	0.677522	0.443092	-0.00143387
831	0.256816	0.674226	0.443263	-0.000995537
832	0.256823	0.674888	0.443403	-0.000843905
833	0.256944	0.674132	0.443563	-0.00110299
834	0.257043	0.674987	0.443757	-0.000862443
835	0.257094	0.675649	0.44397	-0.00176142
836	0.257206	0.673828	0.444161	-0.000806252
837	0.257371	0.67154	0.444354	-0.00152877
838	0.257447	0.672701	0.444525	-0.00302961
839	0.257579	0.673061	0.444711	-0.00203903
840	0.257638	0.672489	0.444935	-0.00352612
841	0.257695	0.672038	0.445103	-0.00146574
842	0.257856	0.673375	0.445313	-0.00139326
843	0.257923	0.671735	0.445486	-0.000800641
844	0.258026	0.67178	0.445672	0.000700078
845	0.258132	0.67123	0.445828	0.00119467
846	0.258237	0.669541	0.445986	0.00252037
847	0.258473	0.670119	0.44615	0.00559238
848	0.258477	0.668571	0.446324	0.00461966
849	0.258553	0.669388	0.446515	0.00594085
850	0.258684	0.667199	0.446673	0.00846023
851	0.258753	0.665583	0.446833	0.00629945
852	0.258922	0.664061	0.447027	0.00612373
853	0.258959	0.66212	0.447194	0.00638742
854	0.259018	0.662387	0.447329	0.00541671
855	0.259111	0.66332	0.447488	0.00459204
856	0.259303	0.665328	0.447709	0.00347638
857	0.259303	0.66395	0.447939	0.00535885
858	0.259505	0.664879	0.448111	0.00697847
859	0.259509	0.663855	0.448292	0.00383838
860	0.259552	0.662169	0.448513	0.0040122
861	0.259626	0.660372	0.448687	0.00447417
862	0.259769	0.659707	0.448838	0.00390527
863	0.259853	0.658106	0.448998	0.00429788
864	0.260029	0.656663	0.449164	0.00338411
865	0.260127	0.658762	0.449365	0.00168607
866	0.260205	0.6572	0.449509	-0.00235936
867	0.260332	0.656645	0.449654	-0.000440943
868	0.260401	0.655913	0.449811	-0.00215835
869	0.260577	0.653886	0.449977	-0.00525475
870	0.260689	0.653041	0.450162	-0.00412095
871	0.260788	0.652754	0.450346	-0.00440078
872	0.26088	0.652303	0.450508	-0.00388372
873	0.260948	0.651079	0.450658	-0.00240639
874	0.261026	0.649682	0.450841	-0.00194603
875	0.261153	0.647276	0.451026	-0.000587717
876	0.261221	0.645061	0.451183	-0.0015903
877	0.26133	0.642998	0.451376	-0.00055621
878	0.261451	0.640971	0.451579	0.000104362
879	0.261698	0.638188	0.451745	0.00315415
880	0.261751	0.637363	0.451906	0.00190062
881	0.261821	0.637108	0.452075	0.00234668
882	0.261946	0.637049	0.452215	0.0021469
883	0.26197	0.635986	0.452381	0.00216746
884	0.262039	0.63375	0.452542	0.0008196
885	0.262194	0.631009	0.452699	0.00216294
886	0.262283	0.630253	0.452844	0.00128311
887	0.262378	0.63158	0.453011	-0.00106952
888	0.262465	0.630334	0.453217	-0.00323567
889	0.262582	0.629745	0.4534	-0.00401378
890	0.262609	0.6286	0.45354	-0.00567328
891	0.262786	0.629019	0.453679	-0.00573023
892	0.262849	0.631993	0.453827	-0.00537536
893	0.262925	0.629669	0.453935	-0.00562659
894	0.263047	0.629784	0.454114	-0.00428228
895	0.263137	0.628586	0.454333	-0.00472638
896	0.263296	0.627626	0.454499	-0.00651202
897	0.263396	0.627741	0.454668	-0.00591787
898	0.263396	0.629093	0.454839	-0.00603897
899	0.263535	0.625341	0.455011	-0.00718611
900	0.263599	0.623329	0.455227	-0.00571085
901	0.263621	0.623995	0.455403	-0.00713765
902	0.263757	0.624165	0.455564	-0.0075004
903	0.263869	0.624661	0.455723	-0.00760385
904	0.263936	0.624931	0.455936	-0.00743347
905	0.26404	0.622144	0.456115	-0.00578507
906	0.264164	0.620266	0.456312	-0.0066378
907	0.264267	0.621205	0.456445	-0.00483966
908	0.264409	0.619498	0.456608	-0.00527089
909	0.264476	0.61799	0.45678	-0.00285298
910	0.264617	0.617503	0.456941	-0.00380592
911	0.264678	0.617166	0.457098	-0.00417829
912	0.264746	0.613642	0.457249	-0.00262541
913	0.264954	0.614015	0.457402	-0.00402929
914	0.265015	0.613273	0.457602	-0.00441649
915	0.26508	0.612883	0.457801	-0.006358
916	0.265171	0.610917	0.457975	-0.00491426
917	0.265217	0.611366	0.458123	-0.00408342
918	0.265284	0.608634	0.458283	-0.00435109
919	0.265432	0.608537	0.458433	-0.00176147
920	0.265489	0.606272	0.458599	0.000760401
921	0.265619	0.603978	0.458759	0.00308925
922	0.265696	0.60186	0.458907	0.000340271
923	0.265821	0.599721	0.459099	0.000839475
924	0.266022	0.595866	0.459283	0.0016683
925	0.266089	0.597298	0.459505	0.00142986
926	0.266132	0.594473	0.4597	0.00205992
927	0.266248	0.594879	0.459886	0.0001764
928	0.26629	0.594194	0.460054	0.00132348
929	0.266363	0.593755	0.460197	0.00366453
930	0.266566	0.592513	0.460335	0.00303794
931	0.266624	0.590361	0.460525	0.000993305
932	0.266684	0.590636	0.460728	0.00165597
933	0.266825	0.589019	0.460847	0.00253251
934	0.266892	0.590728	0.46097	0.00404741
935	0.266914	0.589732	0.46112	0.00389659
936	0.267092	0.587939	0.461289	0.00326426
937	0.26713	0.587567	0.46143	0.00171228
938	0.267261	0.586421	0.461593	0.0010376
939	0.267359	0.586871	0.46173	0.00164105
940	0.267425	0.58427	0.461854	0.00214673
941	0.267528	0.584303	0.461977	0.00404486
942	0.267625	0.580167	0.462114	0.00419683
943	0.267663	0.580178	0.462282	0.00502186
944	0.267735	0.579885	0.462475	0.00554054
945	0.267948	0.579458	0.462658	0.00581172
946	0.26805	0.578931	0.462869	0.00586846
947	0.268224	0.57471	0.463011	0.00314373
948	0.26829	0.572868	0.463142	0.00216189
949	0.268423	0.573093	0.463302	0.00288701
950	0.268423	0.572524	0.463443	0.000513805
951	0.26849	0.572875	0.463645	-0.00172695
952	0.268622	0.575056	0.463782	-0.000376313
953	0.268689	0.570768	0.463903	0.00178379
954	0.268755	0.568001	0.464053	0.000979353
955	0.268825	0.565394	0.464213	0.0040169
956	0.268954	0.56635	0.46441	0.00428937
957	0.26902	0.565272	0.464614	0.0027661
958	0.269219	0.566625	0.464785	0.00185821
959	0.269285	0.566686	0.464965	0.000801681
960	0.269355	0.567658	0.465156	0.000887417
961	0.269435	0.565089	0.465287	-1.78212e-05
962	0.269538	0.567296	0.465397	-0.00180799
963	0.269734	0.567823	0.465603	-0.000787902
964	0.269805	0.563666	0.465766	-0.00160323
965	0.269814	0.56506	0.465958	-0.00172317
966	0.269888	0.56396	0.46614	-0.00153014
967	0.270012	0.562846	0.466312	0.00173932
968	0.270078	0.559813	0.466543	0.00191221
969	0.270276	0.559142	0.466706	0.0029466
970	0.270342	0.557632	0.466869	0.00305663
971	0.270408	0.559188	0.466995	0.00158577
972	0.27049	0.556979	0.46717	0.00144755
973	0.270606	0.559219	0.467307	0.000928296
974	0.270606	0.558124	0.467475	0.00239154
975	0.270717	0.561458	0.467616	0.00407344
976	0.270803	0.558744	0.467759	0.00312739
977	0.270869	0.559324	0.467931	0.00300009
978	0.270959	0.556888	0.468095	0.000884661
979	0.271067	0.555911	0.468242	-0.000832148
980	0.271109	0.554595	0.468391	-0.00241398
981	0.27133	0.552089	0.468596	-0.000905479
982	0.271395	0.55126	0.468776	-0.000927154
983	0.271421	0.550123	0.46893	0.000441012
984	0.271574	0.548542	0.469053	2.76902e-05
985	0.271621	0.544836	0.469168	0.000680952
986	0.271658	0.542694	0.469332	-0.000672439
987	0.271768	0.540789	0.469504	0.0016416
988	0.271899	0.5384	0.469658	0.00485256
989	0.271986	0.536943	0.469782	0.0059261
990	0.272112	0.538179	0.469944	0.00432198
991	0.272182	0.536504	0.470099	0.00605422
992	0.272379	0.535154	0.470247	0.0061956
993	0.272379	0.536488	0.470389	0.00506717
994	0.272465	0.533506	0.470526	0.00627123
995	0.272575	0.533077	0.470674	0.00397455
996	0.27264	0.531308	0.470859	0.00275114
997	0.272732	0.528367	0.471027	0.00432569
998	0.272902	0.529603	0.471174	0.00452384
999	0.272964	0.532282	0.471313	0.00462832
1000	0.272972	0.528219	0.471444	0.00357309
1001	0.273077	0.528367	0.471637	0.00341042
1002	0.273163	0.527652	0.471787	0.00362992
1003	0.273228	0.525072	0.471922	0.00529506
1004	0.273424	0.52438	0.472098	0.00469341
1005	0.273489	0.525427	0.472283	0.00574258
1006	0.273554	0.526942	0.472451	0.00590349
1007	0.273637	0.526154	0.472602	0.00582587
1008	0.27375	0.526431	0.47275	0.00525212
1009	0.273932	0.52636	0.472894	0.0054129
1010	0.273945	0.525303	0.473068	0.00498255
1011	0.27401	0.526569	0.47324	0.00492604
1012	0.274054	0.523799	0.473425	0.00416751
1013	0.274205	0.522975	0.473617	0.00284756
1014	0.27427	0.525111	0.473799	0.00559492
1015	0.274486	0.525562	0.473897	0.0044553
1016	0.27453	0.529955	0.474027	0.00496921
1017	0.274592	0.528056	0.474139	0.00423433
1018	0.274725	0.531698	0.474288	0.00379381
1019	0.27478	0.532503	0.474421	0.00246439
1020	0.274919	0.533003	0.474565	0.000756427
1021	0.274984	0.531685	0.474747	-0.00253706
1022	0.275081	0.531517	0.474901	-0.0037606
1023	0.275166	0.529746	0.475079	-0.00363795
1024	0.275262	0.526787	0.47524	-0.0044593
1025	0.275308	0.527125	0.475414	-0.00458557
1026	0.275426	0.524402	0.475555	-0.00311708
1027	0.275502	0.524227	0.47569	-0.00351488
1028	0.275567	0.520971	0.475834	-0.00318209
1029	0.275631	0.521229	0.476046	-0.00278669
1030	0.275754	0.521009	0.476185	-0.00448254
1031	0.275761	0.518818	0.476322	-0.00397586
1032	0.275837	0.520078	0.476461	-0.00331761
1033	0.276012	0.51614	0.476579	-0.00282215
1034	0.276084	0.513967	0.476753	-0.00216842
1035	0.276206	0.516654	0.476954	-0.00445998
1036	0.276277	0.518456	0.477167	-0.00587881
1037	0.276277	0.513553	0.477313	-0.00467316
1038	0.276342	0.51812	0.477478	-0.00395689
1039	0.276505	0.521391	0.477653	-0.00285594
1040	0.276575	0.520806	0.477774	-0.00154659
1041	0.27666	0.517128	0.477914	-0.00272435
1042	0.276763	0.515221	0.478089	-0.00229801
1043	0.276848	0.511293	0.478242	-0.00233131
1044	0.276857	0.510617	0.478387	-0.00138005
1045	0.277051	0.508081	0.47853	-0.00429529
1046	0.277115	0.502618	0.478694	-0.00606083
1047	0.277175	0.503793	0.478823	-0.00490109
1048	0.27727	0.501513	0.478934	-0.00360614
1049	0.27737	0.500883	0.479053	-0.003587
1050	0.277565	0.499953	0.479224	-0.00450229
1051	0.277629	0.497866	0.479343	-0.00324095
1052	0.277645	0.497425	0.479486	-0.00313717
1053	0.277802	0.496328	0.479666	-0.0028702
1054	0.277886	0.49811	0.479834	-0.00298771
1055	0.277949	0.496627	0.479976	-0.00294281
1056	0.278078	0.496027	0.480143	-0.00433929
1057	0.278078	0.49881	0.480304	-0.0035135
1058	0.278174	0.495416	0.480458	-0.0027973
1059	0.27831	0.494789	0.480619	-0.00299211
1060	0.278398	0.494984	0.480772	-0.00241123
1061	0.278398	0.496072	0.4809	-0.00193637
1062	0.27859	0.498652	0.481058	-0.00302453
1063	0.278654	0.499218	0.481233	-0.0056302
1064	0.278738	0.499414	0.481379	-0.00703816
1065	0.278807	0.499479	0.481474	-0.00618221
1066	0.278861	0.5003	0.48164	-0.00629366
1067	0.279026	0.500373	0.481798	-0.00322695
1068	0.279104	0.500026	0.481907	-0.00366128
1069	0.279166	0.497832	0.482057	-0.00650025
1070	0.27923	0.499945	0.482216	-0.007712
1071	0.279357	0.499121	0.482384	-0.00597633
1072	0.279357	0.498317	0.482551	-0.00485097
1073	0.279488	0.496731	0.482693	-0.00416136
1074	0.27965	0.498607	0.482835	-0.00302157
1075	0.279719	0.499081	0.483015	-0.00618016
1076	0.279788	0.496816	0.483227	-0.00636402
1077	0.279864	0.499774	0.483393	-0.00428705
1078	0.279931	0.497436	0.483531	-0.00130023
1079	0.280075	0.501526	0.483695	-0.00192991
1080	0.280122	0.500502	0.483872	-7.14963e-05
1081	0.280149	0.501891	0.484066	-0.000344745
1082	0.280329	0.503029	0.484186	-0.00172379
1083	0.280383	0.503776	0.484303	-0.00190685
1084	0.280464	0.504078	0.484422	-0.00344598
1085	0.280646	0.502408	0.484598	-0.00287171
1086	0.280694	0.506747	0.484729	-0.00219782
1087	0.28075	0.504085	0.484847	-0.0014684
1088	0.280849	0.502981	0.484978	-0.00261315
1089	0.280884	0.501918	0.485094	-0.00514325
1090	0.280948	0.502282	0.485234	-0.0059622
1091	0.281075	0.502778	0.485421	-0.0062503
1092	0.281143	0.498566	0.485564	-0.00767715
1093	0.281235	0.49784	0.485667	-0.00787253
1094	0.281265	0.498257	0.485846	-0.00768961
1095	0.281397	0.492352	0.485982	-0.00860881
1096	0.281455	0.491069	0.486124	-0.00749458
1097	0.281615	0.492012	0.486279	-0.00529234
1098	0.281645	0.491794	0.48642	-0.00588216
1099	0.281708	0.490297	0.486557	-0.00642235
1100	0.281746	0.488383	0.48672	-0.00669645
1101	0.281885	0.486501	0.486863	-0.00501168
1102	0.281898	0.487717	0.487	-0.00445329
1103	0.282052	0.486638	0.487121	-0.00556648
1104	0.282171	0.484231	0.487269	-0.00559197
1105	0.282232	0.481873	0.487452	-0.00556107
1106	0.282383	0.48011	0.487591	-0.00553806
1107	0.282467	0.478785	0.487737	-0.00857146
1108	0.282656	0.476415	0.487892	-0.00897397
1109	0.282671	0.477786	0.488013	-0.0102859
1110	0.282782	0.476167	0.488155	-0.011814
1111	0.282878	0.475104	0.488303	-0.0131885
1112	0.282946	0.475909	0.488446	-0.0132726
1113	0.282971	0.47369	0.488606	-0.0132239
1114	0.282971	0.475661	0.488733	-0.014669
1115	0.28316	0.473037	0.488918	-0.0172093
1116	0.283223	0.473129	0.489061	-0.0154671
1117	0.283223	0.475023	0.489181	-0.0155151
1118	0.283324	0.472574	0.489353	-0.0156396
1119	0.283412	0.473722	0.489505	-0.0137995
1120	0.283474	0.472906	0.489647	-0.0112976
1121	0.283645	0.470015	0.489835	-0.0100879
1122	0.283726	0.468829	0.489973	-0.00760668
1123	0.283789	0.468918	0.490126	-0.00730156
1124	0.283874	0.470321	0.490253	-0.00620653
1125	0.283914	0.466521	0.490377	-0.00557371
1126	0.283917	0.467013	0.490534	-0.00563176
1127	0.284052	0.46809	0.490659	-0.00652474
1128	0.284153	0.467525	0.490797	-0.00652084
1129	0.284221	0.468722	0.490927	-0.00783099
1130	0.284273	0.465125	0.491088	-0.00862522
1131	0.284416	0.466513	0.491267	-0.00930339
1132	0.284479	0.470045	0.491417	-0.00947524
1133	0.284667	0.472347	0.491555	-0.0101179
1134	0.284717	0.472799	0.491718	-0.0125322
1135	0.284729	0.474868	0.491831	-0.0138381
1136	0.284807	0.478255	0.49198	-0.0117352
1137	0.284875	0.474175	0.492102	-0.0109878
1138	0.28498	0.475653	0.49223	-0.0098706
1139	0.28515	0.477854	0.492364	-0.00751405
1140	0.28523	0.475617	0.492514	-0.00731566
1141	0.285317	0.47442	0.492661	-0.00717584
1142	0.285417	0.472261	0.492796	-0.00549412
1143	0.28543	0.473069	0.492937	-0.00518918
1144	0.28548	0.472406	0.493073	-0.00411994
1145	0.285667	0.471637	0.493203	-0.00510589
1146	0.285742	0.475217	0.4934	-0.00342311
1147	0.285794	0.476399	0.49356	-0.000626873
1148	0.285931	0.471784	0.493667	-0.00227988
1149	0.285979	0.471207	0.493815	-0.00104195
1150	0.285979	0.471113	0.493985	-0.00117767
1151	0.286148	0.46712	0.494102	0.000408923
1152	0.286186	0.468133	0.494279	0.000498543
1153	0.286253	0.466112	0.494435	0.00179573
1154	0.286415	0.46666	0.494595	0.00119803
1155	0.286427	0.465065	0.494784	0.000823942
1156	0.286664	0.465203	0.494912	0.00101816
1157	0.286726	0.465992	0.495046	0.000122685
1158	0.286726	0.465406	0.4952	-0.000671926
1159	0.286864	0.467715	0.495372	0.000909828
1160	0.286912	0.467545	0.495489	0.000522649
1161	0.286938	0.466032	0.495615	-0.000953074
1162	0.287035	0.464581	0.495762	0.000380993
1163	0.287161	0.464289	0.495902	0.000998829
1164	0.287197	0.463403	0.496049	0.0030793
1165	0.287279	0.459831	0.496177	0.00283977
1166	0.287331	0.45538	0.496341	0.000899498
1167	0.28743	0.453895	0.496482	0.000727858
1168	0.287494	0.455444	0.496622	-0.00214814
1169	0.287657	0.450549	0.496773	-0.00171203
1170	0.287664	0.449609	0.496899	0.0024884
1171	0.28773	0.449274	0.497029	0.00477604
1172	0.287843	0.449985	0.497183	0.00539858
1173	0.287905	0.446909	0.497322	0.00650762
1174	0.288035	0.445628	0.497435	0.00733225
1175	0.288152	0.443253	0.497553	0.00750986
1176	0.288214	0.442717	0.497711	0.00727706
1177	0.288218	0.441287	0.497864	0.00737088
1178	0.288276	0.442435	0.497999	0.00564903
1179	0.288399	0.445651	0.498123	0.00364139
1180	0.288461	0.447142	0.498284	0.00547143
1181	0.288585	0.4455	0.498395	0.00575902
1182	0.288653	0.441939	0.498526	0.00470818
1183	0.28875	0.440895	0.498705	0.00696529
1184	0.288794	0.440583	0.498849	0.00818381
1185	0.28889	0.441282	0.49898	0.0090114
1186	0.288955	0.434829	0.499089	0.00917557
1187	0.289033	0.436542	0.499254	0.0095117
1188	0.28914	0.437712	0.499402	0.00792542
1189	0.289152	0.435106	0.499541	0.00764277
1190	0.289257	0.43739	0.499676	0.00776563
1191	0.289387	0.439719	0.499816	0.0076439
1192	0.289391	0.439053	0.499931	0.00756223
1193	0.289448	0.440112	0.500043	0.00908681
1194	0.289659	0.440459	0.500173	0.0122048
1195	0.289694	0.44245	0.500309	0.013019
1196	0.289756	0.436352	0.500435	0.013513
1197	0.289859	0.434651	0.500555	0.0140141
1198	0.289888	0.432861	0.500709	0.0142019
1199	0.289984	0.434294	0.500849	0.0136919
1200	0.290125	0.434869	0.500972	0.0127617
1201	0.290186	0.434602	0.501098	0.0145564
1202	0.290276	0.435874	0.501248	0.0133389
1203	0.29039	0.43696	0.501395	0.0102844
1204	0.290432	0.437228	0.501513	0.0102294
1205	0.290616	0.434223	0.50164	0.0102621
1206	0.290616	0.431844	0.501804	0.0103268
1207	0.290662	0.429372	0.501918	0.00665237
1208	0.290739	0.426281	0.502081	0.00816418
1209	0.290819	0.42364	0.502238	0.00574391
1210	0.290915	0.425453	0.502408	0.00479494
1211	0.291045	0.423394	0.502559	0.00565351
1212	0.291147	0.423438	0.502718	0.00514408
1213	0.291168	0.421224	0.502884	0.00404045
1214	0.291229	0.417466	0.503028	0.00214104
1215	0.291331	0.415539	0.50313	0.00281335
1216	0.291375	0.414779	0.503261	0.000984802
1217	0.291499	0.412727	0.503422	-0.000306492
1218	0.291596	0.410611	0.503551	-0.000355692
1219	0.291657	0.408238	0.503673	0.0012996
1220	0.291725	0.406845	0.503798	-0.000605216
1221	0.29184	0.406443	0.503938	-0.0025397
1222	0.291901	0.408429	0.504081	-0.00423282
1223	0.291959	0.406692	0.504196	-0.00361762
1224	0.292084	0.404846	0.504313	-0.00499545
1225	0.292108	0.40504	0.504442	-0.00510268
1226	0.292145	0.403892	0.504584	-0.0064693
1227	0.292194	0.403806	0.504756	-0.00724904
1228	0.292328	0.406343	0.504919	-0.00873512
1229	0.292483	0.403301	0.505053	-0.00910971
1230	0.292582	0.40268	0.505201	-0.00909154
1231	0.292633	0.401868	0.505345	-0.00818806
1232	0.292743	0.404795	0.505509	-0.0078578
1233	0.292816	0.404563	0.505643	-0.0076559
1234	0.292877	0.404097	0.505753	-0.00545977
1235	0.292877	0.407466	0.505886	-0.0037041
1236	0.293008	0.401544	0.506032	-0.00375577
1237	0.293059	0.403676	0.506192	-0.00372918
1238	0.293169	0.409132	0.506335	-0.00378087
1239	0.293183	0.409935	0.506468	-0.00454047
1240	0.293302	0.410009	0.506598	-0.00438399
1241	0.293363	0.409022	0.506743	-0.00463757
1242	0.293363	0.41022	0.506873	-0.00436954
1243	0.293545	0.406608	0.506993	-0.00505797
1244	0.293611	0.402594	0.507131	-0.00446885
1245	0.293728	0.399048	0.507252	-0.00654729
1246	0.293788	0.397782	0.50736	-0.00670752
1247	0.293788	0.396262	0.507465	-0.00574226
1248	0.293897	0.39995	0.507596	-0.00679051
1249	0.294031	0.400387	0.50775	-0.00637472
1250	0.294091	0.399473	0.507868	-0.0071486
1251	0.294138	0.401877	0.508009	-0.00772901
1252	0.294273	0.393824	0.508124	-0.00742706
1253	0.294273	0.398673	0.508259	-0.00574979
1254	0.294334	0.393039	0.508418	-0.0082641
1255	0.294421	0.39323	0.508572	-0.00805961
1256	0.294576	0.389952	0.508736	-0.0076339
1257	0.294636	0.394216	0.508899	-0.00665707
1258	0.294666	0.394604	0.509045	-0.00500359
1259	0.294784	0.39838	0.509203	-0.00459362
1260	0.294912	0.395231	0.509317	-0.00487297
1261	0.294999	0.389064	0.509435	-0.0050212
1262	0.294999	0.38997	0.50957	-0.00473904
1263	0.29506	0.384262	0.50973	-0.00343998
1264	0.295171	0.37983	0.509837	-0.00363719
1265	0.295241	0.379709	0.509947	-0.00400042
1266	0.295306	0.378916	0.510068	-0.00113836
1267	0.295482	0.380344	0.510157	0.0022222
1268	0.295538	0.37931	0.510285	0.00376352
1269	0.295543	0.377749	0.510457	0.00451465
1270	0.295614	0.377505	0.51061	0.00680187
1271	0.295723	0.372824	0.510724	0.0057689
1272	0.295751	0.370742	0.510856	0.00707499
1273	0.295849	0.367496	0.511004	0.00698862
1274	0.295934	0.365264	0.511158	0.00815485
1275	0.295999	0.361129	0.511289	0.00870927
1276	0.296085	0.359837	0.511443	0.00789331
1277	0.296205	0.358041	0.511607	0.00961439
1278	0.296265	0.358521	0.511723	0.0092286
1279	0.296425	0.355761	0.511832	0.0107185
1280	0.29649	0.352012	0.511967	0.0113812
1281	0.296506	0.353852	0.512089	0.0120771
1282	0.296584	0.350124	0.512222	0.0111851
1283	0.296686	0.348633	0.512349	0.0120545
1284	0.296714	0.346782	0.512472	0.0121967
1285	0.296811	0.345408	0.512566	0.0118461
1286	0.296964	0.346997	0.512713	0.0132725
1287	0.296987	0.348379	0.512862	0.0133365
1288	0.296987	0.344993	0.513015	0.0115993
1289	0.297055	0.342397	0.513164	0.0133051
1290	0.297167	0.33968	0.51327	0.0127509
1291	0.297227	0.336139	0.513386	0.014513
1292	0.297398	0.340107	0.513537	0.0142021
1293	0.297406	0.340442	0.513664	0.014406
1294	0.297484	0.338716	0.513795	0.0131038
1295	0.297526	0.337831	0.513929	0.00951767
1296	0.297586	0.336122	0.514078	0.00888177
1297	0.297678	0.337092	0.514195	0.00824672
1298	0.297706	0.338834	0.514356	0.00690906
1299	0.297853	0.343437	0.514483	0.00712924
1300	0.297886	0.342122	0.51461	0.00661896
1301	0.297945	0.339886	0.514721	0.00743836
1302	0.29806	0.336423	0.514857	0.00479765
1303	0.298164	0.33638	0.515016	0.00529391
1304	0.298364	0.339231	0.51513	0.00646254
1305	0.298424	0.340198	0.515246	0.00612855
1306	0.298483	0.342812	0.515385	0.00500561
1307	0.298571	0.343875	0.515511	0.00482468
1308	0.298603	0.34109	0.515654	0.00481289
1309	0.298662	0.335412	0.515785	0.00362187
1310	0.298733	0.335457	0.515893	0.0043851
1311	0.298807	0.341154	0.516004	0.00384535
1312	0.298843	0.339306	0.516138	0.00396656
1313	0.298908	0.340867	0.51628	0.00275606
1314	0.298986	0.343535	0.516444	0.00340333
1315	0.299096	0.344752	0.516571	0.00326224
1316	0.29914	0.343651	0.51667	0.00420536
1317	0.299306	0.343374	0.51679	0.00486277
1318	0.29937	0.339571	0.516909	0.00553493
1319	0.299406	0.341736	0.517048	0.00471067
1320	0.299497	0.340561	0.517167	0.00377283
1321	0.299565	0.337853	0.517301	0.00423838
1322	0.299658	0.335995	0.517425	0.00482661
1323	0.299794	0.333816	0.517581	0.00489136
1324	0.299854	0.330972	0.517725	0.00329807
1325	0.299913	0.330757	0.517852	0.00394469
1326	0.300032	0.331668	0.517976	0.00409006
1327	0.300032	0.330786	0.51811	0.00362862
1328	0.300091	0.332288	0.518243	0.00369764
1329	0.300095	0.332156	0.518401	0.00430092
1330	0.30027	0.330388	0.518536	0.00401432
1331	0.30027	0.33221	0.518641	0.00452559
1332	0.300359	0.330971	0.51874	0.00367862
1333	0.300416	0.332722	0.518908	0.00284998
1334	0.300525	0.331922	0.519017	0.00247359
1335	0.300566	0.329495	0.519146	0.0011062
1336	0.300651	0.329274	0.51928	-0.00107062
1337	0.300744	0.329954	0.519376	0.000390394
1338	0.30076	0.326673	0.519524	0.00106026
1339	0.300824	0.327687	0.519655	-0.000431636
1340	0.300922	0.325032	0.519814	-0.00128004
1341	0.300981	0.32348	0.51993	-0.00214398
1342	0.301081	0.3184	0.520071	-0.0019172
1343	0.301265	0.314684	0.520234	-0.0020725
1344	0.301277	0.314009	0.520362	-0.00367723
1345	0.301333	0.310607	0.520475	-0.00421698
1346	0.301414	0.309619	0.520593	-0.00314413
1347	0.301455	0.310907	0.520699	-0.000811888
1348	0.301461	0.309933	0.520825	-0.00426624
1349	0.301565	0.302982	0.520961	-0.00510708
1350	0.301691	0.298052	0.521095	-0.005643
1351	0.30175	0.297188	0.521206	-0.00393463
1352	0.301817	0.297757	0.521337	-0.00390578
1353	0.301986	0.29598	0.521449	-0.00461287
1354	0.301986	0.297274	0.521571	-0.0065916
1355	0.302163	0.295716	0.52171	-0.00426124
1356	0.302163	0.295063	0.521806	-0.00231257
1357	0.302222	0.296501	0.521936	-0.00197165
1358	0.30234	0.29694	0.522059	-0.00126937
1359	0.302399	0.297511	0.522189	-0.0012619
1360	0.302399	0.298763	0.522357	-0.00371454
1361	0.302509	0.295269	0.522491	-0.00390748
1362	0.302635	0.296389	0.522614	-0.00410809
1363	0.302694	0.294224	0.522742	-0.00188927
1364	0.302747	0.294567	0.522871	-0.00202608
1365	0.302863	0.291519	0.523011	0.00110386
1366	0.302884	0.292476	0.523171	0.00173544
1367	0.302929	0.290872	0.523291	0.00150262
1368	0.303003	0.287365	0.523445	0.00082181
1369	0.303133	0.285924	0.523579	0.00188277
1370	0.303223	0.282762	0.523711	0.00167795
1371	0.303283	0.280981	0.523825	0.00241039
1372	0.303341	0.279213	0.523951	0.0022881
1373	0.3034	0.27473	0.524101	0.00218411
1374	0.303502	0.276387	0.524218	0.00182956
1375	0.303576	0.281721	0.52437	0.000743669
1376	0.303635	0.280203	0.524514	-0.00127284
1377	0.303643	0.278015	0.524635	-2.87717e-06
1378	0.303811	0.278543	0.524763	0.000465969
1379	0.303869	0.276855	0.524899	-0.00145344
1380	0.304045	0.272643	0.525015	-0.00346778
1381	0.304104	0.277084	0.525145	-0.00291517
1382	0.304163	0.275839	0.525254	-0.00338873
1383	0.304255	0.271603	0.525342	-0.00166578
1384	0.30428	0.269574	0.525427	-0.00190709
1385	0.304338	0.269592	0.525562	-0.00183746
1386	0.304461	0.269239	0.525666	-0.00221317
1387	0.304514	0.26791	0.52579	-0.00472496
1388	0.304572	0.264525	0.525934	-0.00502952
1389	0.304631	0.262769	0.526057	-0.00638517
1390	0.304726	0.26459	0.526193	-0.00530863
1391	0.304807	0.261862	0.526362	-0.00550982
1392	0.304814	0.262755	0.526476	-0.00762296
1393	0.304982	0.262158	0.52659	-0.00673092
1394	0.304982	0.263584	0.526724	-0.00471187
1395	0.305034	0.258853	0.526869	-0.00446962
1396	0.30504	0.261342	0.526996	-0.00346665
1397	0.305119	0.264985	0.527143	-0.00445808
1398	0.305219	0.265812	0.527245	-0.00335955
1399	0.305274	0.262892	0.52738	-0.00200084
1400	0.305391	0.263762	0.527519	-0.0025236
1401	0.305449	0.263949	0.52766	-0.00248914
1402	0.305507	0.267217	0.52776	-0.000954047
1403	0.305566	0.26728	0.52788	-0.000370332
1404	0.305682	0.269862	0.527996	-0.000412224
1405	0.305682	0.269186	0.528118	0.0018317
1406	0.305766	0.274225	0.528255	0.00181044
1407	0.305916	0.274458	0.528376	0.000182925
1408	0.305966	0.274946	0.528497	-0.000861035
1409	0.306015	0.273448	0.528637	-0.000824093
1410	0.306094	0.275459	0.528744	-0.000719926
1411	0.306185	0.276122	0.528879	0.000628794
1412	0.306207	0.276087	0.529007	0.00278666
1413	0.306355	0.276057	0.529108	0.00148187
1414	0.306418	0.277126	0.529233	-0.000560358
1415	0.306466	0.276672	0.529346	0.000557308
1416	0.306556	0.27754	0.529457	0.00152129
1417	0.306614	0.276315	0.52955	-0.00133895
1418	0.306641	0.276037	0.529653	-0.000226514
1419	0.306834	0.28035	0.529781	0.00049898
1420	0.306905	0.275441	0.529875	0.00165857
1421	0.306931	0.274417	0.530013	0.00127117
1422	0.307031	0.270875	0.530165	0.00380275
1423	0.307079	0.272648	0.530296	0.00386378
1424	0.307137	0.268713	0.530401	0.00467998
1425	0.307144	0.265489	0.530515	0.00395535
1426	0.307296	0.2624	0.530642	0.00228037
1427	0.307317	0.260669	0.530765	0.00228021
1428	0.307386	0.259159	0.530876	0.00325444
1429	0.307427	0.258357	0.530987	0.00232821
1430	0.307543	0.255082	0.531085	0.000703303
1431	0.307601	0.249777	0.531216	0.000753361
1432	0.307716	0.247977	0.531361	-0.00122616
1433	0.307794	0.242581	0.531492	-0.00138445
[truncated: 8,565 more rows]

## Sheet: 70S_ribosome_Gold-standard_FSC
	complete_dataset_rlnResolution	complete_dataset_fsc	small_dataset_rlnResolution	small_dataset_fsc	control_dataset_rlnResolution	control_dataset_fsc
[truncated: 201 more rows]

[truncated: 3 more sheets: 20S_proteasom_Gold-standard_FSC, Apo-ferritin_Gold-standard_FSC, ACE2_Gold-standard_FSC]
