# Supplementary material for: Electrospray-assisted cryo-EM sample preparation to mitigate interfacial effects
Source: Nat Methods. 2024 Apr 25;21(6):1023–32. doi: 10.1038/s41592-024-02247-0 (PMC11166575; doi:10.1038/s41592-024-02247-0)
Supplement: Supplementary file 10 — Statistical source data of Extended Data Fig. 4. [file 41592_2024_2247_MOESM10_ESM.xlsx]

## Sheet: Sheet1
pro_type	Methods	percent
70S ribosome	ESI	0.43
20S proteasome	ESI	0.6
Apo-ferritin	ESI	0.93
ACE2	ESI	0.31
Streptavidin	ESI	0.45
70S ribosome	control	0.38
20S proteasome	control	0.42
Apo-ferritin	control	0.43
ACE2	control	0.19
Streptavidin	control	0.06
